# Supplementary material for: Sheet-on-sheet fixed target data collection devices for serial crystallography at synchrotron and XFEL sources
Source: J Appl Crystallogr. 2024 Oct 16;57(Pt 6):1725–32. doi: 10.1107/S1600576724008914 (PMC11611291; doi:10.1107/S1600576724008914)
Supplement: Supplementary file 1 [file j-57-01725-sup2.zip]

Archive with 7 entries (7 files):
- SOS_30x30mm_front_frame_AI.stp
- SOS_30x30mm_Generic_Mag_cradle.stp
- SOS_30x30mm_loading_plate.stp
- SOS_30x30mm_rear_frame_Al.stp
- SOSOS_5x10mm_Base_Al.stp
- SOSOS_5x10mm_Cover_Al.stp
- SOSOS_5x10mm_loading_Plate_PLA.stp
