# Supplementary material for: Sheet-on-sheet fixed target data collection devices for serial crystallography at synchrotron and XFEL sources
Source: J Appl Crystallogr. 2024 Oct 16;57(Pt 6):1725–32. doi: 10.1107/S1600576724008914 (PMC11611291; doi:10.1107/S1600576724008914)
Supplement: Supplementary file 1 [file j-57-01725-sup2.zip › SOS_30x30mm_front_frame_AI.stp]

ISO-10303-21;
HEADER;
FILE_DESCRIPTION((''),'2;1');
FILE_NAME('30X30MM_SOSOS_LOWER_FRAME_AL','2024-04-06T19:29:27',('doak'),(''),
'CREO PARAMETRIC BY PTC INC, 2022024','CREO PARAMETRIC BY PTC INC, 2022024','');
FILE_SCHEMA(('CONFIG_CONTROL_DESIGN'));
ENDSEC;
DATA;
#1=CARTESIAN_POINT('',(-1.4E1,0.E0,1.4E1));
#2=DIRECTION('',(0.E0,1.E0,0.E0));
#3=DIRECTION('',(-1.E0,0.E0,0.E0));
#4=AXIS2_PLACEMENT_3D('',#1,#2,#3);
#6=DIRECTION('',(3.373047872728E-12,0.E0,1.E0));
#7=VECTOR('',#6,2.800000000025E1);
#8=CARTESIAN_POINT('',(-1.549999999940E1,0.E0,-1.400000000079E1));
#9=LINE('',#8,#7);
#10=CARTESIAN_POINT('',(-1.4E1,0.E0,-1.4E1));
#11=DIRECTION('',(0.E0,1.E0,0.E0));
#12=DIRECTION('',(0.E0,0.E0,-1.E0));
#13=AXIS2_PLACEMENT_3D('',#10,#11,#12);
#15=DIRECTION('',(-1.E0,0.E0,3.373047872728E-12));
#16=VECTOR('',#15,2.800000000025E1);
#17=CARTESIAN_POINT('',(1.400000000079E1,0.E0,-1.549999999940E1));
#18=LINE('',#17,#16);
#19=CARTESIAN_POINT('',(1.4E1,0.E0,-1.4E1));
#20=DIRECTION('',(0.E0,1.E0,0.E0));
#21=DIRECTION('',(1.E0,0.E0,0.E0));
#22=AXIS2_PLACEMENT_3D('',#19,#20,#21);
#24=DIRECTION('',(-3.373047872728E-12,0.E0,-1.E0));
#25=VECTOR('',#24,2.800000000025E1);
#26=CARTESIAN_POINT('',(1.549999999940E1,0.E0,1.400000000079E1));
#27=LINE('',#26,#25);
#28=CARTESIAN_POINT('',(1.4E1,0.E0,1.4E1));
#29=DIRECTION('',(0.E0,1.E0,0.E0));
#30=DIRECTION('',(0.E0,0.E0,1.E0));
#31=AXIS2_PLACEMENT_3D('',#28,#29,#30);
#33=DIRECTION('',(1.E0,0.E0,-3.373047872728E-12));
#34=VECTOR('',#33,2.800000000025E1);
#35=CARTESIAN_POINT('',(-1.400000000079E1,0.E0,1.549999999940E1));
#36=LINE('',#35,#34);
#37=CARTESIAN_POINT('',(1.4E1,0.E0,-1.4E1));
#38=DIRECTION('',(0.E0,-1.E0,0.E0));
#39=DIRECTION('',(0.E0,0.E0,-1.E0));
#40=AXIS2_PLACEMENT_3D('',#37,#38,#39);
#42=DIRECTION('',(1.E0,0.E0,0.E0));
#43=VECTOR('',#42,2.8E1);
#44=CARTESIAN_POINT('',(-1.4E1,0.E0,-1.7E1));
#45=LINE('',#44,#43);
#46=CARTESIAN_POINT('',(-1.4E1,0.E0,-1.4E1));
#47=DIRECTION('',(0.E0,-1.E0,0.E0));
#48=DIRECTION('',(-1.E0,0.E0,0.E0));
#49=AXIS2_PLACEMENT_3D('',#46,#47,#48);
#51=DIRECTION('',(0.E0,0.E0,-1.E0));
#52=VECTOR('',#51,2.8E1);
#53=CARTESIAN_POINT('',(-1.7E1,0.E0,1.4E1));
#54=LINE('',#53,#52);
#55=CARTESIAN_POINT('',(-1.4E1,0.E0,1.4E1));
#56=DIRECTION('',(0.E0,-1.E0,0.E0));
#57=DIRECTION('',(0.E0,0.E0,1.E0));
#58=AXIS2_PLACEMENT_3D('',#55,#56,#57);
#60=DIRECTION('',(-1.E0,0.E0,0.E0));
#61=VECTOR('',#60,2.8E1);
#62=CARTESIAN_POINT('',(1.4E1,0.E0,1.7E1));
#63=LINE('',#62,#61);
#64=CARTESIAN_POINT('',(1.4E1,0.E0,1.4E1));
#65=DIRECTION('',(0.E0,-1.E0,0.E0));
#66=DIRECTION('',(1.E0,0.E0,0.E0));
#67=AXIS2_PLACEMENT_3D('',#64,#65,#66);
#69=DIRECTION('',(0.E0,0.E0,1.E0));
#70=VECTOR('',#69,2.8E1);
#71=CARTESIAN_POINT('',(1.7E1,0.E0,-1.4E1));
#72=LINE('',#71,#70);
#73=CARTESIAN_POINT('',(-1.55E1,5.E-1,1.4E1));
#74=DIRECTION('',(0.E0,0.E0,1.E0));
#75=DIRECTION('',(0.E0,-1.E0,0.E0));
#76=AXIS2_PLACEMENT_3D('',#73,#74,#75);
#78=CARTESIAN_POINT('',(-1.4E1,5.E-1,1.55E1));
#79=DIRECTION('',(1.E0,0.E0,0.E0));
#80=DIRECTION('',(0.E0,-1.E0,0.E0));
#81=AXIS2_PLACEMENT_3D('',#78,#79,#80);
#83=CARTESIAN_POINT('',(1.4E1,5.E-1,1.55E1));
#84=DIRECTION('',(1.E0,0.E0,0.E0));
#85=DIRECTION('',(0.E0,-1.E0,0.E0));
#86=AXIS2_PLACEMENT_3D('',#83,#84,#85);
#88=CARTESIAN_POINT('',(1.55E1,5.E-1,1.4E1));
#89=DIRECTION('',(0.E0,0.E0,-1.E0));
#90=DIRECTION('',(0.E0,-1.E0,0.E0));
#91=AXIS2_PLACEMENT_3D('',#88,#89,#90);
#93=CARTESIAN_POINT('',(1.55E1,5.E-1,-1.4E1));
#94=DIRECTION('',(0.E0,0.E0,-1.E0));
#95=DIRECTION('',(0.E0,-1.E0,0.E0));
#96=AXIS2_PLACEMENT_3D('',#93,#94,#95);
#98=CARTESIAN_POINT('',(1.4E1,5.E-1,-1.55E1));
#99=DIRECTION('',(-1.E0,0.E0,0.E0));
#100=DIRECTION('',(0.E0,-1.E0,0.E0));
#101=AXIS2_PLACEMENT_3D('',#98,#99,#100);
#103=CARTESIAN_POINT('',(-1.4E1,5.E-1,-1.55E1));
#104=DIRECTION('',(-1.E0,0.E0,0.E0));
#105=DIRECTION('',(0.E0,-1.E0,0.E0));
#106=AXIS2_PLACEMENT_3D('',#103,#104,#105);
#108=CARTESIAN_POINT('',(-1.55E1,5.E-1,-1.4E1));
#109=DIRECTION('',(0.E0,0.E0,1.E0));
#110=DIRECTION('',(0.E0,-1.E0,0.E0));
#111=AXIS2_PLACEMENT_3D('',#108,#109,#110);
#113=DIRECTION('',(0.E0,0.E0,1.E0));
#114=VECTOR('',#113,2.799999999990E1);
#115=CARTESIAN_POINT('',(-1.5E1,5.E-1,-1.400000000114E1));
#116=LINE('',#115,#114);
#117=DIRECTION('',(0.E0,1.E0,3.124531744447E-10));
#118=VECTOR('',#117,2.E0);
#119=CARTESIAN_POINT('',(-1.5E1,5.E-1,1.399999999876E1));
#120=LINE('',#119,#118);
#121=DIRECTION('',(0.E0,0.E0,-1.E0));
#122=VECTOR('',#121,2.800000000166E1);
#123=CARTESIAN_POINT('',(-1.5E1,2.5E0,1.399999999938E1));
#124=LINE('',#123,#122);
#125=DIRECTION('',(0.E0,1.E0,-5.680931280949E-10));
#126=VECTOR('',#125,2.E0);
#127=CARTESIAN_POINT('',(-1.5E1,5.E-1,-1.400000000114E1));
#128=LINE('',#127,#126);
#129=CARTESIAN_POINT('',(-1.4E1,5.E-1,1.4E1));
#130=DIRECTION('',(0.E0,1.E0,0.E0));
#131=DIRECTION('',(-1.E0,0.E0,0.E0));
#132=AXIS2_PLACEMENT_3D('',#129,#130,#131);
#134=CARTESIAN_POINT('',(-1.4E1,2.5E0,1.4E1));
#135=DIRECTION('',(0.E0,-1.E0,0.E0));
#136=DIRECTION('',(0.E0,0.E0,1.E0));
#137=AXIS2_PLACEMENT_3D('',#134,#135,#136);
#139=DIRECTION('',(1.E0,0.E0,0.E0));
#140=VECTOR('',#139,2.799999999990E1);
#141=CARTESIAN_POINT('',(-1.400000000114E1,5.E-1,1.5E1));
#142=LINE('',#141,#140);
#143=DIRECTION('',(3.124531744447E-10,1.E0,0.E0));
#144=VECTOR('',#143,2.E0);
#145=CARTESIAN_POINT('',(1.399999999876E1,5.E-1,1.5E1));
#146=LINE('',#145,#144);
#147=DIRECTION('',(-1.E0,0.E0,0.E0));
#148=VECTOR('',#147,2.800000000166E1);
#149=CARTESIAN_POINT('',(1.399999999938E1,2.5E0,1.5E1));
#150=LINE('',#149,#148);
#151=DIRECTION('',(-5.680931280949E-10,1.E0,0.E0));
#152=VECTOR('',#151,2.E0);
#153=CARTESIAN_POINT('',(-1.400000000114E1,5.E-1,1.5E1));
#154=LINE('',#153,#152);
#155=CARTESIAN_POINT('',(1.4E1,5.E-1,1.4E1));
#156=DIRECTION('',(0.E0,1.E0,0.E0));
#157=DIRECTION('',(0.E0,0.E0,1.E0));
#158=AXIS2_PLACEMENT_3D('',#155,#156,#157);
#160=CARTESIAN_POINT('',(1.4E1,2.5E0,1.4E1));
#161=DIRECTION('',(0.E0,-1.E0,0.E0));
#162=DIRECTION('',(1.E0,0.E0,0.E0));
#163=AXIS2_PLACEMENT_3D('',#160,#161,#162);
#165=DIRECTION('',(0.E0,0.E0,-1.E0));
#166=VECTOR('',#165,2.799999999990E1);
#167=CARTESIAN_POINT('',(1.5E1,5.E-1,1.400000000114E1));
#168=LINE('',#167,#166);
#169=DIRECTION('',(0.E0,1.E0,-3.124531744447E-10));
#170=VECTOR('',#169,2.E0);
#171=CARTESIAN_POINT('',(1.5E1,5.E-1,-1.399999999876E1));
#172=LINE('',#171,#170);
#173=DIRECTION('',(0.E0,0.E0,1.E0));
#174=VECTOR('',#173,2.800000000166E1);
#175=CARTESIAN_POINT('',(1.5E1,2.5E0,-1.399999999938E1));
#176=LINE('',#175,#174);
#177=DIRECTION('',(0.E0,1.E0,5.680931280949E-10));
#178=VECTOR('',#177,2.E0);
#179=CARTESIAN_POINT('',(1.5E1,5.E-1,1.400000000114E1));
#180=LINE('',#179,#178);
#181=CARTESIAN_POINT('',(1.4E1,5.E-1,-1.4E1));
#182=DIRECTION('',(0.E0,1.E0,0.E0));
#183=DIRECTION('',(1.E0,0.E0,0.E0));
#184=AXIS2_PLACEMENT_3D('',#181,#182,#183);
#186=CARTESIAN_POINT('',(1.4E1,2.5E0,-1.4E1));
#187=DIRECTION('',(0.E0,-1.E0,0.E0));
#188=DIRECTION('',(0.E0,0.E0,-1.E0));
#189=AXIS2_PLACEMENT_3D('',#186,#187,#188);
#191=DIRECTION('',(-1.E0,0.E0,0.E0));
#192=VECTOR('',#191,2.799999999990E1);
#193=CARTESIAN_POINT('',(1.400000000114E1,5.E-1,-1.5E1));
#194=LINE('',#193,#192);
#195=DIRECTION('',(-3.124531744447E-10,1.E0,0.E0));
#196=VECTOR('',#195,2.E0);
#197=CARTESIAN_POINT('',(-1.399999999876E1,5.E-1,-1.5E1));
#198=LINE('',#197,#196);
#199=DIRECTION('',(1.E0,0.E0,0.E0));
#200=VECTOR('',#199,2.800000000166E1);
#201=CARTESIAN_POINT('',(-1.399999999938E1,2.5E0,-1.5E1));
#202=LINE('',#201,#200);
#203=DIRECTION('',(5.680931280949E-10,1.E0,0.E0));
#204=VECTOR('',#203,2.E0);
#205=CARTESIAN_POINT('',(1.400000000114E1,5.E-1,-1.5E1));
#206=LINE('',#205,#204);
#207=CARTESIAN_POINT('',(-1.4E1,5.E-1,-1.4E1));
#208=DIRECTION('',(0.E0,1.E0,0.E0));
#209=DIRECTION('',(0.E0,0.E0,-1.E0));
#210=AXIS2_PLACEMENT_3D('',#207,#208,#209);
#212=CARTESIAN_POINT('',(-1.4E1,2.5E0,-1.4E1));
#213=DIRECTION('',(0.E0,-1.E0,0.E0));
#214=DIRECTION('',(-1.E0,0.E0,0.E0));
#215=AXIS2_PLACEMENT_3D('',#212,#213,#214);
#217=CARTESIAN_POINT('',(-1.55E1,2.5E0,-1.4E1));
#218=DIRECTION('',(0.E0,0.E0,-1.E0));
#219=DIRECTION('',(0.E0,1.E0,0.E0));
#220=AXIS2_PLACEMENT_3D('',#217,#218,#219);
#222=CARTESIAN_POINT('',(-1.4E1,3.E0,1.4E1));
#223=DIRECTION('',(0.E0,-1.E0,0.E0));
#224=DIRECTION('',(0.E0,0.E0,1.E0));
#225=AXIS2_PLACEMENT_3D('',#222,#223,#224);
#227=DIRECTION('',(-1.E0,0.E0,3.420692300813E-12));
#228=VECTOR('',#227,2.800000000025E1);
#229=CARTESIAN_POINT('',(1.399999999947E1,3.E0,1.549999999930E1));
#230=LINE('',#229,#228);
#231=CARTESIAN_POINT('',(1.4E1,3.E0,1.4E1));
#232=DIRECTION('',(0.E0,-1.E0,0.E0));
#233=DIRECTION('',(1.E0,0.E0,0.E0));
#234=AXIS2_PLACEMENT_3D('',#231,#232,#233);
#236=DIRECTION('',(3.420692300813E-12,0.E0,1.E0));
#237=VECTOR('',#236,2.800000000025E1);
#238=CARTESIAN_POINT('',(1.549999999930E1,3.E0,-1.399999999947E1));
#239=LINE('',#238,#237);
#240=CARTESIAN_POINT('',(1.4E1,3.E0,-1.4E1));
#241=DIRECTION('',(0.E0,-1.E0,0.E0));
#242=DIRECTION('',(0.E0,0.E0,-1.E0));
#243=AXIS2_PLACEMENT_3D('',#240,#241,#242);
#245=DIRECTION('',(1.E0,0.E0,-3.420692300813E-12));
#246=VECTOR('',#245,2.800000000025E1);
#247=CARTESIAN_POINT('',(-1.399999999947E1,3.E0,-1.549999999930E1));
#248=LINE('',#247,#246);
#249=CARTESIAN_POINT('',(-1.4E1,3.E0,-1.4E1));
#250=DIRECTION('',(0.E0,-1.E0,0.E0));
#251=DIRECTION('',(-1.E0,0.E0,0.E0));
#252=AXIS2_PLACEMENT_3D('',#249,#250,#251);
#254=DIRECTION('',(-3.420692300813E-12,0.E0,-1.E0));
#255=VECTOR('',#254,2.800000000025E1);
#256=CARTESIAN_POINT('',(-1.549999999930E1,3.E0,1.399999999947E1));
#257=LINE('',#256,#255);
#258=CARTESIAN_POINT('',(-2.E1,3.E0,-2.E1));
#259=DIRECTION('',(0.E0,1.E0,0.E0));
#260=DIRECTION('',(0.E0,0.E0,-1.E0));
#261=AXIS2_PLACEMENT_3D('',#258,#259,#260);
#263=DIRECTION('',(-1.E0,0.E0,0.E0));
#264=VECTOR('',#263,4.E1);
#265=CARTESIAN_POINT('',(2.E1,3.E0,-2.45E1));
#266=LINE('',#265,#264);
#267=CARTESIAN_POINT('',(2.E1,3.E0,-2.E1));
#268=DIRECTION('',(0.E0,1.E0,0.E0));
#269=DIRECTION('',(1.E0,0.E0,0.E0));
#270=AXIS2_PLACEMENT_3D('',#267,#268,#269);
#272=DIRECTION('',(0.E0,0.E0,-1.E0));
#273=VECTOR('',#272,6.E0);
#274=CARTESIAN_POINT('',(2.45E1,3.E0,-1.4E1));
#275=LINE('',#274,#273);
#276=DIRECTION('',(-1.E0,0.E0,0.E0));
#277=VECTOR('',#276,6.5E0);
#278=CARTESIAN_POINT('',(3.1E1,3.E0,-1.4E1));
#279=LINE('',#278,#277);
#280=CARTESIAN_POINT('',(3.1E1,3.E0,-1.25E1));
#281=DIRECTION('',(0.E0,1.E0,0.E0));
#282=DIRECTION('',(1.E0,0.E0,0.E0));
#283=AXIS2_PLACEMENT_3D('',#280,#281,#282);
#285=DIRECTION('',(0.E0,0.E0,-1.E0));
#286=VECTOR('',#285,2.5E1);
#287=CARTESIAN_POINT('',(3.25E1,3.E0,1.25E1));
#288=LINE('',#287,#286);
#289=CARTESIAN_POINT('',(3.1E1,3.E0,1.25E1));
#290=DIRECTION('',(0.E0,1.E0,0.E0));
#291=DIRECTION('',(0.E0,0.E0,1.E0));
#292=AXIS2_PLACEMENT_3D('',#289,#290,#291);
#294=DIRECTION('',(1.E0,0.E0,0.E0));
#295=VECTOR('',#294,6.5E0);
#296=CARTESIAN_POINT('',(2.45E1,3.E0,1.4E1));
#297=LINE('',#296,#295);
#298=DIRECTION('',(0.E0,0.E0,-1.E0));
#299=VECTOR('',#298,6.E0);
#300=CARTESIAN_POINT('',(2.45E1,3.E0,2.E1));
#301=LINE('',#300,#299);
#302=CARTESIAN_POINT('',(2.E1,3.E0,2.E1));
#303=DIRECTION('',(0.E0,1.E0,0.E0));
#304=DIRECTION('',(0.E0,0.E0,1.E0));
#305=AXIS2_PLACEMENT_3D('',#302,#303,#304);
#307=DIRECTION('',(1.E0,0.E0,0.E0));
#308=VECTOR('',#307,4.E1);
#309=CARTESIAN_POINT('',(-2.E1,3.E0,2.45E1));
#310=LINE('',#309,#308);
#311=CARTESIAN_POINT('',(-2.E1,3.E0,2.E1));
#312=DIRECTION('',(0.E0,1.E0,0.E0));
#313=DIRECTION('',(-1.E0,0.E0,0.E0));
#314=AXIS2_PLACEMENT_3D('',#311,#312,#313);
#316=DIRECTION('',(0.E0,0.E0,1.E0));
#317=VECTOR('',#316,4.E1);
#318=CARTESIAN_POINT('',(-2.45E1,3.E0,-2.E1));
#319=LINE('',#318,#317);
#320=CARTESIAN_POINT('',(-2.E1,3.E0,2.E1));
#321=DIRECTION('',(0.E0,1.E0,0.E0));
#322=DIRECTION('',(1.E0,0.E0,0.E0));
#323=AXIS2_PLACEMENT_3D('',#320,#321,#322);
#325=CARTESIAN_POINT('',(-2.E1,3.E0,2.E1));
#326=DIRECTION('',(0.E0,1.E0,0.E0));
#327=DIRECTION('',(-1.E0,0.E0,0.E0));
#328=AXIS2_PLACEMENT_3D('',#325,#326,#327);
#330=CARTESIAN_POINT('',(2.E1,3.E0,2.E1));
#331=DIRECTION('',(0.E0,1.E0,0.E0));
#332=DIRECTION('',(0.E0,0.E0,-1.E0));
#333=AXIS2_PLACEMENT_3D('',#330,#331,#332);
#335=CARTESIAN_POINT('',(2.E1,3.E0,2.E1));
#336=DIRECTION('',(0.E0,1.E0,0.E0));
#337=DIRECTION('',(0.E0,0.E0,1.E0));
#338=AXIS2_PLACEMENT_3D('',#335,#336,#337);
#340=CARTESIAN_POINT('',(2.E1,3.E0,-2.E1));
#341=DIRECTION('',(0.E0,1.E0,0.E0));
#342=DIRECTION('',(-1.E0,0.E0,0.E0));
#343=AXIS2_PLACEMENT_3D('',#340,#341,#342);
#345=CARTESIAN_POINT('',(2.E1,3.E0,-2.E1));
#346=DIRECTION('',(0.E0,1.E0,0.E0));
#347=DIRECTION('',(1.E0,0.E0,0.E0));
#348=AXIS2_PLACEMENT_3D('',#345,#346,#347);
#350=CARTESIAN_POINT('',(-2.E1,3.E0,-2.E1));
#351=DIRECTION('',(0.E0,1.E0,0.E0));
#352=DIRECTION('',(0.E0,0.E0,1.E0));
#353=AXIS2_PLACEMENT_3D('',#350,#351,#352);
#355=CARTESIAN_POINT('',(-2.E1,3.E0,-2.E1));
#356=DIRECTION('',(0.E0,1.E0,0.E0));
#357=DIRECTION('',(0.E0,0.E0,-1.E0));
#358=AXIS2_PLACEMENT_3D('',#355,#356,#357);
#360=CARTESIAN_POINT('',(-2.15E1,3.E0,1.E1));
#361=DIRECTION('',(0.E0,-1.E0,0.E0));
#362=DIRECTION('',(-1.E0,0.E0,0.E0));
#363=AXIS2_PLACEMENT_3D('',#360,#361,#362);
#365=CARTESIAN_POINT('',(-2.15E1,3.E0,1.E1));
#366=DIRECTION('',(0.E0,-1.E0,0.E0));
#367=DIRECTION('',(1.E0,0.E0,0.E0));
#368=AXIS2_PLACEMENT_3D('',#365,#366,#367);
#370=CARTESIAN_POINT('',(-2.15E1,3.E0,-1.E1));
#371=DIRECTION('',(0.E0,-1.E0,0.E0));
#372=DIRECTION('',(-1.E0,0.E0,0.E0));
#373=AXIS2_PLACEMENT_3D('',#370,#371,#372);
#375=CARTESIAN_POINT('',(-2.15E1,3.E0,-1.E1));
#376=DIRECTION('',(0.E0,-1.E0,0.E0));
#377=DIRECTION('',(1.E0,0.E0,0.E0));
#378=AXIS2_PLACEMENT_3D('',#375,#376,#377);
#380=CARTESIAN_POINT('',(1.E1,3.E0,2.15E1));
#381=DIRECTION('',(0.E0,-1.E0,0.E0));
#382=DIRECTION('',(0.E0,0.E0,1.E0));
#383=AXIS2_PLACEMENT_3D('',#380,#381,#382);
#385=CARTESIAN_POINT('',(1.E1,3.E0,2.15E1));
#386=DIRECTION('',(0.E0,-1.E0,0.E0));
#387=DIRECTION('',(0.E0,0.E0,-1.E0));
#388=AXIS2_PLACEMENT_3D('',#385,#386,#387);
#390=CARTESIAN_POINT('',(-1.E1,3.E0,2.15E1));
#391=DIRECTION('',(0.E0,-1.E0,0.E0));
#392=DIRECTION('',(0.E0,0.E0,1.E0));
#393=AXIS2_PLACEMENT_3D('',#390,#391,#392);
#395=CARTESIAN_POINT('',(-1.E1,3.E0,2.15E1));
#396=DIRECTION('',(0.E0,-1.E0,0.E0));
#397=DIRECTION('',(0.E0,0.E0,-1.E0));
#398=AXIS2_PLACEMENT_3D('',#395,#396,#397);
#400=CARTESIAN_POINT('',(2.15E1,3.E0,-1.E1));
#401=DIRECTION('',(0.E0,-1.E0,0.E0));
#402=DIRECTION('',(1.E0,0.E0,0.E0));
#403=AXIS2_PLACEMENT_3D('',#400,#401,#402);
#405=CARTESIAN_POINT('',(2.15E1,3.E0,-1.E1));
#406=DIRECTION('',(0.E0,-1.E0,0.E0));
#407=DIRECTION('',(-1.E0,0.E0,0.E0));
#408=AXIS2_PLACEMENT_3D('',#405,#406,#407);
#410=CARTESIAN_POINT('',(2.15E1,3.E0,1.E1));
#411=DIRECTION('',(0.E0,-1.E0,0.E0));
#412=DIRECTION('',(1.E0,0.E0,0.E0));
#413=AXIS2_PLACEMENT_3D('',#410,#411,#412);
#415=CARTESIAN_POINT('',(2.15E1,3.E0,1.E1));
#416=DIRECTION('',(0.E0,-1.E0,0.E0));
#417=DIRECTION('',(-1.E0,0.E0,0.E0));
#418=AXIS2_PLACEMENT_3D('',#415,#416,#417);
#420=CARTESIAN_POINT('',(-1.E1,3.E0,-2.15E1));
#421=DIRECTION('',(0.E0,-1.E0,0.E0));
#422=DIRECTION('',(0.E0,0.E0,-1.E0));
#423=AXIS2_PLACEMENT_3D('',#420,#421,#422);
#425=CARTESIAN_POINT('',(-1.E1,3.E0,-2.15E1));
#426=DIRECTION('',(0.E0,-1.E0,0.E0));
#427=DIRECTION('',(0.E0,0.E0,1.E0));
#428=AXIS2_PLACEMENT_3D('',#425,#426,#427);
#430=CARTESIAN_POINT('',(1.E1,3.E0,-2.15E1));
#431=DIRECTION('',(0.E0,-1.E0,0.E0));
#432=DIRECTION('',(0.E0,0.E0,-1.E0));
#433=AXIS2_PLACEMENT_3D('',#430,#431,#432);
#435=CARTESIAN_POINT('',(1.E1,3.E0,-2.15E1));
#436=DIRECTION('',(0.E0,-1.E0,0.E0));
#437=DIRECTION('',(0.E0,0.E0,1.E0));
#438=AXIS2_PLACEMENT_3D('',#435,#436,#437);
#440=CARTESIAN_POINT('',(2.9E1,3.E0,1.E1));
#441=DIRECTION('',(0.E0,-1.E0,0.E0));
#442=DIRECTION('',(-1.E0,0.E0,0.E0));
#443=AXIS2_PLACEMENT_3D('',#440,#441,#442);
#445=CARTESIAN_POINT('',(2.9E1,3.E0,1.E1));
#446=DIRECTION('',(0.E0,-1.E0,0.E0));
#447=DIRECTION('',(1.E0,0.E0,0.E0));
#448=AXIS2_PLACEMENT_3D('',#445,#446,#447);
#450=CARTESIAN_POINT('',(2.9E1,3.E0,-1.E1));
#451=DIRECTION('',(0.E0,-1.E0,0.E0));
#452=DIRECTION('',(-1.E0,0.E0,0.E0));
#453=AXIS2_PLACEMENT_3D('',#450,#451,#452);
#455=CARTESIAN_POINT('',(2.9E1,3.E0,-1.E1));
#456=DIRECTION('',(0.E0,-1.E0,0.E0));
#457=DIRECTION('',(1.E0,0.E0,0.E0));
#458=AXIS2_PLACEMENT_3D('',#455,#456,#457);
#460=CARTESIAN_POINT('',(-1.4E1,2.5E0,1.55E1));
#461=DIRECTION('',(-1.E0,0.E0,0.E0));
#462=DIRECTION('',(0.E0,1.E0,0.E0));
#463=AXIS2_PLACEMENT_3D('',#460,#461,#462);
#465=CARTESIAN_POINT('',(-1.55E1,2.5E0,1.4E1));
#466=DIRECTION('',(0.E0,0.E0,-1.E0));
#467=DIRECTION('',(0.E0,1.E0,0.E0));
#468=AXIS2_PLACEMENT_3D('',#465,#466,#467);
#470=CARTESIAN_POINT('',(1.4E1,2.5E0,1.55E1));
#471=DIRECTION('',(-1.E0,0.E0,0.E0));
#472=DIRECTION('',(0.E0,1.E0,0.E0));
#473=AXIS2_PLACEMENT_3D('',#470,#471,#472);
#475=CARTESIAN_POINT('',(1.55E1,2.5E0,1.4E1));
#476=DIRECTION('',(0.E0,0.E0,1.E0));
#477=DIRECTION('',(0.E0,1.E0,0.E0));
#478=AXIS2_PLACEMENT_3D('',#475,#476,#477);
#480=CARTESIAN_POINT('',(1.55E1,2.5E0,-1.4E1));
#481=DIRECTION('',(0.E0,0.E0,1.E0));
#482=DIRECTION('',(0.E0,1.E0,0.E0));
#483=AXIS2_PLACEMENT_3D('',#480,#481,#482);
#485=CARTESIAN_POINT('',(1.4E1,2.5E0,-1.55E1));
#486=DIRECTION('',(1.E0,0.E0,0.E0));
#487=DIRECTION('',(0.E0,1.E0,0.E0));
#488=AXIS2_PLACEMENT_3D('',#485,#486,#487);
#490=CARTESIAN_POINT('',(-1.4E1,2.5E0,-1.55E1));
#491=DIRECTION('',(1.E0,0.E0,0.E0));
#492=DIRECTION('',(0.E0,1.E0,0.E0));
#493=AXIS2_PLACEMENT_3D('',#490,#491,#492);
#495=CARTESIAN_POINT('',(-2.E1,2.5E0,-2.45E1));
#496=DIRECTION('',(-1.E0,0.E0,0.E0));
#497=DIRECTION('',(0.E0,1.E0,0.E0));
#498=AXIS2_PLACEMENT_3D('',#495,#496,#497);
#500=CARTESIAN_POINT('',(-2.45E1,2.5E0,-2.E1));
#501=DIRECTION('',(0.E0,0.E0,1.E0));
#502=DIRECTION('',(0.E0,1.E0,0.E0));
#503=AXIS2_PLACEMENT_3D('',#500,#501,#502);
#505=CARTESIAN_POINT('',(-2.45E1,2.5E0,2.E1));
#506=DIRECTION('',(0.E0,0.E0,1.E0));
#507=DIRECTION('',(0.E0,1.E0,0.E0));
#508=AXIS2_PLACEMENT_3D('',#505,#506,#507);
#510=CARTESIAN_POINT('',(-2.E1,2.5E0,2.45E1));
#511=DIRECTION('',(1.E0,0.E0,0.E0));
#512=DIRECTION('',(0.E0,1.E0,0.E0));
#513=AXIS2_PLACEMENT_3D('',#510,#511,#512);
#515=CARTESIAN_POINT('',(2.E1,2.5E0,2.45E1));
#516=DIRECTION('',(1.E0,0.E0,0.E0));
#517=DIRECTION('',(0.E0,1.E0,0.E0));
#518=AXIS2_PLACEMENT_3D('',#515,#516,#517);
#520=CARTESIAN_POINT('',(2.45E1,2.5E0,2.E1));
#521=DIRECTION('',(0.E0,0.E0,-1.E0));
#522=DIRECTION('',(0.E0,1.E0,0.E0));
#523=AXIS2_PLACEMENT_3D('',#520,#521,#522);
#525=CARTESIAN_POINT('',(2.5E1,2.5E0,1.45E1));
#526=CARTESIAN_POINT('',(2.5E1,2.548071612243E0,1.45E1));
#527=CARTESIAN_POINT('',(2.498627697955E1,2.646023994780E0,1.448627697955E1));
#528=CARTESIAN_POINT('',(2.491895046849E1,2.787336569232E0,1.441895046849E1));
#529=CARTESIAN_POINT('',(2.481258660964E1,2.900516176558E0,1.431258660964E1));
#530=CARTESIAN_POINT('',(2.467215477916E1,2.978943228062E0,1.417215477916E1));
#531=CARTESIAN_POINT('',(2.455960855622E1,3.E0,1.405960855622E1));
#532=CARTESIAN_POINT('',(2.45E1,3.E0,1.4E1));
#534=DIRECTION('',(0.E0,0.E0,-1.E0));
#535=VECTOR('',#534,5.499999999938E0);
#536=CARTESIAN_POINT('',(2.5E1,2.5E0,1.999999999994E1));
#537=LINE('',#536,#535);
#538=DIRECTION('',(0.E0,0.E0,-1.E0));
#539=VECTOR('',#538,5.499999999931E0);
#540=CARTESIAN_POINT('',(2.5E1,1.E0,1.999999999993E1));
#541=LINE('',#540,#539);
#542=DIRECTION('',(0.E0,-1.E0,-4.500103993147E-12));
#543=VECTOR('',#542,1.5E0);
#544=CARTESIAN_POINT('',(2.5E1,2.5E0,1.999999999994E1));
#545=LINE('',#544,#543);
#546=DIRECTION('',(0.E0,1.E0,0.E0));
#547=VECTOR('',#546,1.5E0);
#548=CARTESIAN_POINT('',(2.5E1,1.E0,1.45E1));
#549=LINE('',#548,#547);
#550=DIRECTION('',(1.E0,0.E0,0.E0));
#551=VECTOR('',#550,5.999999997060E0);
#552=CARTESIAN_POINT('',(2.5E1,2.5E0,1.45E1));
#553=LINE('',#552,#551);
#554=DIRECTION('',(1.183534455625E-9,-1.E0,0.E0));
#555=VECTOR('',#554,1.5E0);
#556=CARTESIAN_POINT('',(3.099999999706E1,2.5E0,1.45E1));
#557=LINE('',#556,#555);
#558=DIRECTION('',(1.E0,0.E0,0.E0));
#559=VECTOR('',#558,5.999999998835E0);
#560=CARTESIAN_POINT('',(2.5E1,1.E0,1.45E1));
#561=LINE('',#560,#559);
#562=CARTESIAN_POINT('',(3.1E1,2.5E0,1.4E1));
#563=DIRECTION('',(1.E0,0.E0,0.E0));
#564=DIRECTION('',(0.E0,1.E0,0.E0));
#565=AXIS2_PLACEMENT_3D('',#562,#563,#564);
#567=CARTESIAN_POINT('',(3.25E1,2.5E0,1.25E1));
#568=DIRECTION('',(0.E0,0.E0,-1.E0));
#569=DIRECTION('',(0.E0,1.E0,0.E0));
#570=AXIS2_PLACEMENT_3D('',#567,#568,#569);
#572=CARTESIAN_POINT('',(3.25E1,2.5E0,-1.25E1));
#573=DIRECTION('',(0.E0,0.E0,-1.E0));
#574=DIRECTION('',(1.421085471520E-14,1.E0,0.E0));
#575=AXIS2_PLACEMENT_3D('',#572,#573,#574);
#577=CARTESIAN_POINT('',(2.5E1,2.5E0,-1.45E1));
#578=CARTESIAN_POINT('',(2.5E1,2.548071612243E0,-1.45E1));
#579=CARTESIAN_POINT('',(2.498627697955E1,2.646023994780E0,-1.448627697955E1));
#580=CARTESIAN_POINT('',(2.491895046849E1,2.787336569232E0,-1.441895046849E1));
#581=CARTESIAN_POINT('',(2.481258660964E1,2.900516176558E0,-1.431258660964E1));
#582=CARTESIAN_POINT('',(2.467215477916E1,2.978943228062E0,-1.417215477916E1));
#583=CARTESIAN_POINT('',(2.455960855622E1,3.E0,-1.405960855622E1));
#584=CARTESIAN_POINT('',(2.45E1,3.E0,-1.4E1));
#586=CARTESIAN_POINT('',(3.1E1,2.5E0,-1.4E1));
#587=DIRECTION('',(-1.E0,0.E0,0.E0));
#588=DIRECTION('',(0.E0,1.E0,0.E0));
#589=AXIS2_PLACEMENT_3D('',#586,#587,#588);
#591=CARTESIAN_POINT('',(2.45E1,2.5E0,-2.E1));
#592=DIRECTION('',(0.E0,0.E0,-1.E0));
#593=DIRECTION('',(0.E0,1.E0,0.E0));
#594=AXIS2_PLACEMENT_3D('',#591,#592,#593);
#596=CARTESIAN_POINT('',(2.E1,2.5E0,-2.45E1));
#597=DIRECTION('',(-1.E0,0.E0,0.E0));
#598=DIRECTION('',(0.E0,1.E0,0.E0));
#599=AXIS2_PLACEMENT_3D('',#596,#597,#598);
#601=DIRECTION('',(-1.E0,0.E0,0.E0));
#602=VECTOR('',#601,3.999999999976E1);
#603=CARTESIAN_POINT('',(1.999999999994E1,2.5E0,-2.5E1));
#604=LINE('',#603,#602);
#605=DIRECTION('',(-8.071291783078E-11,-1.E0,0.E0));
#606=VECTOR('',#605,1.5E0);
#607=CARTESIAN_POINT('',(-1.999999999982E1,2.5E0,-2.5E1));
#608=LINE('',#607,#606);
#609=DIRECTION('',(-1.E0,0.E0,0.E0));
#610=VECTOR('',#609,3.999999999987E1);
#611=CARTESIAN_POINT('',(1.999999999993E1,1.E0,-2.5E1));
#612=LINE('',#611,#610);
#613=DIRECTION('',(-4.500103993147E-12,-1.E0,0.E0));
#614=VECTOR('',#613,1.5E0);
#615=CARTESIAN_POINT('',(1.999999999994E1,2.5E0,-2.5E1));
#616=LINE('',#615,#614);
#617=CARTESIAN_POINT('',(-2.E1,2.5E0,-2.E1));
#618=DIRECTION('',(0.E0,1.E0,0.E0));
#619=DIRECTION('',(0.E0,0.E0,-1.E0));
#620=AXIS2_PLACEMENT_3D('',#617,#618,#619);
#622=CARTESIAN_POINT('',(-2.E1,1.E0,-2.E1));
#623=DIRECTION('',(0.E0,1.E0,0.E0));
#624=DIRECTION('',(0.E0,0.E0,-1.E0));
#625=AXIS2_PLACEMENT_3D('',#622,#623,#624);
#627=DIRECTION('',(0.E0,0.E0,1.E0));
#628=VECTOR('',#627,3.999999999976E1);
#629=CARTESIAN_POINT('',(-2.5E1,2.5E0,-1.999999999994E1));
#630=LINE('',#629,#628);
#631=DIRECTION('',(0.E0,-1.E0,8.071291783078E-11));
#632=VECTOR('',#631,1.5E0);
#633=CARTESIAN_POINT('',(-2.5E1,2.5E0,1.999999999982E1));
#634=LINE('',#633,#632);
#635=DIRECTION('',(0.E0,0.E0,1.E0));
#636=VECTOR('',#635,3.999999999987E1);
#637=CARTESIAN_POINT('',(-2.5E1,1.E0,-1.999999999993E1));
#638=LINE('',#637,#636);
#639=DIRECTION('',(0.E0,-1.E0,4.500103993147E-12));
#640=VECTOR('',#639,1.5E0);
#641=CARTESIAN_POINT('',(-2.5E1,2.5E0,-1.999999999994E1));
#642=LINE('',#641,#640);
#643=CARTESIAN_POINT('',(-2.E1,2.5E0,2.E1));
#644=DIRECTION('',(0.E0,1.E0,0.E0));
#645=DIRECTION('',(-1.E0,0.E0,0.E0));
#646=AXIS2_PLACEMENT_3D('',#643,#644,#645);
#648=CARTESIAN_POINT('',(-2.E1,1.E0,2.E1));
#649=DIRECTION('',(0.E0,1.E0,0.E0));
#650=DIRECTION('',(-1.E0,0.E0,0.E0));
#651=AXIS2_PLACEMENT_3D('',#648,#649,#650);
#653=DIRECTION('',(1.E0,0.E0,0.E0));
#654=VECTOR('',#653,3.999999999976E1);
#655=CARTESIAN_POINT('',(-1.999999999994E1,2.5E0,2.5E1));
#656=LINE('',#655,#654);
#657=DIRECTION('',(8.071291783078E-11,-1.E0,0.E0));
#658=VECTOR('',#657,1.5E0);
#659=CARTESIAN_POINT('',(1.999999999982E1,2.5E0,2.5E1));
#660=LINE('',#659,#658);
#661=DIRECTION('',(1.E0,0.E0,0.E0));
#662=VECTOR('',#661,3.999999999987E1);
#663=CARTESIAN_POINT('',(-1.999999999993E1,1.E0,2.5E1));
#664=LINE('',#663,#662);
#665=DIRECTION('',(4.500103993147E-12,-1.E0,0.E0));
#666=VECTOR('',#665,1.5E0);
#667=CARTESIAN_POINT('',(-1.999999999994E1,2.5E0,2.5E1));
#668=LINE('',#667,#666);
#669=CARTESIAN_POINT('',(2.E1,2.5E0,2.E1));
#670=DIRECTION('',(0.E0,1.E0,0.E0));
#671=DIRECTION('',(0.E0,0.E0,1.E0));
#672=AXIS2_PLACEMENT_3D('',#669,#670,#671);
#674=CARTESIAN_POINT('',(2.E1,1.E0,2.E1));
#675=DIRECTION('',(0.E0,1.E0,0.E0));
#676=DIRECTION('',(0.E0,0.E0,1.E0));
#677=AXIS2_PLACEMENT_3D('',#674,#675,#676);
#679=CARTESIAN_POINT('',(2.E1,1.E0,2.45E1));
#680=DIRECTION('',(1.E0,0.E0,0.E0));
#681=DIRECTION('',(0.E0,0.E0,1.E0));
#682=AXIS2_PLACEMENT_3D('',#679,#680,#681);
#684=CARTESIAN_POINT('',(2.45E1,1.E0,2.E1));
#685=DIRECTION('',(0.E0,0.E0,-1.E0));
#686=DIRECTION('',(1.E0,0.E0,0.E0));
#687=AXIS2_PLACEMENT_3D('',#684,#685,#686);
#689=CARTESIAN_POINT('',(-2.E1,5.E-1,-2.E1));
#690=DIRECTION('',(0.E0,1.E0,0.E0));
#691=DIRECTION('',(0.E0,0.E0,-1.E0));
#692=AXIS2_PLACEMENT_3D('',#689,#690,#691);
#694=DIRECTION('',(0.E0,0.E0,1.E0));
#695=VECTOR('',#694,4.E1);
#696=CARTESIAN_POINT('',(-2.45E1,5.E-1,-2.E1));
#697=LINE('',#696,#695);
#698=CARTESIAN_POINT('',(-2.E1,5.E-1,2.E1));
#699=DIRECTION('',(0.E0,1.E0,0.E0));
#700=DIRECTION('',(-1.E0,0.E0,0.E0));
#701=AXIS2_PLACEMENT_3D('',#698,#699,#700);
#703=DIRECTION('',(1.E0,0.E0,0.E0));
#704=VECTOR('',#703,4.E1);
#705=CARTESIAN_POINT('',(-2.E1,5.E-1,2.45E1));
#706=LINE('',#705,#704);
#707=CARTESIAN_POINT('',(2.E1,5.E-1,2.E1));
#708=DIRECTION('',(0.E0,1.E0,0.E0));
#709=DIRECTION('',(0.E0,0.E0,1.E0));
#710=AXIS2_PLACEMENT_3D('',#707,#708,#709);
#712=DIRECTION('',(0.E0,0.E0,-1.E0));
#713=VECTOR('',#712,6.E0);
#714=CARTESIAN_POINT('',(2.45E1,5.E-1,2.E1));
#715=LINE('',#714,#713);
#716=DIRECTION('',(1.E0,0.E0,0.E0));
#717=VECTOR('',#716,6.5E0);
#718=CARTESIAN_POINT('',(2.45E1,5.E-1,1.4E1));
#719=LINE('',#718,#717);
#720=CARTESIAN_POINT('',(3.1E1,5.E-1,1.25E1));
#721=DIRECTION('',(0.E0,1.E0,0.E0));
#722=DIRECTION('',(0.E0,0.E0,1.E0));
#723=AXIS2_PLACEMENT_3D('',#720,#721,#722);
#725=DIRECTION('',(0.E0,0.E0,-1.E0));
#726=VECTOR('',#725,2.5E1);
#727=CARTESIAN_POINT('',(3.25E1,5.E-1,1.25E1));
#728=LINE('',#727,#726);
#729=CARTESIAN_POINT('',(3.1E1,5.E-1,-1.25E1));
#730=DIRECTION('',(0.E0,1.E0,0.E0));
#731=DIRECTION('',(1.E0,0.E0,0.E0));
#732=AXIS2_PLACEMENT_3D('',#729,#730,#731);
#734=DIRECTION('',(-1.E0,0.E0,0.E0));
#735=VECTOR('',#734,6.5E0);
#736=CARTESIAN_POINT('',(3.1E1,5.E-1,-1.4E1));
#737=LINE('',#736,#735);
#738=DIRECTION('',(0.E0,0.E0,-1.E0));
#739=VECTOR('',#738,6.E0);
#740=CARTESIAN_POINT('',(2.45E1,5.E-1,-1.4E1));
#741=LINE('',#740,#739);
#742=CARTESIAN_POINT('',(2.E1,5.E-1,-2.E1));
#743=DIRECTION('',(0.E0,1.E0,0.E0));
#744=DIRECTION('',(1.E0,0.E0,0.E0));
#745=AXIS2_PLACEMENT_3D('',#742,#743,#744);
#747=DIRECTION('',(-1.E0,0.E0,0.E0));
#748=VECTOR('',#747,4.E1);
#749=CARTESIAN_POINT('',(2.E1,5.E-1,-2.45E1));
#750=LINE('',#749,#748);
#751=CARTESIAN_POINT('',(-2.E1,5.E-1,2.E1));
#752=DIRECTION('',(0.E0,1.E0,0.E0));
#753=DIRECTION('',(1.E0,0.E0,0.E0));
#754=AXIS2_PLACEMENT_3D('',#751,#752,#753);
#756=CARTESIAN_POINT('',(-2.E1,5.E-1,2.E1));
#757=DIRECTION('',(0.E0,1.E0,0.E0));
#758=DIRECTION('',(-1.E0,0.E0,0.E0));
#759=AXIS2_PLACEMENT_3D('',#756,#757,#758);
#761=CARTESIAN_POINT('',(2.E1,5.E-1,2.E1));
#762=DIRECTION('',(0.E0,1.E0,0.E0));
#763=DIRECTION('',(0.E0,0.E0,-1.E0));
#764=AXIS2_PLACEMENT_3D('',#761,#762,#763);
#766=CARTESIAN_POINT('',(2.E1,5.E-1,2.E1));
#767=DIRECTION('',(0.E0,1.E0,0.E0));
#768=DIRECTION('',(0.E0,0.E0,1.E0));
#769=AXIS2_PLACEMENT_3D('',#766,#767,#768);
#771=CARTESIAN_POINT('',(2.E1,5.E-1,-2.E1));
#772=DIRECTION('',(0.E0,1.E0,0.E0));
#773=DIRECTION('',(-1.E0,0.E0,0.E0));
#774=AXIS2_PLACEMENT_3D('',#771,#772,#773);
#776=CARTESIAN_POINT('',(2.E1,5.E-1,-2.E1));
#777=DIRECTION('',(0.E0,1.E0,0.E0));
#778=DIRECTION('',(1.E0,0.E0,0.E0));
#779=AXIS2_PLACEMENT_3D('',#776,#777,#778);
#781=CARTESIAN_POINT('',(-2.E1,5.E-1,-2.E1));
#782=DIRECTION('',(0.E0,1.E0,0.E0));
#783=DIRECTION('',(0.E0,0.E0,1.E0));
#784=AXIS2_PLACEMENT_3D('',#781,#782,#783);
#786=CARTESIAN_POINT('',(-2.E1,5.E-1,-2.E1));
#787=DIRECTION('',(0.E0,1.E0,0.E0));
#788=DIRECTION('',(0.E0,0.E0,-1.E0));
#789=AXIS2_PLACEMENT_3D('',#786,#787,#788);
#791=CARTESIAN_POINT('',(-2.15E1,5.E-1,1.E1));
#792=DIRECTION('',(0.E0,-1.E0,0.E0));
#793=DIRECTION('',(-1.E0,0.E0,0.E0));
#794=AXIS2_PLACEMENT_3D('',#791,#792,#793);
#796=CARTESIAN_POINT('',(-2.15E1,5.E-1,1.E1));
#797=DIRECTION('',(0.E0,-1.E0,0.E0));
#798=DIRECTION('',(1.E0,0.E0,0.E0));
#799=AXIS2_PLACEMENT_3D('',#796,#797,#798);
#801=CARTESIAN_POINT('',(-2.15E1,5.E-1,-1.E1));
#802=DIRECTION('',(0.E0,-1.E0,0.E0));
#803=DIRECTION('',(-1.E0,0.E0,0.E0));
#804=AXIS2_PLACEMENT_3D('',#801,#802,#803);
#806=CARTESIAN_POINT('',(-2.15E1,5.E-1,-1.E1));
#807=DIRECTION('',(0.E0,-1.E0,0.E0));
#808=DIRECTION('',(1.E0,0.E0,0.E0));
#809=AXIS2_PLACEMENT_3D('',#806,#807,#808);
#811=CARTESIAN_POINT('',(1.E1,5.E-1,2.15E1));
#812=DIRECTION('',(0.E0,-1.E0,0.E0));
#813=DIRECTION('',(0.E0,0.E0,1.E0));
#814=AXIS2_PLACEMENT_3D('',#811,#812,#813);
#816=CARTESIAN_POINT('',(1.E1,5.E-1,2.15E1));
#817=DIRECTION('',(0.E0,-1.E0,0.E0));
#818=DIRECTION('',(0.E0,0.E0,-1.E0));
#819=AXIS2_PLACEMENT_3D('',#816,#817,#818);
#821=CARTESIAN_POINT('',(-1.E1,5.E-1,2.15E1));
#822=DIRECTION('',(0.E0,-1.E0,0.E0));
#823=DIRECTION('',(0.E0,0.E0,1.E0));
#824=AXIS2_PLACEMENT_3D('',#821,#822,#823);
#826=CARTESIAN_POINT('',(-1.E1,5.E-1,2.15E1));
#827=DIRECTION('',(0.E0,-1.E0,0.E0));
#828=DIRECTION('',(0.E0,0.E0,-1.E0));
#829=AXIS2_PLACEMENT_3D('',#826,#827,#828);
#831=CARTESIAN_POINT('',(2.15E1,5.E-1,-1.E1));
#832=DIRECTION('',(0.E0,-1.E0,0.E0));
#833=DIRECTION('',(1.E0,0.E0,0.E0));
#834=AXIS2_PLACEMENT_3D('',#831,#832,#833);
#836=CARTESIAN_POINT('',(2.15E1,5.E-1,-1.E1));
#837=DIRECTION('',(0.E0,-1.E0,0.E0));
#838=DIRECTION('',(-1.E0,0.E0,0.E0));
#839=AXIS2_PLACEMENT_3D('',#836,#837,#838);
#841=CARTESIAN_POINT('',(2.15E1,5.E-1,1.E1));
#842=DIRECTION('',(0.E0,-1.E0,0.E0));
#843=DIRECTION('',(1.E0,0.E0,0.E0));
#844=AXIS2_PLACEMENT_3D('',#841,#842,#843);
#846=CARTESIAN_POINT('',(2.15E1,5.E-1,1.E1));
#847=DIRECTION('',(0.E0,-1.E0,0.E0));
#848=DIRECTION('',(-1.E0,0.E0,0.E0));
#849=AXIS2_PLACEMENT_3D('',#846,#847,#848);
#851=CARTESIAN_POINT('',(-1.E1,5.E-1,-2.15E1));
#852=DIRECTION('',(0.E0,-1.E0,0.E0));
#853=DIRECTION('',(0.E0,0.E0,-1.E0));
#854=AXIS2_PLACEMENT_3D('',#851,#852,#853);
#856=CARTESIAN_POINT('',(-1.E1,5.E-1,-2.15E1));
#857=DIRECTION('',(0.E0,-1.E0,0.E0));
#858=DIRECTION('',(0.E0,0.E0,1.E0));
#859=AXIS2_PLACEMENT_3D('',#856,#857,#858);
#861=CARTESIAN_POINT('',(1.E1,5.E-1,-2.15E1));
#862=DIRECTION('',(0.E0,-1.E0,0.E0));
#863=DIRECTION('',(0.E0,0.E0,-1.E0));
#864=AXIS2_PLACEMENT_3D('',#861,#862,#863);
#866=CARTESIAN_POINT('',(1.E1,5.E-1,-2.15E1));
#867=DIRECTION('',(0.E0,-1.E0,0.E0));
#868=DIRECTION('',(0.E0,0.E0,1.E0));
#869=AXIS2_PLACEMENT_3D('',#866,#867,#868);
#871=CARTESIAN_POINT('',(-1.4E1,5.E-1,-1.4E1));
#872=DIRECTION('',(0.E0,1.E0,0.E0));
#873=DIRECTION('',(0.E0,0.E0,-1.E0));
#874=AXIS2_PLACEMENT_3D('',#871,#872,#873);
#876=DIRECTION('',(-1.E0,0.E0,8.968064386344E-13));
#877=VECTOR('',#876,2.8E1);
#878=CARTESIAN_POINT('',(1.4E1,5.E-1,-1.869999999998E1));
#879=LINE('',#878,#877);
#880=CARTESIAN_POINT('',(1.4E1,5.E-1,-1.4E1));
#881=DIRECTION('',(0.E0,1.E0,0.E0));
#882=DIRECTION('',(1.E0,0.E0,0.E0));
#883=AXIS2_PLACEMENT_3D('',#880,#881,#882);
#885=DIRECTION('',(-8.969333212658E-13,0.E0,-1.E0));
#886=VECTOR('',#885,2.8E1);
#887=CARTESIAN_POINT('',(1.869999999998E1,5.E-1,1.4E1));
#888=LINE('',#887,#886);
#889=CARTESIAN_POINT('',(1.4E1,5.E-1,1.4E1));
#890=DIRECTION('',(0.E0,1.E0,0.E0));
#891=DIRECTION('',(0.E0,0.E0,1.E0));
#892=AXIS2_PLACEMENT_3D('',#889,#890,#891);
#894=DIRECTION('',(1.E0,0.E0,-8.969333212658E-13));
#895=VECTOR('',#894,2.8E1);
#896=CARTESIAN_POINT('',(-1.4E1,5.E-1,1.869999999998E1));
#897=LINE('',#896,#895);
#898=CARTESIAN_POINT('',(-1.4E1,5.E-1,1.4E1));
#899=DIRECTION('',(0.E0,1.E0,0.E0));
#900=DIRECTION('',(-1.E0,0.E0,0.E0));
#901=AXIS2_PLACEMENT_3D('',#898,#899,#900);
#903=DIRECTION('',(8.969333212658E-13,0.E0,1.E0));
#904=VECTOR('',#903,2.8E1);
#905=CARTESIAN_POINT('',(-1.869999999998E1,5.E-1,-1.4E1));
#906=LINE('',#905,#904);
#907=CARTESIAN_POINT('',(2.9E1,5.E-1,1.E1));
#908=DIRECTION('',(0.E0,-1.E0,0.E0));
#909=DIRECTION('',(-1.E0,0.E0,0.E0));
#910=AXIS2_PLACEMENT_3D('',#907,#908,#909);
#912=CARTESIAN_POINT('',(2.9E1,5.E-1,1.E1));
#913=DIRECTION('',(0.E0,-1.E0,0.E0));
#914=DIRECTION('',(1.E0,0.E0,0.E0));
#915=AXIS2_PLACEMENT_3D('',#912,#913,#914);
#917=CARTESIAN_POINT('',(2.9E1,5.E-1,-1.E1));
#918=DIRECTION('',(0.E0,-1.E0,0.E0));
#919=DIRECTION('',(-1.E0,0.E0,0.E0));
#920=AXIS2_PLACEMENT_3D('',#917,#918,#919);
#922=CARTESIAN_POINT('',(2.9E1,5.E-1,-1.E1));
#923=DIRECTION('',(0.E0,-1.E0,0.E0));
#924=DIRECTION('',(1.E0,0.E0,0.E0));
#925=AXIS2_PLACEMENT_3D('',#922,#923,#924);
#927=CARTESIAN_POINT('',(-2.E1,1.E0,-2.45E1));
#928=DIRECTION('',(-1.E0,0.E0,0.E0));
#929=DIRECTION('',(0.E0,0.E0,-1.E0));
#930=AXIS2_PLACEMENT_3D('',#927,#928,#929);
#932=CARTESIAN_POINT('',(-2.45E1,1.E0,-2.E1));
#933=DIRECTION('',(0.E0,0.E0,1.E0));
#934=DIRECTION('',(-1.E0,0.E0,0.E0));
#935=AXIS2_PLACEMENT_3D('',#932,#933,#934);
#937=CARTESIAN_POINT('',(-2.45E1,1.E0,2.E1));
#938=DIRECTION('',(0.E0,0.E0,1.E0));
#939=DIRECTION('',(-1.E0,0.E0,0.E0));
#940=AXIS2_PLACEMENT_3D('',#937,#938,#939);
#942=CARTESIAN_POINT('',(-2.E1,1.E0,2.45E1));
#943=DIRECTION('',(1.E0,0.E0,0.E0));
#944=DIRECTION('',(0.E0,0.E0,1.E0));
#945=AXIS2_PLACEMENT_3D('',#942,#943,#944);
#947=CARTESIAN_POINT('',(2.E1,1.E0,-2.45E1));
#948=DIRECTION('',(-1.E0,0.E0,0.E0));
#949=DIRECTION('',(0.E0,0.E0,-1.E0));
#950=AXIS2_PLACEMENT_3D('',#947,#948,#949);
#952=CARTESIAN_POINT('',(2.45E1,1.E0,-2.E1));
#953=DIRECTION('',(0.E0,0.E0,-1.E0));
#954=DIRECTION('',(1.E0,0.E0,0.E0));
#955=AXIS2_PLACEMENT_3D('',#952,#953,#954);
#957=CARTESIAN_POINT('',(2.E1,2.5E0,-2.E1));
#958=DIRECTION('',(0.E0,1.E0,0.E0));
#959=DIRECTION('',(1.E0,0.E0,0.E0));
#960=AXIS2_PLACEMENT_3D('',#957,#958,#959);
#962=CARTESIAN_POINT('',(2.E1,1.E0,-2.E1));
#963=DIRECTION('',(0.E0,1.E0,0.E0));
#964=DIRECTION('',(1.E0,0.E0,0.E0));
#965=AXIS2_PLACEMENT_3D('',#962,#963,#964);
#967=DIRECTION('',(0.E0,0.E0,-1.E0));
#968=VECTOR('',#967,5.499999999821E0);
#969=CARTESIAN_POINT('',(2.5E1,2.5E0,-1.45E1));
#970=LINE('',#969,#968);
#971=DIRECTION('',(0.E0,-1.E0,-8.071291783078E-11));
#972=VECTOR('',#971,1.5E0);
#973=CARTESIAN_POINT('',(2.5E1,2.5E0,-1.999999999982E1));
#974=LINE('',#973,#972);
#975=DIRECTION('',(0.E0,0.E0,-1.E0));
#976=VECTOR('',#975,5.499999999942E0);
#977=CARTESIAN_POINT('',(2.5E1,1.E0,-1.45E1));
#978=LINE('',#977,#976);
#979=DIRECTION('',(0.E0,1.E0,0.E0));
#980=VECTOR('',#979,1.5E0);
#981=CARTESIAN_POINT('',(2.5E1,1.E0,-1.45E1));
#982=LINE('',#981,#980);
#983=CARTESIAN_POINT('',(3.1E1,1.E0,-1.4E1));
#984=DIRECTION('',(-1.E0,0.E0,0.E0));
#985=DIRECTION('',(0.E0,0.E0,-1.E0));
#986=AXIS2_PLACEMENT_3D('',#983,#984,#985);
#988=CARTESIAN_POINT('',(2.45E1,5.E-1,-1.4E1));
#989=CARTESIAN_POINT('',(2.455960855622E1,5.E-1,-1.405960855622E1));
#990=CARTESIAN_POINT('',(2.467215477916E1,5.210567719377E-1,-1.417215477916E1));
#991=CARTESIAN_POINT('',(2.481258660964E1,5.994838234418E-1,-1.431258660964E1));
#992=CARTESIAN_POINT('',(2.491895046849E1,7.126634307678E-1,-1.441895046849E1));
#993=CARTESIAN_POINT('',(2.498627697955E1,8.539760052196E-1,-1.448627697955E1));
#994=CARTESIAN_POINT('',(2.5E1,9.519283877567E-1,-1.45E1));
#995=CARTESIAN_POINT('',(2.5E1,1.E0,-1.45E1));
#997=CARTESIAN_POINT('',(3.25E1,1.E0,-1.25E1));
#998=DIRECTION('',(0.E0,0.E0,-1.E0));
#999=DIRECTION('',(1.E0,0.E0,0.E0));
#1000=AXIS2_PLACEMENT_3D('',#997,#998,#999);
#1002=CARTESIAN_POINT('',(3.1E1,2.5E0,-1.25E1));
#1003=DIRECTION('',(0.E0,1.E0,0.E0));
#1004=DIRECTION('',(1.E0,0.E0,0.E0));
#1005=AXIS2_PLACEMENT_3D('',#1002,#1003,#1004);
#1007=CARTESIAN_POINT('',(3.1E1,1.E0,-1.25E1));
#1008=DIRECTION('',(0.E0,1.E0,0.E0));
#1009=DIRECTION('',(1.E0,0.E0,0.E0));
#1010=AXIS2_PLACEMENT_3D('',#1007,#1008,#1009);
#1012=DIRECTION('',(-1.E0,0.E0,0.E0));
#1013=VECTOR('',#1012,5.999999998742E0);
#1014=CARTESIAN_POINT('',(3.099999999874E1,1.E0,-1.45E1));
#1015=LINE('',#1014,#1013);
#1016=DIRECTION('',(4.021198189245E-11,-1.E0,0.E0));
#1017=VECTOR('',#1016,1.5E0);
#1018=CARTESIAN_POINT('',(3.099999999868E1,2.5E0,-1.45E1));
#1019=LINE('',#1018,#1017);
#1020=DIRECTION('',(-1.E0,0.E0,0.E0));
#1021=VECTOR('',#1020,5.999999998681E0);
#1022=CARTESIAN_POINT('',(3.099999999868E1,2.5E0,-1.45E1));
#1023=LINE('',#1022,#1021);
#1024=DIRECTION('',(0.E0,0.E0,-1.E0));
#1025=VECTOR('',#1024,2.499999999574E1);
#1026=CARTESIAN_POINT('',(3.3E1,2.5E0,1.249999999868E1));
#1027=LINE('',#1026,#1025);
#1028=DIRECTION('',(0.E0,-1.E0,-1.183535639863E-9));
#1029=VECTOR('',#1028,1.5E0);
#1030=CARTESIAN_POINT('',(3.3E1,2.5E0,-1.249999999706E1));
#1031=LINE('',#1030,#1029);
#1032=DIRECTION('',(0.E0,0.E0,-1.E0));
#1033=VECTOR('',#1032,2.499999999758E1);
#1034=CARTESIAN_POINT('',(3.3E1,1.E0,1.249999999874E1));
#1035=LINE('',#1034,#1033);
#1036=DIRECTION('',(0.E0,-1.E0,4.021435036824E-11));
#1037=VECTOR('',#1036,1.5E0);
#1038=CARTESIAN_POINT('',(3.3E1,2.5E0,1.249999999868E1));
#1039=LINE('',#1038,#1037);
#1040=CARTESIAN_POINT('',(3.25E1,1.E0,1.25E1));
#1041=DIRECTION('',(0.E0,0.E0,-1.E0));
#1042=DIRECTION('',(1.E0,0.E0,0.E0));
#1043=AXIS2_PLACEMENT_3D('',#1040,#1041,#1042);
#1045=CARTESIAN_POINT('',(3.1E1,1.E0,1.4E1));
#1046=DIRECTION('',(1.E0,0.E0,0.E0));
#1047=DIRECTION('',(0.E0,0.E0,1.E0));
#1048=AXIS2_PLACEMENT_3D('',#1045,#1046,#1047);
#1050=CARTESIAN_POINT('',(3.1E1,2.5E0,1.25E1));
#1051=DIRECTION('',(0.E0,1.E0,0.E0));
#1052=DIRECTION('',(0.E0,0.E0,1.E0));
#1053=AXIS2_PLACEMENT_3D('',#1050,#1051,#1052);
#1055=CARTESIAN_POINT('',(3.1E1,1.E0,1.25E1));
#1056=DIRECTION('',(0.E0,1.E0,0.E0));
#1057=DIRECTION('',(0.E0,0.E0,1.E0));
#1058=AXIS2_PLACEMENT_3D('',#1055,#1056,#1057);
#1060=CARTESIAN_POINT('',(2.5E1,1.E0,1.45E1));
#1061=CARTESIAN_POINT('',(2.5E1,9.519283877567E-1,1.45E1));
#1062=CARTESIAN_POINT('',(2.498627697955E1,8.539760052196E-1,1.448627697955E1));
#1063=CARTESIAN_POINT('',(2.491895046849E1,7.126634307678E-1,1.441895046849E1));
#1064=CARTESIAN_POINT('',(2.481258660964E1,5.994838234418E-1,1.431258660964E1));
#1065=CARTESIAN_POINT('',(2.467215477916E1,5.210567719377E-1,1.417215477916E1));
#1066=CARTESIAN_POINT('',(2.455960855622E1,5.E-1,1.405960855622E1));
#1067=CARTESIAN_POINT('',(2.45E1,5.E-1,1.4E1));
#1069=DIRECTION('',(0.E0,1.E0,0.E0));
#1070=VECTOR('',#1069,5.E-1);
#1071=CARTESIAN_POINT('',(-1.85E1,5.E-1,2.E1));
#1072=LINE('',#1071,#1070);
#1073=DIRECTION('',(0.E0,1.E0,0.E0));
#1074=VECTOR('',#1073,5.E-1);
#1075=CARTESIAN_POINT('',(-2.15E1,5.E-1,2.E1));
#1076=LINE('',#1075,#1074);
#1077=CARTESIAN_POINT('',(-2.E1,1.E0,2.E1));
#1078=DIRECTION('',(0.E0,-1.E0,0.E0));
#1079=DIRECTION('',(1.E0,0.E0,0.E0));
#1080=AXIS2_PLACEMENT_3D('',#1077,#1078,#1079);
#1082=CARTESIAN_POINT('',(-2.E1,1.E0,2.E1));
#1083=DIRECTION('',(0.E0,1.E0,0.E0));
#1084=DIRECTION('',(1.E0,0.E0,0.E0));
#1085=AXIS2_PLACEMENT_3D('',#1082,#1083,#1084);
#1087=CARTESIAN_POINT('',(-2.E1,1.E0,2.E1));
#1088=DIRECTION('',(0.E0,1.E0,0.E0));
#1089=DIRECTION('',(1.E0,0.E0,0.E0));
#1090=AXIS2_PLACEMENT_3D('',#1087,#1088,#1089);
#1092=DIRECTION('',(0.E0,1.E0,0.E0));
#1093=VECTOR('',#1092,2.E0);
#1094=CARTESIAN_POINT('',(-2.199E1,1.E0,2.E1));
#1095=LINE('',#1094,#1093);
#1096=CARTESIAN_POINT('',(-2.E1,1.E0,2.E1));
#1097=DIRECTION('',(0.E0,-1.E0,0.E0));
#1098=DIRECTION('',(1.E0,0.E0,0.E0));
#1099=AXIS2_PLACEMENT_3D('',#1096,#1097,#1098);
#1101=DIRECTION('',(0.E0,1.E0,0.E0));
#1102=VECTOR('',#1101,2.E0);
#1103=CARTESIAN_POINT('',(-1.801E1,1.E0,2.E1));
#1104=LINE('',#1103,#1102);
#1105=DIRECTION('',(0.E0,1.E0,0.E0));
#1106=VECTOR('',#1105,5.E-1);
#1107=CARTESIAN_POINT('',(2.E1,5.E-1,1.85E1));
#1108=LINE('',#1107,#1106);
#1109=DIRECTION('',(0.E0,1.E0,0.E0));
#1110=VECTOR('',#1109,5.E-1);
#1111=CARTESIAN_POINT('',(2.E1,5.E-1,2.15E1));
#1112=LINE('',#1111,#1110);
#1113=CARTESIAN_POINT('',(2.E1,1.E0,2.E1));
#1114=DIRECTION('',(0.E0,-1.E0,0.E0));
#1115=DIRECTION('',(0.E0,0.E0,-1.E0));
#1116=AXIS2_PLACEMENT_3D('',#1113,#1114,#1115);
#1118=CARTESIAN_POINT('',(2.E1,1.E0,2.E1));
#1119=DIRECTION('',(0.E0,1.E0,0.E0));
#1120=DIRECTION('',(0.E0,0.E0,-1.E0));
#1121=AXIS2_PLACEMENT_3D('',#1118,#1119,#1120);
#1123=CARTESIAN_POINT('',(2.E1,1.E0,2.E1));
#1124=DIRECTION('',(0.E0,1.E0,0.E0));
#1125=DIRECTION('',(0.E0,0.E0,-1.E0));
#1126=AXIS2_PLACEMENT_3D('',#1123,#1124,#1125);
#1128=DIRECTION('',(0.E0,1.E0,0.E0));
#1129=VECTOR('',#1128,2.E0);
#1130=CARTESIAN_POINT('',(2.E1,1.E0,2.199E1));
#1131=LINE('',#1130,#1129);
#1132=CARTESIAN_POINT('',(2.E1,1.E0,2.E1));
#1133=DIRECTION('',(0.E0,-1.E0,0.E0));
#1134=DIRECTION('',(0.E0,0.E0,-1.E0));
#1135=AXIS2_PLACEMENT_3D('',#1132,#1133,#1134);
#1137=DIRECTION('',(0.E0,1.E0,0.E0));
#1138=VECTOR('',#1137,2.E0);
#1139=CARTESIAN_POINT('',(2.E1,1.E0,1.801E1));
#1140=LINE('',#1139,#1138);
#1141=DIRECTION('',(0.E0,1.E0,0.E0));
#1142=VECTOR('',#1141,5.E-1);
#1143=CARTESIAN_POINT('',(1.85E1,5.E-1,-2.E1));
#1144=LINE('',#1143,#1142);
#1145=DIRECTION('',(0.E0,1.E0,0.E0));
#1146=VECTOR('',#1145,5.E-1);
#1147=CARTESIAN_POINT('',(2.15E1,5.E-1,-2.E1));
#1148=LINE('',#1147,#1146);
#1149=CARTESIAN_POINT('',(2.E1,1.E0,-2.E1));
#1150=DIRECTION('',(0.E0,-1.E0,0.E0));
#1151=DIRECTION('',(-1.E0,0.E0,0.E0));
#1152=AXIS2_PLACEMENT_3D('',#1149,#1150,#1151);
#1154=CARTESIAN_POINT('',(2.E1,1.E0,-2.E1));
#1155=DIRECTION('',(0.E0,1.E0,0.E0));
#1156=DIRECTION('',(-1.E0,0.E0,0.E0));
#1157=AXIS2_PLACEMENT_3D('',#1154,#1155,#1156);
#1159=CARTESIAN_POINT('',(2.E1,1.E0,-2.E1));
#1160=DIRECTION('',(0.E0,1.E0,0.E0));
#1161=DIRECTION('',(-1.E0,0.E0,0.E0));
#1162=AXIS2_PLACEMENT_3D('',#1159,#1160,#1161);
#1164=DIRECTION('',(0.E0,1.E0,0.E0));
#1165=VECTOR('',#1164,2.E0);
#1166=CARTESIAN_POINT('',(2.199E1,1.E0,-2.E1));
#1167=LINE('',#1166,#1165);
#1168=CARTESIAN_POINT('',(2.E1,1.E0,-2.E1));
#1169=DIRECTION('',(0.E0,-1.E0,0.E0));
#1170=DIRECTION('',(-1.E0,0.E0,0.E0));
#1171=AXIS2_PLACEMENT_3D('',#1168,#1169,#1170);
#1173=DIRECTION('',(0.E0,1.E0,0.E0));
#1174=VECTOR('',#1173,2.E0);
#1175=CARTESIAN_POINT('',(1.801E1,1.E0,-2.E1));
#1176=LINE('',#1175,#1174);
#1177=DIRECTION('',(0.E0,1.E0,0.E0));
#1178=VECTOR('',#1177,5.E-1);
#1179=CARTESIAN_POINT('',(-2.E1,5.E-1,-1.85E1));
#1180=LINE('',#1179,#1178);
#1181=DIRECTION('',(0.E0,1.E0,0.E0));
#1182=VECTOR('',#1181,5.E-1);
#1183=CARTESIAN_POINT('',(-2.E1,5.E-1,-2.15E1));
#1184=LINE('',#1183,#1182);
#1185=CARTESIAN_POINT('',(-2.E1,1.E0,-2.E1));
#1186=DIRECTION('',(0.E0,-1.E0,0.E0));
#1187=DIRECTION('',(0.E0,0.E0,1.E0));
#1188=AXIS2_PLACEMENT_3D('',#1185,#1186,#1187);
#1190=CARTESIAN_POINT('',(-2.E1,1.E0,-2.E1));
#1191=DIRECTION('',(0.E0,1.E0,0.E0));
#1192=DIRECTION('',(0.E0,0.E0,1.E0));
#1193=AXIS2_PLACEMENT_3D('',#1190,#1191,#1192);
#1195=CARTESIAN_POINT('',(-2.E1,1.E0,-2.E1));
#1196=DIRECTION('',(0.E0,1.E0,0.E0));
#1197=DIRECTION('',(0.E0,0.E0,1.E0));
#1198=AXIS2_PLACEMENT_3D('',#1195,#1196,#1197);
#1200=DIRECTION('',(0.E0,1.E0,0.E0));
#1201=VECTOR('',#1200,2.E0);
#1202=CARTESIAN_POINT('',(-2.E1,1.E0,-2.199E1));
#1203=LINE('',#1202,#1201);
#1204=CARTESIAN_POINT('',(-2.E1,1.E0,-2.E1));
#1205=DIRECTION('',(0.E0,-1.E0,0.E0));
#1206=DIRECTION('',(0.E0,0.E0,1.E0));
#1207=AXIS2_PLACEMENT_3D('',#1204,#1205,#1206);
#1209=DIRECTION('',(0.E0,1.E0,0.E0));
#1210=VECTOR('',#1209,2.E0);
#1211=CARTESIAN_POINT('',(-2.E1,1.E0,-1.801E1));
#1212=LINE('',#1211,#1210);
#1213=DIRECTION('',(0.E0,-1.E0,0.E0));
#1214=VECTOR('',#1213,2.5E0);
#1215=CARTESIAN_POINT('',(-2.23E1,3.E0,1.E1));
#1216=LINE('',#1215,#1214);
#1217=DIRECTION('',(0.E0,-1.E0,0.E0));
#1218=VECTOR('',#1217,2.5E0);
#1219=CARTESIAN_POINT('',(-2.07E1,3.E0,1.E1));
#1220=LINE('',#1219,#1218);
#1221=DIRECTION('',(0.E0,-1.E0,0.E0));
#1222=VECTOR('',#1221,2.5E0);
#1223=CARTESIAN_POINT('',(-2.23E1,3.E0,-1.E1));
#1224=LINE('',#1223,#1222);
#1225=DIRECTION('',(0.E0,-1.E0,0.E0));
#1226=VECTOR('',#1225,2.5E0);
#1227=CARTESIAN_POINT('',(-2.07E1,3.E0,-1.E1));
#1228=LINE('',#1227,#1226);
#1229=DIRECTION('',(0.E0,-1.E0,0.E0));
#1230=VECTOR('',#1229,2.5E0);
#1231=CARTESIAN_POINT('',(1.E1,3.E0,2.23E1));
#1232=LINE('',#1231,#1230);
#1233=DIRECTION('',(0.E0,-1.E0,0.E0));
#1234=VECTOR('',#1233,2.5E0);
#1235=CARTESIAN_POINT('',(1.E1,3.E0,2.07E1));
#1236=LINE('',#1235,#1234);
#1237=DIRECTION('',(0.E0,-1.E0,0.E0));
#1238=VECTOR('',#1237,2.5E0);
#1239=CARTESIAN_POINT('',(-1.E1,3.E0,2.23E1));
#1240=LINE('',#1239,#1238);
#1241=DIRECTION('',(0.E0,-1.E0,0.E0));
#1242=VECTOR('',#1241,2.5E0);
#1243=CARTESIAN_POINT('',(-1.E1,3.E0,2.07E1));
#1244=LINE('',#1243,#1242);
#1245=DIRECTION('',(0.E0,-1.E0,0.E0));
#1246=VECTOR('',#1245,2.5E0);
#1247=CARTESIAN_POINT('',(2.23E1,3.E0,-1.E1));
#1248=LINE('',#1247,#1246);
#1249=DIRECTION('',(0.E0,-1.E0,0.E0));
#1250=VECTOR('',#1249,2.5E0);
#1251=CARTESIAN_POINT('',(2.07E1,3.E0,-1.E1));
#1252=LINE('',#1251,#1250);
#1253=DIRECTION('',(0.E0,-1.E0,0.E0));
#1254=VECTOR('',#1253,2.5E0);
#1255=CARTESIAN_POINT('',(2.23E1,3.E0,1.E1));
#1256=LINE('',#1255,#1254);
#1257=DIRECTION('',(0.E0,-1.E0,0.E0));
#1258=VECTOR('',#1257,2.5E0);
#1259=CARTESIAN_POINT('',(2.07E1,3.E0,1.E1));
#1260=LINE('',#1259,#1258);
#1261=DIRECTION('',(0.E0,-1.E0,0.E0));
#1262=VECTOR('',#1261,2.5E0);
#1263=CARTESIAN_POINT('',(-1.E1,3.E0,-2.23E1));
#1264=LINE('',#1263,#1262);
#1265=DIRECTION('',(0.E0,-1.E0,0.E0));
#1266=VECTOR('',#1265,2.5E0);
#1267=CARTESIAN_POINT('',(-1.E1,3.E0,-2.07E1));
#1268=LINE('',#1267,#1266);
#1269=DIRECTION('',(0.E0,-1.E0,0.E0));
#1270=VECTOR('',#1269,2.5E0);
#1271=CARTESIAN_POINT('',(1.E1,3.E0,-2.23E1));
#1272=LINE('',#1271,#1270);
#1273=DIRECTION('',(0.E0,-1.E0,0.E0));
#1274=VECTOR('',#1273,2.5E0);
#1275=CARTESIAN_POINT('',(1.E1,3.E0,-2.07E1));
#1276=LINE('',#1275,#1274);
#1277=CARTESIAN_POINT('',(-1.4E1,6.E-1,-1.87E1));
#1278=DIRECTION('',(-1.E0,0.E0,0.E0));
#1279=DIRECTION('',(0.E0,-1.E0,-3.552713678801E-14));
#1280=AXIS2_PLACEMENT_3D('',#1277,#1278,#1279);
#1282=CARTESIAN_POINT('',(-1.87E1,6.E-1,-1.4E1));
#1283=DIRECTION('',(0.E0,0.E0,1.E0));
#1284=DIRECTION('',(0.E0,-1.E0,0.E0));
#1285=AXIS2_PLACEMENT_3D('',#1282,#1283,#1284);
#1287=CARTESIAN_POINT('',(-1.87E1,6.E-1,1.4E1));
#1288=DIRECTION('',(0.E0,0.E0,1.E0));
#1289=DIRECTION('',(-3.552713678801E-14,-1.E0,0.E0));
#1290=AXIS2_PLACEMENT_3D('',#1287,#1288,#1289);
#1292=CARTESIAN_POINT('',(-1.4E1,6.E-1,1.87E1));
#1293=DIRECTION('',(1.E0,0.E0,0.E0));
#1294=DIRECTION('',(0.E0,-1.E0,0.E0));
#1295=AXIS2_PLACEMENT_3D('',#1292,#1293,#1294);
#1297=CARTESIAN_POINT('',(1.4E1,6.E-1,1.87E1));
#1298=DIRECTION('',(1.E0,0.E0,0.E0));
#1299=DIRECTION('',(0.E0,-1.E0,3.552713678801E-14));
#1300=AXIS2_PLACEMENT_3D('',#1297,#1298,#1299);
#1302=CARTESIAN_POINT('',(1.87E1,6.E-1,1.4E1));
#1303=DIRECTION('',(0.E0,0.E0,-1.E0));
#1304=DIRECTION('',(0.E0,-1.E0,0.E0));
#1305=AXIS2_PLACEMENT_3D('',#1302,#1303,#1304);
#1307=CARTESIAN_POINT('',(1.87E1,6.E-1,-1.4E1));
#1308=DIRECTION('',(0.E0,0.E0,-1.E0));
#1309=DIRECTION('',(3.552713678801E-14,-1.E0,0.E0));
#1310=AXIS2_PLACEMENT_3D('',#1307,#1308,#1309);
#1312=CARTESIAN_POINT('',(1.4E1,6.E-1,-1.87E1));
#1313=DIRECTION('',(-1.E0,0.E0,0.E0));
#1314=DIRECTION('',(0.E0,-1.E0,0.E0));
#1315=AXIS2_PLACEMENT_3D('',#1312,#1313,#1314);
#1317=DIRECTION('',(-1.E0,0.E0,0.E0));
#1318=VECTOR('',#1317,2.799999999825E1);
#1319=CARTESIAN_POINT('',(1.399999999959E1,6.E-1,-1.86E1));
#1320=LINE('',#1319,#1318);
#1321=DIRECTION('',(-1.023624262276E-9,1.E0,0.E0));
#1322=VECTOR('',#1321,6.5E-1);
#1323=CARTESIAN_POINT('',(-1.399999999866E1,6.E-1,-1.86E1));
#1324=LINE('',#1323,#1322);
#1325=DIRECTION('',(-1.E0,0.E0,0.E0));
#1326=VECTOR('',#1325,2.799999999892E1);
#1327=CARTESIAN_POINT('',(1.399999999960E1,1.25E0,-1.86E1));
#1328=LINE('',#1327,#1326);
#1329=DIRECTION('',(9.477546952369E-12,1.E0,0.E0));
#1330=VECTOR('',#1329,6.5E-1);
#1331=CARTESIAN_POINT('',(1.399999999959E1,6.E-1,-1.86E1));
#1332=LINE('',#1331,#1330);
#1333=CARTESIAN_POINT('',(-1.4E1,6.E-1,-1.4E1));
#1334=DIRECTION('',(0.E0,1.E0,0.E0));
#1335=DIRECTION('',(0.E0,0.E0,-1.E0));
#1336=AXIS2_PLACEMENT_3D('',#1333,#1334,#1335);
#1338=DIRECTION('',(0.E0,1.E0,-9.477546952369E-12));
#1339=VECTOR('',#1338,6.5E-1);
#1340=CARTESIAN_POINT('',(-1.86E1,6.E-1,-1.399999999959E1));
#1341=LINE('',#1340,#1339);
#1342=CARTESIAN_POINT('',(-1.4E1,1.25E0,-1.4E1));
#1343=DIRECTION('',(0.E0,1.E0,0.E0));
#1344=DIRECTION('',(0.E0,0.E0,-1.E0));
#1345=AXIS2_PLACEMENT_3D('',#1342,#1343,#1344);
#1347=DIRECTION('',(0.E0,0.E0,1.E0));
#1348=VECTOR('',#1347,2.799999999825E1);
#1349=CARTESIAN_POINT('',(-1.86E1,6.E-1,-1.399999999959E1));
#1350=LINE('',#1349,#1348);
#1351=DIRECTION('',(0.E0,1.E0,1.023613330849E-9));
#1352=VECTOR('',#1351,6.5E-1);
#1353=CARTESIAN_POINT('',(-1.86E1,6.E-1,1.399999999866E1));
#1354=LINE('',#1353,#1352);
#1355=DIRECTION('',(0.E0,0.E0,1.E0));
#1356=VECTOR('',#1355,2.799999999892E1);
#1357=CARTESIAN_POINT('',(-1.86E1,1.25E0,-1.399999999960E1));
#1358=LINE('',#1357,#1356);
#1359=CARTESIAN_POINT('',(-1.4E1,6.E-1,1.4E1));
#1360=DIRECTION('',(0.E0,1.E0,0.E0));
#1361=DIRECTION('',(-1.E0,0.E0,0.E0));
#1362=AXIS2_PLACEMENT_3D('',#1359,#1360,#1361);
#1364=DIRECTION('',(-9.477546952369E-12,1.E0,0.E0));
#1365=VECTOR('',#1364,6.5E-1);
#1366=CARTESIAN_POINT('',(-1.399999999959E1,6.E-1,1.86E1));
#1367=LINE('',#1366,#1365);
#1368=CARTESIAN_POINT('',(-1.4E1,1.25E0,1.4E1));
#1369=DIRECTION('',(0.E0,1.E0,0.E0));
#1370=DIRECTION('',(-1.E0,0.E0,0.E0));
#1371=AXIS2_PLACEMENT_3D('',#1368,#1369,#1370);
#1373=DIRECTION('',(1.E0,0.E0,0.E0));
#1374=VECTOR('',#1373,2.799999999825E1);
#1375=CARTESIAN_POINT('',(-1.399999999959E1,6.E-1,1.86E1));
#1376=LINE('',#1375,#1374);
#1377=DIRECTION('',(1.023618796563E-9,1.E0,0.E0));
#1378=VECTOR('',#1377,6.5E-1);
#1379=CARTESIAN_POINT('',(1.399999999866E1,6.E-1,1.86E1));
#1380=LINE('',#1379,#1378);
#1381=DIRECTION('',(1.E0,0.E0,0.E0));
#1382=VECTOR('',#1381,2.799999999892E1);
#1383=CARTESIAN_POINT('',(-1.399999999960E1,1.25E0,1.86E1));
#1384=LINE('',#1383,#1382);
#1385=CARTESIAN_POINT('',(1.4E1,6.E-1,1.4E1));
#1386=DIRECTION('',(0.E0,1.E0,0.E0));
#1387=DIRECTION('',(0.E0,0.E0,1.E0));
#1388=AXIS2_PLACEMENT_3D('',#1385,#1386,#1387);
#1390=DIRECTION('',(0.E0,1.E0,9.477546952369E-12));
#1391=VECTOR('',#1390,6.5E-1);
#1392=CARTESIAN_POINT('',(1.86E1,6.E-1,1.399999999959E1));
#1393=LINE('',#1392,#1391);
#1394=CARTESIAN_POINT('',(1.4E1,1.25E0,1.4E1));
#1395=DIRECTION('',(0.E0,1.E0,0.E0));
#1396=DIRECTION('',(0.E0,0.E0,1.E0));
#1397=AXIS2_PLACEMENT_3D('',#1394,#1395,#1396);
#1399=DIRECTION('',(0.E0,0.E0,-1.E0));
#1400=VECTOR('',#1399,2.799999999825E1);
#1401=CARTESIAN_POINT('',(1.86E1,6.E-1,1.399999999959E1));
#1402=LINE('',#1401,#1400);
#1403=DIRECTION('',(0.E0,1.E0,-1.023613330849E-9));
#1404=VECTOR('',#1403,6.5E-1);
#1405=CARTESIAN_POINT('',(1.86E1,6.E-1,-1.399999999866E1));
#1406=LINE('',#1405,#1404);
#1407=DIRECTION('',(0.E0,0.E0,-1.E0));
#1408=VECTOR('',#1407,2.799999999892E1);
#1409=CARTESIAN_POINT('',(1.86E1,1.25E0,1.399999999960E1));
#1410=LINE('',#1409,#1408);
#1411=CARTESIAN_POINT('',(1.4E1,6.E-1,-1.4E1));
#1412=DIRECTION('',(0.E0,1.E0,0.E0));
#1413=DIRECTION('',(1.E0,0.E0,0.E0));
#1414=AXIS2_PLACEMENT_3D('',#1411,#1412,#1413);
#1416=CARTESIAN_POINT('',(1.4E1,1.25E0,-1.4E1));
#1417=DIRECTION('',(0.E0,1.E0,0.E0));
#1418=DIRECTION('',(1.E0,0.E0,0.E0));
#1419=AXIS2_PLACEMENT_3D('',#1416,#1417,#1418);
#1421=CARTESIAN_POINT('',(1.85E1,1.25E0,-1.4E1));
#1422=DIRECTION('',(0.E0,0.E0,-1.E0));
#1423=DIRECTION('',(0.E0,1.E0,0.E0));
#1424=AXIS2_PLACEMENT_3D('',#1421,#1422,#1423);
#1426=CARTESIAN_POINT('',(-1.4E1,1.35E0,-1.4E1));
#1427=DIRECTION('',(0.E0,1.E0,0.E0));
#1428=DIRECTION('',(0.E0,0.E0,-1.E0));
#1429=AXIS2_PLACEMENT_3D('',#1426,#1427,#1428);
#1431=DIRECTION('',(-1.E0,0.E0,-2.427264738409E-13));
#1432=VECTOR('',#1431,2.8E1);
#1433=CARTESIAN_POINT('',(1.4E1,1.35E0,-1.740256572369E1));
#1434=LINE('',#1433,#1432);
#1435=CARTESIAN_POINT('',(1.4E1,1.35E0,-1.4E1));
#1436=DIRECTION('',(0.E0,1.E0,0.E0));
#1437=DIRECTION('',(1.E0,0.E0,0.E0));
#1438=AXIS2_PLACEMENT_3D('',#1435,#1436,#1437);
#1440=DIRECTION('',(2.427264738409E-13,0.E0,-1.E0));
#1441=VECTOR('',#1440,2.8E1);
#1442=CARTESIAN_POINT('',(1.740256572369E1,1.35E0,1.4E1));
#1443=LINE('',#1442,#1441);
#1444=CARTESIAN_POINT('',(1.4E1,1.35E0,1.4E1));
#1445=DIRECTION('',(0.E0,1.E0,0.E0));
#1446=DIRECTION('',(0.E0,0.E0,1.E0));
#1447=AXIS2_PLACEMENT_3D('',#1444,#1445,#1446);
#1449=DIRECTION('',(1.E0,0.E0,2.427264738409E-13));
#1450=VECTOR('',#1449,2.8E1);
#1451=CARTESIAN_POINT('',(-1.4E1,1.35E0,1.740256572369E1));
#1452=LINE('',#1451,#1450);
#1453=CARTESIAN_POINT('',(-1.4E1,1.35E0,1.4E1));
#1454=DIRECTION('',(0.E0,1.E0,0.E0));
#1455=DIRECTION('',(-1.E0,0.E0,0.E0));
#1456=AXIS2_PLACEMENT_3D('',#1453,#1454,#1455);
#1458=DIRECTION('',(-2.427264738409E-13,0.E0,1.E0));
#1459=VECTOR('',#1458,2.8E1);
#1460=CARTESIAN_POINT('',(-1.740256572369E1,1.35E0,-1.4E1));
#1461=LINE('',#1460,#1459);
#1462=CARTESIAN_POINT('',(-1.4E1,1.35E0,-1.4E1));
#1463=DIRECTION('',(0.E0,1.E0,0.E0));
#1464=DIRECTION('',(0.E0,0.E0,-1.E0));
#1465=AXIS2_PLACEMENT_3D('',#1462,#1463,#1464);
#1467=DIRECTION('',(0.E0,0.E0,1.E0));
#1468=VECTOR('',#1467,2.8E1);
#1469=CARTESIAN_POINT('',(-1.85E1,1.35E0,-1.4E1));
#1470=LINE('',#1469,#1468);
#1471=CARTESIAN_POINT('',(-1.4E1,1.35E0,1.4E1));
#1472=DIRECTION('',(0.E0,1.E0,0.E0));
#1473=DIRECTION('',(-1.E0,0.E0,0.E0));
#1474=AXIS2_PLACEMENT_3D('',#1471,#1472,#1473);
#1476=DIRECTION('',(1.E0,0.E0,0.E0));
#1477=VECTOR('',#1476,2.8E1);
#1478=CARTESIAN_POINT('',(-1.4E1,1.35E0,1.85E1));
#1479=LINE('',#1478,#1477);
#1480=CARTESIAN_POINT('',(1.4E1,1.35E0,1.4E1));
#1481=DIRECTION('',(0.E0,1.E0,0.E0));
#1482=DIRECTION('',(0.E0,0.E0,1.E0));
#1483=AXIS2_PLACEMENT_3D('',#1480,#1481,#1482);
#1485=DIRECTION('',(0.E0,0.E0,-1.E0));
#1486=VECTOR('',#1485,2.8E1);
#1487=CARTESIAN_POINT('',(1.85E1,1.35E0,1.4E1));
#1488=LINE('',#1487,#1486);
#1489=CARTESIAN_POINT('',(1.4E1,1.35E0,-1.4E1));
#1490=DIRECTION('',(0.E0,1.E0,0.E0));
#1491=DIRECTION('',(1.E0,0.E0,0.E0));
#1492=AXIS2_PLACEMENT_3D('',#1489,#1490,#1491);
#1494=DIRECTION('',(-1.E0,0.E0,0.E0));
#1495=VECTOR('',#1494,2.8E1);
#1496=CARTESIAN_POINT('',(1.4E1,1.35E0,-1.85E1));
#1497=LINE('',#1496,#1495);
#1498=CARTESIAN_POINT('',(-1.4E1,1.25E0,-1.740256572372E1));
#1499=DIRECTION('',(-1.E0,0.E0,0.E0));
#1500=DIRECTION('',(0.E0,-2.588190451025E-1,9.659258262891E-1));
#1501=AXIS2_PLACEMENT_3D('',#1498,#1499,#1500);
#1503=CARTESIAN_POINT('',(-1.4E1,5.710709239047E-1,-1.4E1));
#1504=DIRECTION('',(0.E0,1.E0,0.E0));
#1505=DIRECTION('',(0.E0,0.E0,-1.E0));
#1506=AXIS2_PLACEMENT_3D('',#1503,#1504,#1505);
#1508=CARTESIAN_POINT('',(-1.4E1,1.224118095490E0,-1.4E1));
#1509=DIRECTION('',(0.E0,1.E0,0.E0));
#1510=DIRECTION('',(0.E0,0.E0,-1.E0));
#1511=AXIS2_PLACEMENT_3D('',#1508,#1509,#1510);
#1513=DIRECTION('',(-2.588190451025E-1,-9.659258262891E-1,4.269556874646E-11));
#1514=VECTOR('',#1513,6.760841812804E-1);
#1515=CARTESIAN_POINT('',(-1.730597314112E1,1.224118095369E0,
-1.399999999953E1));
#1516=LINE('',#1515,#1514);
#1517=CARTESIAN_POINT('',(-1.4E1,4.675433058637E-1,-1.709458627282E1));
#1518=DIRECTION('',(-1.E0,0.E0,0.E0));
#1519=DIRECTION('',(0.E0,2.588190451025E-1,-9.659258262891E-1));
#1520=AXIS2_PLACEMENT_3D('',#1517,#1518,#1519);
#1522=CARTESIAN_POINT('',(-1.709458627282E1,4.675433058637E-1,-1.4E1));
#1523=DIRECTION('',(0.E0,0.E0,1.E0));
#1524=DIRECTION('',(-9.659258262891E-1,2.588190451025E-1,0.E0));
#1525=AXIS2_PLACEMENT_3D('',#1522,#1523,#1524);
#1527=DIRECTION('',(-2.360016943856E-14,-8.834599718760E-14,1.E0));
#1528=VECTOR('',#1527,2.799999999903E1);
#1529=CARTESIAN_POINT('',(-1.748095660333E1,5.710709239251E-1,
-1.399999999950E1));
#1530=LINE('',#1529,#1528);
#1531=DIRECTION('',(2.599825117175E-13,9.706441999669E-13,1.E0));
#1532=VECTOR('',#1531,2.799999999912E1);
#1533=CARTESIAN_POINT('',(-1.730597314112E1,1.224118095369E0,
-1.399999999953E1));
#1534=LINE('',#1533,#1532);
#1535=DIRECTION('',(-2.588190451025E-1,-9.659258262891E-1,-8.622928434625E-11));
#1536=VECTOR('',#1535,6.760841813111E-1);
#1537=CARTESIAN_POINT('',(-1.730597314111E1,1.224118095397E0,1.399999999959E1));
#1538=LINE('',#1537,#1536);
#1539=CARTESIAN_POINT('',(-1.740256572372E1,1.25E0,-1.4E1));
#1540=DIRECTION('',(0.E0,0.E0,1.E0));
#1541=DIRECTION('',(9.659258262891E-1,-2.588190451025E-1,0.E0));
#1542=AXIS2_PLACEMENT_3D('',#1539,#1540,#1541);
#1544=CARTESIAN_POINT('',(-1.740256572372E1,1.25E0,1.4E1));
#1545=DIRECTION('',(0.E0,0.E0,1.E0));
#1546=DIRECTION('',(9.659258262891E-1,-2.588190451025E-1,0.E0));
#1547=AXIS2_PLACEMENT_3D('',#1544,#1545,#1546);
#1549=CARTESIAN_POINT('',(-1.4E1,5.710709239047E-1,1.4E1));
#1550=DIRECTION('',(0.E0,1.E0,0.E0));
#1551=DIRECTION('',(-1.E0,0.E0,0.E0));
#1552=AXIS2_PLACEMENT_3D('',#1549,#1550,#1551);
#1554=CARTESIAN_POINT('',(-1.4E1,1.224118095490E0,1.4E1));
#1555=DIRECTION('',(0.E0,1.E0,0.E0));
#1556=DIRECTION('',(-1.E0,0.E0,0.E0));
#1557=AXIS2_PLACEMENT_3D('',#1554,#1555,#1556);
#1559=DIRECTION('',(4.269556874646E-11,-9.659258262891E-1,2.588190451025E-1));
#1560=VECTOR('',#1559,6.760841812804E-1);
#1561=CARTESIAN_POINT('',(-1.399999999953E1,1.224118095369E0,1.730597314112E1));
#1562=LINE('',#1561,#1560);
#1563=CARTESIAN_POINT('',(-1.709458627282E1,4.675433058637E-1,1.4E1));
#1564=DIRECTION('',(0.E0,0.E0,1.E0));
#1565=DIRECTION('',(-9.659258262891E-1,2.588190451025E-1,0.E0));
#1566=AXIS2_PLACEMENT_3D('',#1563,#1564,#1565);
#1568=CARTESIAN_POINT('',(-1.4E1,4.675433058637E-1,1.709458627282E1));
#1569=DIRECTION('',(1.E0,0.E0,0.E0));
#1570=DIRECTION('',(0.E0,2.588190451025E-1,9.659258262891E-1));
#1571=AXIS2_PLACEMENT_3D('',#1568,#1569,#1570);
#1573=DIRECTION('',(1.E0,-8.834203210537E-14,2.360016943856E-14));
#1574=VECTOR('',#1573,2.799999999903E1);
#1575=CARTESIAN_POINT('',(-1.399999999950E1,5.710709239251E-1,
1.748095660333E1));
#1576=LINE('',#1575,#1574);
#1577=DIRECTION('',(1.E0,9.706600602958E-13,-2.599825117175E-13));
#1578=VECTOR('',#1577,2.799999999912E1);
#1579=CARTESIAN_POINT('',(-1.399999999953E1,1.224118095369E0,1.730597314112E1));
#1580=LINE('',#1579,#1578);
#1581=DIRECTION('',(-8.622928434625E-11,-9.659258262891E-1,2.588190451025E-1));
#1582=VECTOR('',#1581,6.760841813111E-1);
#1583=CARTESIAN_POINT('',(1.399999999959E1,1.224118095397E0,1.730597314111E1));
#1584=LINE('',#1583,#1582);
#1585=CARTESIAN_POINT('',(-1.4E1,1.25E0,1.740256572372E1));
#1586=DIRECTION('',(1.E0,0.E0,0.E0));
#1587=DIRECTION('',(0.E0,-2.588190451025E-1,-9.659258262891E-1));
#1588=AXIS2_PLACEMENT_3D('',#1585,#1586,#1587);
#1590=CARTESIAN_POINT('',(1.4E1,1.25E0,1.740256572372E1));
#1591=DIRECTION('',(1.E0,0.E0,0.E0));
#1592=DIRECTION('',(0.E0,-2.588190451025E-1,-9.659258262891E-1));
#1593=AXIS2_PLACEMENT_3D('',#1590,#1591,#1592);
#1595=CARTESIAN_POINT('',(1.4E1,5.710709239047E-1,1.4E1));
#1596=DIRECTION('',(0.E0,1.E0,0.E0));
#1597=DIRECTION('',(0.E0,0.E0,1.E0));
#1598=AXIS2_PLACEMENT_3D('',#1595,#1596,#1597);
#1600=CARTESIAN_POINT('',(1.4E1,1.224118095490E0,1.4E1));
#1601=DIRECTION('',(0.E0,1.E0,0.E0));
#1602=DIRECTION('',(0.E0,0.E0,1.E0));
#1603=AXIS2_PLACEMENT_3D('',#1600,#1601,#1602);
#1605=DIRECTION('',(2.588190451025E-1,-9.659258262891E-1,-4.269556874646E-11));
#1606=VECTOR('',#1605,6.760841812804E-1);
#1607=CARTESIAN_POINT('',(1.730597314112E1,1.224118095369E0,1.399999999953E1));
#1608=LINE('',#1607,#1606);
#1609=CARTESIAN_POINT('',(1.4E1,4.675433058637E-1,1.709458627282E1));
#1610=DIRECTION('',(1.E0,0.E0,0.E0));
#1611=DIRECTION('',(0.E0,2.588190451025E-1,9.659258262891E-1));
#1612=AXIS2_PLACEMENT_3D('',#1609,#1610,#1611);
#1614=CARTESIAN_POINT('',(1.709458627282E1,4.675433058637E-1,1.4E1));
#1615=DIRECTION('',(0.E0,0.E0,-1.E0));
#1616=DIRECTION('',(9.659258262891E-1,2.588190451025E-1,0.E0));
#1617=AXIS2_PLACEMENT_3D('',#1614,#1615,#1616);
#1619=DIRECTION('',(2.360016943856E-14,-8.843719407891E-14,-1.E0));
#1620=VECTOR('',#1619,2.799999999903E1);
#1621=CARTESIAN_POINT('',(1.748095660333E1,5.710709239251E-1,1.399999999950E1));
#1622=LINE('',#1621,#1620);
#1623=DIRECTION('',(-2.599825117175E-13,9.706441999669E-13,-1.E0));
#1624=VECTOR('',#1623,2.799999999912E1);
#1625=CARTESIAN_POINT('',(1.730597314112E1,1.224118095369E0,1.399999999953E1));
#1626=LINE('',#1625,#1624);
#1627=DIRECTION('',(2.588190451025E-1,-9.659258262891E-1,8.622928434625E-11));
#1628=VECTOR('',#1627,6.760841813111E-1);
#1629=CARTESIAN_POINT('',(1.730597314111E1,1.224118095397E0,-1.399999999959E1));
#1630=LINE('',#1629,#1628);
#1631=CARTESIAN_POINT('',(1.740256572372E1,1.25E0,1.4E1));
#1632=DIRECTION('',(0.E0,0.E0,-1.E0));
#1633=DIRECTION('',(-9.659258262891E-1,-2.588190451025E-1,0.E0));
#1634=AXIS2_PLACEMENT_3D('',#1631,#1632,#1633);
#1636=CARTESIAN_POINT('',(1.740256572372E1,1.25E0,-1.4E1));
#1637=DIRECTION('',(0.E0,0.E0,-1.E0));
#1638=DIRECTION('',(-9.659258262891E-1,-2.588190451025E-1,0.E0));
#1639=AXIS2_PLACEMENT_3D('',#1636,#1637,#1638);
#1641=CARTESIAN_POINT('',(1.4E1,5.710709239047E-1,-1.4E1));
#1642=DIRECTION('',(0.E0,1.E0,0.E0));
#1643=DIRECTION('',(1.E0,0.E0,0.E0));
#1644=AXIS2_PLACEMENT_3D('',#1641,#1642,#1643);
#1646=CARTESIAN_POINT('',(1.4E1,1.224118095490E0,-1.4E1));
#1647=DIRECTION('',(0.E0,1.E0,0.E0));
#1648=DIRECTION('',(1.E0,0.E0,0.E0));
#1649=AXIS2_PLACEMENT_3D('',#1646,#1647,#1648);
#1651=CARTESIAN_POINT('',(1.709458627282E1,4.675433058637E-1,-1.4E1));
#1652=DIRECTION('',(0.E0,0.E0,-1.E0));
#1653=DIRECTION('',(9.659258262891E-1,2.588190451025E-1,0.E0));
#1654=AXIS2_PLACEMENT_3D('',#1651,#1652,#1653);
#1656=CARTESIAN_POINT('',(1.4E1,4.675433058637E-1,-1.709458627282E1));
#1657=DIRECTION('',(-1.E0,0.E0,0.E0));
#1658=DIRECTION('',(0.E0,2.588190451025E-1,-9.659258262891E-1));
#1659=AXIS2_PLACEMENT_3D('',#1656,#1657,#1658);
#1661=DIRECTION('',(-1.E0,-8.847287981899E-14,-2.372705206995E-14));
#1662=VECTOR('',#1661,2.799999999903E1);
#1663=CARTESIAN_POINT('',(1.399999999950E1,5.710709239251E-1,
-1.748095660333E1));
#1664=LINE('',#1663,#1662);
#1665=DIRECTION('',(-4.269556874646E-11,-9.659258262891E-1,-2.588190451025E-1));
#1666=VECTOR('',#1665,6.760841812804E-1);
#1667=CARTESIAN_POINT('',(1.399999999953E1,1.224118095369E0,-1.730597314112E1));
#1668=LINE('',#1667,#1666);
#1669=DIRECTION('',(-1.E0,9.706679904603E-13,2.599825117175E-13));
#1670=VECTOR('',#1669,2.799999999912E1);
#1671=CARTESIAN_POINT('',(1.399999999953E1,1.224118095369E0,-1.730597314112E1));
#1672=LINE('',#1671,#1670);
#1673=DIRECTION('',(8.622928434625E-11,-9.659258262891E-1,-2.588190451025E-1));
#1674=VECTOR('',#1673,6.760841813111E-1);
#1675=CARTESIAN_POINT('',(-1.399999999959E1,1.224118095397E0,
-1.730597314111E1));
#1676=LINE('',#1675,#1674);
#1677=CARTESIAN_POINT('',(1.4E1,1.25E0,-1.740256572372E1));
#1678=DIRECTION('',(-1.E0,0.E0,0.E0));
#1679=DIRECTION('',(0.E0,-2.588190451025E-1,9.659258262891E-1));
#1680=AXIS2_PLACEMENT_3D('',#1677,#1678,#1679);
#1682=DIRECTION('',(-1.E0,-8.453000204960E-13,2.900536953614E-13));
#1683=VECTOR('',#1682,2.799999999868E1);
#1684=CARTESIAN_POINT('',(1.399999999954E1,3.377165292868E-1,
-1.747293136408E1));
#1685=LINE('',#1684,#1683);
#1686=CARTESIAN_POINT('',(-1.4E1,5.E-1,-1.7E1));
#1687=DIRECTION('',(1.E0,0.E0,0.E0));
#1688=DIRECTION('',(0.E0,-1.E0,0.E0));
#1689=AXIS2_PLACEMENT_3D('',#1686,#1687,#1688);
#1691=CARTESIAN_POINT('',(-1.4E1,3.377165293187E-1,-1.4E1));
#1692=DIRECTION('',(0.E0,1.E0,0.E0));
#1693=DIRECTION('',(0.E0,0.E0,-1.E0));
#1694=AXIS2_PLACEMENT_3D('',#1691,#1692,#1693);
#1696=CARTESIAN_POINT('',(-1.7E1,5.E-1,-1.4E1));
#1697=DIRECTION('',(0.E0,0.E0,-1.E0));
#1698=DIRECTION('',(0.E0,-1.E0,0.E0));
#1699=AXIS2_PLACEMENT_3D('',#1696,#1697,#1698);
#1701=DIRECTION('',(2.899268127301E-13,-8.446200088934E-13,1.E0));
#1702=VECTOR('',#1701,2.799999999868E1);
#1703=CARTESIAN_POINT('',(-1.747293136408E1,3.377165292867E-1,
-1.399999999954E1));
#1704=LINE('',#1703,#1702);
#1705=CARTESIAN_POINT('',(-1.7E1,5.E-1,1.4E1));
#1706=DIRECTION('',(0.E0,0.E0,-1.E0));
#1707=DIRECTION('',(0.E0,-1.E0,0.E0));
#1708=AXIS2_PLACEMENT_3D('',#1705,#1706,#1707);
#1710=CARTESIAN_POINT('',(-1.4E1,3.377165293187E-1,1.4E1));
#1711=DIRECTION('',(0.E0,1.E0,0.E0));
#1712=DIRECTION('',(-1.E0,0.E0,0.E0));
#1713=AXIS2_PLACEMENT_3D('',#1710,#1711,#1712);
#1715=CARTESIAN_POINT('',(-1.4E1,5.E-1,1.7E1));
#1716=DIRECTION('',(-1.E0,0.E0,0.E0));
#1717=DIRECTION('',(0.E0,-1.E0,0.E0));
#1718=AXIS2_PLACEMENT_3D('',#1715,#1716,#1717);
#1720=DIRECTION('',(1.E0,-8.455557682999E-13,-2.901805779928E-13));
#1721=VECTOR('',#1720,2.799999999868E1);
#1722=CARTESIAN_POINT('',(-1.399999999954E1,3.377165292868E-1,
1.747293136408E1));
#1723=LINE('',#1722,#1721);
#1724=CARTESIAN_POINT('',(1.4E1,5.E-1,1.7E1));
#1725=DIRECTION('',(-1.E0,0.E0,0.E0));
#1726=DIRECTION('',(0.E0,-1.E0,0.E0));
#1727=AXIS2_PLACEMENT_3D('',#1724,#1725,#1726);
#1729=CARTESIAN_POINT('',(1.4E1,3.377165293187E-1,1.4E1));
#1730=DIRECTION('',(0.E0,1.E0,0.E0));
#1731=DIRECTION('',(0.E0,0.E0,1.E0));
#1732=AXIS2_PLACEMENT_3D('',#1729,#1730,#1731);
#1734=CARTESIAN_POINT('',(1.7E1,5.E-1,1.4E1));
#1735=DIRECTION('',(0.E0,0.E0,1.E0));
#1736=DIRECTION('',(0.E0,-1.E0,0.E0));
#1737=AXIS2_PLACEMENT_3D('',#1734,#1735,#1736);
#1739=DIRECTION('',(-2.900536953614E-13,-8.447746471004E-13,-1.E0));
#1740=VECTOR('',#1739,2.799999999868E1);
#1741=CARTESIAN_POINT('',(1.747293136408E1,3.377165292867E-1,1.399999999954E1));
#1742=LINE('',#1741,#1740);
#1743=CARTESIAN_POINT('',(1.7E1,5.E-1,-1.4E1));
#1744=DIRECTION('',(0.E0,0.E0,1.E0));
#1745=DIRECTION('',(0.E0,-1.E0,0.E0));
#1746=AXIS2_PLACEMENT_3D('',#1743,#1744,#1745);
#1748=CARTESIAN_POINT('',(1.4E1,3.377165293187E-1,-1.4E1));
#1749=DIRECTION('',(0.E0,1.E0,0.E0));
#1750=DIRECTION('',(1.E0,0.E0,0.E0));
#1751=AXIS2_PLACEMENT_3D('',#1748,#1749,#1750);
#1753=CARTESIAN_POINT('',(1.4E1,5.E-1,-1.7E1));
#1754=DIRECTION('',(1.E0,0.E0,0.E0));
#1755=DIRECTION('',(0.E0,-1.E0,0.E0));
#1756=AXIS2_PLACEMENT_3D('',#1753,#1754,#1755);
#1758=CARTESIAN_POINT('',(-1.4E1,1.25E0,-1.85E1));
#1759=DIRECTION('',(-1.E0,0.E0,0.E0));
#1760=DIRECTION('',(0.E0,1.E0,-3.552713678800E-14));
#1761=AXIS2_PLACEMENT_3D('',#1758,#1759,#1760);
#1763=CARTESIAN_POINT('',(1.4E1,1.25E0,-1.85E1));
#1764=DIRECTION('',(-1.E0,0.E0,0.E0));
#1765=DIRECTION('',(0.E0,1.E0,-3.552713678800E-14));
#1766=AXIS2_PLACEMENT_3D('',#1763,#1764,#1765);
#1768=CARTESIAN_POINT('',(-1.85E1,1.25E0,-1.4E1));
#1769=DIRECTION('',(0.E0,0.E0,1.E0));
#1770=DIRECTION('',(0.E0,1.E0,0.E0));
#1771=AXIS2_PLACEMENT_3D('',#1768,#1769,#1770);
#1773=CARTESIAN_POINT('',(-1.85E1,1.25E0,1.4E1));
#1774=DIRECTION('',(0.E0,0.E0,1.E0));
#1775=DIRECTION('',(0.E0,1.E0,0.E0));
#1776=AXIS2_PLACEMENT_3D('',#1773,#1774,#1775);
#1778=CARTESIAN_POINT('',(-1.4E1,1.25E0,1.85E1));
#1779=DIRECTION('',(1.E0,0.E0,0.E0));
#1780=DIRECTION('',(0.E0,1.E0,0.E0));
#1781=AXIS2_PLACEMENT_3D('',#1778,#1779,#1780);
#1783=CARTESIAN_POINT('',(1.4E1,1.25E0,1.85E1));
#1784=DIRECTION('',(1.E0,0.E0,0.E0));
#1785=DIRECTION('',(0.E0,1.E0,0.E0));
#1786=AXIS2_PLACEMENT_3D('',#1783,#1784,#1785);
#1788=CARTESIAN_POINT('',(1.85E1,1.25E0,1.4E1));
#1789=DIRECTION('',(0.E0,0.E0,-1.E0));
#1790=DIRECTION('',(0.E0,1.E0,0.E0));
#1791=AXIS2_PLACEMENT_3D('',#1788,#1789,#1790);
#1793=DIRECTION('',(0.E0,-1.E0,0.E0));
#1794=VECTOR('',#1793,2.5E0);
#1795=CARTESIAN_POINT('',(2.745E1,3.E0,1.E1));
#1796=LINE('',#1795,#1794);
#1797=DIRECTION('',(0.E0,-1.E0,0.E0));
#1798=VECTOR('',#1797,2.5E0);
#1799=CARTESIAN_POINT('',(3.055E1,3.E0,1.E1));
#1800=LINE('',#1799,#1798);
#1801=DIRECTION('',(0.E0,-1.E0,0.E0));
#1802=VECTOR('',#1801,2.5E0);
#1803=CARTESIAN_POINT('',(2.745E1,3.E0,-1.E1));
#1804=LINE('',#1803,#1802);
#1805=DIRECTION('',(0.E0,-1.E0,0.E0));
#1806=VECTOR('',#1805,2.5E0);
#1807=CARTESIAN_POINT('',(3.055E1,3.E0,-1.E1));
#1808=LINE('',#1807,#1806);
#1809=CARTESIAN_POINT('',(-1.4E1,3.E0,1.55E1));
#1810=CARTESIAN_POINT('',(-1.55E1,3.E0,1.4E1));
#1811=VERTEX_POINT('',#1809);
#1812=VERTEX_POINT('',#1810);
#1813=CARTESIAN_POINT('',(-1.4E1,2.5E0,1.5E1));
#1814=CARTESIAN_POINT('',(-1.5E1,2.5E0,1.4E1));
#1815=VERTEX_POINT('',#1813);
#1816=VERTEX_POINT('',#1814);
#1817=CARTESIAN_POINT('',(-1.549999999940E1,3.E0,-1.400000000079E1));
#1818=VERTEX_POINT('',#1817);
#1819=CARTESIAN_POINT('',(-1.5E1,2.5E0,-1.400000000228E1));
#1820=VERTEX_POINT('',#1819);
#1821=CARTESIAN_POINT('',(-1.4E1,3.E0,-1.55E1));
#1822=VERTEX_POINT('',#1821);
#1823=CARTESIAN_POINT('',(-1.4E1,2.5E0,-1.5E1));
#1824=VERTEX_POINT('',#1823);
#1825=CARTESIAN_POINT('',(1.400000000079E1,3.E0,-1.549999999940E1));
#1826=VERTEX_POINT('',#1825);
#1827=CARTESIAN_POINT('',(1.400000000228E1,2.5E0,-1.5E1));
#1828=VERTEX_POINT('',#1827);
#1829=CARTESIAN_POINT('',(1.55E1,3.E0,-1.4E1));
#1830=VERTEX_POINT('',#1829);
#1831=CARTESIAN_POINT('',(1.5E1,2.5E0,-1.4E1));
#1832=VERTEX_POINT('',#1831);
#1833=CARTESIAN_POINT('',(1.549999999940E1,3.E0,1.400000000079E1));
#1834=VERTEX_POINT('',#1833);
#1835=CARTESIAN_POINT('',(1.5E1,2.5E0,1.400000000228E1));
#1836=VERTEX_POINT('',#1835);
#1837=CARTESIAN_POINT('',(1.4E1,3.E0,1.55E1));
#1838=VERTEX_POINT('',#1837);
#1839=CARTESIAN_POINT('',(1.4E1,2.5E0,1.5E1));
#1840=VERTEX_POINT('',#1839);
#1841=CARTESIAN_POINT('',(-1.85E1,5.E-1,2.E1));
#1842=CARTESIAN_POINT('',(-1.85E1,1.E0,2.E1));
#1843=VERTEX_POINT('',#1841);
#1844=VERTEX_POINT('',#1842);
#1845=CARTESIAN_POINT('',(-2.15E1,5.E-1,2.E1));
#1846=CARTESIAN_POINT('',(-2.15E1,1.E0,2.E1));
#1847=VERTEX_POINT('',#1845);
#1848=VERTEX_POINT('',#1846);
#1849=CARTESIAN_POINT('',(-2.23E1,3.E0,1.E1));
#1850=CARTESIAN_POINT('',(-2.07E1,3.E0,1.E1));
#1851=VERTEX_POINT('',#1849);
#1852=VERTEX_POINT('',#1850);
#1853=CARTESIAN_POINT('',(-2.23E1,5.E-1,1.E1));
#1854=VERTEX_POINT('',#1853);
#1855=CARTESIAN_POINT('',(-2.07E1,5.E-1,1.E1));
#1856=VERTEX_POINT('',#1855);
#1857=CARTESIAN_POINT('',(-1.55E1,0.E0,1.4E1));
#1858=CARTESIAN_POINT('',(-1.4E1,0.E0,1.55E1));
#1859=VERTEX_POINT('',#1857);
#1860=VERTEX_POINT('',#1858);
#1861=CARTESIAN_POINT('',(-1.5E1,5.E-1,1.4E1));
#1862=CARTESIAN_POINT('',(-1.4E1,5.E-1,1.5E1));
#1863=VERTEX_POINT('',#1861);
#1864=VERTEX_POINT('',#1862);
#1865=CARTESIAN_POINT('',(1.399999999947E1,0.E0,1.549999999930E1));
#1866=VERTEX_POINT('',#1865);
#1867=CARTESIAN_POINT('',(1.399999999876E1,5.E-1,1.5E1));
#1868=VERTEX_POINT('',#1867);
#1869=CARTESIAN_POINT('',(1.55E1,0.E0,1.4E1));
#1870=VERTEX_POINT('',#1869);
#1871=CARTESIAN_POINT('',(1.5E1,5.E-1,1.4E1));
#1872=VERTEX_POINT('',#1871);
#1873=CARTESIAN_POINT('',(1.549999999930E1,0.E0,-1.399999999947E1));
#1874=VERTEX_POINT('',#1873);
#1875=CARTESIAN_POINT('',(1.5E1,5.E-1,-1.399999999876E1));
#1876=VERTEX_POINT('',#1875);
#1877=CARTESIAN_POINT('',(1.4E1,0.E0,-1.55E1));
#1878=VERTEX_POINT('',#1877);
#1879=CARTESIAN_POINT('',(1.4E1,5.E-1,-1.5E1));
#1880=VERTEX_POINT('',#1879);
#1881=CARTESIAN_POINT('',(-1.399999999947E1,0.E0,-1.549999999930E1));
#1882=VERTEX_POINT('',#1881);
#1883=CARTESIAN_POINT('',(-1.399999999876E1,5.E-1,-1.5E1));
#1884=VERTEX_POINT('',#1883);
#1885=CARTESIAN_POINT('',(-1.55E1,0.E0,-1.4E1));
#1886=VERTEX_POINT('',#1885);
#1887=CARTESIAN_POINT('',(-1.5E1,5.E-1,-1.4E1));
#1888=VERTEX_POINT('',#1887);
#1889=CARTESIAN_POINT('',(-1.4E1,1.224118095490E0,-1.730597314109E1));
#1890=CARTESIAN_POINT('',(-1.730597314109E1,1.224118095490E0,-1.4E1));
#1891=VERTEX_POINT('',#1889);
#1892=VERTEX_POINT('',#1890);
#1893=CARTESIAN_POINT('',(-1.4E1,1.35E0,-1.740256572372E1));
#1894=CARTESIAN_POINT('',(-1.740256572372E1,1.35E0,-1.4E1));
#1895=VERTEX_POINT('',#1893);
#1896=VERTEX_POINT('',#1894);
#1897=CARTESIAN_POINT('',(-1.730597314111E1,1.224118095397E0,1.399999999959E1));
#1898=VERTEX_POINT('',#1897);
#1899=CARTESIAN_POINT('',(-1.740256572370E1,1.35E0,1.4E1));
#1900=VERTEX_POINT('',#1899);
#1901=CARTESIAN_POINT('',(-1.4E1,1.224118095490E0,1.730597314109E1));
#1902=VERTEX_POINT('',#1901);
#1903=CARTESIAN_POINT('',(-1.4E1,1.35E0,1.740256572372E1));
#1904=VERTEX_POINT('',#1903);
#1905=CARTESIAN_POINT('',(1.399999999959E1,1.224118095397E0,1.730597314111E1));
#1906=VERTEX_POINT('',#1905);
#1907=CARTESIAN_POINT('',(1.4E1,1.35E0,1.740256572370E1));
#1908=VERTEX_POINT('',#1907);
#1909=CARTESIAN_POINT('',(1.730597314109E1,1.224118095490E0,1.4E1));
#1910=VERTEX_POINT('',#1909);
#1911=CARTESIAN_POINT('',(1.740256572372E1,1.35E0,1.4E1));
#1912=VERTEX_POINT('',#1911);
#1913=CARTESIAN_POINT('',(1.730597314111E1,1.224118095397E0,-1.399999999959E1));
#1914=VERTEX_POINT('',#1913);
#1915=CARTESIAN_POINT('',(1.740256572370E1,1.35E0,-1.4E1));
#1916=VERTEX_POINT('',#1915);
#1917=CARTESIAN_POINT('',(1.4E1,1.224118095490E0,-1.730597314109E1));
#1918=VERTEX_POINT('',#1917);
#1919=CARTESIAN_POINT('',(1.4E1,1.35E0,-1.740256572372E1));
#1920=VERTEX_POINT('',#1919);
#1921=CARTESIAN_POINT('',(-1.4E1,1.35E0,-1.85E1));
#1922=CARTESIAN_POINT('',(-1.85E1,1.35E0,-1.4E1));
#1923=VERTEX_POINT('',#1921);
#1924=VERTEX_POINT('',#1922);
#1925=CARTESIAN_POINT('',(-1.4E1,1.25E0,-1.86E1));
#1926=CARTESIAN_POINT('',(-1.86E1,1.25E0,-1.4E1));
#1927=VERTEX_POINT('',#1925);
#1928=VERTEX_POINT('',#1926);
#1929=CARTESIAN_POINT('',(-1.85E1,1.35E0,1.4E1));
#1930=VERTEX_POINT('',#1929);
#1931=CARTESIAN_POINT('',(-1.86E1,1.25E0,1.399999999932E1));
#1932=VERTEX_POINT('',#1931);
#1933=CARTESIAN_POINT('',(-1.4E1,1.35E0,1.85E1));
#1934=VERTEX_POINT('',#1933);
#1935=CARTESIAN_POINT('',(-1.4E1,1.25E0,1.86E1));
#1936=VERTEX_POINT('',#1935);
#1937=CARTESIAN_POINT('',(1.4E1,1.35E0,1.85E1));
#1938=VERTEX_POINT('',#1937);
#1939=CARTESIAN_POINT('',(1.399999999932E1,1.25E0,1.86E1));
#1940=VERTEX_POINT('',#1939);
#1941=CARTESIAN_POINT('',(1.85E1,1.35E0,1.4E1));
#1942=VERTEX_POINT('',#1941);
#1943=CARTESIAN_POINT('',(1.86E1,1.25E0,1.4E1));
#1944=VERTEX_POINT('',#1943);
#1945=CARTESIAN_POINT('',(1.85E1,1.35E0,-1.4E1));
#1946=VERTEX_POINT('',#1945);
#1947=CARTESIAN_POINT('',(1.86E1,1.25E0,-1.399999999932E1));
#1948=VERTEX_POINT('',#1947);
#1949=CARTESIAN_POINT('',(1.4E1,1.35E0,-1.85E1));
#1950=VERTEX_POINT('',#1949);
#1951=CARTESIAN_POINT('',(1.4E1,1.25E0,-1.86E1));
#1952=VERTEX_POINT('',#1951);
#1953=CARTESIAN_POINT('',(-1.4E1,5.E-1,-1.87E1));
#1954=CARTESIAN_POINT('',(-1.87E1,5.E-1,-1.4E1));
#1955=VERTEX_POINT('',#1953);
#1956=VERTEX_POINT('',#1954);
#1957=CARTESIAN_POINT('',(-1.4E1,6.E-1,-1.86E1));
#1958=CARTESIAN_POINT('',(-1.86E1,6.E-1,-1.4E1));
#1959=VERTEX_POINT('',#1957);
#1960=VERTEX_POINT('',#1958);
#1961=CARTESIAN_POINT('',(-1.869999999996E1,5.E-1,1.4E1));
#1962=VERTEX_POINT('',#1961);
#1963=CARTESIAN_POINT('',(-1.86E1,6.E-1,1.399999999866E1));
#1964=VERTEX_POINT('',#1963);
#1965=CARTESIAN_POINT('',(-1.4E1,5.E-1,1.87E1));
#1966=VERTEX_POINT('',#1965);
#1967=CARTESIAN_POINT('',(-1.4E1,6.E-1,1.86E1));
#1968=VERTEX_POINT('',#1967);
#1969=CARTESIAN_POINT('',(1.4E1,5.E-1,1.869999999996E1));
#1970=VERTEX_POINT('',#1969);
#1971=CARTESIAN_POINT('',(1.399999999866E1,6.E-1,1.86E1));
#1972=VERTEX_POINT('',#1971);
#1973=CARTESIAN_POINT('',(1.87E1,5.E-1,1.4E1));
#1974=VERTEX_POINT('',#1973);
#1975=CARTESIAN_POINT('',(1.86E1,6.E-1,1.4E1));
#1976=VERTEX_POINT('',#1975);
#1977=CARTESIAN_POINT('',(1.869999999996E1,5.E-1,-1.4E1));
#1978=VERTEX_POINT('',#1977);
#1979=CARTESIAN_POINT('',(1.86E1,6.E-1,-1.399999999866E1));
#1980=VERTEX_POINT('',#1979);
#1981=CARTESIAN_POINT('',(1.4E1,5.E-1,-1.87E1));
#1982=VERTEX_POINT('',#1981);
#1983=CARTESIAN_POINT('',(1.4E1,6.E-1,-1.86E1));
#1984=VERTEX_POINT('',#1983);
#1985=CARTESIAN_POINT('',(-2.E1,3.E0,-2.45E1));
#1986=CARTESIAN_POINT('',(-2.45E1,3.E0,-2.E1));
#1987=VERTEX_POINT('',#1985);
#1988=VERTEX_POINT('',#1986);
#1989=CARTESIAN_POINT('',(-2.E1,2.5E0,-2.5E1));
#1990=CARTESIAN_POINT('',(-2.5E1,2.5E0,-2.E1));
#1991=VERTEX_POINT('',#1989);
#1992=VERTEX_POINT('',#1990);
#1993=CARTESIAN_POINT('',(-2.45E1,3.E0,2.E1));
#1994=VERTEX_POINT('',#1993);
#1995=CARTESIAN_POINT('',(-2.5E1,2.5E0,1.999999999982E1));
#1996=VERTEX_POINT('',#1995);
#1997=CARTESIAN_POINT('',(-2.E1,3.E0,2.45E1));
#1998=VERTEX_POINT('',#1997);
#1999=CARTESIAN_POINT('',(-2.E1,2.5E0,2.5E1));
#2000=VERTEX_POINT('',#1999);
#2001=CARTESIAN_POINT('',(2.E1,3.E0,2.45E1));
#2002=VERTEX_POINT('',#2001);
#2003=CARTESIAN_POINT('',(1.999999999982E1,2.5E0,2.5E1));
#2004=VERTEX_POINT('',#2003);
#2005=CARTESIAN_POINT('',(2.45E1,3.E0,-1.4E1));
#2006=CARTESIAN_POINT('',(2.45E1,3.E0,-2.E1));
#2007=VERTEX_POINT('',#2005);
#2008=VERTEX_POINT('',#2006);
#2009=CARTESIAN_POINT('',(2.5E1,2.5E0,-1.45E1));
#2010=CARTESIAN_POINT('',(2.5E1,2.5E0,-1.999999999982E1));
#2011=VERTEX_POINT('',#2009);
#2012=VERTEX_POINT('',#2010);
#2013=CARTESIAN_POINT('',(2.E1,3.E0,-2.45E1));
#2014=VERTEX_POINT('',#2013);
#2015=CARTESIAN_POINT('',(2.E1,2.5E0,-2.5E1));
#2016=VERTEX_POINT('',#2015);
#2017=CARTESIAN_POINT('',(-1.999999999994E1,1.E0,-2.5E1));
#2018=VERTEX_POINT('',#2017);
#2019=CARTESIAN_POINT('',(-2.5E1,1.E0,-1.999999999993E1));
#2020=VERTEX_POINT('',#2019);
#2021=CARTESIAN_POINT('',(-2.5E1,1.E0,1.999999999994E1));
#2022=VERTEX_POINT('',#2021);
#2023=CARTESIAN_POINT('',(-1.999999999993E1,1.E0,2.5E1));
#2024=VERTEX_POINT('',#2023);
#2025=CARTESIAN_POINT('',(2.5E1,1.E0,-1.999999999994E1));
#2026=VERTEX_POINT('',#2025);
#2027=CARTESIAN_POINT('',(1.999999999993E1,1.E0,-2.5E1));
#2028=VERTEX_POINT('',#2027);
#2029=CARTESIAN_POINT('',(-2.E1,5.E-1,-2.45E1));
#2030=CARTESIAN_POINT('',(-2.45E1,5.E-1,-2.E1));
#2031=VERTEX_POINT('',#2029);
#2032=VERTEX_POINT('',#2030);
#2033=CARTESIAN_POINT('',(-2.45E1,5.E-1,2.E1));
#2034=VERTEX_POINT('',#2033);
#2035=CARTESIAN_POINT('',(-2.E1,5.E-1,2.45E1));
#2036=VERTEX_POINT('',#2035);
#2037=CARTESIAN_POINT('',(1.999999999994E1,1.E0,2.5E1));
#2038=VERTEX_POINT('',#2037);
#2039=CARTESIAN_POINT('',(2.E1,5.E-1,2.45E1));
#2040=VERTEX_POINT('',#2039);
#2041=CARTESIAN_POINT('',(2.5E1,1.E0,-1.45E1));
#2042=VERTEX_POINT('',#2041);
#2043=CARTESIAN_POINT('',(2.45E1,5.E-1,-1.4E1));
#2044=CARTESIAN_POINT('',(2.45E1,5.E-1,-2.E1));
#2045=VERTEX_POINT('',#2043);
#2046=VERTEX_POINT('',#2044);
#2047=CARTESIAN_POINT('',(2.E1,5.E-1,-2.45E1));
#2048=VERTEX_POINT('',#2047);
#2049=CARTESIAN_POINT('',(-2.23E1,3.E0,-1.E1));
#2050=CARTESIAN_POINT('',(-2.07E1,3.E0,-1.E1));
#2051=VERTEX_POINT('',#2049);
#2052=VERTEX_POINT('',#2050);
#2053=CARTESIAN_POINT('',(-2.23E1,5.E-1,-1.E1));
#2054=CARTESIAN_POINT('',(-2.07E1,5.E-1,-1.E1));
#2055=VERTEX_POINT('',#2053);
#2056=VERTEX_POINT('',#2054);
#2057=CARTESIAN_POINT('',(1.E1,3.E0,2.23E1));
#2058=CARTESIAN_POINT('',(1.E1,5.E-1,2.23E1));
#2059=VERTEX_POINT('',#2057);
#2060=VERTEX_POINT('',#2058);
#2061=CARTESIAN_POINT('',(1.E1,3.E0,2.07E1));
#2062=CARTESIAN_POINT('',(1.E1,5.E-1,2.07E1));
#2063=VERTEX_POINT('',#2061);
#2064=VERTEX_POINT('',#2062);
#2065=CARTESIAN_POINT('',(-1.E1,3.E0,2.23E1));
#2066=CARTESIAN_POINT('',(-1.E1,5.E-1,2.23E1));
#2067=VERTEX_POINT('',#2065);
#2068=VERTEX_POINT('',#2066);
#2069=CARTESIAN_POINT('',(-1.E1,3.E0,2.07E1));
#2070=CARTESIAN_POINT('',(-1.E1,5.E-1,2.07E1));
#2071=VERTEX_POINT('',#2069);
#2072=VERTEX_POINT('',#2070);
#2073=CARTESIAN_POINT('',(2.23E1,3.E0,-1.E1));
#2074=CARTESIAN_POINT('',(2.23E1,5.E-1,-1.E1));
#2075=VERTEX_POINT('',#2073);
#2076=VERTEX_POINT('',#2074);
#2077=CARTESIAN_POINT('',(2.07E1,3.E0,-1.E1));
#2078=CARTESIAN_POINT('',(2.07E1,5.E-1,-1.E1));
#2079=VERTEX_POINT('',#2077);
#2080=VERTEX_POINT('',#2078);
#2081=CARTESIAN_POINT('',(2.23E1,3.E0,1.E1));
#2082=CARTESIAN_POINT('',(2.23E1,5.E-1,1.E1));
#2083=VERTEX_POINT('',#2081);
#2084=VERTEX_POINT('',#2082);
#2085=CARTESIAN_POINT('',(2.07E1,3.E0,1.E1));
#2086=CARTESIAN_POINT('',(2.07E1,5.E-1,1.E1));
#2087=VERTEX_POINT('',#2085);
#2088=VERTEX_POINT('',#2086);
#2089=CARTESIAN_POINT('',(-1.E1,3.E0,-2.23E1));
#2090=CARTESIAN_POINT('',(-1.E1,5.E-1,-2.23E1));
#2091=VERTEX_POINT('',#2089);
#2092=VERTEX_POINT('',#2090);
#2093=CARTESIAN_POINT('',(-1.E1,3.E0,-2.07E1));
#2094=CARTESIAN_POINT('',(-1.E1,5.E-1,-2.07E1));
#2095=VERTEX_POINT('',#2093);
#2096=VERTEX_POINT('',#2094);
#2097=CARTESIAN_POINT('',(1.E1,3.E0,-2.23E1));
#2098=CARTESIAN_POINT('',(1.E1,5.E-1,-2.23E1));
#2099=VERTEX_POINT('',#2097);
#2100=VERTEX_POINT('',#2098);
#2101=CARTESIAN_POINT('',(1.E1,3.E0,-2.07E1));
#2102=CARTESIAN_POINT('',(1.E1,5.E-1,-2.07E1));
#2103=VERTEX_POINT('',#2101);
#2104=VERTEX_POINT('',#2102);
#2105=CARTESIAN_POINT('',(-1.801E1,1.E0,2.E1));
#2106=CARTESIAN_POINT('',(-2.199E1,1.E0,2.E1));
#2107=VERTEX_POINT('',#2105);
#2108=VERTEX_POINT('',#2106);
#2109=CARTESIAN_POINT('',(-1.801E1,3.E0,2.E1));
#2110=CARTESIAN_POINT('',(-2.199E1,3.E0,2.E1));
#2111=VERTEX_POINT('',#2109);
#2112=VERTEX_POINT('',#2110);
#2113=CARTESIAN_POINT('',(2.E1,1.E0,1.85E1));
#2114=CARTESIAN_POINT('',(2.E1,1.E0,2.15E1));
#2115=VERTEX_POINT('',#2113);
#2116=VERTEX_POINT('',#2114);
#2117=CARTESIAN_POINT('',(2.E1,1.E0,1.801E1));
#2118=CARTESIAN_POINT('',(2.E1,1.E0,2.199E1));
#2119=VERTEX_POINT('',#2117);
#2120=VERTEX_POINT('',#2118);
#2121=CARTESIAN_POINT('',(2.E1,3.E0,1.801E1));
#2122=CARTESIAN_POINT('',(2.E1,3.E0,2.199E1));
#2123=VERTEX_POINT('',#2121);
#2124=VERTEX_POINT('',#2122);
#2125=CARTESIAN_POINT('',(2.E1,5.E-1,1.85E1));
#2126=CARTESIAN_POINT('',(2.E1,5.E-1,2.15E1));
#2127=VERTEX_POINT('',#2125);
#2128=VERTEX_POINT('',#2126);
#2129=CARTESIAN_POINT('',(1.85E1,1.E0,-2.E1));
#2130=CARTESIAN_POINT('',(2.15E1,1.E0,-2.E1));
#2131=VERTEX_POINT('',#2129);
#2132=VERTEX_POINT('',#2130);
#2133=CARTESIAN_POINT('',(1.801E1,1.E0,-2.E1));
#2134=CARTESIAN_POINT('',(2.199E1,1.E0,-2.E1));
#2135=VERTEX_POINT('',#2133);
#2136=VERTEX_POINT('',#2134);
#2137=CARTESIAN_POINT('',(1.801E1,3.E0,-2.E1));
#2138=CARTESIAN_POINT('',(2.199E1,3.E0,-2.E1));
#2139=VERTEX_POINT('',#2137);
#2140=VERTEX_POINT('',#2138);
#2141=CARTESIAN_POINT('',(1.85E1,5.E-1,-2.E1));
#2142=CARTESIAN_POINT('',(2.15E1,5.E-1,-2.E1));
#2143=VERTEX_POINT('',#2141);
#2144=VERTEX_POINT('',#2142);
#2145=CARTESIAN_POINT('',(-2.E1,1.E0,-1.85E1));
#2146=CARTESIAN_POINT('',(-2.E1,1.E0,-2.15E1));
#2147=VERTEX_POINT('',#2145);
#2148=VERTEX_POINT('',#2146);
#2149=CARTESIAN_POINT('',(-2.E1,1.E0,-1.801E1));
#2150=CARTESIAN_POINT('',(-2.E1,1.E0,-2.199E1));
#2151=VERTEX_POINT('',#2149);
#2152=VERTEX_POINT('',#2150);
#2153=CARTESIAN_POINT('',(-2.E1,3.E0,-1.801E1));
#2154=CARTESIAN_POINT('',(-2.E1,3.E0,-2.199E1));
#2155=VERTEX_POINT('',#2153);
#2156=VERTEX_POINT('',#2154);
#2157=CARTESIAN_POINT('',(-2.E1,5.E-1,-1.85E1));
#2158=CARTESIAN_POINT('',(-2.E1,5.E-1,-2.15E1));
#2159=VERTEX_POINT('',#2157);
#2160=VERTEX_POINT('',#2158);
#2161=CARTESIAN_POINT('',(1.4E1,0.E0,-1.7E1));
#2162=CARTESIAN_POINT('',(1.7E1,0.E0,-1.4E1));
#2163=VERTEX_POINT('',#2161);
#2164=VERTEX_POINT('',#2162);
#2165=CARTESIAN_POINT('',(1.7E1,0.E0,1.4E1));
#2166=VERTEX_POINT('',#2165);
#2167=CARTESIAN_POINT('',(1.4E1,0.E0,1.7E1));
#2168=VERTEX_POINT('',#2167);
#2169=CARTESIAN_POINT('',(-1.4E1,0.E0,1.7E1));
#2170=VERTEX_POINT('',#2169);
#2171=CARTESIAN_POINT('',(-1.7E1,0.E0,1.4E1));
#2172=VERTEX_POINT('',#2171);
#2173=CARTESIAN_POINT('',(-1.7E1,0.E0,-1.4E1));
#2174=VERTEX_POINT('',#2173);
#2175=CARTESIAN_POINT('',(-1.4E1,0.E0,-1.7E1));
#2176=VERTEX_POINT('',#2175);
#2177=CARTESIAN_POINT('',(-1.4E1,5.710709239047E-1,-1.748095660333E1));
#2178=CARTESIAN_POINT('',(-1.748095660333E1,5.710709239047E-1,-1.4E1));
#2179=VERTEX_POINT('',#2177);
#2180=VERTEX_POINT('',#2178);
#2181=CARTESIAN_POINT('',(-1.4E1,3.377165293187E-1,-1.747293136409E1));
#2182=CARTESIAN_POINT('',(-1.747293136409E1,3.377165293187E-1,-1.4E1));
#2183=VERTEX_POINT('',#2181);
#2184=VERTEX_POINT('',#2182);
#2185=CARTESIAN_POINT('',(-1.748095660333E1,5.710709239227E-1,
1.399999999954E1));
#2186=VERTEX_POINT('',#2185);
#2187=CARTESIAN_POINT('',(-1.747293136407E1,3.377165292631E-1,
1.399999999914E1));
#2188=VERTEX_POINT('',#2187);
#2189=CARTESIAN_POINT('',(-1.4E1,5.710709239047E-1,1.748095660333E1));
#2190=VERTEX_POINT('',#2189);
#2191=CARTESIAN_POINT('',(-1.4E1,3.377165293187E-1,1.747293136409E1));
#2192=VERTEX_POINT('',#2191);
#2193=CARTESIAN_POINT('',(1.399999999954E1,5.710709239227E-1,1.748095660333E1));
#2194=VERTEX_POINT('',#2193);
#2195=CARTESIAN_POINT('',(1.399999999914E1,3.377165292631E-1,1.747293136407E1));
#2196=VERTEX_POINT('',#2195);
#2197=CARTESIAN_POINT('',(1.748095660333E1,5.710709239047E-1,1.4E1));
#2198=VERTEX_POINT('',#2197);
#2199=CARTESIAN_POINT('',(1.747293136409E1,3.377165293187E-1,1.4E1));
#2200=VERTEX_POINT('',#2199);
#2201=CARTESIAN_POINT('',(1.748095660333E1,5.710709239227E-1,
-1.399999999954E1));
#2202=VERTEX_POINT('',#2201);
#2203=CARTESIAN_POINT('',(1.747293136407E1,3.377165292631E-1,
-1.399999999914E1));
#2204=VERTEX_POINT('',#2203);
#2205=CARTESIAN_POINT('',(1.4E1,5.710709239047E-1,-1.748095660333E1));
#2206=VERTEX_POINT('',#2205);
#2207=CARTESIAN_POINT('',(1.4E1,3.377165293187E-1,-1.747293136409E1));
#2208=VERTEX_POINT('',#2207);
#2209=CARTESIAN_POINT('',(2.5E1,2.5E0,1.999999999994E1));
#2210=CARTESIAN_POINT('',(2.5E1,2.5E0,1.45E1));
#2211=VERTEX_POINT('',#2209);
#2212=VERTEX_POINT('',#2210);
#2213=CARTESIAN_POINT('',(2.45E1,3.E0,2.E1));
#2214=CARTESIAN_POINT('',(2.45E1,3.E0,1.4E1));
#2215=VERTEX_POINT('',#2213);
#2216=VERTEX_POINT('',#2214);
#2217=CARTESIAN_POINT('',(2.45E1,5.E-1,2.E1));
#2218=CARTESIAN_POINT('',(2.45E1,5.E-1,1.4E1));
#2219=VERTEX_POINT('',#2217);
#2220=VERTEX_POINT('',#2218);
#2221=CARTESIAN_POINT('',(2.5E1,1.E0,1.999999999993E1));
#2222=CARTESIAN_POINT('',(2.5E1,1.E0,1.45E1));
#2223=VERTEX_POINT('',#2221);
#2224=VERTEX_POINT('',#2222);
#2225=CARTESIAN_POINT('',(3.1E1,3.E0,1.4E1));
#2226=VERTEX_POINT('',#2225);
#2227=CARTESIAN_POINT('',(3.099999999706E1,2.5E0,1.45E1));
#2228=VERTEX_POINT('',#2227);
#2229=CARTESIAN_POINT('',(3.25E1,3.E0,1.25E1));
#2230=VERTEX_POINT('',#2229);
#2231=CARTESIAN_POINT('',(3.3E1,2.5E0,1.25E1));
#2232=VERTEX_POINT('',#2231);
#2233=CARTESIAN_POINT('',(3.25E1,3.E0,-1.25E1));
#2234=VERTEX_POINT('',#2233);
#2235=CARTESIAN_POINT('',(3.3E1,2.5E0,-1.249999999706E1));
#2236=VERTEX_POINT('',#2235);
#2237=CARTESIAN_POINT('',(3.1E1,3.E0,-1.4E1));
#2238=VERTEX_POINT('',#2237);
#2239=CARTESIAN_POINT('',(3.1E1,2.5E0,-1.45E1));
#2240=VERTEX_POINT('',#2239);
#2241=CARTESIAN_POINT('',(3.099999999884E1,1.E0,1.45E1));
#2242=VERTEX_POINT('',#2241);
#2243=CARTESIAN_POINT('',(3.1E1,5.E-1,1.4E1));
#2244=VERTEX_POINT('',#2243);
#2245=CARTESIAN_POINT('',(3.3E1,1.E0,1.25E1));
#2246=VERTEX_POINT('',#2245);
#2247=CARTESIAN_POINT('',(3.25E1,5.E-1,1.25E1));
#2248=VERTEX_POINT('',#2247);
#2249=CARTESIAN_POINT('',(3.3E1,1.E0,-1.249999999884E1));
#2250=VERTEX_POINT('',#2249);
#2251=CARTESIAN_POINT('',(3.25E1,5.E-1,-1.25E1));
#2252=VERTEX_POINT('',#2251);
#2253=CARTESIAN_POINT('',(3.1E1,1.E0,-1.45E1));
#2254=VERTEX_POINT('',#2253);
#2255=CARTESIAN_POINT('',(3.1E1,5.E-1,-1.4E1));
#2256=VERTEX_POINT('',#2255);
#2257=CARTESIAN_POINT('',(2.745E1,3.E0,1.E1));
#2258=CARTESIAN_POINT('',(3.055E1,3.E0,1.E1));
#2259=VERTEX_POINT('',#2257);
#2260=VERTEX_POINT('',#2258);
#2261=CARTESIAN_POINT('',(2.745E1,5.E-1,1.E1));
#2262=CARTESIAN_POINT('',(3.055E1,5.E-1,1.E1));
#2263=VERTEX_POINT('',#2261);
#2264=VERTEX_POINT('',#2262);
#2265=CARTESIAN_POINT('',(2.745E1,3.E0,-1.E1));
#2266=CARTESIAN_POINT('',(3.055E1,3.E0,-1.E1));
#2267=VERTEX_POINT('',#2265);
#2268=VERTEX_POINT('',#2266);
#2269=CARTESIAN_POINT('',(2.745E1,5.E-1,-1.E1));
#2270=CARTESIAN_POINT('',(3.055E1,5.E-1,-1.E1));
#2271=VERTEX_POINT('',#2269);
#2272=VERTEX_POINT('',#2270);
#2273=CARTESIAN_POINT('',(0.E0,0.E0,0.E0));
#2274=DIRECTION('',(0.E0,1.E0,0.E0));
#2275=DIRECTION('',(1.E0,0.E0,0.E0));
#2276=AXIS2_PLACEMENT_3D('',#2273,#2274,#2275);
#2277=PLANE('',#2276);
#2279=ORIENTED_EDGE('',*,*,#2278,.F.);
#2281=ORIENTED_EDGE('',*,*,#2280,.F.);
#2283=ORIENTED_EDGE('',*,*,#2282,.F.);
#2285=ORIENTED_EDGE('',*,*,#2284,.F.);
#2287=ORIENTED_EDGE('',*,*,#2286,.F.);
#2289=ORIENTED_EDGE('',*,*,#2288,.F.);
#2291=ORIENTED_EDGE('',*,*,#2290,.F.);
#2293=ORIENTED_EDGE('',*,*,#2292,.F.);
#2294=EDGE_LOOP('',(#2279,#2281,#2283,#2285,#2287,#2289,#2291,#2293));
#2295=FACE_OUTER_BOUND('',#2294,.F.);
#2297=ORIENTED_EDGE('',*,*,#2296,.F.);
#2299=ORIENTED_EDGE('',*,*,#2298,.F.);
#2301=ORIENTED_EDGE('',*,*,#2300,.F.);
#2303=ORIENTED_EDGE('',*,*,#2302,.F.);
#2305=ORIENTED_EDGE('',*,*,#2304,.F.);
#2307=ORIENTED_EDGE('',*,*,#2306,.F.);
#2309=ORIENTED_EDGE('',*,*,#2308,.F.);
#2311=ORIENTED_EDGE('',*,*,#2310,.F.);
#2312=EDGE_LOOP('',(#2297,#2299,#2301,#2303,#2305,#2307,#2309,#2311));
#2313=FACE_BOUND('',#2312,.F.);
#2314=ADVANCED_FACE('',(#2295,#2313),#2277,.F.);
#2315=CARTESIAN_POINT('',(-1.4E1,5.E-1,1.4E1));
#2316=DIRECTION('',(0.E0,1.E0,0.E0));
#2317=DIRECTION('',(-9.930653490487E-1,0.E0,-1.175636530517E-1));
#2318=AXIS2_PLACEMENT_3D('',#2315,#2316,#2317);
#2319=TOROIDAL_SURFACE('',#2318,1.5E0,5.E-1);
#2320=ORIENTED_EDGE('',*,*,#2296,.T.);
#2322=ORIENTED_EDGE('',*,*,#2321,.T.);
#2324=ORIENTED_EDGE('',*,*,#2323,.F.);
#2326=ORIENTED_EDGE('',*,*,#2325,.F.);
#2327=EDGE_LOOP('',(#2320,#2322,#2324,#2326));
#2328=FACE_OUTER_BOUND('',#2327,.F.);
#2329=ADVANCED_FACE('',(#2328),#2319,.T.);
#2330=CARTESIAN_POINT('',(-1.416739282679E1,5.E-1,1.55E1));
#2331=DIRECTION('',(1.E0,0.E0,0.E0));
#2332=DIRECTION('',(0.E0,-1.E0,0.E0));
#2333=AXIS2_PLACEMENT_3D('',#2330,#2331,#2332);
#2334=CYLINDRICAL_SURFACE('',#2333,5.E-1);
#2335=ORIENTED_EDGE('',*,*,#2310,.T.);
#2337=ORIENTED_EDGE('',*,*,#2336,.T.);
#2339=ORIENTED_EDGE('',*,*,#2338,.F.);
#2340=ORIENTED_EDGE('',*,*,#2321,.F.);
#2341=EDGE_LOOP('',(#2335,#2337,#2339,#2340));
#2342=FACE_OUTER_BOUND('',#2341,.F.);
#2343=ADVANCED_FACE('',(#2342),#2334,.T.);
#2344=CARTESIAN_POINT('',(1.4E1,5.E-1,1.4E1));
#2345=DIRECTION('',(0.E0,1.E0,0.E0));
#2346=DIRECTION('',(-1.175636530517E-1,0.E0,9.930653490487E-1));
#2347=AXIS2_PLACEMENT_3D('',#2344,#2345,#2346);
#2348=TOROIDAL_SURFACE('',#2347,1.5E0,5.E-1);
#2349=ORIENTED_EDGE('',*,*,#2308,.T.);
#2351=ORIENTED_EDGE('',*,*,#2350,.T.);
#2353=ORIENTED_EDGE('',*,*,#2352,.F.);
#2354=ORIENTED_EDGE('',*,*,#2336,.F.);
#2355=EDGE_LOOP('',(#2349,#2351,#2353,#2354));
#2356=FACE_OUTER_BOUND('',#2355,.F.);
#2357=ADVANCED_FACE('',(#2356),#2348,.T.);
#2358=CARTESIAN_POINT('',(1.55E1,5.E-1,1.416739282679E1));
#2359=DIRECTION('',(0.E0,0.E0,-1.E0));
#2360=DIRECTION('',(0.E0,-1.E0,0.E0));
#2361=AXIS2_PLACEMENT_3D('',#2358,#2359,#2360);
#2362=CYLINDRICAL_SURFACE('',#2361,5.E-1);
#2363=ORIENTED_EDGE('',*,*,#2306,.T.);
#2365=ORIENTED_EDGE('',*,*,#2364,.T.);
#2367=ORIENTED_EDGE('',*,*,#2366,.F.);
#2368=ORIENTED_EDGE('',*,*,#2350,.F.);
#2369=EDGE_LOOP('',(#2363,#2365,#2367,#2368));
#2370=FACE_OUTER_BOUND('',#2369,.F.);
#2371=ADVANCED_FACE('',(#2370),#2362,.T.);
#2372=CARTESIAN_POINT('',(1.4E1,5.E-1,-1.4E1));
#2373=DIRECTION('',(0.E0,1.E0,0.E0));
#2374=DIRECTION('',(9.930653490487E-1,0.E0,1.175636530517E-1));
#2375=AXIS2_PLACEMENT_3D('',#2372,#2373,#2374);
#2376=TOROIDAL_SURFACE('',#2375,1.5E0,5.E-1);
#2377=ORIENTED_EDGE('',*,*,#2304,.T.);
#2379=ORIENTED_EDGE('',*,*,#2378,.T.);
#2381=ORIENTED_EDGE('',*,*,#2380,.F.);
#2382=ORIENTED_EDGE('',*,*,#2364,.F.);
#2383=EDGE_LOOP('',(#2377,#2379,#2381,#2382));
#2384=FACE_OUTER_BOUND('',#2383,.F.);
#2385=ADVANCED_FACE('',(#2384),#2376,.T.);
#2386=CARTESIAN_POINT('',(1.416739282679E1,5.E-1,-1.55E1));
#2387=DIRECTION('',(-1.E0,0.E0,0.E0));
#2388=DIRECTION('',(0.E0,-1.E0,0.E0));
#2389=AXIS2_PLACEMENT_3D('',#2386,#2387,#2388);
#2390=CYLINDRICAL_SURFACE('',#2389,5.E-1);
#2391=ORIENTED_EDGE('',*,*,#2302,.T.);
#2393=ORIENTED_EDGE('',*,*,#2392,.T.);
#2395=ORIENTED_EDGE('',*,*,#2394,.F.);
#2396=ORIENTED_EDGE('',*,*,#2378,.F.);
#2397=EDGE_LOOP('',(#2391,#2393,#2395,#2396));
#2398=FACE_OUTER_BOUND('',#2397,.F.);
#2399=ADVANCED_FACE('',(#2398),#2390,.T.);
#2400=CARTESIAN_POINT('',(-1.4E1,5.E-1,-1.4E1));
#2401=DIRECTION('',(0.E0,1.E0,0.E0));
#2402=DIRECTION('',(1.175636530517E-1,0.E0,-9.930653490487E-1));
#2403=AXIS2_PLACEMENT_3D('',#2400,#2401,#2402);
#2404=TOROIDAL_SURFACE('',#2403,1.5E0,5.E-1);
#2405=ORIENTED_EDGE('',*,*,#2300,.T.);
#2407=ORIENTED_EDGE('',*,*,#2406,.T.);
#2409=ORIENTED_EDGE('',*,*,#2408,.F.);
#2410=ORIENTED_EDGE('',*,*,#2392,.F.);
#2411=EDGE_LOOP('',(#2405,#2407,#2409,#2410));
#2412=FACE_OUTER_BOUND('',#2411,.F.);
#2413=ADVANCED_FACE('',(#2412),#2404,.T.);
#2414=CARTESIAN_POINT('',(-1.55E1,5.E-1,-1.416739282679E1));
#2415=DIRECTION('',(0.E0,0.E0,1.E0));
#2416=DIRECTION('',(0.E0,-1.E0,0.E0));
#2417=AXIS2_PLACEMENT_3D('',#2414,#2415,#2416);
#2418=CYLINDRICAL_SURFACE('',#2417,5.E-1);
#2419=ORIENTED_EDGE('',*,*,#2298,.T.);
#2420=ORIENTED_EDGE('',*,*,#2325,.T.);
#2422=ORIENTED_EDGE('',*,*,#2421,.F.);
#2423=ORIENTED_EDGE('',*,*,#2406,.F.);
#2424=EDGE_LOOP('',(#2419,#2420,#2422,#2423));
#2425=FACE_OUTER_BOUND('',#2424,.F.);
#2426=ADVANCED_FACE('',(#2425),#2418,.T.);
#2427=CARTESIAN_POINT('',(-1.5E1,0.E0,1.5E1));
#2428=DIRECTION('',(1.E0,0.E0,0.E0));
#2429=DIRECTION('',(0.E0,0.E0,-1.E0));
#2430=AXIS2_PLACEMENT_3D('',#2427,#2428,#2429);
#2431=PLANE('',#2430);
#2432=ORIENTED_EDGE('',*,*,#2421,.T.);
#2434=ORIENTED_EDGE('',*,*,#2433,.T.);
#2436=ORIENTED_EDGE('',*,*,#2435,.T.);
#2438=ORIENTED_EDGE('',*,*,#2437,.F.);
#2439=EDGE_LOOP('',(#2432,#2434,#2436,#2438));
#2440=FACE_OUTER_BOUND('',#2439,.F.);
#2441=ADVANCED_FACE('',(#2440),#2431,.T.);
#2442=CARTESIAN_POINT('',(-1.4E1,-3.9108E0,1.4E1));
#2443=DIRECTION('',(0.E0,1.E0,0.E0));
#2444=DIRECTION('',(-1.E0,0.E0,0.E0));
#2445=AXIS2_PLACEMENT_3D('',#2442,#2443,#2444);
#2446=CYLINDRICAL_SURFACE('',#2445,1.E0);
#2447=ORIENTED_EDGE('',*,*,#2323,.T.);
#2449=ORIENTED_EDGE('',*,*,#2448,.T.);
#2451=ORIENTED_EDGE('',*,*,#2450,.T.);
#2452=ORIENTED_EDGE('',*,*,#2433,.F.);
#2453=EDGE_LOOP('',(#2447,#2449,#2451,#2452));
#2454=FACE_OUTER_BOUND('',#2453,.F.);
#2455=ADVANCED_FACE('',(#2454),#2446,.F.);
#2456=CARTESIAN_POINT('',(1.5E1,0.E0,1.5E1));
#2457=DIRECTION('',(0.E0,0.E0,-1.E0));
#2458=DIRECTION('',(-1.E0,0.E0,0.E0));
#2459=AXIS2_PLACEMENT_3D('',#2456,#2457,#2458);
#2460=PLANE('',#2459);
#2461=ORIENTED_EDGE('',*,*,#2338,.T.);
#2463=ORIENTED_EDGE('',*,*,#2462,.T.);
#2465=ORIENTED_EDGE('',*,*,#2464,.T.);
#2466=ORIENTED_EDGE('',*,*,#2448,.F.);
#2467=EDGE_LOOP('',(#2461,#2463,#2465,#2466));
#2468=FACE_OUTER_BOUND('',#2467,.F.);
#2469=ADVANCED_FACE('',(#2468),#2460,.T.);
#2470=CARTESIAN_POINT('',(1.4E1,-3.9108E0,1.4E1));
#2471=DIRECTION('',(0.E0,1.E0,0.E0));
#2472=DIRECTION('',(0.E0,0.E0,1.E0));
#2473=AXIS2_PLACEMENT_3D('',#2470,#2471,#2472);
#2474=CYLINDRICAL_SURFACE('',#2473,1.E0);
#2475=ORIENTED_EDGE('',*,*,#2352,.T.);
#2477=ORIENTED_EDGE('',*,*,#2476,.T.);
#2479=ORIENTED_EDGE('',*,*,#2478,.T.);
#2480=ORIENTED_EDGE('',*,*,#2462,.F.);
#2481=EDGE_LOOP('',(#2475,#2477,#2479,#2480));
#2482=FACE_OUTER_BOUND('',#2481,.F.);
#2483=ADVANCED_FACE('',(#2482),#2474,.F.);
#2484=CARTESIAN_POINT('',(1.5E1,0.E0,-1.5E1));
#2485=DIRECTION('',(-1.E0,0.E0,0.E0));
#2486=DIRECTION('',(0.E0,0.E0,1.E0));
#2487=AXIS2_PLACEMENT_3D('',#2484,#2485,#2486);
#2488=PLANE('',#2487);
#2489=ORIENTED_EDGE('',*,*,#2366,.T.);
#2491=ORIENTED_EDGE('',*,*,#2490,.T.);
#2493=ORIENTED_EDGE('',*,*,#2492,.T.);
#2494=ORIENTED_EDGE('',*,*,#2476,.F.);
#2495=EDGE_LOOP('',(#2489,#2491,#2493,#2494));
#2496=FACE_OUTER_BOUND('',#2495,.F.);
#2497=ADVANCED_FACE('',(#2496),#2488,.T.);
#2498=CARTESIAN_POINT('',(1.4E1,-3.9108E0,-1.4E1));
#2499=DIRECTION('',(0.E0,1.E0,0.E0));
#2500=DIRECTION('',(1.E0,0.E0,0.E0));
#2501=AXIS2_PLACEMENT_3D('',#2498,#2499,#2500);
#2502=CYLINDRICAL_SURFACE('',#2501,1.E0);
#2503=ORIENTED_EDGE('',*,*,#2380,.T.);
#2505=ORIENTED_EDGE('',*,*,#2504,.T.);
#2507=ORIENTED_EDGE('',*,*,#2506,.T.);
#2508=ORIENTED_EDGE('',*,*,#2490,.F.);
#2509=EDGE_LOOP('',(#2503,#2505,#2507,#2508));
#2510=FACE_OUTER_BOUND('',#2509,.F.);
#2511=ADVANCED_FACE('',(#2510),#2502,.F.);
#2512=CARTESIAN_POINT('',(-1.5E1,0.E0,-1.5E1));
#2513=DIRECTION('',(0.E0,0.E0,1.E0));
#2514=DIRECTION('',(1.E0,0.E0,0.E0));
#2515=AXIS2_PLACEMENT_3D('',#2512,#2513,#2514);
#2516=PLANE('',#2515);
#2517=ORIENTED_EDGE('',*,*,#2394,.T.);
#2519=ORIENTED_EDGE('',*,*,#2518,.T.);
#2521=ORIENTED_EDGE('',*,*,#2520,.T.);
#2522=ORIENTED_EDGE('',*,*,#2504,.F.);
#2523=EDGE_LOOP('',(#2517,#2519,#2521,#2522));
#2524=FACE_OUTER_BOUND('',#2523,.F.);
#2525=ADVANCED_FACE('',(#2524),#2516,.T.);
#2526=CARTESIAN_POINT('',(-1.4E1,-3.9108E0,-1.4E1));
#2527=DIRECTION('',(0.E0,1.E0,0.E0));
#2528=DIRECTION('',(0.E0,0.E0,-1.E0));
#2529=AXIS2_PLACEMENT_3D('',#2526,#2527,#2528);
#2530=CYLINDRICAL_SURFACE('',#2529,1.E0);
#2531=ORIENTED_EDGE('',*,*,#2408,.T.);
#2532=ORIENTED_EDGE('',*,*,#2437,.T.);
#2534=ORIENTED_EDGE('',*,*,#2533,.T.);
#2535=ORIENTED_EDGE('',*,*,#2518,.F.);
#2536=EDGE_LOOP('',(#2531,#2532,#2534,#2535));
#2537=FACE_OUTER_BOUND('',#2536,.F.);
#2538=ADVANCED_FACE('',(#2537),#2530,.F.);
#2539=CARTESIAN_POINT('',(-1.4E1,2.5E0,-1.4E1));
#2540=DIRECTION('',(0.E0,1.E0,0.E0));
#2541=DIRECTION('',(-9.860225044164E-1,0.E0,1.666121867827E-1));
#2542=AXIS2_PLACEMENT_3D('',#2539,#2540,#2541);
#2543=TOROIDAL_SURFACE('',#2542,1.5E0,5.E-1);
#2545=ORIENTED_EDGE('',*,*,#2544,.T.);
#2547=ORIENTED_EDGE('',*,*,#2546,.T.);
#2548=ORIENTED_EDGE('',*,*,#2533,.F.);
#2550=ORIENTED_EDGE('',*,*,#2549,.F.);
#2551=EDGE_LOOP('',(#2545,#2547,#2548,#2550));
#2552=FACE_OUTER_BOUND('',#2551,.F.);
#2553=ADVANCED_FACE('',(#2552),#2543,.T.);
#2554=CARTESIAN_POINT('',(0.E0,3.E0,0.E0));
#2555=DIRECTION('',(0.E0,1.E0,0.E0));
#2556=DIRECTION('',(1.E0,0.E0,0.E0));
#2557=AXIS2_PLACEMENT_3D('',#2554,#2555,#2556);
#2558=PLANE('',#2557);
#2560=ORIENTED_EDGE('',*,*,#2559,.F.);
#2562=ORIENTED_EDGE('',*,*,#2561,.F.);
#2564=ORIENTED_EDGE('',*,*,#2563,.F.);
#2566=ORIENTED_EDGE('',*,*,#2565,.F.);
#2568=ORIENTED_EDGE('',*,*,#2567,.F.);
#2570=ORIENTED_EDGE('',*,*,#2569,.F.);
#2572=ORIENTED_EDGE('',*,*,#2571,.F.);
#2574=ORIENTED_EDGE('',*,*,#2573,.F.);
#2576=ORIENTED_EDGE('',*,*,#2575,.F.);
#2578=ORIENTED_EDGE('',*,*,#2577,.F.);
#2580=ORIENTED_EDGE('',*,*,#2579,.F.);
#2582=ORIENTED_EDGE('',*,*,#2581,.F.);
#2584=ORIENTED_EDGE('',*,*,#2583,.F.);
#2586=ORIENTED_EDGE('',*,*,#2585,.F.);
#2587=EDGE_LOOP('',(#2560,#2562,#2564,#2566,#2568,#2570,#2572,#2574,#2576,#2578,
#2580,#2582,#2584,#2586));
#2588=FACE_OUTER_BOUND('',#2587,.F.);
#2590=ORIENTED_EDGE('',*,*,#2589,.F.);
#2592=ORIENTED_EDGE('',*,*,#2591,.F.);
#2594=ORIENTED_EDGE('',*,*,#2593,.F.);
#2596=ORIENTED_EDGE('',*,*,#2595,.F.);
#2598=ORIENTED_EDGE('',*,*,#2597,.F.);
#2600=ORIENTED_EDGE('',*,*,#2599,.F.);
#2601=ORIENTED_EDGE('',*,*,#2544,.F.);
#2603=ORIENTED_EDGE('',*,*,#2602,.F.);
#2604=EDGE_LOOP('',(#2590,#2592,#2594,#2596,#2598,#2600,#2601,#2603));
#2605=FACE_BOUND('',#2604,.F.);
#2607=ORIENTED_EDGE('',*,*,#2606,.T.);
#2609=ORIENTED_EDGE('',*,*,#2608,.T.);
#2610=EDGE_LOOP('',(#2607,#2609));
#2611=FACE_BOUND('',#2610,.F.);
#2613=ORIENTED_EDGE('',*,*,#2612,.T.);
#2615=ORIENTED_EDGE('',*,*,#2614,.T.);
#2616=EDGE_LOOP('',(#2613,#2615));
#2617=FACE_BOUND('',#2616,.F.);
#2619=ORIENTED_EDGE('',*,*,#2618,.T.);
#2621=ORIENTED_EDGE('',*,*,#2620,.T.);
#2622=EDGE_LOOP('',(#2619,#2621));
#2623=FACE_BOUND('',#2622,.F.);
#2625=ORIENTED_EDGE('',*,*,#2624,.T.);
#2627=ORIENTED_EDGE('',*,*,#2626,.T.);
#2628=EDGE_LOOP('',(#2625,#2627));
#2629=FACE_BOUND('',#2628,.F.);
#2631=ORIENTED_EDGE('',*,*,#2630,.F.);
#2633=ORIENTED_EDGE('',*,*,#2632,.F.);
#2634=EDGE_LOOP('',(#2631,#2633));
#2635=FACE_BOUND('',#2634,.F.);
#2637=ORIENTED_EDGE('',*,*,#2636,.F.);
#2639=ORIENTED_EDGE('',*,*,#2638,.F.);
#2640=EDGE_LOOP('',(#2637,#2639));
#2641=FACE_BOUND('',#2640,.F.);
#2643=ORIENTED_EDGE('',*,*,#2642,.F.);
#2645=ORIENTED_EDGE('',*,*,#2644,.F.);
#2646=EDGE_LOOP('',(#2643,#2645));
#2647=FACE_BOUND('',#2646,.F.);
#2649=ORIENTED_EDGE('',*,*,#2648,.F.);
#2651=ORIENTED_EDGE('',*,*,#2650,.F.);
#2652=EDGE_LOOP('',(#2649,#2651));
#2653=FACE_BOUND('',#2652,.F.);
#2655=ORIENTED_EDGE('',*,*,#2654,.F.);
#2657=ORIENTED_EDGE('',*,*,#2656,.F.);
#2658=EDGE_LOOP('',(#2655,#2657));
#2659=FACE_BOUND('',#2658,.F.);
#2661=ORIENTED_EDGE('',*,*,#2660,.F.);
#2663=ORIENTED_EDGE('',*,*,#2662,.F.);
#2664=EDGE_LOOP('',(#2661,#2663));
#2665=FACE_BOUND('',#2664,.F.);
#2667=ORIENTED_EDGE('',*,*,#2666,.F.);
#2669=ORIENTED_EDGE('',*,*,#2668,.F.);
#2670=EDGE_LOOP('',(#2667,#2669));
#2671=FACE_BOUND('',#2670,.F.);
#2673=ORIENTED_EDGE('',*,*,#2672,.F.);
#2675=ORIENTED_EDGE('',*,*,#2674,.F.);
#2676=EDGE_LOOP('',(#2673,#2675));
#2677=FACE_BOUND('',#2676,.F.);
#2679=ORIENTED_EDGE('',*,*,#2678,.F.);
#2681=ORIENTED_EDGE('',*,*,#2680,.F.);
#2682=EDGE_LOOP('',(#2679,#2681));
#2683=FACE_BOUND('',#2682,.F.);
#2685=ORIENTED_EDGE('',*,*,#2684,.F.);
#2687=ORIENTED_EDGE('',*,*,#2686,.F.);
#2688=EDGE_LOOP('',(#2685,#2687));
#2689=FACE_BOUND('',#2688,.F.);
#2690=ADVANCED_FACE('',(#2588,#2605,#2611,#2617,#2623,#2629,#2635,#2641,#2647,
#2653,#2659,#2665,#2671,#2677,#2683,#2689),#2558,.T.);
#2691=CARTESIAN_POINT('',(-1.4E1,2.5E0,1.4E1));
#2692=DIRECTION('',(0.E0,1.E0,0.E0));
#2693=DIRECTION('',(1.666121867827E-1,0.E0,9.860225044164E-1));
#2694=AXIS2_PLACEMENT_3D('',#2691,#2692,#2693);
#2695=TOROIDAL_SURFACE('',#2694,1.5E0,5.E-1);
#2696=ORIENTED_EDGE('',*,*,#2589,.T.);
#2698=ORIENTED_EDGE('',*,*,#2697,.T.);
#2699=ORIENTED_EDGE('',*,*,#2450,.F.);
#2701=ORIENTED_EDGE('',*,*,#2700,.F.);
#2702=EDGE_LOOP('',(#2696,#2698,#2699,#2701));
#2703=FACE_OUTER_BOUND('',#2702,.F.);
#2704=ADVANCED_FACE('',(#2703),#2695,.T.);
#2705=CARTESIAN_POINT('',(-1.55E1,2.5E0,1.411783616341E1));
#2706=DIRECTION('',(0.E0,0.E0,-1.E0));
#2707=DIRECTION('',(0.E0,1.E0,0.E0));
#2708=AXIS2_PLACEMENT_3D('',#2705,#2706,#2707);
#2709=CYLINDRICAL_SURFACE('',#2708,5.E-1);
#2710=ORIENTED_EDGE('',*,*,#2602,.T.);
#2711=ORIENTED_EDGE('',*,*,#2549,.T.);
#2712=ORIENTED_EDGE('',*,*,#2435,.F.);
#2713=ORIENTED_EDGE('',*,*,#2697,.F.);
#2714=EDGE_LOOP('',(#2710,#2711,#2712,#2713));
#2715=FACE_OUTER_BOUND('',#2714,.F.);
#2716=ADVANCED_FACE('',(#2715),#2709,.T.);
#2717=CARTESIAN_POINT('',(1.411783616341E1,2.5E0,1.55E1));
#2718=DIRECTION('',(-1.E0,0.E0,0.E0));
#2719=DIRECTION('',(0.E0,1.E0,0.E0));
#2720=AXIS2_PLACEMENT_3D('',#2717,#2718,#2719);
#2721=CYLINDRICAL_SURFACE('',#2720,5.E-1);
#2722=ORIENTED_EDGE('',*,*,#2591,.T.);
#2723=ORIENTED_EDGE('',*,*,#2700,.T.);
#2724=ORIENTED_EDGE('',*,*,#2464,.F.);
#2726=ORIENTED_EDGE('',*,*,#2725,.F.);
#2727=EDGE_LOOP('',(#2722,#2723,#2724,#2726));
#2728=FACE_OUTER_BOUND('',#2727,.F.);
#2729=ADVANCED_FACE('',(#2728),#2721,.T.);
#2730=CARTESIAN_POINT('',(1.4E1,2.5E0,1.4E1));
#2731=DIRECTION('',(0.E0,1.E0,0.E0));
#2732=DIRECTION('',(9.860225044164E-1,0.E0,-1.666121867827E-1));
#2733=AXIS2_PLACEMENT_3D('',#2730,#2731,#2732);
#2734=TOROIDAL_SURFACE('',#2733,1.5E0,5.E-1);
#2735=ORIENTED_EDGE('',*,*,#2593,.T.);
#2736=ORIENTED_EDGE('',*,*,#2725,.T.);
#2737=ORIENTED_EDGE('',*,*,#2478,.F.);
#2739=ORIENTED_EDGE('',*,*,#2738,.F.);
#2740=EDGE_LOOP('',(#2735,#2736,#2737,#2739));
#2741=FACE_OUTER_BOUND('',#2740,.F.);
#2742=ADVANCED_FACE('',(#2741),#2734,.T.);
#2743=CARTESIAN_POINT('',(1.55E1,2.5E0,-1.411783616341E1));
#2744=DIRECTION('',(0.E0,0.E0,1.E0));
#2745=DIRECTION('',(0.E0,1.E0,0.E0));
#2746=AXIS2_PLACEMENT_3D('',#2743,#2744,#2745);
#2747=CYLINDRICAL_SURFACE('',#2746,5.E-1);
#2748=ORIENTED_EDGE('',*,*,#2595,.T.);
#2749=ORIENTED_EDGE('',*,*,#2738,.T.);
#2750=ORIENTED_EDGE('',*,*,#2492,.F.);
#2752=ORIENTED_EDGE('',*,*,#2751,.F.);
#2753=EDGE_LOOP('',(#2748,#2749,#2750,#2752));
#2754=FACE_OUTER_BOUND('',#2753,.F.);
#2755=ADVANCED_FACE('',(#2754),#2747,.T.);
#2756=CARTESIAN_POINT('',(1.4E1,2.5E0,-1.4E1));
#2757=DIRECTION('',(0.E0,1.E0,0.E0));
#2758=DIRECTION('',(-1.666121867827E-1,0.E0,-9.860225044164E-1));
#2759=AXIS2_PLACEMENT_3D('',#2756,#2757,#2758);
#2760=TOROIDAL_SURFACE('',#2759,1.5E0,5.E-1);
#2761=ORIENTED_EDGE('',*,*,#2597,.T.);
#2762=ORIENTED_EDGE('',*,*,#2751,.T.);
#2763=ORIENTED_EDGE('',*,*,#2506,.F.);
#2765=ORIENTED_EDGE('',*,*,#2764,.F.);
#2766=EDGE_LOOP('',(#2761,#2762,#2763,#2765));
#2767=FACE_OUTER_BOUND('',#2766,.F.);
#2768=ADVANCED_FACE('',(#2767),#2760,.T.);
#2769=CARTESIAN_POINT('',(-1.411783616341E1,2.5E0,-1.55E1));
#2770=DIRECTION('',(1.E0,0.E0,0.E0));
#2771=DIRECTION('',(0.E0,1.E0,0.E0));
#2772=AXIS2_PLACEMENT_3D('',#2769,#2770,#2771);
#2773=CYLINDRICAL_SURFACE('',#2772,5.E-1);
#2774=ORIENTED_EDGE('',*,*,#2599,.T.);
#2775=ORIENTED_EDGE('',*,*,#2764,.T.);
#2776=ORIENTED_EDGE('',*,*,#2520,.F.);
#2777=ORIENTED_EDGE('',*,*,#2546,.F.);
#2778=EDGE_LOOP('',(#2774,#2775,#2776,#2777));
#2779=FACE_OUTER_BOUND('',#2778,.F.);
#2780=ADVANCED_FACE('',(#2779),#2773,.T.);
#2781=CARTESIAN_POINT('',(-2.E1,2.5E0,-2.E1));
#2782=DIRECTION('',(0.E0,-1.E0,0.E0));
#2783=DIRECTION('',(3.347231183260E-2,0.E0,-9.994396451715E-1));
#2784=AXIS2_PLACEMENT_3D('',#2781,#2782,#2783);
#2785=TOROIDAL_SURFACE('',#2784,4.5E0,5.E-1);
#2786=ORIENTED_EDGE('',*,*,#2559,.T.);
#2788=ORIENTED_EDGE('',*,*,#2787,.T.);
#2790=ORIENTED_EDGE('',*,*,#2789,.F.);
#2792=ORIENTED_EDGE('',*,*,#2791,.F.);
#2793=EDGE_LOOP('',(#2786,#2788,#2790,#2792));
#2794=FACE_OUTER_BOUND('',#2793,.F.);
#2795=ADVANCED_FACE('',(#2794),#2785,.T.);
#2796=CARTESIAN_POINT('',(-2.45E1,2.5E0,-2.011783616341E1));
#2797=DIRECTION('',(0.E0,0.E0,1.E0));
#2798=DIRECTION('',(0.E0,1.E0,0.E0));
#2799=AXIS2_PLACEMENT_3D('',#2796,#2797,#2798);
#2800=CYLINDRICAL_SURFACE('',#2799,5.E-1);
#2801=ORIENTED_EDGE('',*,*,#2585,.T.);
#2803=ORIENTED_EDGE('',*,*,#2802,.T.);
#2805=ORIENTED_EDGE('',*,*,#2804,.F.);
#2806=ORIENTED_EDGE('',*,*,#2787,.F.);
#2807=EDGE_LOOP('',(#2801,#2803,#2805,#2806));
#2808=FACE_OUTER_BOUND('',#2807,.F.);
#2809=ADVANCED_FACE('',(#2808),#2800,.T.);
#2810=CARTESIAN_POINT('',(-2.E1,2.5E0,2.E1));
#2811=DIRECTION('',(0.E0,-1.E0,0.E0));
#2812=DIRECTION('',(-9.994396451715E-1,0.E0,-3.347231183260E-2));
#2813=AXIS2_PLACEMENT_3D('',#2810,#2811,#2812);
#2814=TOROIDAL_SURFACE('',#2813,4.5E0,5.E-1);
#2815=ORIENTED_EDGE('',*,*,#2583,.T.);
#2817=ORIENTED_EDGE('',*,*,#2816,.T.);
#2819=ORIENTED_EDGE('',*,*,#2818,.F.);
#2820=ORIENTED_EDGE('',*,*,#2802,.F.);
#2821=EDGE_LOOP('',(#2815,#2817,#2819,#2820));
#2822=FACE_OUTER_BOUND('',#2821,.F.);
#2823=ADVANCED_FACE('',(#2822),#2814,.T.);
#2824=CARTESIAN_POINT('',(-2.011783616341E1,2.5E0,2.45E1));
#2825=DIRECTION('',(1.E0,0.E0,0.E0));
#2826=DIRECTION('',(0.E0,1.E0,0.E0));
#2827=AXIS2_PLACEMENT_3D('',#2824,#2825,#2826);
#2828=CYLINDRICAL_SURFACE('',#2827,5.E-1);
#2829=ORIENTED_EDGE('',*,*,#2581,.T.);
#2831=ORIENTED_EDGE('',*,*,#2830,.T.);
#2833=ORIENTED_EDGE('',*,*,#2832,.F.);
#2834=ORIENTED_EDGE('',*,*,#2816,.F.);
#2835=EDGE_LOOP('',(#2829,#2831,#2833,#2834));
#2836=FACE_OUTER_BOUND('',#2835,.F.);
#2837=ADVANCED_FACE('',(#2836),#2828,.T.);
#2838=CARTESIAN_POINT('',(2.E1,2.5E0,2.E1));
#2839=DIRECTION('',(0.E0,-1.E0,0.E0));
#2840=DIRECTION('',(-3.347231183260E-2,0.E0,9.994396451715E-1));
#2841=AXIS2_PLACEMENT_3D('',#2838,#2839,#2840);
#2842=TOROIDAL_SURFACE('',#2841,4.5E0,5.E-1);
#2843=ORIENTED_EDGE('',*,*,#2579,.T.);
#2845=ORIENTED_EDGE('',*,*,#2844,.T.);
#2847=ORIENTED_EDGE('',*,*,#2846,.F.);
#2848=ORIENTED_EDGE('',*,*,#2830,.F.);
#2849=EDGE_LOOP('',(#2843,#2845,#2847,#2848));
#2850=FACE_OUTER_BOUND('',#2849,.F.);
#2851=ADVANCED_FACE('',(#2850),#2842,.T.);
#2852=CARTESIAN_POINT('',(2.45E1,2.5E0,2.011783616341E1));
#2853=DIRECTION('',(0.E0,0.E0,-1.E0));
#2854=DIRECTION('',(0.E0,1.E0,0.E0));
#2855=AXIS2_PLACEMENT_3D('',#2852,#2853,#2854);
#2856=CYLINDRICAL_SURFACE('',#2855,5.E-1);
#2858=ORIENTED_EDGE('',*,*,#2857,.F.);
#2859=ORIENTED_EDGE('',*,*,#2844,.F.);
#2860=ORIENTED_EDGE('',*,*,#2577,.T.);
#2862=ORIENTED_EDGE('',*,*,#2861,.F.);
#2863=EDGE_LOOP('',(#2858,#2859,#2860,#2862));
#2864=FACE_OUTER_BOUND('',#2863,.F.);
#2865=ADVANCED_FACE('',(#2864),#2856,.T.);
#2866=CARTESIAN_POINT('',(2.5E1,0.E0,2.5E1));
#2867=DIRECTION('',(1.E0,0.E0,0.E0));
#2868=DIRECTION('',(0.E0,0.E0,-1.E0));
#2869=AXIS2_PLACEMENT_3D('',#2866,#2867,#2868);
#2870=PLANE('',#2869);
#2871=ORIENTED_EDGE('',*,*,#2857,.T.);
#2873=ORIENTED_EDGE('',*,*,#2872,.F.);
#2875=ORIENTED_EDGE('',*,*,#2874,.F.);
#2877=ORIENTED_EDGE('',*,*,#2876,.F.);
#2878=EDGE_LOOP('',(#2871,#2873,#2875,#2877));
#2879=FACE_OUTER_BOUND('',#2878,.F.);
#2880=ADVANCED_FACE('',(#2879),#2870,.T.);
#2881=CARTESIAN_POINT('',(2.5E1,0.E0,1.45E1));
#2882=DIRECTION('',(0.E0,0.E0,1.E0));
#2883=DIRECTION('',(1.E0,0.E0,0.E0));
#2884=AXIS2_PLACEMENT_3D('',#2881,#2882,#2883);
#2885=PLANE('',#2884);
#2886=ORIENTED_EDGE('',*,*,#2872,.T.);
#2888=ORIENTED_EDGE('',*,*,#2887,.T.);
#2890=ORIENTED_EDGE('',*,*,#2889,.T.);
#2892=ORIENTED_EDGE('',*,*,#2891,.F.);
#2893=EDGE_LOOP('',(#2886,#2888,#2890,#2892));
#2894=FACE_OUTER_BOUND('',#2893,.F.);
#2895=ADVANCED_FACE('',(#2894),#2885,.T.);
#2896=CARTESIAN_POINT('',(-1.006088E2,2.5E0,1.4E1));
#2897=DIRECTION('',(1.E0,0.E0,0.E0));
#2898=DIRECTION('',(0.E0,1.E0,0.E0));
#2899=AXIS2_PLACEMENT_3D('',#2896,#2897,#2898);
#2900=CYLINDRICAL_SURFACE('',#2899,5.E-1);
#2901=ORIENTED_EDGE('',*,*,#2861,.T.);
#2902=ORIENTED_EDGE('',*,*,#2575,.T.);
#2904=ORIENTED_EDGE('',*,*,#2903,.T.);
#2905=ORIENTED_EDGE('',*,*,#2887,.F.);
#2906=EDGE_LOOP('',(#2901,#2902,#2904,#2905));
#2907=FACE_OUTER_BOUND('',#2906,.F.);
#2908=ADVANCED_FACE('',(#2907),#2900,.T.);
#2909=CARTESIAN_POINT('',(3.1E1,2.5E0,1.25E1));
#2910=DIRECTION('',(0.E0,-1.E0,0.E0));
#2911=DIRECTION('',(-8.359873080270E-2,0.E0,9.964994993517E-1));
#2912=AXIS2_PLACEMENT_3D('',#2909,#2910,#2911);
#2913=TOROIDAL_SURFACE('',#2912,1.5E0,5.E-1);
#2914=ORIENTED_EDGE('',*,*,#2573,.T.);
#2916=ORIENTED_EDGE('',*,*,#2915,.T.);
#2918=ORIENTED_EDGE('',*,*,#2917,.F.);
#2919=ORIENTED_EDGE('',*,*,#2903,.F.);
#2920=EDGE_LOOP('',(#2914,#2916,#2918,#2919));
#2921=FACE_OUTER_BOUND('',#2920,.F.);
#2922=ADVANCED_FACE('',(#2921),#2913,.T.);
#2923=CARTESIAN_POINT('',(3.25E1,2.5E0,1.261783616341E1));
#2924=DIRECTION('',(0.E0,0.E0,-1.E0));
#2925=DIRECTION('',(0.E0,1.E0,0.E0));
#2926=AXIS2_PLACEMENT_3D('',#2923,#2924,#2925);
#2927=CYLINDRICAL_SURFACE('',#2926,5.E-1);
#2928=ORIENTED_EDGE('',*,*,#2571,.T.);
#2930=ORIENTED_EDGE('',*,*,#2929,.T.);
#2932=ORIENTED_EDGE('',*,*,#2931,.F.);
#2933=ORIENTED_EDGE('',*,*,#2915,.F.);
#2934=EDGE_LOOP('',(#2928,#2930,#2932,#2933));
#2935=FACE_OUTER_BOUND('',#2934,.F.);
#2936=ADVANCED_FACE('',(#2935),#2927,.T.);
#2937=CARTESIAN_POINT('',(3.1E1,2.5E0,-1.25E1));
#2938=DIRECTION('',(0.E0,-1.E0,0.E0));
#2939=DIRECTION('',(9.964994993517E-1,0.E0,8.359873080270E-2));
#2940=AXIS2_PLACEMENT_3D('',#2937,#2938,#2939);
#2941=TOROIDAL_SURFACE('',#2940,1.5E0,5.E-1);
#2942=ORIENTED_EDGE('',*,*,#2569,.T.);
#2944=ORIENTED_EDGE('',*,*,#2943,.T.);
#2946=ORIENTED_EDGE('',*,*,#2945,.F.);
#2947=ORIENTED_EDGE('',*,*,#2929,.F.);
#2948=EDGE_LOOP('',(#2942,#2944,#2946,#2947));
#2949=FACE_OUTER_BOUND('',#2948,.F.);
#2950=ADVANCED_FACE('',(#2949),#2941,.T.);
#2951=CARTESIAN_POINT('',(3.111783616341E1,2.5E0,-1.4E1));
#2952=DIRECTION('',(-1.E0,0.E0,0.E0));
#2953=DIRECTION('',(0.E0,1.E0,0.E0));
#2954=AXIS2_PLACEMENT_3D('',#2951,#2952,#2953);
#2955=CYLINDRICAL_SURFACE('',#2954,5.E-1);
#2957=ORIENTED_EDGE('',*,*,#2956,.F.);
#2959=ORIENTED_EDGE('',*,*,#2958,.F.);
#2960=ORIENTED_EDGE('',*,*,#2943,.F.);
#2961=ORIENTED_EDGE('',*,*,#2567,.T.);
#2962=EDGE_LOOP('',(#2957,#2959,#2960,#2961));
#2963=FACE_OUTER_BOUND('',#2962,.F.);
#2964=ADVANCED_FACE('',(#2963),#2955,.T.);
#2965=CARTESIAN_POINT('',(2.45E1,2.5E0,8.816345098824E1));
#2966=DIRECTION('',(0.E0,0.E0,-1.E0));
#2967=DIRECTION('',(0.E0,1.E0,0.E0));
#2968=AXIS2_PLACEMENT_3D('',#2965,#2966,#2967);
#2969=CYLINDRICAL_SURFACE('',#2968,5.E-1);
#2970=ORIENTED_EDGE('',*,*,#2565,.T.);
#2972=ORIENTED_EDGE('',*,*,#2971,.T.);
#2974=ORIENTED_EDGE('',*,*,#2973,.F.);
#2975=ORIENTED_EDGE('',*,*,#2956,.T.);
#2976=EDGE_LOOP('',(#2970,#2972,#2974,#2975));
#2977=FACE_OUTER_BOUND('',#2976,.F.);
#2978=ADVANCED_FACE('',(#2977),#2969,.T.);
#2979=CARTESIAN_POINT('',(2.E1,2.5E0,-2.E1));
#2980=DIRECTION('',(0.E0,-1.E0,0.E0));
#2981=DIRECTION('',(9.994396451715E-1,0.E0,3.347231183260E-2));
#2982=AXIS2_PLACEMENT_3D('',#2979,#2980,#2981);
#2983=TOROIDAL_SURFACE('',#2982,4.5E0,5.E-1);
#2984=ORIENTED_EDGE('',*,*,#2563,.T.);
#2986=ORIENTED_EDGE('',*,*,#2985,.T.);
#2988=ORIENTED_EDGE('',*,*,#2987,.F.);
#2989=ORIENTED_EDGE('',*,*,#2971,.F.);
#2990=EDGE_LOOP('',(#2984,#2986,#2988,#2989));
#2991=FACE_OUTER_BOUND('',#2990,.F.);
#2992=ADVANCED_FACE('',(#2991),#2983,.T.);
#2993=CARTESIAN_POINT('',(2.011783616341E1,2.5E0,-2.45E1));
#2994=DIRECTION('',(-1.E0,0.E0,0.E0));
#2995=DIRECTION('',(0.E0,1.E0,0.E0));
#2996=AXIS2_PLACEMENT_3D('',#2993,#2994,#2995);
#2997=CYLINDRICAL_SURFACE('',#2996,5.E-1);
#2998=ORIENTED_EDGE('',*,*,#2561,.T.);
#2999=ORIENTED_EDGE('',*,*,#2791,.T.);
#3001=ORIENTED_EDGE('',*,*,#3000,.F.);
#3002=ORIENTED_EDGE('',*,*,#2985,.F.);
#3003=EDGE_LOOP('',(#2998,#2999,#3001,#3002));
#3004=FACE_OUTER_BOUND('',#3003,.F.);
#3005=ADVANCED_FACE('',(#3004),#2997,.T.);
#3006=CARTESIAN_POINT('',(2.5E1,0.E0,-2.5E1));
#3007=DIRECTION('',(0.E0,0.E0,-1.E0));
#3008=DIRECTION('',(-1.E0,0.E0,0.E0));
#3009=AXIS2_PLACEMENT_3D('',#3006,#3007,#3008);
#3010=PLANE('',#3009);
#3011=ORIENTED_EDGE('',*,*,#3000,.T.);
#3013=ORIENTED_EDGE('',*,*,#3012,.T.);
#3015=ORIENTED_EDGE('',*,*,#3014,.F.);
#3017=ORIENTED_EDGE('',*,*,#3016,.F.);
#3018=EDGE_LOOP('',(#3011,#3013,#3015,#3017));
#3019=FACE_OUTER_BOUND('',#3018,.F.);
#3020=ADVANCED_FACE('',(#3019),#3010,.T.);
#3021=CARTESIAN_POINT('',(-2.E1,9.3156E0,-2.E1));
#3022=DIRECTION('',(0.E0,-1.E0,0.E0));
#3023=DIRECTION('',(-1.E0,0.E0,0.E0));
#3024=AXIS2_PLACEMENT_3D('',#3021,#3022,#3023);
#3025=CYLINDRICAL_SURFACE('',#3024,5.E0);
#3026=ORIENTED_EDGE('',*,*,#2789,.T.);
#3028=ORIENTED_EDGE('',*,*,#3027,.T.);
#3030=ORIENTED_EDGE('',*,*,#3029,.F.);
#3031=ORIENTED_EDGE('',*,*,#3012,.F.);
#3032=EDGE_LOOP('',(#3026,#3028,#3030,#3031));
#3033=FACE_OUTER_BOUND('',#3032,.F.);
#3034=ADVANCED_FACE('',(#3033),#3025,.T.);
#3035=CARTESIAN_POINT('',(-2.5E1,0.E0,-2.5E1));
#3036=DIRECTION('',(-1.E0,0.E0,0.E0));
#3037=DIRECTION('',(0.E0,0.E0,1.E0));
#3038=AXIS2_PLACEMENT_3D('',#3035,#3036,#3037);
#3039=PLANE('',#3038);
#3040=ORIENTED_EDGE('',*,*,#2804,.T.);
#3042=ORIENTED_EDGE('',*,*,#3041,.T.);
#3044=ORIENTED_EDGE('',*,*,#3043,.F.);
#3045=ORIENTED_EDGE('',*,*,#3027,.F.);
#3046=EDGE_LOOP('',(#3040,#3042,#3044,#3045));
#3047=FACE_OUTER_BOUND('',#3046,.F.);
#3048=ADVANCED_FACE('',(#3047),#3039,.T.);
#3049=CARTESIAN_POINT('',(-2.E1,9.3156E0,2.E1));
#3050=DIRECTION('',(0.E0,-1.E0,0.E0));
#3051=DIRECTION('',(0.E0,0.E0,1.E0));
#3052=AXIS2_PLACEMENT_3D('',#3049,#3050,#3051);
#3053=CYLINDRICAL_SURFACE('',#3052,5.E0);
#3054=ORIENTED_EDGE('',*,*,#2818,.T.);
#3056=ORIENTED_EDGE('',*,*,#3055,.T.);
#3058=ORIENTED_EDGE('',*,*,#3057,.F.);
#3059=ORIENTED_EDGE('',*,*,#3041,.F.);
#3060=EDGE_LOOP('',(#3054,#3056,#3058,#3059));
#3061=FACE_OUTER_BOUND('',#3060,.F.);
#3062=ADVANCED_FACE('',(#3061),#3053,.T.);
#3063=CARTESIAN_POINT('',(-2.5E1,0.E0,2.5E1));
#3064=DIRECTION('',(0.E0,0.E0,1.E0));
#3065=DIRECTION('',(1.E0,0.E0,0.E0));
#3066=AXIS2_PLACEMENT_3D('',#3063,#3064,#3065);
#3067=PLANE('',#3066);
#3068=ORIENTED_EDGE('',*,*,#2832,.T.);
#3070=ORIENTED_EDGE('',*,*,#3069,.T.);
#3072=ORIENTED_EDGE('',*,*,#3071,.F.);
#3073=ORIENTED_EDGE('',*,*,#3055,.F.);
#3074=EDGE_LOOP('',(#3068,#3070,#3072,#3073));
#3075=FACE_OUTER_BOUND('',#3074,.F.);
#3076=ADVANCED_FACE('',(#3075),#3067,.T.);
#3077=CARTESIAN_POINT('',(2.E1,9.3156E0,2.E1));
#3078=DIRECTION('',(0.E0,-1.E0,0.E0));
#3079=DIRECTION('',(1.E0,0.E0,0.E0));
#3080=AXIS2_PLACEMENT_3D('',#3077,#3078,#3079);
#3081=CYLINDRICAL_SURFACE('',#3080,5.E0);
#3082=ORIENTED_EDGE('',*,*,#2846,.T.);
#3083=ORIENTED_EDGE('',*,*,#2876,.T.);
#3085=ORIENTED_EDGE('',*,*,#3084,.F.);
#3086=ORIENTED_EDGE('',*,*,#3069,.F.);
#3087=EDGE_LOOP('',(#3082,#3083,#3085,#3086));
#3088=FACE_OUTER_BOUND('',#3087,.F.);
#3089=ADVANCED_FACE('',(#3088),#3081,.T.);
#3090=CARTESIAN_POINT('',(2.E1,1.E0,2.E1));
#3091=DIRECTION('',(0.E0,-1.E0,0.E0));
#3092=DIRECTION('',(-2.265857839534E-2,0.E0,9.997432614552E-1));
#3093=AXIS2_PLACEMENT_3D('',#3090,#3091,#3092);
#3094=TOROIDAL_SURFACE('',#3093,4.5E0,5.E-1);
#3095=ORIENTED_EDGE('',*,*,#3084,.T.);
#3097=ORIENTED_EDGE('',*,*,#3096,.T.);
#3099=ORIENTED_EDGE('',*,*,#3098,.F.);
#3101=ORIENTED_EDGE('',*,*,#3100,.F.);
#3102=EDGE_LOOP('',(#3095,#3097,#3099,#3101));
#3103=FACE_OUTER_BOUND('',#3102,.F.);
#3104=ADVANCED_FACE('',(#3103),#3094,.T.);
#3105=CARTESIAN_POINT('',(2.45E1,1.E0,2.012351922482E1));
#3106=DIRECTION('',(0.E0,0.E0,-1.E0));
#3107=DIRECTION('',(1.E0,0.E0,0.E0));
#3108=AXIS2_PLACEMENT_3D('',#3105,#3106,#3107);
#3109=CYLINDRICAL_SURFACE('',#3108,5.E-1);
#3111=ORIENTED_EDGE('',*,*,#3110,.F.);
#3112=ORIENTED_EDGE('',*,*,#3096,.F.);
#3113=ORIENTED_EDGE('',*,*,#2874,.T.);
#3115=ORIENTED_EDGE('',*,*,#3114,.T.);
#3116=EDGE_LOOP('',(#3111,#3112,#3113,#3115));
#3117=FACE_OUTER_BOUND('',#3116,.F.);
#3118=ADVANCED_FACE('',(#3117),#3109,.T.);
#3119=CARTESIAN_POINT('',(0.E0,5.E-1,0.E0));
#3120=DIRECTION('',(0.E0,-1.E0,0.E0));
#3121=DIRECTION('',(1.E0,0.E0,0.E0));
#3122=AXIS2_PLACEMENT_3D('',#3119,#3120,#3121);
#3123=PLANE('',#3122);
#3125=ORIENTED_EDGE('',*,*,#3124,.T.);
#3127=ORIENTED_EDGE('',*,*,#3126,.T.);
#3129=ORIENTED_EDGE('',*,*,#3128,.T.);
#3131=ORIENTED_EDGE('',*,*,#3130,.T.);
#3132=ORIENTED_EDGE('',*,*,#3098,.T.);
#3133=ORIENTED_EDGE('',*,*,#3110,.T.);
#3135=ORIENTED_EDGE('',*,*,#3134,.T.);
#3137=ORIENTED_EDGE('',*,*,#3136,.T.);
#3139=ORIENTED_EDGE('',*,*,#3138,.T.);
#3141=ORIENTED_EDGE('',*,*,#3140,.T.);
#3143=ORIENTED_EDGE('',*,*,#3142,.T.);
#3145=ORIENTED_EDGE('',*,*,#3144,.T.);
#3147=ORIENTED_EDGE('',*,*,#3146,.T.);
#3149=ORIENTED_EDGE('',*,*,#3148,.T.);
#3150=EDGE_LOOP('',(#3125,#3127,#3129,#3131,#3132,#3133,#3135,#3137,#3139,#3141,
#3143,#3145,#3147,#3149));
#3151=FACE_OUTER_BOUND('',#3150,.F.);
#3153=ORIENTED_EDGE('',*,*,#3152,.F.);
#3155=ORIENTED_EDGE('',*,*,#3154,.F.);
#3156=EDGE_LOOP('',(#3153,#3155));
#3157=FACE_BOUND('',#3156,.F.);
#3159=ORIENTED_EDGE('',*,*,#3158,.F.);
#3161=ORIENTED_EDGE('',*,*,#3160,.F.);
#3162=EDGE_LOOP('',(#3159,#3161));
#3163=FACE_BOUND('',#3162,.F.);
#3165=ORIENTED_EDGE('',*,*,#3164,.F.);
#3167=ORIENTED_EDGE('',*,*,#3166,.F.);
#3168=EDGE_LOOP('',(#3165,#3167));
#3169=FACE_BOUND('',#3168,.F.);
#3171=ORIENTED_EDGE('',*,*,#3170,.F.);
#3173=ORIENTED_EDGE('',*,*,#3172,.F.);
#3174=EDGE_LOOP('',(#3171,#3173));
#3175=FACE_BOUND('',#3174,.F.);
#3177=ORIENTED_EDGE('',*,*,#3176,.T.);
#3179=ORIENTED_EDGE('',*,*,#3178,.T.);
#3180=EDGE_LOOP('',(#3177,#3179));
#3181=FACE_BOUND('',#3180,.F.);
#3183=ORIENTED_EDGE('',*,*,#3182,.T.);
#3185=ORIENTED_EDGE('',*,*,#3184,.T.);
#3186=EDGE_LOOP('',(#3183,#3185));
#3187=FACE_BOUND('',#3186,.F.);
#3189=ORIENTED_EDGE('',*,*,#3188,.T.);
#3191=ORIENTED_EDGE('',*,*,#3190,.T.);
#3192=EDGE_LOOP('',(#3189,#3191));
#3193=FACE_BOUND('',#3192,.F.);
#3195=ORIENTED_EDGE('',*,*,#3194,.T.);
#3197=ORIENTED_EDGE('',*,*,#3196,.T.);
#3198=EDGE_LOOP('',(#3195,#3197));
#3199=FACE_BOUND('',#3198,.F.);
#3201=ORIENTED_EDGE('',*,*,#3200,.T.);
#3203=ORIENTED_EDGE('',*,*,#3202,.T.);
#3204=EDGE_LOOP('',(#3201,#3203));
#3205=FACE_BOUND('',#3204,.F.);
#3207=ORIENTED_EDGE('',*,*,#3206,.T.);
#3209=ORIENTED_EDGE('',*,*,#3208,.T.);
#3210=EDGE_LOOP('',(#3207,#3209));
#3211=FACE_BOUND('',#3210,.F.);
#3213=ORIENTED_EDGE('',*,*,#3212,.T.);
#3215=ORIENTED_EDGE('',*,*,#3214,.T.);
#3216=EDGE_LOOP('',(#3213,#3215));
#3217=FACE_BOUND('',#3216,.F.);
#3219=ORIENTED_EDGE('',*,*,#3218,.T.);
#3221=ORIENTED_EDGE('',*,*,#3220,.T.);
#3222=EDGE_LOOP('',(#3219,#3221));
#3223=FACE_BOUND('',#3222,.F.);
#3225=ORIENTED_EDGE('',*,*,#3224,.F.);
#3227=ORIENTED_EDGE('',*,*,#3226,.F.);
#3229=ORIENTED_EDGE('',*,*,#3228,.F.);
#3231=ORIENTED_EDGE('',*,*,#3230,.F.);
#3233=ORIENTED_EDGE('',*,*,#3232,.F.);
#3235=ORIENTED_EDGE('',*,*,#3234,.F.);
#3237=ORIENTED_EDGE('',*,*,#3236,.F.);
#3239=ORIENTED_EDGE('',*,*,#3238,.F.);
#3240=EDGE_LOOP('',(#3225,#3227,#3229,#3231,#3233,#3235,#3237,#3239));
#3241=FACE_BOUND('',#3240,.F.);
#3243=ORIENTED_EDGE('',*,*,#3242,.T.);
#3245=ORIENTED_EDGE('',*,*,#3244,.T.);
#3246=EDGE_LOOP('',(#3243,#3245));
#3247=FACE_BOUND('',#3246,.F.);
#3249=ORIENTED_EDGE('',*,*,#3248,.T.);
#3251=ORIENTED_EDGE('',*,*,#3250,.T.);
#3252=EDGE_LOOP('',(#3249,#3251));
#3253=FACE_BOUND('',#3252,.F.);
#3254=ADVANCED_FACE('',(#3151,#3157,#3163,#3169,#3175,#3181,#3187,#3193,#3199,
#3205,#3211,#3217,#3223,#3241,#3247,#3253),#3123,.T.);
#3255=CARTESIAN_POINT('',(-2.E1,1.E0,-2.E1));
#3256=DIRECTION('',(0.E0,-1.E0,0.E0));
#3257=DIRECTION('',(2.265857839534E-2,0.E0,-9.997432614552E-1));
#3258=AXIS2_PLACEMENT_3D('',#3255,#3256,#3257);
#3259=TOROIDAL_SURFACE('',#3258,4.5E0,5.E-1);
#3260=ORIENTED_EDGE('',*,*,#3029,.T.);
#3262=ORIENTED_EDGE('',*,*,#3261,.T.);
#3263=ORIENTED_EDGE('',*,*,#3124,.F.);
#3265=ORIENTED_EDGE('',*,*,#3264,.F.);
#3266=EDGE_LOOP('',(#3260,#3262,#3263,#3265));
#3267=FACE_OUTER_BOUND('',#3266,.F.);
#3268=ADVANCED_FACE('',(#3267),#3259,.T.);
#3269=CARTESIAN_POINT('',(-2.45E1,1.E0,-2.012351922482E1));
#3270=DIRECTION('',(0.E0,0.E0,1.E0));
#3271=DIRECTION('',(-1.E0,0.E0,0.E0));
#3272=AXIS2_PLACEMENT_3D('',#3269,#3270,#3271);
#3273=CYLINDRICAL_SURFACE('',#3272,5.E-1);
#3274=ORIENTED_EDGE('',*,*,#3043,.T.);
#3276=ORIENTED_EDGE('',*,*,#3275,.T.);
#3277=ORIENTED_EDGE('',*,*,#3126,.F.);
#3278=ORIENTED_EDGE('',*,*,#3261,.F.);
#3279=EDGE_LOOP('',(#3274,#3276,#3277,#3278));
#3280=FACE_OUTER_BOUND('',#3279,.F.);
#3281=ADVANCED_FACE('',(#3280),#3273,.T.);
#3282=CARTESIAN_POINT('',(-2.E1,1.E0,2.E1));
#3283=DIRECTION('',(0.E0,-1.E0,0.E0));
#3284=DIRECTION('',(-9.997432614552E-1,0.E0,-2.265857839534E-2));
#3285=AXIS2_PLACEMENT_3D('',#3282,#3283,#3284);
#3286=TOROIDAL_SURFACE('',#3285,4.5E0,5.E-1);
#3287=ORIENTED_EDGE('',*,*,#3057,.T.);
#3289=ORIENTED_EDGE('',*,*,#3288,.T.);
#3290=ORIENTED_EDGE('',*,*,#3128,.F.);
#3291=ORIENTED_EDGE('',*,*,#3275,.F.);
#3292=EDGE_LOOP('',(#3287,#3289,#3290,#3291));
#3293=FACE_OUTER_BOUND('',#3292,.F.);
#3294=ADVANCED_FACE('',(#3293),#3286,.T.);
#3295=CARTESIAN_POINT('',(-2.012351922482E1,1.E0,2.45E1));
#3296=DIRECTION('',(1.E0,0.E0,0.E0));
#3297=DIRECTION('',(0.E0,0.E0,1.E0));
#3298=AXIS2_PLACEMENT_3D('',#3295,#3296,#3297);
#3299=CYLINDRICAL_SURFACE('',#3298,5.E-1);
#3300=ORIENTED_EDGE('',*,*,#3071,.T.);
#3301=ORIENTED_EDGE('',*,*,#3100,.T.);
#3302=ORIENTED_EDGE('',*,*,#3130,.F.);
#3303=ORIENTED_EDGE('',*,*,#3288,.F.);
#3304=EDGE_LOOP('',(#3300,#3301,#3302,#3303));
#3305=FACE_OUTER_BOUND('',#3304,.F.);
#3306=ADVANCED_FACE('',(#3305),#3299,.T.);
#3307=CARTESIAN_POINT('',(2.012351922482E1,1.E0,-2.45E1));
#3308=DIRECTION('',(-1.E0,0.E0,0.E0));
#3309=DIRECTION('',(0.E0,0.E0,-1.E0));
#3310=AXIS2_PLACEMENT_3D('',#3307,#3308,#3309);
#3311=CYLINDRICAL_SURFACE('',#3310,5.E-1);
#3312=ORIENTED_EDGE('',*,*,#3014,.T.);
#3313=ORIENTED_EDGE('',*,*,#3264,.T.);
#3314=ORIENTED_EDGE('',*,*,#3148,.F.);
#3316=ORIENTED_EDGE('',*,*,#3315,.F.);
#3317=EDGE_LOOP('',(#3312,#3313,#3314,#3316));
#3318=FACE_OUTER_BOUND('',#3317,.F.);
#3319=ADVANCED_FACE('',(#3318),#3311,.T.);
#3320=CARTESIAN_POINT('',(2.E1,1.E0,-2.E1));
#3321=DIRECTION('',(0.E0,-1.E0,0.E0));
#3322=DIRECTION('',(9.997432614552E-1,0.E0,2.265857839534E-2));
#3323=AXIS2_PLACEMENT_3D('',#3320,#3321,#3322);
#3324=TOROIDAL_SURFACE('',#3323,4.5E0,5.E-1);
#3326=ORIENTED_EDGE('',*,*,#3325,.T.);
#3327=ORIENTED_EDGE('',*,*,#3315,.T.);
#3328=ORIENTED_EDGE('',*,*,#3146,.F.);
#3330=ORIENTED_EDGE('',*,*,#3329,.F.);
#3331=EDGE_LOOP('',(#3326,#3327,#3328,#3330));
#3332=FACE_OUTER_BOUND('',#3331,.F.);
#3333=ADVANCED_FACE('',(#3332),#3324,.T.);
#3334=CARTESIAN_POINT('',(2.E1,9.3156E0,-2.E1));
#3335=DIRECTION('',(0.E0,-1.E0,0.E0));
#3336=DIRECTION('',(0.E0,0.E0,-1.E0));
#3337=AXIS2_PLACEMENT_3D('',#3334,#3335,#3336);
#3338=CYLINDRICAL_SURFACE('',#3337,5.E0);
#3339=ORIENTED_EDGE('',*,*,#2987,.T.);
#3340=ORIENTED_EDGE('',*,*,#3016,.T.);
#3341=ORIENTED_EDGE('',*,*,#3325,.F.);
#3343=ORIENTED_EDGE('',*,*,#3342,.F.);
#3344=EDGE_LOOP('',(#3339,#3340,#3341,#3343));
#3345=FACE_OUTER_BOUND('',#3344,.F.);
#3346=ADVANCED_FACE('',(#3345),#3338,.T.);
#3347=CARTESIAN_POINT('',(2.5E1,0.E0,-1.45E1));
#3348=DIRECTION('',(1.E0,0.E0,0.E0));
#3349=DIRECTION('',(0.E0,0.E0,-1.E0));
#3350=AXIS2_PLACEMENT_3D('',#3347,#3348,#3349);
#3351=PLANE('',#3350);
#3352=ORIENTED_EDGE('',*,*,#2973,.T.);
#3353=ORIENTED_EDGE('',*,*,#3342,.T.);
#3355=ORIENTED_EDGE('',*,*,#3354,.F.);
#3357=ORIENTED_EDGE('',*,*,#3356,.T.);
#3358=EDGE_LOOP('',(#3352,#3353,#3355,#3357));
#3359=FACE_OUTER_BOUND('',#3358,.F.);
#3360=ADVANCED_FACE('',(#3359),#3351,.T.);
#3361=CARTESIAN_POINT('',(2.45E1,1.E0,8.820318382887E1));
#3362=DIRECTION('',(0.E0,0.E0,-1.E0));
#3363=DIRECTION('',(1.E0,0.E0,0.E0));
#3364=AXIS2_PLACEMENT_3D('',#3361,#3362,#3363);
#3365=CYLINDRICAL_SURFACE('',#3364,5.E-1);
#3366=ORIENTED_EDGE('',*,*,#3354,.T.);
#3367=ORIENTED_EDGE('',*,*,#3329,.T.);
#3368=ORIENTED_EDGE('',*,*,#3144,.F.);
#3370=ORIENTED_EDGE('',*,*,#3369,.T.);
#3371=EDGE_LOOP('',(#3366,#3367,#3368,#3370));
#3372=FACE_OUTER_BOUND('',#3371,.F.);
#3373=ADVANCED_FACE('',(#3372),#3365,.T.);
#3374=CARTESIAN_POINT('',(3.112351922482E1,1.E0,-1.4E1));
#3375=DIRECTION('',(-1.E0,0.E0,0.E0));
#3376=DIRECTION('',(0.E0,0.E0,-1.E0));
#3377=AXIS2_PLACEMENT_3D('',#3374,#3375,#3376);
#3378=CYLINDRICAL_SURFACE('',#3377,5.E-1);
#3379=ORIENTED_EDGE('',*,*,#3142,.F.);
#3381=ORIENTED_EDGE('',*,*,#3380,.F.);
#3383=ORIENTED_EDGE('',*,*,#3382,.T.);
#3384=ORIENTED_EDGE('',*,*,#3369,.F.);
#3385=EDGE_LOOP('',(#3379,#3381,#3383,#3384));
#3386=FACE_OUTER_BOUND('',#3385,.F.);
#3387=ADVANCED_FACE('',(#3386),#3378,.T.);
#3388=CARTESIAN_POINT('',(3.1E1,1.E0,-1.25E1));
#3389=DIRECTION('',(0.E0,-1.E0,0.E0));
#3390=DIRECTION('',(9.983957445521E-1,0.E0,5.662099663791E-2));
#3391=AXIS2_PLACEMENT_3D('',#3388,#3389,#3390);
#3392=TOROIDAL_SURFACE('',#3391,1.5E0,5.E-1);
#3394=ORIENTED_EDGE('',*,*,#3393,.T.);
#3395=ORIENTED_EDGE('',*,*,#3380,.T.);
#3396=ORIENTED_EDGE('',*,*,#3140,.F.);
#3398=ORIENTED_EDGE('',*,*,#3397,.F.);
#3399=EDGE_LOOP('',(#3394,#3395,#3396,#3398));
#3400=FACE_OUTER_BOUND('',#3399,.F.);
#3401=ADVANCED_FACE('',(#3400),#3392,.T.);
#3402=CARTESIAN_POINT('',(3.1E1,6.9108E0,-1.25E1));
#3403=DIRECTION('',(0.E0,-1.E0,0.E0));
#3404=DIRECTION('',(0.E0,0.E0,-1.E0));
#3405=AXIS2_PLACEMENT_3D('',#3402,#3403,#3404);
#3406=CYLINDRICAL_SURFACE('',#3405,2.E0);
#3407=ORIENTED_EDGE('',*,*,#2945,.T.);
#3409=ORIENTED_EDGE('',*,*,#3408,.T.);
#3410=ORIENTED_EDGE('',*,*,#3393,.F.);
#3412=ORIENTED_EDGE('',*,*,#3411,.F.);
#3413=EDGE_LOOP('',(#3407,#3409,#3410,#3412));
#3414=FACE_OUTER_BOUND('',#3413,.F.);
#3415=ADVANCED_FACE('',(#3414),#3406,.T.);
#3416=CARTESIAN_POINT('',(3.3E1,0.E0,-1.45E1));
#3417=DIRECTION('',(0.E0,0.E0,-1.E0));
#3418=DIRECTION('',(-1.E0,0.E0,0.E0));
#3419=AXIS2_PLACEMENT_3D('',#3416,#3417,#3418);
#3420=PLANE('',#3419);
#3421=ORIENTED_EDGE('',*,*,#3356,.F.);
#3422=ORIENTED_EDGE('',*,*,#3382,.F.);
#3423=ORIENTED_EDGE('',*,*,#3408,.F.);
#3424=ORIENTED_EDGE('',*,*,#2958,.T.);
#3425=EDGE_LOOP('',(#3421,#3422,#3423,#3424));
#3426=FACE_OUTER_BOUND('',#3425,.F.);
#3427=ADVANCED_FACE('',(#3426),#3420,.T.);
#3428=CARTESIAN_POINT('',(3.3E1,0.E0,1.45E1));
#3429=DIRECTION('',(1.E0,0.E0,0.E0));
#3430=DIRECTION('',(0.E0,0.E0,-1.E0));
#3431=AXIS2_PLACEMENT_3D('',#3428,#3429,#3430);
#3432=PLANE('',#3431);
#3433=ORIENTED_EDGE('',*,*,#2931,.T.);
#3434=ORIENTED_EDGE('',*,*,#3411,.T.);
#3436=ORIENTED_EDGE('',*,*,#3435,.F.);
#3438=ORIENTED_EDGE('',*,*,#3437,.F.);
#3439=EDGE_LOOP('',(#3433,#3434,#3436,#3438));
#3440=FACE_OUTER_BOUND('',#3439,.F.);
#3441=ADVANCED_FACE('',(#3440),#3432,.T.);
#3442=CARTESIAN_POINT('',(3.25E1,1.E0,1.262351922482E1));
#3443=DIRECTION('',(0.E0,0.E0,-1.E0));
#3444=DIRECTION('',(1.E0,0.E0,0.E0));
#3445=AXIS2_PLACEMENT_3D('',#3442,#3443,#3444);
#3446=CYLINDRICAL_SURFACE('',#3445,5.E-1);
#3447=ORIENTED_EDGE('',*,*,#3435,.T.);
#3448=ORIENTED_EDGE('',*,*,#3397,.T.);
#3449=ORIENTED_EDGE('',*,*,#3138,.F.);
#3451=ORIENTED_EDGE('',*,*,#3450,.F.);
#3452=EDGE_LOOP('',(#3447,#3448,#3449,#3451));
#3453=FACE_OUTER_BOUND('',#3452,.F.);
#3454=ADVANCED_FACE('',(#3453),#3446,.T.);
#3455=CARTESIAN_POINT('',(3.1E1,1.E0,1.25E1));
#3456=DIRECTION('',(0.E0,-1.E0,0.E0));
#3457=DIRECTION('',(-5.662099663791E-2,0.E0,9.983957445521E-1));
#3458=AXIS2_PLACEMENT_3D('',#3455,#3456,#3457);
#3459=TOROIDAL_SURFACE('',#3458,1.5E0,5.E-1);
#3461=ORIENTED_EDGE('',*,*,#3460,.T.);
#3462=ORIENTED_EDGE('',*,*,#3450,.T.);
#3463=ORIENTED_EDGE('',*,*,#3136,.F.);
#3465=ORIENTED_EDGE('',*,*,#3464,.F.);
#3466=EDGE_LOOP('',(#3461,#3462,#3463,#3465));
#3467=FACE_OUTER_BOUND('',#3466,.F.);
#3468=ADVANCED_FACE('',(#3467),#3459,.T.);
#3469=CARTESIAN_POINT('',(3.1E1,6.9108E0,1.25E1));
#3470=DIRECTION('',(0.E0,-1.E0,0.E0));
#3471=DIRECTION('',(1.E0,0.E0,0.E0));
#3472=AXIS2_PLACEMENT_3D('',#3469,#3470,#3471);
#3473=CYLINDRICAL_SURFACE('',#3472,2.E0);
#3474=ORIENTED_EDGE('',*,*,#2917,.T.);
#3475=ORIENTED_EDGE('',*,*,#3437,.T.);
#3476=ORIENTED_EDGE('',*,*,#3460,.F.);
#3477=ORIENTED_EDGE('',*,*,#2889,.F.);
#3478=EDGE_LOOP('',(#3474,#3475,#3476,#3477));
#3479=FACE_OUTER_BOUND('',#3478,.F.);
#3480=ADVANCED_FACE('',(#3479),#3473,.T.);
#3481=CARTESIAN_POINT('',(-1.006088E2,1.E0,1.4E1));
#3482=DIRECTION('',(1.E0,0.E0,0.E0));
#3483=DIRECTION('',(0.E0,0.E0,1.E0));
#3484=AXIS2_PLACEMENT_3D('',#3481,#3482,#3483);
#3485=CYLINDRICAL_SURFACE('',#3484,5.E-1);
#3486=ORIENTED_EDGE('',*,*,#2891,.T.);
#3487=ORIENTED_EDGE('',*,*,#3464,.T.);
#3488=ORIENTED_EDGE('',*,*,#3134,.F.);
#3489=ORIENTED_EDGE('',*,*,#3114,.F.);
#3490=EDGE_LOOP('',(#3486,#3487,#3488,#3489));
#3491=FACE_OUTER_BOUND('',#3490,.F.);
#3492=ADVANCED_FACE('',(#3491),#3485,.T.);
#3493=CARTESIAN_POINT('',(-2.E1,-4.65E-1,2.E1));
#3494=DIRECTION('',(0.E0,1.E0,0.E0));
#3495=DIRECTION('',(1.E0,0.E0,0.E0));
#3496=AXIS2_PLACEMENT_3D('',#3493,#3494,#3495);
#3497=CYLINDRICAL_SURFACE('',#3496,1.5E0);
#3499=ORIENTED_EDGE('',*,*,#3498,.F.);
#3500=ORIENTED_EDGE('',*,*,#3152,.T.);
#3502=ORIENTED_EDGE('',*,*,#3501,.T.);
#3504=ORIENTED_EDGE('',*,*,#3503,.F.);
#3505=EDGE_LOOP('',(#3499,#3500,#3502,#3504));
#3506=FACE_OUTER_BOUND('',#3505,.F.);
#3507=ADVANCED_FACE('',(#3506),#3497,.F.);
#3508=CARTESIAN_POINT('',(-2.E1,-4.65E-1,2.E1));
#3509=DIRECTION('',(0.E0,1.E0,0.E0));
#3510=DIRECTION('',(1.E0,0.E0,0.E0));
#3511=AXIS2_PLACEMENT_3D('',#3508,#3509,#3510);
#3512=CYLINDRICAL_SURFACE('',#3511,1.5E0);
#3513=ORIENTED_EDGE('',*,*,#3498,.T.);
#3515=ORIENTED_EDGE('',*,*,#3514,.T.);
#3516=ORIENTED_EDGE('',*,*,#3501,.F.);
#3517=ORIENTED_EDGE('',*,*,#3154,.T.);
#3518=EDGE_LOOP('',(#3513,#3515,#3516,#3517));
#3519=FACE_OUTER_BOUND('',#3518,.F.);
#3520=ADVANCED_FACE('',(#3519),#3512,.F.);
#3521=CARTESIAN_POINT('',(-2.E1,1.E0,2.E1));
#3522=DIRECTION('',(0.E0,1.E0,0.E0));
#3523=DIRECTION('',(1.E0,0.E0,0.E0));
#3524=AXIS2_PLACEMENT_3D('',#3521,#3522,#3523);
#3525=PLANE('',#3524);
#3527=ORIENTED_EDGE('',*,*,#3526,.F.);
#3529=ORIENTED_EDGE('',*,*,#3528,.T.);
#3530=EDGE_LOOP('',(#3527,#3529));
#3531=FACE_OUTER_BOUND('',#3530,.F.);
#3532=ORIENTED_EDGE('',*,*,#3514,.F.);
#3533=ORIENTED_EDGE('',*,*,#3503,.T.);
#3534=EDGE_LOOP('',(#3532,#3533));
#3535=FACE_BOUND('',#3534,.F.);
#3536=ADVANCED_FACE('',(#3531,#3535),#3525,.T.);
#3537=CARTESIAN_POINT('',(-2.E1,-4.65E-1,2.E1));
#3538=DIRECTION('',(0.E0,1.E0,0.E0));
#3539=DIRECTION('',(1.E0,0.E0,0.E0));
#3540=AXIS2_PLACEMENT_3D('',#3537,#3538,#3539);
#3541=CYLINDRICAL_SURFACE('',#3540,1.99E0);
#3542=ORIENTED_EDGE('',*,*,#2606,.F.);
#3544=ORIENTED_EDGE('',*,*,#3543,.F.);
#3545=ORIENTED_EDGE('',*,*,#3526,.T.);
#3547=ORIENTED_EDGE('',*,*,#3546,.T.);
#3548=EDGE_LOOP('',(#3542,#3544,#3545,#3547));
#3549=FACE_OUTER_BOUND('',#3548,.F.);
#3550=ADVANCED_FACE('',(#3549),#3541,.F.);
#3551=CARTESIAN_POINT('',(-2.E1,-4.65E-1,2.E1));
#3552=DIRECTION('',(0.E0,1.E0,0.E0));
#3553=DIRECTION('',(1.E0,0.E0,0.E0));
#3554=AXIS2_PLACEMENT_3D('',#3551,#3552,#3553);
#3555=CYLINDRICAL_SURFACE('',#3554,1.99E0);
#3556=ORIENTED_EDGE('',*,*,#2608,.F.);
#3557=ORIENTED_EDGE('',*,*,#3546,.F.);
#3558=ORIENTED_EDGE('',*,*,#3528,.F.);
#3559=ORIENTED_EDGE('',*,*,#3543,.T.);
#3560=EDGE_LOOP('',(#3556,#3557,#3558,#3559));
#3561=FACE_OUTER_BOUND('',#3560,.F.);
#3562=ADVANCED_FACE('',(#3561),#3555,.F.);
#3563=CARTESIAN_POINT('',(2.E1,-4.65E-1,2.E1));
#3564=DIRECTION('',(0.E0,1.E0,0.E0));
#3565=DIRECTION('',(0.E0,0.E0,-1.E0));
#3566=AXIS2_PLACEMENT_3D('',#3563,#3564,#3565);
#3567=CYLINDRICAL_SURFACE('',#3566,1.5E0);
#3568=ORIENTED_EDGE('',*,*,#3158,.T.);
#3570=ORIENTED_EDGE('',*,*,#3569,.T.);
#3572=ORIENTED_EDGE('',*,*,#3571,.F.);
#3574=ORIENTED_EDGE('',*,*,#3573,.F.);
#3575=EDGE_LOOP('',(#3568,#3570,#3572,#3574));
#3576=FACE_OUTER_BOUND('',#3575,.F.);
#3577=ADVANCED_FACE('',(#3576),#3567,.F.);
#3578=CARTESIAN_POINT('',(2.E1,-4.65E-1,2.E1));
#3579=DIRECTION('',(0.E0,1.E0,0.E0));
#3580=DIRECTION('',(0.E0,0.E0,-1.E0));
#3581=AXIS2_PLACEMENT_3D('',#3578,#3579,#3580);
#3582=CYLINDRICAL_SURFACE('',#3581,1.5E0);
#3583=ORIENTED_EDGE('',*,*,#3160,.T.);
#3584=ORIENTED_EDGE('',*,*,#3573,.T.);
#3586=ORIENTED_EDGE('',*,*,#3585,.T.);
#3587=ORIENTED_EDGE('',*,*,#3569,.F.);
#3588=EDGE_LOOP('',(#3583,#3584,#3586,#3587));
#3589=FACE_OUTER_BOUND('',#3588,.F.);
#3590=ADVANCED_FACE('',(#3589),#3582,.F.);
#3591=CARTESIAN_POINT('',(2.E1,1.E0,2.E1));
#3592=DIRECTION('',(0.E0,1.E0,0.E0));
#3593=DIRECTION('',(0.E0,0.E0,-1.E0));
#3594=AXIS2_PLACEMENT_3D('',#3591,#3592,#3593);
#3595=PLANE('',#3594);
#3597=ORIENTED_EDGE('',*,*,#3596,.F.);
#3599=ORIENTED_EDGE('',*,*,#3598,.T.);
#3600=EDGE_LOOP('',(#3597,#3599));
#3601=FACE_OUTER_BOUND('',#3600,.F.);
#3602=ORIENTED_EDGE('',*,*,#3585,.F.);
#3603=ORIENTED_EDGE('',*,*,#3571,.T.);
#3604=EDGE_LOOP('',(#3602,#3603));
#3605=FACE_BOUND('',#3604,.F.);
#3606=ADVANCED_FACE('',(#3601,#3605),#3595,.T.);
#3607=CARTESIAN_POINT('',(2.E1,-4.65E-1,2.E1));
#3608=DIRECTION('',(0.E0,1.E0,0.E0));
#3609=DIRECTION('',(0.E0,0.E0,-1.E0));
#3610=AXIS2_PLACEMENT_3D('',#3607,#3608,#3609);
#3611=CYLINDRICAL_SURFACE('',#3610,1.99E0);
#3612=ORIENTED_EDGE('',*,*,#2612,.F.);
#3614=ORIENTED_EDGE('',*,*,#3613,.F.);
#3615=ORIENTED_EDGE('',*,*,#3596,.T.);
#3617=ORIENTED_EDGE('',*,*,#3616,.T.);
#3618=EDGE_LOOP('',(#3612,#3614,#3615,#3617));
#3619=FACE_OUTER_BOUND('',#3618,.F.);
#3620=ADVANCED_FACE('',(#3619),#3611,.F.);
#3621=CARTESIAN_POINT('',(2.E1,-4.65E-1,2.E1));
#3622=DIRECTION('',(0.E0,1.E0,0.E0));
#3623=DIRECTION('',(0.E0,0.E0,-1.E0));
#3624=AXIS2_PLACEMENT_3D('',#3621,#3622,#3623);
#3625=CYLINDRICAL_SURFACE('',#3624,1.99E0);
#3626=ORIENTED_EDGE('',*,*,#2614,.F.);
#3627=ORIENTED_EDGE('',*,*,#3616,.F.);
#3628=ORIENTED_EDGE('',*,*,#3598,.F.);
#3629=ORIENTED_EDGE('',*,*,#3613,.T.);
#3630=EDGE_LOOP('',(#3626,#3627,#3628,#3629));
#3631=FACE_OUTER_BOUND('',#3630,.F.);
#3632=ADVANCED_FACE('',(#3631),#3625,.F.);
#3633=CARTESIAN_POINT('',(2.E1,-4.65E-1,-2.E1));
#3634=DIRECTION('',(0.E0,1.E0,0.E0));
#3635=DIRECTION('',(-1.E0,0.E0,0.E0));
#3636=AXIS2_PLACEMENT_3D('',#3633,#3634,#3635);
#3637=CYLINDRICAL_SURFACE('',#3636,1.5E0);
#3638=ORIENTED_EDGE('',*,*,#3164,.T.);
#3640=ORIENTED_EDGE('',*,*,#3639,.T.);
#3642=ORIENTED_EDGE('',*,*,#3641,.F.);
#3644=ORIENTED_EDGE('',*,*,#3643,.F.);
#3645=EDGE_LOOP('',(#3638,#3640,#3642,#3644));
#3646=FACE_OUTER_BOUND('',#3645,.F.);
#3647=ADVANCED_FACE('',(#3646),#3637,.F.);
#3648=CARTESIAN_POINT('',(2.E1,-4.65E-1,-2.E1));
#3649=DIRECTION('',(0.E0,1.E0,0.E0));
#3650=DIRECTION('',(-1.E0,0.E0,0.E0));
#3651=AXIS2_PLACEMENT_3D('',#3648,#3649,#3650);
#3652=CYLINDRICAL_SURFACE('',#3651,1.5E0);
#3653=ORIENTED_EDGE('',*,*,#3166,.T.);
#3654=ORIENTED_EDGE('',*,*,#3643,.T.);
#3656=ORIENTED_EDGE('',*,*,#3655,.T.);
#3657=ORIENTED_EDGE('',*,*,#3639,.F.);
#3658=EDGE_LOOP('',(#3653,#3654,#3656,#3657));
#3659=FACE_OUTER_BOUND('',#3658,.F.);
#3660=ADVANCED_FACE('',(#3659),#3652,.F.);
#3661=CARTESIAN_POINT('',(2.E1,1.E0,-2.E1));
#3662=DIRECTION('',(0.E0,1.E0,0.E0));
#3663=DIRECTION('',(-1.E0,0.E0,0.E0));
#3664=AXIS2_PLACEMENT_3D('',#3661,#3662,#3663);
#3665=PLANE('',#3664);
#3667=ORIENTED_EDGE('',*,*,#3666,.F.);
#3669=ORIENTED_EDGE('',*,*,#3668,.T.);
#3670=EDGE_LOOP('',(#3667,#3669));
#3671=FACE_OUTER_BOUND('',#3670,.F.);
#3672=ORIENTED_EDGE('',*,*,#3655,.F.);
#3673=ORIENTED_EDGE('',*,*,#3641,.T.);
#3674=EDGE_LOOP('',(#3672,#3673));
#3675=FACE_BOUND('',#3674,.F.);
#3676=ADVANCED_FACE('',(#3671,#3675),#3665,.T.);
#3677=CARTESIAN_POINT('',(2.E1,-4.65E-1,-2.E1));
#3678=DIRECTION('',(0.E0,1.E0,0.E0));
#3679=DIRECTION('',(-1.E0,0.E0,0.E0));
#3680=AXIS2_PLACEMENT_3D('',#3677,#3678,#3679);
#3681=CYLINDRICAL_SURFACE('',#3680,1.99E0);
#3682=ORIENTED_EDGE('',*,*,#2618,.F.);
#3684=ORIENTED_EDGE('',*,*,#3683,.F.);
#3685=ORIENTED_EDGE('',*,*,#3666,.T.);
#3687=ORIENTED_EDGE('',*,*,#3686,.T.);
#3688=EDGE_LOOP('',(#3682,#3684,#3685,#3687));
#3689=FACE_OUTER_BOUND('',#3688,.F.);
#3690=ADVANCED_FACE('',(#3689),#3681,.F.);
#3691=CARTESIAN_POINT('',(2.E1,-4.65E-1,-2.E1));
#3692=DIRECTION('',(0.E0,1.E0,0.E0));
#3693=DIRECTION('',(-1.E0,0.E0,0.E0));
#3694=AXIS2_PLACEMENT_3D('',#3691,#3692,#3693);
#3695=CYLINDRICAL_SURFACE('',#3694,1.99E0);
#3696=ORIENTED_EDGE('',*,*,#2620,.F.);
#3697=ORIENTED_EDGE('',*,*,#3686,.F.);
#3698=ORIENTED_EDGE('',*,*,#3668,.F.);
#3699=ORIENTED_EDGE('',*,*,#3683,.T.);
#3700=EDGE_LOOP('',(#3696,#3697,#3698,#3699));
#3701=FACE_OUTER_BOUND('',#3700,.F.);
#3702=ADVANCED_FACE('',(#3701),#3695,.F.);
#3703=CARTESIAN_POINT('',(-2.E1,-4.65E-1,-2.E1));
#3704=DIRECTION('',(0.E0,1.E0,0.E0));
#3705=DIRECTION('',(0.E0,0.E0,1.E0));
#3706=AXIS2_PLACEMENT_3D('',#3703,#3704,#3705);
#3707=CYLINDRICAL_SURFACE('',#3706,1.5E0);
#3708=ORIENTED_EDGE('',*,*,#3170,.T.);
#3710=ORIENTED_EDGE('',*,*,#3709,.T.);
#3712=ORIENTED_EDGE('',*,*,#3711,.F.);
#3714=ORIENTED_EDGE('',*,*,#3713,.F.);
#3715=EDGE_LOOP('',(#3708,#3710,#3712,#3714));
#3716=FACE_OUTER_BOUND('',#3715,.F.);
#3717=ADVANCED_FACE('',(#3716),#3707,.F.);
#3718=CARTESIAN_POINT('',(-2.E1,-4.65E-1,-2.E1));
#3719=DIRECTION('',(0.E0,1.E0,0.E0));
#3720=DIRECTION('',(0.E0,0.E0,1.E0));
#3721=AXIS2_PLACEMENT_3D('',#3718,#3719,#3720);
#3722=CYLINDRICAL_SURFACE('',#3721,1.5E0);
#3723=ORIENTED_EDGE('',*,*,#3172,.T.);
#3724=ORIENTED_EDGE('',*,*,#3713,.T.);
#3726=ORIENTED_EDGE('',*,*,#3725,.T.);
#3727=ORIENTED_EDGE('',*,*,#3709,.F.);
#3728=EDGE_LOOP('',(#3723,#3724,#3726,#3727));
#3729=FACE_OUTER_BOUND('',#3728,.F.);
#3730=ADVANCED_FACE('',(#3729),#3722,.F.);
#3731=CARTESIAN_POINT('',(-2.E1,1.E0,-2.E1));
#3732=DIRECTION('',(0.E0,1.E0,0.E0));
#3733=DIRECTION('',(0.E0,0.E0,1.E0));
#3734=AXIS2_PLACEMENT_3D('',#3731,#3732,#3733);
#3735=PLANE('',#3734);
#3737=ORIENTED_EDGE('',*,*,#3736,.F.);
#3739=ORIENTED_EDGE('',*,*,#3738,.T.);
#3740=EDGE_LOOP('',(#3737,#3739));
#3741=FACE_OUTER_BOUND('',#3740,.F.);
#3742=ORIENTED_EDGE('',*,*,#3725,.F.);
#3743=ORIENTED_EDGE('',*,*,#3711,.T.);
#3744=EDGE_LOOP('',(#3742,#3743));
#3745=FACE_BOUND('',#3744,.F.);
#3746=ADVANCED_FACE('',(#3741,#3745),#3735,.T.);
#3747=CARTESIAN_POINT('',(-2.E1,-4.65E-1,-2.E1));
#3748=DIRECTION('',(0.E0,1.E0,0.E0));
#3749=DIRECTION('',(0.E0,0.E0,1.E0));
#3750=AXIS2_PLACEMENT_3D('',#3747,#3748,#3749);
#3751=CYLINDRICAL_SURFACE('',#3750,1.99E0);
#3752=ORIENTED_EDGE('',*,*,#2624,.F.);
#3754=ORIENTED_EDGE('',*,*,#3753,.F.);
#3755=ORIENTED_EDGE('',*,*,#3736,.T.);
#3757=ORIENTED_EDGE('',*,*,#3756,.T.);
#3758=EDGE_LOOP('',(#3752,#3754,#3755,#3757));
#3759=FACE_OUTER_BOUND('',#3758,.F.);
#3760=ADVANCED_FACE('',(#3759),#3751,.F.);
#3761=CARTESIAN_POINT('',(-2.E1,-4.65E-1,-2.E1));
#3762=DIRECTION('',(0.E0,1.E0,0.E0));
#3763=DIRECTION('',(0.E0,0.E0,1.E0));
#3764=AXIS2_PLACEMENT_3D('',#3761,#3762,#3763);
#3765=CYLINDRICAL_SURFACE('',#3764,1.99E0);
#3766=ORIENTED_EDGE('',*,*,#2626,.F.);
#3767=ORIENTED_EDGE('',*,*,#3756,.F.);
#3768=ORIENTED_EDGE('',*,*,#3738,.F.);
#3769=ORIENTED_EDGE('',*,*,#3753,.T.);
#3770=EDGE_LOOP('',(#3766,#3767,#3768,#3769));
#3771=FACE_OUTER_BOUND('',#3770,.F.);
#3772=ADVANCED_FACE('',(#3771),#3765,.F.);
#3773=CARTESIAN_POINT('',(-2.15E1,3.465E0,1.E1));
#3774=DIRECTION('',(0.E0,-1.E0,0.E0));
#3775=DIRECTION('',(-1.E0,0.E0,0.E0));
#3776=AXIS2_PLACEMENT_3D('',#3773,#3774,#3775);
#3777=CYLINDRICAL_SURFACE('',#3776,8.E-1);
#3778=ORIENTED_EDGE('',*,*,#2630,.T.);
#3780=ORIENTED_EDGE('',*,*,#3779,.T.);
#3781=ORIENTED_EDGE('',*,*,#3176,.F.);
#3783=ORIENTED_EDGE('',*,*,#3782,.F.);
#3784=EDGE_LOOP('',(#3778,#3780,#3781,#3783));
#3785=FACE_OUTER_BOUND('',#3784,.F.);
#3786=ADVANCED_FACE('',(#3785),#3777,.F.);
#3787=CARTESIAN_POINT('',(-2.15E1,3.465E0,1.E1));
#3788=DIRECTION('',(0.E0,-1.E0,0.E0));
#3789=DIRECTION('',(-1.E0,0.E0,0.E0));
#3790=AXIS2_PLACEMENT_3D('',#3787,#3788,#3789);
#3791=CYLINDRICAL_SURFACE('',#3790,8.E-1);
#3792=ORIENTED_EDGE('',*,*,#2632,.T.);
#3793=ORIENTED_EDGE('',*,*,#3782,.T.);
#3794=ORIENTED_EDGE('',*,*,#3178,.F.);
#3795=ORIENTED_EDGE('',*,*,#3779,.F.);
#3796=EDGE_LOOP('',(#3792,#3793,#3794,#3795));
#3797=FACE_OUTER_BOUND('',#3796,.F.);
#3798=ADVANCED_FACE('',(#3797),#3791,.F.);
#3799=CARTESIAN_POINT('',(-2.15E1,3.465E0,-1.E1));
#3800=DIRECTION('',(0.E0,-1.E0,0.E0));
#3801=DIRECTION('',(-1.E0,0.E0,0.E0));
#3802=AXIS2_PLACEMENT_3D('',#3799,#3800,#3801);
#3803=CYLINDRICAL_SURFACE('',#3802,8.E-1);
#3804=ORIENTED_EDGE('',*,*,#2636,.T.);
#3806=ORIENTED_EDGE('',*,*,#3805,.T.);
#3807=ORIENTED_EDGE('',*,*,#3182,.F.);
#3809=ORIENTED_EDGE('',*,*,#3808,.F.);
#3810=EDGE_LOOP('',(#3804,#3806,#3807,#3809));
#3811=FACE_OUTER_BOUND('',#3810,.F.);
#3812=ADVANCED_FACE('',(#3811),#3803,.F.);
#3813=CARTESIAN_POINT('',(-2.15E1,3.465E0,-1.E1));
#3814=DIRECTION('',(0.E0,-1.E0,0.E0));
#3815=DIRECTION('',(-1.E0,0.E0,0.E0));
#3816=AXIS2_PLACEMENT_3D('',#3813,#3814,#3815);
#3817=CYLINDRICAL_SURFACE('',#3816,8.E-1);
#3818=ORIENTED_EDGE('',*,*,#2638,.T.);
#3819=ORIENTED_EDGE('',*,*,#3808,.T.);
#3820=ORIENTED_EDGE('',*,*,#3184,.F.);
#3821=ORIENTED_EDGE('',*,*,#3805,.F.);
#3822=EDGE_LOOP('',(#3818,#3819,#3820,#3821));
#3823=FACE_OUTER_BOUND('',#3822,.F.);
#3824=ADVANCED_FACE('',(#3823),#3817,.F.);
#3825=CARTESIAN_POINT('',(1.E1,3.465E0,2.15E1));
#3826=DIRECTION('',(0.E0,-1.E0,0.E0));
#3827=DIRECTION('',(0.E0,0.E0,1.E0));
#3828=AXIS2_PLACEMENT_3D('',#3825,#3826,#3827);
#3829=CYLINDRICAL_SURFACE('',#3828,8.E-1);
#3831=ORIENTED_EDGE('',*,*,#3830,.F.);
#3832=ORIENTED_EDGE('',*,*,#2642,.T.);
#3834=ORIENTED_EDGE('',*,*,#3833,.T.);
#3835=ORIENTED_EDGE('',*,*,#3188,.F.);
#3836=EDGE_LOOP('',(#3831,#3832,#3834,#3835));
#3837=FACE_OUTER_BOUND('',#3836,.F.);
#3838=ADVANCED_FACE('',(#3837),#3829,.F.);
#3839=CARTESIAN_POINT('',(1.E1,3.465E0,2.15E1));
#3840=DIRECTION('',(0.E0,-1.E0,0.E0));
#3841=DIRECTION('',(0.E0,0.E0,1.E0));
#3842=AXIS2_PLACEMENT_3D('',#3839,#3840,#3841);
#3843=CYLINDRICAL_SURFACE('',#3842,8.E-1);
#3844=ORIENTED_EDGE('',*,*,#3830,.T.);
#3845=ORIENTED_EDGE('',*,*,#3190,.F.);
#3846=ORIENTED_EDGE('',*,*,#3833,.F.);
#3847=ORIENTED_EDGE('',*,*,#2644,.T.);
#3848=EDGE_LOOP('',(#3844,#3845,#3846,#3847));
#3849=FACE_OUTER_BOUND('',#3848,.F.);
#3850=ADVANCED_FACE('',(#3849),#3843,.F.);
#3851=CARTESIAN_POINT('',(-1.E1,3.465E0,2.15E1));
#3852=DIRECTION('',(0.E0,-1.E0,0.E0));
#3853=DIRECTION('',(0.E0,0.E0,1.E0));
#3854=AXIS2_PLACEMENT_3D('',#3851,#3852,#3853);
#3855=CYLINDRICAL_SURFACE('',#3854,8.E-1);
#3857=ORIENTED_EDGE('',*,*,#3856,.F.);
#3858=ORIENTED_EDGE('',*,*,#2648,.T.);
#3860=ORIENTED_EDGE('',*,*,#3859,.T.);
#3861=ORIENTED_EDGE('',*,*,#3194,.F.);
#3862=EDGE_LOOP('',(#3857,#3858,#3860,#3861));
#3863=FACE_OUTER_BOUND('',#3862,.F.);
#3864=ADVANCED_FACE('',(#3863),#3855,.F.);
#3865=CARTESIAN_POINT('',(-1.E1,3.465E0,2.15E1));
#3866=DIRECTION('',(0.E0,-1.E0,0.E0));
#3867=DIRECTION('',(0.E0,0.E0,1.E0));
#3868=AXIS2_PLACEMENT_3D('',#3865,#3866,#3867);
#3869=CYLINDRICAL_SURFACE('',#3868,8.E-1);
#3870=ORIENTED_EDGE('',*,*,#3856,.T.);
#3871=ORIENTED_EDGE('',*,*,#3196,.F.);
#3872=ORIENTED_EDGE('',*,*,#3859,.F.);
#3873=ORIENTED_EDGE('',*,*,#2650,.T.);
#3874=EDGE_LOOP('',(#3870,#3871,#3872,#3873));
#3875=FACE_OUTER_BOUND('',#3874,.F.);
#3876=ADVANCED_FACE('',(#3875),#3869,.F.);
#3877=CARTESIAN_POINT('',(2.15E1,3.465E0,-1.E1));
#3878=DIRECTION('',(0.E0,-1.E0,0.E0));
#3879=DIRECTION('',(1.E0,0.E0,0.E0));
#3880=AXIS2_PLACEMENT_3D('',#3877,#3878,#3879);
#3881=CYLINDRICAL_SURFACE('',#3880,8.E-1);
#3883=ORIENTED_EDGE('',*,*,#3882,.F.);
#3884=ORIENTED_EDGE('',*,*,#2654,.T.);
#3886=ORIENTED_EDGE('',*,*,#3885,.T.);
#3887=ORIENTED_EDGE('',*,*,#3200,.F.);
#3888=EDGE_LOOP('',(#3883,#3884,#3886,#3887));
#3889=FACE_OUTER_BOUND('',#3888,.F.);
#3890=ADVANCED_FACE('',(#3889),#3881,.F.);
#3891=CARTESIAN_POINT('',(2.15E1,3.465E0,-1.E1));
#3892=DIRECTION('',(0.E0,-1.E0,0.E0));
#3893=DIRECTION('',(1.E0,0.E0,0.E0));
#3894=AXIS2_PLACEMENT_3D('',#3891,#3892,#3893);
#3895=CYLINDRICAL_SURFACE('',#3894,8.E-1);
#3896=ORIENTED_EDGE('',*,*,#3882,.T.);
#3897=ORIENTED_EDGE('',*,*,#3202,.F.);
#3898=ORIENTED_EDGE('',*,*,#3885,.F.);
#3899=ORIENTED_EDGE('',*,*,#2656,.T.);
#3900=EDGE_LOOP('',(#3896,#3897,#3898,#3899));
#3901=FACE_OUTER_BOUND('',#3900,.F.);
#3902=ADVANCED_FACE('',(#3901),#3895,.F.);
#3903=CARTESIAN_POINT('',(2.15E1,3.465E0,1.E1));
#3904=DIRECTION('',(0.E0,-1.E0,0.E0));
#3905=DIRECTION('',(1.E0,0.E0,0.E0));
#3906=AXIS2_PLACEMENT_3D('',#3903,#3904,#3905);
#3907=CYLINDRICAL_SURFACE('',#3906,8.E-1);
#3909=ORIENTED_EDGE('',*,*,#3908,.F.);
#3910=ORIENTED_EDGE('',*,*,#2660,.T.);
#3912=ORIENTED_EDGE('',*,*,#3911,.T.);
#3913=ORIENTED_EDGE('',*,*,#3206,.F.);
#3914=EDGE_LOOP('',(#3909,#3910,#3912,#3913));
#3915=FACE_OUTER_BOUND('',#3914,.F.);
#3916=ADVANCED_FACE('',(#3915),#3907,.F.);
#3917=CARTESIAN_POINT('',(2.15E1,3.465E0,1.E1));
#3918=DIRECTION('',(0.E0,-1.E0,0.E0));
#3919=DIRECTION('',(1.E0,0.E0,0.E0));
#3920=AXIS2_PLACEMENT_3D('',#3917,#3918,#3919);
#3921=CYLINDRICAL_SURFACE('',#3920,8.E-1);
#3922=ORIENTED_EDGE('',*,*,#3908,.T.);
#3923=ORIENTED_EDGE('',*,*,#3208,.F.);
#3924=ORIENTED_EDGE('',*,*,#3911,.F.);
#3925=ORIENTED_EDGE('',*,*,#2662,.T.);
#3926=EDGE_LOOP('',(#3922,#3923,#3924,#3925));
#3927=FACE_OUTER_BOUND('',#3926,.F.);
#3928=ADVANCED_FACE('',(#3927),#3921,.F.);
#3929=CARTESIAN_POINT('',(-1.E1,3.465E0,-2.15E1));
#3930=DIRECTION('',(0.E0,-1.E0,0.E0));
#3931=DIRECTION('',(0.E0,0.E0,-1.E0));
#3932=AXIS2_PLACEMENT_3D('',#3929,#3930,#3931);
#3933=CYLINDRICAL_SURFACE('',#3932,8.E-1);
#3935=ORIENTED_EDGE('',*,*,#3934,.F.);
#3936=ORIENTED_EDGE('',*,*,#2666,.T.);
#3938=ORIENTED_EDGE('',*,*,#3937,.T.);
#3939=ORIENTED_EDGE('',*,*,#3212,.F.);
#3940=EDGE_LOOP('',(#3935,#3936,#3938,#3939));
#3941=FACE_OUTER_BOUND('',#3940,.F.);
#3942=ADVANCED_FACE('',(#3941),#3933,.F.);
#3943=CARTESIAN_POINT('',(-1.E1,3.465E0,-2.15E1));
#3944=DIRECTION('',(0.E0,-1.E0,0.E0));
#3945=DIRECTION('',(0.E0,0.E0,-1.E0));
#3946=AXIS2_PLACEMENT_3D('',#3943,#3944,#3945);
#3947=CYLINDRICAL_SURFACE('',#3946,8.E-1);
#3948=ORIENTED_EDGE('',*,*,#3934,.T.);
#3949=ORIENTED_EDGE('',*,*,#3214,.F.);
#3950=ORIENTED_EDGE('',*,*,#3937,.F.);
#3951=ORIENTED_EDGE('',*,*,#2668,.T.);
#3952=EDGE_LOOP('',(#3948,#3949,#3950,#3951));
#3953=FACE_OUTER_BOUND('',#3952,.F.);
#3954=ADVANCED_FACE('',(#3953),#3947,.F.);
#3955=CARTESIAN_POINT('',(1.E1,3.465E0,-2.15E1));
#3956=DIRECTION('',(0.E0,-1.E0,0.E0));
#3957=DIRECTION('',(0.E0,0.E0,-1.E0));
#3958=AXIS2_PLACEMENT_3D('',#3955,#3956,#3957);
#3959=CYLINDRICAL_SURFACE('',#3958,8.E-1);
#3961=ORIENTED_EDGE('',*,*,#3960,.F.);
#3962=ORIENTED_EDGE('',*,*,#2672,.T.);
#3964=ORIENTED_EDGE('',*,*,#3963,.T.);
#3965=ORIENTED_EDGE('',*,*,#3218,.F.);
#3966=EDGE_LOOP('',(#3961,#3962,#3964,#3965));
#3967=FACE_OUTER_BOUND('',#3966,.F.);
#3968=ADVANCED_FACE('',(#3967),#3959,.F.);
#3969=CARTESIAN_POINT('',(1.E1,3.465E0,-2.15E1));
#3970=DIRECTION('',(0.E0,-1.E0,0.E0));
#3971=DIRECTION('',(0.E0,0.E0,-1.E0));
#3972=AXIS2_PLACEMENT_3D('',#3969,#3970,#3971);
#3973=CYLINDRICAL_SURFACE('',#3972,8.E-1);
#3974=ORIENTED_EDGE('',*,*,#3960,.T.);
#3975=ORIENTED_EDGE('',*,*,#3220,.F.);
#3976=ORIENTED_EDGE('',*,*,#3963,.F.);
#3977=ORIENTED_EDGE('',*,*,#2674,.T.);
#3978=EDGE_LOOP('',(#3974,#3975,#3976,#3977));
#3979=FACE_OUTER_BOUND('',#3978,.F.);
#3980=ADVANCED_FACE('',(#3979),#3973,.F.);
#3981=CARTESIAN_POINT('',(-1.4E1,6.E-1,-1.4E1));
#3982=DIRECTION('',(0.E0,-1.E0,0.E0));
#3983=DIRECTION('',(3.638171418743E-2,0.E0,-9.993379662921E-1));
#3984=AXIS2_PLACEMENT_3D('',#3981,#3982,#3983);
#3985=TOROIDAL_SURFACE('',#3984,4.7E0,1.E-1);
#3986=ORIENTED_EDGE('',*,*,#3224,.T.);
#3988=ORIENTED_EDGE('',*,*,#3987,.T.);
#3990=ORIENTED_EDGE('',*,*,#3989,.F.);
#3992=ORIENTED_EDGE('',*,*,#3991,.F.);
#3993=EDGE_LOOP('',(#3986,#3988,#3990,#3992));
#3994=FACE_OUTER_BOUND('',#3993,.F.);
#3995=ADVANCED_FACE('',(#3994),#3985,.T.);
#3996=CARTESIAN_POINT('',(-1.87E1,6.E-1,-1.417687379171E1));
#3997=DIRECTION('',(0.E0,0.E0,1.E0));
#3998=DIRECTION('',(0.E0,-1.E0,0.E0));
#3999=AXIS2_PLACEMENT_3D('',#3996,#3997,#3998);
#4000=CYLINDRICAL_SURFACE('',#3999,1.E-1);
#4001=ORIENTED_EDGE('',*,*,#3238,.T.);
#4003=ORIENTED_EDGE('',*,*,#4002,.T.);
#4005=ORIENTED_EDGE('',*,*,#4004,.F.);
#4006=ORIENTED_EDGE('',*,*,#3987,.F.);
#4007=EDGE_LOOP('',(#4001,#4003,#4005,#4006));
#4008=FACE_OUTER_BOUND('',#4007,.F.);
#4009=ADVANCED_FACE('',(#4008),#4000,.T.);
#4010=CARTESIAN_POINT('',(-1.4E1,6.E-1,1.4E1));
#4011=DIRECTION('',(0.E0,-1.E0,0.E0));
#4012=DIRECTION('',(-9.993379662921E-1,0.E0,-3.638171418743E-2));
#4013=AXIS2_PLACEMENT_3D('',#4010,#4011,#4012);
#4014=TOROIDAL_SURFACE('',#4013,4.7E0,1.E-1);
#4015=ORIENTED_EDGE('',*,*,#3236,.T.);
#4017=ORIENTED_EDGE('',*,*,#4016,.T.);
#4019=ORIENTED_EDGE('',*,*,#4018,.F.);
#4020=ORIENTED_EDGE('',*,*,#4002,.F.);
#4021=EDGE_LOOP('',(#4015,#4017,#4019,#4020));
#4022=FACE_OUTER_BOUND('',#4021,.F.);
#4023=ADVANCED_FACE('',(#4022),#4014,.T.);
#4024=CARTESIAN_POINT('',(-1.417687379171E1,6.E-1,1.87E1));
#4025=DIRECTION('',(1.E0,0.E0,0.E0));
#4026=DIRECTION('',(0.E0,-1.E0,0.E0));
#4027=AXIS2_PLACEMENT_3D('',#4024,#4025,#4026);
#4028=CYLINDRICAL_SURFACE('',#4027,1.E-1);
#4029=ORIENTED_EDGE('',*,*,#3234,.T.);
#4031=ORIENTED_EDGE('',*,*,#4030,.T.);
#4033=ORIENTED_EDGE('',*,*,#4032,.F.);
#4034=ORIENTED_EDGE('',*,*,#4016,.F.);
#4035=EDGE_LOOP('',(#4029,#4031,#4033,#4034));
#4036=FACE_OUTER_BOUND('',#4035,.F.);
#4037=ADVANCED_FACE('',(#4036),#4028,.T.);
#4038=CARTESIAN_POINT('',(1.4E1,6.E-1,1.4E1));
#4039=DIRECTION('',(0.E0,-1.E0,0.E0));
#4040=DIRECTION('',(-3.638171418744E-2,0.E0,9.993379662921E-1));
#4041=AXIS2_PLACEMENT_3D('',#4038,#4039,#4040);
#4042=TOROIDAL_SURFACE('',#4041,4.7E0,1.E-1);
#4043=ORIENTED_EDGE('',*,*,#3232,.T.);
#4045=ORIENTED_EDGE('',*,*,#4044,.T.);
#4047=ORIENTED_EDGE('',*,*,#4046,.F.);
#4048=ORIENTED_EDGE('',*,*,#4030,.F.);
#4049=EDGE_LOOP('',(#4043,#4045,#4047,#4048));
#4050=FACE_OUTER_BOUND('',#4049,.F.);
#4051=ADVANCED_FACE('',(#4050),#4042,.T.);
#4052=CARTESIAN_POINT('',(1.87E1,6.E-1,1.417687379171E1));
#4053=DIRECTION('',(0.E0,0.E0,-1.E0));
#4054=DIRECTION('',(0.E0,-1.E0,0.E0));
#4055=AXIS2_PLACEMENT_3D('',#4052,#4053,#4054);
#4056=CYLINDRICAL_SURFACE('',#4055,1.E-1);
#4057=ORIENTED_EDGE('',*,*,#3230,.T.);
#4059=ORIENTED_EDGE('',*,*,#4058,.T.);
#4061=ORIENTED_EDGE('',*,*,#4060,.F.);
#4062=ORIENTED_EDGE('',*,*,#4044,.F.);
#4063=EDGE_LOOP('',(#4057,#4059,#4061,#4062));
#4064=FACE_OUTER_BOUND('',#4063,.F.);
#4065=ADVANCED_FACE('',(#4064),#4056,.T.);
#4066=CARTESIAN_POINT('',(1.4E1,6.E-1,-1.4E1));
#4067=DIRECTION('',(0.E0,-1.E0,0.E0));
#4068=DIRECTION('',(9.993379662921E-1,0.E0,3.638171418743E-2));
#4069=AXIS2_PLACEMENT_3D('',#4066,#4067,#4068);
#4070=TOROIDAL_SURFACE('',#4069,4.7E0,1.E-1);
#4071=ORIENTED_EDGE('',*,*,#3228,.T.);
#4073=ORIENTED_EDGE('',*,*,#4072,.T.);
#4075=ORIENTED_EDGE('',*,*,#4074,.F.);
#4076=ORIENTED_EDGE('',*,*,#4058,.F.);
#4077=EDGE_LOOP('',(#4071,#4073,#4075,#4076));
#4078=FACE_OUTER_BOUND('',#4077,.F.);
#4079=ADVANCED_FACE('',(#4078),#4070,.T.);
#4080=CARTESIAN_POINT('',(1.417687379171E1,6.E-1,-1.87E1));
#4081=DIRECTION('',(-1.E0,0.E0,0.E0));
#4082=DIRECTION('',(0.E0,-1.E0,0.E0));
#4083=AXIS2_PLACEMENT_3D('',#4080,#4081,#4082);
#4084=CYLINDRICAL_SURFACE('',#4083,1.E-1);
#4085=ORIENTED_EDGE('',*,*,#3226,.T.);
#4086=ORIENTED_EDGE('',*,*,#3991,.T.);
#4088=ORIENTED_EDGE('',*,*,#4087,.F.);
#4089=ORIENTED_EDGE('',*,*,#4072,.F.);
#4090=EDGE_LOOP('',(#4085,#4086,#4088,#4089));
#4091=FACE_OUTER_BOUND('',#4090,.F.);
#4092=ADVANCED_FACE('',(#4091),#4084,.T.);
#4093=CARTESIAN_POINT('',(-1.4E1,5.E-1,-1.86E1));
#4094=DIRECTION('',(0.E0,0.E0,-1.E0));
#4095=DIRECTION('',(0.E0,1.E0,0.E0));
#4096=AXIS2_PLACEMENT_3D('',#4093,#4094,#4095);
#4097=PLANE('',#4096);
#4098=ORIENTED_EDGE('',*,*,#4087,.T.);
#4100=ORIENTED_EDGE('',*,*,#4099,.T.);
#4102=ORIENTED_EDGE('',*,*,#4101,.F.);
#4104=ORIENTED_EDGE('',*,*,#4103,.F.);
#4105=EDGE_LOOP('',(#4098,#4100,#4102,#4104));
#4106=FACE_OUTER_BOUND('',#4105,.F.);
#4107=ADVANCED_FACE('',(#4106),#4097,.F.);
#4108=CARTESIAN_POINT('',(-1.4E1,1.5E0,-1.4E1));
#4109=DIRECTION('',(0.E0,-1.E0,0.E0));
#4110=DIRECTION('',(1.E0,0.E0,0.E0));
#4111=AXIS2_PLACEMENT_3D('',#4108,#4109,#4110);
#4112=CYLINDRICAL_SURFACE('',#4111,4.6E0);
#4113=ORIENTED_EDGE('',*,*,#3989,.T.);
#4115=ORIENTED_EDGE('',*,*,#4114,.T.);
#4117=ORIENTED_EDGE('',*,*,#4116,.F.);
#4118=ORIENTED_EDGE('',*,*,#4099,.F.);
#4119=EDGE_LOOP('',(#4113,#4115,#4117,#4118));
#4120=FACE_OUTER_BOUND('',#4119,.F.);
#4121=ADVANCED_FACE('',(#4120),#4112,.F.);
#4122=CARTESIAN_POINT('',(-1.86E1,5.E-1,1.4E1));
#4123=DIRECTION('',(-1.E0,0.E0,0.E0));
#4124=DIRECTION('',(0.E0,1.E0,0.E0));
#4125=AXIS2_PLACEMENT_3D('',#4122,#4123,#4124);
#4126=PLANE('',#4125);
#4127=ORIENTED_EDGE('',*,*,#4004,.T.);
#4129=ORIENTED_EDGE('',*,*,#4128,.T.);
#4131=ORIENTED_EDGE('',*,*,#4130,.F.);
#4132=ORIENTED_EDGE('',*,*,#4114,.F.);
#4133=EDGE_LOOP('',(#4127,#4129,#4131,#4132));
#4134=FACE_OUTER_BOUND('',#4133,.F.);
#4135=ADVANCED_FACE('',(#4134),#4126,.F.);
#4136=CARTESIAN_POINT('',(-1.4E1,1.5E0,1.4E1));
#4137=DIRECTION('',(0.E0,-1.E0,0.E0));
#4138=DIRECTION('',(0.E0,0.E0,-1.E0));
#4139=AXIS2_PLACEMENT_3D('',#4136,#4137,#4138);
#4140=CYLINDRICAL_SURFACE('',#4139,4.6E0);
#4141=ORIENTED_EDGE('',*,*,#4018,.T.);
#4143=ORIENTED_EDGE('',*,*,#4142,.T.);
#4145=ORIENTED_EDGE('',*,*,#4144,.F.);
#4146=ORIENTED_EDGE('',*,*,#4128,.F.);
#4147=EDGE_LOOP('',(#4141,#4143,#4145,#4146));
#4148=FACE_OUTER_BOUND('',#4147,.F.);
#4149=ADVANCED_FACE('',(#4148),#4140,.F.);
#4150=CARTESIAN_POINT('',(1.4E1,5.E-1,1.86E1));
#4151=DIRECTION('',(0.E0,0.E0,1.E0));
#4152=DIRECTION('',(0.E0,1.E0,0.E0));
#4153=AXIS2_PLACEMENT_3D('',#4150,#4151,#4152);
#4154=PLANE('',#4153);
#4155=ORIENTED_EDGE('',*,*,#4032,.T.);
#4157=ORIENTED_EDGE('',*,*,#4156,.T.);
#4159=ORIENTED_EDGE('',*,*,#4158,.F.);
#4160=ORIENTED_EDGE('',*,*,#4142,.F.);
#4161=EDGE_LOOP('',(#4155,#4157,#4159,#4160));
#4162=FACE_OUTER_BOUND('',#4161,.F.);
#4163=ADVANCED_FACE('',(#4162),#4154,.F.);
#4164=CARTESIAN_POINT('',(1.4E1,1.5E0,1.4E1));
#4165=DIRECTION('',(0.E0,-1.E0,0.E0));
#4166=DIRECTION('',(-1.E0,0.E0,0.E0));
#4167=AXIS2_PLACEMENT_3D('',#4164,#4165,#4166);
#4168=CYLINDRICAL_SURFACE('',#4167,4.6E0);
#4169=ORIENTED_EDGE('',*,*,#4046,.T.);
#4171=ORIENTED_EDGE('',*,*,#4170,.T.);
#4173=ORIENTED_EDGE('',*,*,#4172,.F.);
#4174=ORIENTED_EDGE('',*,*,#4156,.F.);
#4175=EDGE_LOOP('',(#4169,#4171,#4173,#4174));
#4176=FACE_OUTER_BOUND('',#4175,.F.);
#4177=ADVANCED_FACE('',(#4176),#4168,.F.);
#4178=CARTESIAN_POINT('',(1.86E1,5.E-1,-1.4E1));
#4179=DIRECTION('',(1.E0,0.E0,0.E0));
#4180=DIRECTION('',(0.E0,1.E0,0.E0));
#4181=AXIS2_PLACEMENT_3D('',#4178,#4179,#4180);
#4182=PLANE('',#4181);
#4183=ORIENTED_EDGE('',*,*,#4060,.T.);
#4185=ORIENTED_EDGE('',*,*,#4184,.T.);
#4187=ORIENTED_EDGE('',*,*,#4186,.F.);
#4188=ORIENTED_EDGE('',*,*,#4170,.F.);
#4189=EDGE_LOOP('',(#4183,#4185,#4187,#4188));
#4190=FACE_OUTER_BOUND('',#4189,.F.);
#4191=ADVANCED_FACE('',(#4190),#4182,.F.);
#4192=CARTESIAN_POINT('',(1.4E1,1.5E0,-1.4E1));
#4193=DIRECTION('',(0.E0,-1.E0,0.E0));
#4194=DIRECTION('',(0.E0,0.E0,1.E0));
#4195=AXIS2_PLACEMENT_3D('',#4192,#4193,#4194);
#4196=CYLINDRICAL_SURFACE('',#4195,4.6E0);
#4197=ORIENTED_EDGE('',*,*,#4074,.T.);
#4198=ORIENTED_EDGE('',*,*,#4103,.T.);
#4200=ORIENTED_EDGE('',*,*,#4199,.F.);
#4201=ORIENTED_EDGE('',*,*,#4184,.F.);
#4202=EDGE_LOOP('',(#4197,#4198,#4200,#4201));
#4203=FACE_OUTER_BOUND('',#4202,.F.);
#4204=ADVANCED_FACE('',(#4203),#4196,.F.);
#4205=CARTESIAN_POINT('',(1.4E1,1.25E0,-1.4E1));
#4206=DIRECTION('',(0.E0,-1.E0,0.E0));
#4207=DIRECTION('',(9.993379662921E-1,0.E0,3.638171418743E-2));
#4208=AXIS2_PLACEMENT_3D('',#4205,#4206,#4207);
#4209=TOROIDAL_SURFACE('',#4208,4.5E0,1.E-1);
#4211=ORIENTED_EDGE('',*,*,#4210,.F.);
#4213=ORIENTED_EDGE('',*,*,#4212,.T.);
#4214=ORIENTED_EDGE('',*,*,#4199,.T.);
#4216=ORIENTED_EDGE('',*,*,#4215,.F.);
#4217=EDGE_LOOP('',(#4211,#4213,#4214,#4216));
#4218=FACE_OUTER_BOUND('',#4217,.F.);
#4219=ADVANCED_FACE('',(#4218),#4209,.F.);
#4220=CARTESIAN_POINT('',(1.4E1,1.35E0,-1.4E1));
#4221=DIRECTION('',(0.E0,-1.E0,0.E0));
#4222=DIRECTION('',(0.E0,0.E0,1.E0));
#4223=AXIS2_PLACEMENT_3D('',#4220,#4221,#4222);
#4224=PLANE('',#4223);
#4226=ORIENTED_EDGE('',*,*,#4225,.T.);
#4228=ORIENTED_EDGE('',*,*,#4227,.T.);
#4230=ORIENTED_EDGE('',*,*,#4229,.T.);
#4232=ORIENTED_EDGE('',*,*,#4231,.T.);
#4234=ORIENTED_EDGE('',*,*,#4233,.T.);
#4236=ORIENTED_EDGE('',*,*,#4235,.T.);
#4237=ORIENTED_EDGE('',*,*,#4210,.T.);
#4239=ORIENTED_EDGE('',*,*,#4238,.T.);
#4240=EDGE_LOOP('',(#4226,#4228,#4230,#4232,#4234,#4236,#4237,#4239));
#4241=FACE_OUTER_BOUND('',#4240,.F.);
#4243=ORIENTED_EDGE('',*,*,#4242,.F.);
#4245=ORIENTED_EDGE('',*,*,#4244,.F.);
#4247=ORIENTED_EDGE('',*,*,#4246,.F.);
#4249=ORIENTED_EDGE('',*,*,#4248,.F.);
#4251=ORIENTED_EDGE('',*,*,#4250,.F.);
#4253=ORIENTED_EDGE('',*,*,#4252,.F.);
#4255=ORIENTED_EDGE('',*,*,#4254,.F.);
#4257=ORIENTED_EDGE('',*,*,#4256,.F.);
#4258=EDGE_LOOP('',(#4243,#4245,#4247,#4249,#4251,#4253,#4255,#4257));
#4259=FACE_BOUND('',#4258,.F.);
#4260=ADVANCED_FACE('',(#4241,#4259),#4224,.T.);
#4261=CARTESIAN_POINT('',(-1.4E1,1.25E0,-1.4E1));
#4262=DIRECTION('',(0.E0,-1.E0,0.E0));
#4263=DIRECTION('',(3.345463054320E-2,0.E0,-9.994402371804E-1));
#4264=AXIS2_PLACEMENT_3D('',#4261,#4262,#4263);
#4265=TOROIDAL_SURFACE('',#4264,3.402565723718E0,1.E-1);
#4267=ORIENTED_EDGE('',*,*,#4266,.F.);
#4269=ORIENTED_EDGE('',*,*,#4268,.T.);
#4270=ORIENTED_EDGE('',*,*,#4242,.T.);
#4272=ORIENTED_EDGE('',*,*,#4271,.F.);
#4273=EDGE_LOOP('',(#4267,#4269,#4270,#4272));
#4274=FACE_OUTER_BOUND('',#4273,.F.);
#4275=ADVANCED_FACE('',(#4274),#4265,.F.);
#4276=CARTESIAN_POINT('',(-1.4E1,8.975945096972E-1,-1.4E1));
#4277=DIRECTION('',(0.E0,-1.E0,0.E0));
#4278=DIRECTION('',(1.E0,0.E0,0.E0));
#4279=AXIS2_PLACEMENT_3D('',#4276,#4277,#4278);
#4280=CONICAL_SURFACE('',#4279,3.393464872212E0,1.5E1);
#4282=ORIENTED_EDGE('',*,*,#4281,.F.);
#4284=ORIENTED_EDGE('',*,*,#4283,.F.);
#4285=ORIENTED_EDGE('',*,*,#4266,.T.);
#4287=ORIENTED_EDGE('',*,*,#4286,.T.);
#4288=EDGE_LOOP('',(#4282,#4284,#4285,#4287));
#4289=FACE_OUTER_BOUND('',#4288,.F.);
#4290=ADVANCED_FACE('',(#4289),#4280,.T.);
#4291=CARTESIAN_POINT('',(-1.4E1,4.675433058637E-1,-1.4E1));
#4292=DIRECTION('',(0.E0,-1.E0,0.E0));
#4293=DIRECTION('',(3.328889302072E-2,0.E0,-9.994457712160E-1));
#4294=AXIS2_PLACEMENT_3D('',#4291,#4292,#4293);
#4295=TOROIDAL_SURFACE('',#4294,3.094586272819E0,4.E-1);
#4296=ORIENTED_EDGE('',*,*,#4281,.T.);
#4298=ORIENTED_EDGE('',*,*,#4297,.T.);
#4300=ORIENTED_EDGE('',*,*,#4299,.F.);
#4302=ORIENTED_EDGE('',*,*,#4301,.F.);
#4303=EDGE_LOOP('',(#4296,#4298,#4300,#4302));
#4304=FACE_OUTER_BOUND('',#4303,.F.);
#4305=ADVANCED_FACE('',(#4304),#4295,.T.);
#4306=CARTESIAN_POINT('',(-1.709458627282E1,4.675433058637E-1,
-1.411991443506E1));
#4307=DIRECTION('',(0.E0,0.E0,1.E0));
#4308=DIRECTION('',(-9.659258262891E-1,2.588190451025E-1,0.E0));
#4309=AXIS2_PLACEMENT_3D('',#4306,#4307,#4308);
#4310=CYLINDRICAL_SURFACE('',#4309,4.E-1);
#4312=ORIENTED_EDGE('',*,*,#4311,.T.);
#4314=ORIENTED_EDGE('',*,*,#4313,.T.);
#4316=ORIENTED_EDGE('',*,*,#4315,.F.);
#4317=ORIENTED_EDGE('',*,*,#4297,.F.);
#4318=EDGE_LOOP('',(#4312,#4314,#4316,#4317));
#4319=FACE_OUTER_BOUND('',#4318,.F.);
#4320=ADVANCED_FACE('',(#4319),#4310,.T.);
#4321=CARTESIAN_POINT('',(-1.727224318643E1,1.35E0,1.4E1));
#4322=DIRECTION('',(9.659258262891E-1,-2.588190451025E-1,0.E0));
#4323=DIRECTION('',(-2.588190451025E-1,-9.659258262891E-1,0.E0));
#4324=AXIS2_PLACEMENT_3D('',#4321,#4322,#4323);
#4325=PLANE('',#4324);
#4326=ORIENTED_EDGE('',*,*,#4311,.F.);
#4327=ORIENTED_EDGE('',*,*,#4286,.F.);
#4329=ORIENTED_EDGE('',*,*,#4328,.T.);
#4331=ORIENTED_EDGE('',*,*,#4330,.T.);
#4332=EDGE_LOOP('',(#4326,#4327,#4329,#4331));
#4333=FACE_OUTER_BOUND('',#4332,.F.);
#4334=ADVANCED_FACE('',(#4333),#4325,.F.);
#4335=CARTESIAN_POINT('',(-1.740256572372E1,1.25E0,-1.411991443506E1));
#4336=DIRECTION('',(0.E0,0.E0,1.E0));
#4337=DIRECTION('',(9.659258262891E-1,-2.588190451025E-1,0.E0));
#4338=AXIS2_PLACEMENT_3D('',#4335,#4336,#4337);
#4339=CYLINDRICAL_SURFACE('',#4338,1.E-1);
#4340=ORIENTED_EDGE('',*,*,#4328,.F.);
#4341=ORIENTED_EDGE('',*,*,#4271,.T.);
#4342=ORIENTED_EDGE('',*,*,#4256,.T.);
#4344=ORIENTED_EDGE('',*,*,#4343,.F.);
#4345=EDGE_LOOP('',(#4340,#4341,#4342,#4344));
#4346=FACE_OUTER_BOUND('',#4345,.F.);
#4347=ADVANCED_FACE('',(#4346),#4339,.F.);
#4348=CARTESIAN_POINT('',(-1.4E1,1.25E0,1.4E1));
#4349=DIRECTION('',(0.E0,-1.E0,0.E0));
#4350=DIRECTION('',(-9.994402371804E-1,0.E0,-3.345463054320E-2));
#4351=AXIS2_PLACEMENT_3D('',#4348,#4349,#4350);
#4352=TOROIDAL_SURFACE('',#4351,3.402565723718E0,1.E-1);
#4354=ORIENTED_EDGE('',*,*,#4353,.F.);
#4355=ORIENTED_EDGE('',*,*,#4343,.T.);
#4356=ORIENTED_EDGE('',*,*,#4254,.T.);
#4358=ORIENTED_EDGE('',*,*,#4357,.F.);
#4359=EDGE_LOOP('',(#4354,#4355,#4356,#4358));
#4360=FACE_OUTER_BOUND('',#4359,.F.);
#4361=ADVANCED_FACE('',(#4360),#4352,.F.);
#4362=CARTESIAN_POINT('',(-1.4E1,8.975945096972E-1,1.4E1));
#4363=DIRECTION('',(0.E0,-1.E0,0.E0));
#4364=DIRECTION('',(0.E0,0.E0,-1.E0));
#4365=AXIS2_PLACEMENT_3D('',#4362,#4363,#4364);
#4366=CONICAL_SURFACE('',#4365,3.393464872212E0,1.5E1);
#4368=ORIENTED_EDGE('',*,*,#4367,.F.);
#4369=ORIENTED_EDGE('',*,*,#4330,.F.);
#4370=ORIENTED_EDGE('',*,*,#4353,.T.);
#4372=ORIENTED_EDGE('',*,*,#4371,.T.);
#4373=EDGE_LOOP('',(#4368,#4369,#4370,#4372));
#4374=FACE_OUTER_BOUND('',#4373,.F.);
#4375=ADVANCED_FACE('',(#4374),#4366,.T.);
#4376=CARTESIAN_POINT('',(-1.4E1,4.675433058637E-1,1.4E1));
#4377=DIRECTION('',(0.E0,-1.E0,0.E0));
#4378=DIRECTION('',(-9.994457712160E-1,0.E0,-3.328889302072E-2));
#4379=AXIS2_PLACEMENT_3D('',#4376,#4377,#4378);
#4380=TOROIDAL_SURFACE('',#4379,3.094586272819E0,4.E-1);
#4381=ORIENTED_EDGE('',*,*,#4367,.T.);
#4383=ORIENTED_EDGE('',*,*,#4382,.T.);
#4385=ORIENTED_EDGE('',*,*,#4384,.F.);
#4386=ORIENTED_EDGE('',*,*,#4313,.F.);
#4387=EDGE_LOOP('',(#4381,#4383,#4385,#4386));
#4388=FACE_OUTER_BOUND('',#4387,.F.);
#4389=ADVANCED_FACE('',(#4388),#4380,.T.);
#4390=CARTESIAN_POINT('',(-1.411991443506E1,4.675433058637E-1,
1.709458627282E1));
#4391=DIRECTION('',(1.E0,0.E0,0.E0));
#4392=DIRECTION('',(0.E0,2.588190451025E-1,9.659258262891E-1));
#4393=AXIS2_PLACEMENT_3D('',#4390,#4391,#4392);
#4394=CYLINDRICAL_SURFACE('',#4393,4.E-1);
#4396=ORIENTED_EDGE('',*,*,#4395,.T.);
#4398=ORIENTED_EDGE('',*,*,#4397,.T.);
#4400=ORIENTED_EDGE('',*,*,#4399,.F.);
#4401=ORIENTED_EDGE('',*,*,#4382,.F.);
#4402=EDGE_LOOP('',(#4396,#4398,#4400,#4401));
#4403=FACE_OUTER_BOUND('',#4402,.F.);
#4404=ADVANCED_FACE('',(#4403),#4394,.T.);
#4405=CARTESIAN_POINT('',(1.4E1,1.35E0,1.727224318643E1));
#4406=DIRECTION('',(0.E0,-2.588190451025E-1,-9.659258262891E-1));
#4407=DIRECTION('',(0.E0,-9.659258262891E-1,2.588190451025E-1));
#4408=AXIS2_PLACEMENT_3D('',#4405,#4406,#4407);
#4409=PLANE('',#4408);
#4410=ORIENTED_EDGE('',*,*,#4395,.F.);
#4411=ORIENTED_EDGE('',*,*,#4371,.F.);
#4413=ORIENTED_EDGE('',*,*,#4412,.T.);
#4415=ORIENTED_EDGE('',*,*,#4414,.T.);
#4416=EDGE_LOOP('',(#4410,#4411,#4413,#4415));
#4417=FACE_OUTER_BOUND('',#4416,.F.);
#4418=ADVANCED_FACE('',(#4417),#4409,.F.);
#4419=CARTESIAN_POINT('',(-1.411991443506E1,1.25E0,1.740256572372E1));
#4420=DIRECTION('',(1.E0,0.E0,0.E0));
#4421=DIRECTION('',(0.E0,-2.588190451025E-1,-9.659258262891E-1));
#4422=AXIS2_PLACEMENT_3D('',#4419,#4420,#4421);
#4423=CYLINDRICAL_SURFACE('',#4422,1.E-1);
#4424=ORIENTED_EDGE('',*,*,#4412,.F.);
#4425=ORIENTED_EDGE('',*,*,#4357,.T.);
#4426=ORIENTED_EDGE('',*,*,#4252,.T.);
#4428=ORIENTED_EDGE('',*,*,#4427,.F.);
#4429=EDGE_LOOP('',(#4424,#4425,#4426,#4428));
#4430=FACE_OUTER_BOUND('',#4429,.F.);
#4431=ADVANCED_FACE('',(#4430),#4423,.F.);
#4432=CARTESIAN_POINT('',(1.4E1,1.25E0,1.4E1));
#4433=DIRECTION('',(0.E0,-1.E0,0.E0));
#4434=DIRECTION('',(-3.345463054320E-2,0.E0,9.994402371804E-1));
#4435=AXIS2_PLACEMENT_3D('',#4432,#4433,#4434);
#4436=TOROIDAL_SURFACE('',#4435,3.402565723718E0,1.E-1);
#4438=ORIENTED_EDGE('',*,*,#4437,.F.);
#4439=ORIENTED_EDGE('',*,*,#4427,.T.);
#4440=ORIENTED_EDGE('',*,*,#4250,.T.);
#4442=ORIENTED_EDGE('',*,*,#4441,.F.);
#4443=EDGE_LOOP('',(#4438,#4439,#4440,#4442));
#4444=FACE_OUTER_BOUND('',#4443,.F.);
#4445=ADVANCED_FACE('',(#4444),#4436,.F.);
#4446=CARTESIAN_POINT('',(1.4E1,8.975945096972E-1,1.4E1));
#4447=DIRECTION('',(0.E0,-1.E0,0.E0));
#4448=DIRECTION('',(-1.E0,0.E0,0.E0));
#4449=AXIS2_PLACEMENT_3D('',#4446,#4447,#4448);
#4450=CONICAL_SURFACE('',#4449,3.393464872212E0,1.5E1);
#4452=ORIENTED_EDGE('',*,*,#4451,.F.);
#4453=ORIENTED_EDGE('',*,*,#4414,.F.);
#4454=ORIENTED_EDGE('',*,*,#4437,.T.);
#4456=ORIENTED_EDGE('',*,*,#4455,.T.);
#4457=EDGE_LOOP('',(#4452,#4453,#4454,#4456));
#4458=FACE_OUTER_BOUND('',#4457,.F.);
#4459=ADVANCED_FACE('',(#4458),#4450,.T.);
#4460=CARTESIAN_POINT('',(1.4E1,4.675433058637E-1,1.4E1));
#4461=DIRECTION('',(0.E0,-1.E0,0.E0));
#4462=DIRECTION('',(-3.328889302072E-2,0.E0,9.994457712160E-1));
#4463=AXIS2_PLACEMENT_3D('',#4460,#4461,#4462);
#4464=TOROIDAL_SURFACE('',#4463,3.094586272819E0,4.E-1);
#4465=ORIENTED_EDGE('',*,*,#4451,.T.);
#4467=ORIENTED_EDGE('',*,*,#4466,.T.);
#4469=ORIENTED_EDGE('',*,*,#4468,.F.);
#4470=ORIENTED_EDGE('',*,*,#4397,.F.);
#4471=EDGE_LOOP('',(#4465,#4467,#4469,#4470));
#4472=FACE_OUTER_BOUND('',#4471,.F.);
#4473=ADVANCED_FACE('',(#4472),#4464,.T.);
#4474=CARTESIAN_POINT('',(1.709458627282E1,4.675433058637E-1,1.411991443506E1));
#4475=DIRECTION('',(0.E0,0.E0,-1.E0));
#4476=DIRECTION('',(9.659258262891E-1,2.588190451025E-1,0.E0));
#4477=AXIS2_PLACEMENT_3D('',#4474,#4475,#4476);
#4478=CYLINDRICAL_SURFACE('',#4477,4.E-1);
#4480=ORIENTED_EDGE('',*,*,#4479,.T.);
#4482=ORIENTED_EDGE('',*,*,#4481,.T.);
#4484=ORIENTED_EDGE('',*,*,#4483,.F.);
#4485=ORIENTED_EDGE('',*,*,#4466,.F.);
#4486=EDGE_LOOP('',(#4480,#4482,#4484,#4485));
#4487=FACE_OUTER_BOUND('',#4486,.F.);
#4488=ADVANCED_FACE('',(#4487),#4478,.T.);
#4489=CARTESIAN_POINT('',(1.727224318643E1,1.35E0,-1.4E1));
#4490=DIRECTION('',(-9.659258262891E-1,-2.588190451025E-1,0.E0));
#4491=DIRECTION('',(2.588190451025E-1,-9.659258262891E-1,0.E0));
#4492=AXIS2_PLACEMENT_3D('',#4489,#4490,#4491);
#4493=PLANE('',#4492);
#4494=ORIENTED_EDGE('',*,*,#4479,.F.);
#4495=ORIENTED_EDGE('',*,*,#4455,.F.);
#4497=ORIENTED_EDGE('',*,*,#4496,.T.);
#4499=ORIENTED_EDGE('',*,*,#4498,.T.);
#4500=EDGE_LOOP('',(#4494,#4495,#4497,#4499));
#4501=FACE_OUTER_BOUND('',#4500,.F.);
#4502=ADVANCED_FACE('',(#4501),#4493,.F.);
#4503=CARTESIAN_POINT('',(1.740256572372E1,1.25E0,1.411991443506E1));
#4504=DIRECTION('',(0.E0,0.E0,-1.E0));
#4505=DIRECTION('',(-9.659258262891E-1,-2.588190451025E-1,0.E0));
#4506=AXIS2_PLACEMENT_3D('',#4503,#4504,#4505);
#4507=CYLINDRICAL_SURFACE('',#4506,1.E-1);
#4508=ORIENTED_EDGE('',*,*,#4496,.F.);
#4509=ORIENTED_EDGE('',*,*,#4441,.T.);
#4510=ORIENTED_EDGE('',*,*,#4248,.T.);
#4512=ORIENTED_EDGE('',*,*,#4511,.F.);
#4513=EDGE_LOOP('',(#4508,#4509,#4510,#4512));
#4514=FACE_OUTER_BOUND('',#4513,.F.);
#4515=ADVANCED_FACE('',(#4514),#4507,.F.);
#4516=CARTESIAN_POINT('',(1.4E1,1.25E0,-1.4E1));
#4517=DIRECTION('',(0.E0,-1.E0,0.E0));
#4518=DIRECTION('',(9.994402371804E-1,0.E0,3.345463054320E-2));
#4519=AXIS2_PLACEMENT_3D('',#4516,#4517,#4518);
#4520=TOROIDAL_SURFACE('',#4519,3.402565723718E0,1.E-1);
#4522=ORIENTED_EDGE('',*,*,#4521,.F.);
#4523=ORIENTED_EDGE('',*,*,#4511,.T.);
#4524=ORIENTED_EDGE('',*,*,#4246,.T.);
#4526=ORIENTED_EDGE('',*,*,#4525,.F.);
#4527=EDGE_LOOP('',(#4522,#4523,#4524,#4526));
#4528=FACE_OUTER_BOUND('',#4527,.F.);
#4529=ADVANCED_FACE('',(#4528),#4520,.F.);
#4530=CARTESIAN_POINT('',(1.4E1,8.975945096972E-1,-1.4E1));
#4531=DIRECTION('',(0.E0,-1.E0,0.E0));
#4532=DIRECTION('',(0.E0,0.E0,1.E0));
#4533=AXIS2_PLACEMENT_3D('',#4530,#4531,#4532);
#4534=CONICAL_SURFACE('',#4533,3.393464872212E0,1.5E1);
#4536=ORIENTED_EDGE('',*,*,#4535,.F.);
#4537=ORIENTED_EDGE('',*,*,#4498,.F.);
#4538=ORIENTED_EDGE('',*,*,#4521,.T.);
#4540=ORIENTED_EDGE('',*,*,#4539,.T.);
#4541=EDGE_LOOP('',(#4536,#4537,#4538,#4540));
#4542=FACE_OUTER_BOUND('',#4541,.F.);
#4543=ADVANCED_FACE('',(#4542),#4534,.T.);
#4544=CARTESIAN_POINT('',(1.4E1,4.675433058637E-1,-1.4E1));
#4545=DIRECTION('',(0.E0,-1.E0,0.E0));
#4546=DIRECTION('',(9.994457712160E-1,0.E0,3.328889302072E-2));
#4547=AXIS2_PLACEMENT_3D('',#4544,#4545,#4546);
#4548=TOROIDAL_SURFACE('',#4547,3.094586272819E0,4.E-1);
#4549=ORIENTED_EDGE('',*,*,#4535,.T.);
#4551=ORIENTED_EDGE('',*,*,#4550,.T.);
#4553=ORIENTED_EDGE('',*,*,#4552,.F.);
#4554=ORIENTED_EDGE('',*,*,#4481,.F.);
#4555=EDGE_LOOP('',(#4549,#4551,#4553,#4554));
#4556=FACE_OUTER_BOUND('',#4555,.F.);
#4557=ADVANCED_FACE('',(#4556),#4548,.T.);
#4558=CARTESIAN_POINT('',(1.411991443506E1,4.675433058637E-1,
-1.709458627282E1));
#4559=DIRECTION('',(-1.E0,0.E0,0.E0));
#4560=DIRECTION('',(0.E0,2.588190451025E-1,-9.659258262891E-1));
#4561=AXIS2_PLACEMENT_3D('',#4558,#4559,#4560);
#4562=CYLINDRICAL_SURFACE('',#4561,4.E-1);
#4564=ORIENTED_EDGE('',*,*,#4563,.T.);
#4565=ORIENTED_EDGE('',*,*,#4301,.T.);
#4567=ORIENTED_EDGE('',*,*,#4566,.F.);
#4568=ORIENTED_EDGE('',*,*,#4550,.F.);
#4569=EDGE_LOOP('',(#4564,#4565,#4567,#4568));
#4570=FACE_OUTER_BOUND('',#4569,.F.);
#4571=ADVANCED_FACE('',(#4570),#4562,.T.);
#4572=CARTESIAN_POINT('',(-1.4E1,1.35E0,-1.727224318643E1));
#4573=DIRECTION('',(0.E0,-2.588190451025E-1,9.659258262891E-1));
#4574=DIRECTION('',(0.E0,-9.659258262891E-1,-2.588190451025E-1));
#4575=AXIS2_PLACEMENT_3D('',#4572,#4573,#4574);
#4576=PLANE('',#4575);
#4577=ORIENTED_EDGE('',*,*,#4563,.F.);
#4578=ORIENTED_EDGE('',*,*,#4539,.F.);
#4580=ORIENTED_EDGE('',*,*,#4579,.T.);
#4581=ORIENTED_EDGE('',*,*,#4283,.T.);
#4582=EDGE_LOOP('',(#4577,#4578,#4580,#4581));
#4583=FACE_OUTER_BOUND('',#4582,.F.);
#4584=ADVANCED_FACE('',(#4583),#4576,.F.);
#4585=CARTESIAN_POINT('',(1.411991443506E1,1.25E0,-1.740256572372E1));
#4586=DIRECTION('',(-1.E0,0.E0,0.E0));
#4587=DIRECTION('',(0.E0,-2.588190451025E-1,9.659258262891E-1));
#4588=AXIS2_PLACEMENT_3D('',#4585,#4586,#4587);
#4589=CYLINDRICAL_SURFACE('',#4588,1.E-1);
#4590=ORIENTED_EDGE('',*,*,#4579,.F.);
#4591=ORIENTED_EDGE('',*,*,#4525,.T.);
#4592=ORIENTED_EDGE('',*,*,#4244,.T.);
#4593=ORIENTED_EDGE('',*,*,#4268,.F.);
#4594=EDGE_LOOP('',(#4590,#4591,#4592,#4593));
#4595=FACE_OUTER_BOUND('',#4594,.F.);
#4596=ADVANCED_FACE('',(#4595),#4589,.F.);
#4597=CARTESIAN_POINT('',(-1.416739282679E1,5.E-1,-1.7E1));
#4598=DIRECTION('',(1.E0,0.E0,0.E0));
#4599=DIRECTION('',(0.E0,-1.E0,0.E0));
#4600=AXIS2_PLACEMENT_3D('',#4597,#4598,#4599);
#4601=CYLINDRICAL_SURFACE('',#4600,5.E-1);
#4602=ORIENTED_EDGE('',*,*,#4566,.T.);
#4604=ORIENTED_EDGE('',*,*,#4603,.F.);
#4605=ORIENTED_EDGE('',*,*,#2280,.T.);
#4607=ORIENTED_EDGE('',*,*,#4606,.T.);
#4608=EDGE_LOOP('',(#4602,#4604,#4605,#4607));
#4609=FACE_OUTER_BOUND('',#4608,.F.);
#4610=ADVANCED_FACE('',(#4609),#4601,.T.);
#4611=CARTESIAN_POINT('',(-1.4E1,5.E-1,-1.4E1));
#4612=DIRECTION('',(0.E0,-1.E0,0.E0));
#4613=DIRECTION('',(-9.994333040870E-1,0.E0,3.366111527862E-2));
#4614=AXIS2_PLACEMENT_3D('',#4611,#4612,#4613);
#4615=TOROIDAL_SURFACE('',#4614,3.E0,5.E-1);
#4616=ORIENTED_EDGE('',*,*,#4299,.T.);
#4618=ORIENTED_EDGE('',*,*,#4617,.F.);
#4619=ORIENTED_EDGE('',*,*,#2282,.T.);
#4620=ORIENTED_EDGE('',*,*,#4603,.T.);
#4621=EDGE_LOOP('',(#4616,#4618,#4619,#4620));
#4622=FACE_OUTER_BOUND('',#4621,.F.);
#4623=ADVANCED_FACE('',(#4622),#4615,.T.);
#4624=CARTESIAN_POINT('',(-1.7E1,5.E-1,1.416739282679E1));
#4625=DIRECTION('',(0.E0,0.E0,-1.E0));
#4626=DIRECTION('',(0.E0,-1.E0,0.E0));
#4627=AXIS2_PLACEMENT_3D('',#4624,#4625,#4626);
#4628=CYLINDRICAL_SURFACE('',#4627,5.E-1);
#4629=ORIENTED_EDGE('',*,*,#4315,.T.);
#4631=ORIENTED_EDGE('',*,*,#4630,.F.);
#4632=ORIENTED_EDGE('',*,*,#2284,.T.);
#4633=ORIENTED_EDGE('',*,*,#4617,.T.);
#4634=EDGE_LOOP('',(#4629,#4631,#4632,#4633));
#4635=FACE_OUTER_BOUND('',#4634,.F.);
#4636=ADVANCED_FACE('',(#4635),#4628,.T.);
#4637=CARTESIAN_POINT('',(-1.4E1,5.E-1,1.4E1));
#4638=DIRECTION('',(0.E0,-1.E0,0.E0));
#4639=DIRECTION('',(3.366111527862E-2,0.E0,9.994333040870E-1));
#4640=AXIS2_PLACEMENT_3D('',#4637,#4638,#4639);
#4641=TOROIDAL_SURFACE('',#4640,3.E0,5.E-1);
#4642=ORIENTED_EDGE('',*,*,#4384,.T.);
#4644=ORIENTED_EDGE('',*,*,#4643,.F.);
#4645=ORIENTED_EDGE('',*,*,#2286,.T.);
#4646=ORIENTED_EDGE('',*,*,#4630,.T.);
#4647=EDGE_LOOP('',(#4642,#4644,#4645,#4646));
#4648=FACE_OUTER_BOUND('',#4647,.F.);
#4649=ADVANCED_FACE('',(#4648),#4641,.T.);
#4650=CARTESIAN_POINT('',(1.416739282679E1,5.E-1,1.7E1));
#4651=DIRECTION('',(-1.E0,0.E0,0.E0));
#4652=DIRECTION('',(0.E0,-1.E0,0.E0));
#4653=AXIS2_PLACEMENT_3D('',#4650,#4651,#4652);
#4654=CYLINDRICAL_SURFACE('',#4653,5.E-1);
#4655=ORIENTED_EDGE('',*,*,#4399,.T.);
#4657=ORIENTED_EDGE('',*,*,#4656,.F.);
#4658=ORIENTED_EDGE('',*,*,#2288,.T.);
#4659=ORIENTED_EDGE('',*,*,#4643,.T.);
#4660=EDGE_LOOP('',(#4655,#4657,#4658,#4659));
#4661=FACE_OUTER_BOUND('',#4660,.F.);
#4662=ADVANCED_FACE('',(#4661),#4654,.T.);
#4663=CARTESIAN_POINT('',(1.4E1,5.E-1,1.4E1));
#4664=DIRECTION('',(0.E0,-1.E0,0.E0));
#4665=DIRECTION('',(9.994333040870E-1,0.E0,-3.366111527862E-2));
#4666=AXIS2_PLACEMENT_3D('',#4663,#4664,#4665);
#4667=TOROIDAL_SURFACE('',#4666,3.E0,5.E-1);
#4668=ORIENTED_EDGE('',*,*,#4468,.T.);
#4670=ORIENTED_EDGE('',*,*,#4669,.F.);
#4671=ORIENTED_EDGE('',*,*,#2290,.T.);
#4672=ORIENTED_EDGE('',*,*,#4656,.T.);
#4673=EDGE_LOOP('',(#4668,#4670,#4671,#4672));
#4674=FACE_OUTER_BOUND('',#4673,.F.);
#4675=ADVANCED_FACE('',(#4674),#4667,.T.);
#4676=CARTESIAN_POINT('',(1.7E1,5.E-1,-1.416739282679E1));
#4677=DIRECTION('',(0.E0,0.E0,1.E0));
#4678=DIRECTION('',(0.E0,-1.E0,0.E0));
#4679=AXIS2_PLACEMENT_3D('',#4676,#4677,#4678);
#4680=CYLINDRICAL_SURFACE('',#4679,5.E-1);
#4681=ORIENTED_EDGE('',*,*,#4483,.T.);
#4683=ORIENTED_EDGE('',*,*,#4682,.F.);
#4684=ORIENTED_EDGE('',*,*,#2292,.T.);
#4685=ORIENTED_EDGE('',*,*,#4669,.T.);
#4686=EDGE_LOOP('',(#4681,#4683,#4684,#4685));
#4687=FACE_OUTER_BOUND('',#4686,.F.);
#4688=ADVANCED_FACE('',(#4687),#4680,.T.);
#4689=CARTESIAN_POINT('',(1.4E1,5.E-1,-1.4E1));
#4690=DIRECTION('',(0.E0,-1.E0,0.E0));
#4691=DIRECTION('',(-3.366111527862E-2,0.E0,-9.994333040870E-1));
#4692=AXIS2_PLACEMENT_3D('',#4689,#4690,#4691);
#4693=TOROIDAL_SURFACE('',#4692,3.E0,5.E-1);
#4694=ORIENTED_EDGE('',*,*,#4552,.T.);
#4695=ORIENTED_EDGE('',*,*,#4606,.F.);
#4696=ORIENTED_EDGE('',*,*,#2278,.T.);
#4697=ORIENTED_EDGE('',*,*,#4682,.T.);
#4698=EDGE_LOOP('',(#4694,#4695,#4696,#4697));
#4699=FACE_OUTER_BOUND('',#4698,.F.);
#4700=ADVANCED_FACE('',(#4699),#4693,.T.);
#4701=CARTESIAN_POINT('',(-1.4E1,1.25E0,-1.4E1));
#4702=DIRECTION('',(0.E0,-1.E0,0.E0));
#4703=DIRECTION('',(3.638171418743E-2,0.E0,-9.993379662921E-1));
#4704=AXIS2_PLACEMENT_3D('',#4701,#4702,#4703);
#4705=TOROIDAL_SURFACE('',#4704,4.5E0,1.E-1);
#4706=ORIENTED_EDGE('',*,*,#4225,.F.);
#4708=ORIENTED_EDGE('',*,*,#4707,.T.);
#4709=ORIENTED_EDGE('',*,*,#4116,.T.);
#4711=ORIENTED_EDGE('',*,*,#4710,.F.);
#4712=EDGE_LOOP('',(#4706,#4708,#4709,#4711));
#4713=FACE_OUTER_BOUND('',#4712,.F.);
#4714=ADVANCED_FACE('',(#4713),#4705,.F.);
#4715=CARTESIAN_POINT('',(1.417687379171E1,1.25E0,-1.85E1));
#4716=DIRECTION('',(-1.E0,0.E0,0.E0));
#4717=DIRECTION('',(0.E0,1.E0,0.E0));
#4718=AXIS2_PLACEMENT_3D('',#4715,#4716,#4717);
#4719=CYLINDRICAL_SURFACE('',#4718,1.E-1);
#4720=ORIENTED_EDGE('',*,*,#4238,.F.);
#4721=ORIENTED_EDGE('',*,*,#4215,.T.);
#4722=ORIENTED_EDGE('',*,*,#4101,.T.);
#4723=ORIENTED_EDGE('',*,*,#4707,.F.);
#4724=EDGE_LOOP('',(#4720,#4721,#4722,#4723));
#4725=FACE_OUTER_BOUND('',#4724,.F.);
#4726=ADVANCED_FACE('',(#4725),#4719,.F.);
#4727=CARTESIAN_POINT('',(-1.85E1,1.25E0,-1.417687379171E1));
#4728=DIRECTION('',(0.E0,0.E0,1.E0));
#4729=DIRECTION('',(0.E0,1.E0,0.E0));
#4730=AXIS2_PLACEMENT_3D('',#4727,#4728,#4729);
#4731=CYLINDRICAL_SURFACE('',#4730,1.E-1);
#4732=ORIENTED_EDGE('',*,*,#4227,.F.);
#4733=ORIENTED_EDGE('',*,*,#4710,.T.);
#4734=ORIENTED_EDGE('',*,*,#4130,.T.);
#4736=ORIENTED_EDGE('',*,*,#4735,.F.);
#4737=EDGE_LOOP('',(#4732,#4733,#4734,#4736));
#4738=FACE_OUTER_BOUND('',#4737,.F.);
#4739=ADVANCED_FACE('',(#4738),#4731,.F.);
#4740=CARTESIAN_POINT('',(-1.4E1,1.25E0,1.4E1));
#4741=DIRECTION('',(0.E0,-1.E0,0.E0));
#4742=DIRECTION('',(-9.993379662921E-1,0.E0,-3.638171418743E-2));
#4743=AXIS2_PLACEMENT_3D('',#4740,#4741,#4742);
#4744=TOROIDAL_SURFACE('',#4743,4.5E0,1.E-1);
#4745=ORIENTED_EDGE('',*,*,#4229,.F.);
#4746=ORIENTED_EDGE('',*,*,#4735,.T.);
#4747=ORIENTED_EDGE('',*,*,#4144,.T.);
#4749=ORIENTED_EDGE('',*,*,#4748,.F.);
#4750=EDGE_LOOP('',(#4745,#4746,#4747,#4749));
#4751=FACE_OUTER_BOUND('',#4750,.F.);
#4752=ADVANCED_FACE('',(#4751),#4744,.F.);
#4753=CARTESIAN_POINT('',(-1.417687379171E1,1.25E0,1.85E1));
#4754=DIRECTION('',(1.E0,0.E0,0.E0));
#4755=DIRECTION('',(0.E0,1.E0,0.E0));
#4756=AXIS2_PLACEMENT_3D('',#4753,#4754,#4755);
#4757=CYLINDRICAL_SURFACE('',#4756,1.E-1);
#4758=ORIENTED_EDGE('',*,*,#4231,.F.);
#4759=ORIENTED_EDGE('',*,*,#4748,.T.);
#4760=ORIENTED_EDGE('',*,*,#4158,.T.);
#4762=ORIENTED_EDGE('',*,*,#4761,.F.);
#4763=EDGE_LOOP('',(#4758,#4759,#4760,#4762));
#4764=FACE_OUTER_BOUND('',#4763,.F.);
#4765=ADVANCED_FACE('',(#4764),#4757,.F.);
#4766=CARTESIAN_POINT('',(1.4E1,1.25E0,1.4E1));
#4767=DIRECTION('',(0.E0,-1.E0,0.E0));
#4768=DIRECTION('',(-3.638171418743E-2,0.E0,9.993379662921E-1));
#4769=AXIS2_PLACEMENT_3D('',#4766,#4767,#4768);
#4770=TOROIDAL_SURFACE('',#4769,4.5E0,1.E-1);
#4771=ORIENTED_EDGE('',*,*,#4233,.F.);
#4772=ORIENTED_EDGE('',*,*,#4761,.T.);
#4773=ORIENTED_EDGE('',*,*,#4172,.T.);
#4775=ORIENTED_EDGE('',*,*,#4774,.F.);
#4776=EDGE_LOOP('',(#4771,#4772,#4773,#4775));
#4777=FACE_OUTER_BOUND('',#4776,.F.);
#4778=ADVANCED_FACE('',(#4777),#4770,.F.);
#4779=CARTESIAN_POINT('',(1.85E1,1.25E0,1.417687379171E1));
#4780=DIRECTION('',(0.E0,0.E0,-1.E0));
#4781=DIRECTION('',(3.552713678801E-14,1.E0,0.E0));
#4782=AXIS2_PLACEMENT_3D('',#4779,#4780,#4781);
#4783=CYLINDRICAL_SURFACE('',#4782,1.E-1);
#4784=ORIENTED_EDGE('',*,*,#4235,.F.);
#4785=ORIENTED_EDGE('',*,*,#4774,.T.);
#4786=ORIENTED_EDGE('',*,*,#4186,.T.);
#4787=ORIENTED_EDGE('',*,*,#4212,.F.);
#4788=EDGE_LOOP('',(#4784,#4785,#4786,#4787));
#4789=FACE_OUTER_BOUND('',#4788,.F.);
#4790=ADVANCED_FACE('',(#4789),#4783,.F.);
#4791=CARTESIAN_POINT('',(2.9E1,3.44E0,1.E1));
#4792=DIRECTION('',(0.E0,-1.E0,0.E0));
#4793=DIRECTION('',(-1.E0,0.E0,0.E0));
#4794=AXIS2_PLACEMENT_3D('',#4791,#4792,#4793);
#4795=CYLINDRICAL_SURFACE('',#4794,1.55E0);
#4796=ORIENTED_EDGE('',*,*,#2678,.T.);
#4798=ORIENTED_EDGE('',*,*,#4797,.T.);
#4799=ORIENTED_EDGE('',*,*,#3242,.F.);
#4801=ORIENTED_EDGE('',*,*,#4800,.F.);
#4802=EDGE_LOOP('',(#4796,#4798,#4799,#4801));
#4803=FACE_OUTER_BOUND('',#4802,.F.);
#4804=ADVANCED_FACE('',(#4803),#4795,.F.);
#4805=CARTESIAN_POINT('',(2.9E1,3.44E0,1.E1));
#4806=DIRECTION('',(0.E0,-1.E0,0.E0));
#4807=DIRECTION('',(-1.E0,0.E0,0.E0));
#4808=AXIS2_PLACEMENT_3D('',#4805,#4806,#4807);
#4809=CYLINDRICAL_SURFACE('',#4808,1.55E0);
#4810=ORIENTED_EDGE('',*,*,#2680,.T.);
#4811=ORIENTED_EDGE('',*,*,#4800,.T.);
#4812=ORIENTED_EDGE('',*,*,#3244,.F.);
#4813=ORIENTED_EDGE('',*,*,#4797,.F.);
#4814=EDGE_LOOP('',(#4810,#4811,#4812,#4813));
#4815=FACE_OUTER_BOUND('',#4814,.F.);
#4816=ADVANCED_FACE('',(#4815),#4809,.F.);
#4817=CARTESIAN_POINT('',(2.9E1,3.44E0,-1.E1));
#4818=DIRECTION('',(0.E0,-1.E0,0.E0));
#4819=DIRECTION('',(-1.E0,0.E0,0.E0));
#4820=AXIS2_PLACEMENT_3D('',#4817,#4818,#4819);
#4821=CYLINDRICAL_SURFACE('',#4820,1.55E0);
#4822=ORIENTED_EDGE('',*,*,#2684,.T.);
#4824=ORIENTED_EDGE('',*,*,#4823,.T.);
#4825=ORIENTED_EDGE('',*,*,#3248,.F.);
#4827=ORIENTED_EDGE('',*,*,#4826,.F.);
#4828=EDGE_LOOP('',(#4822,#4824,#4825,#4827));
#4829=FACE_OUTER_BOUND('',#4828,.F.);
#4830=ADVANCED_FACE('',(#4829),#4821,.F.);
#4831=CARTESIAN_POINT('',(2.9E1,3.44E0,-1.E1));
#4832=DIRECTION('',(0.E0,-1.E0,0.E0));
#4833=DIRECTION('',(-1.E0,0.E0,0.E0));
#4834=AXIS2_PLACEMENT_3D('',#4831,#4832,#4833);
#4835=CYLINDRICAL_SURFACE('',#4834,1.55E0);
#4836=ORIENTED_EDGE('',*,*,#2686,.T.);
#4837=ORIENTED_EDGE('',*,*,#4826,.T.);
#4838=ORIENTED_EDGE('',*,*,#3250,.F.);
#4839=ORIENTED_EDGE('',*,*,#4823,.F.);
#4840=EDGE_LOOP('',(#4836,#4837,#4838,#4839));
#4841=FACE_OUTER_BOUND('',#4840,.F.);
#4842=ADVANCED_FACE('',(#4841),#4835,.F.);
#4844=CARTESIAN_POINT('',(-2.15E1,3.E0,1.E1));
#4845=DIRECTION('',(0.E0,-1.E0,0.E0));
#4846=DIRECTION('',(-1.E0,0.E0,0.E0));
#4847=AXIS2_PLACEMENT_3D('',#4844,#4845,#4846);
#4849=CARTESIAN_POINT('',(-2.15E1,5.E-1,1.E1));
#4850=DIRECTION('',(0.E0,1.E0,0.E0));
#4851=DIRECTION('',(1.E0,0.E0,0.E0));
#4852=AXIS2_PLACEMENT_3D('',#4849,#4850,#4851);
#4854=CARTESIAN_POINT('',(-2.15E1,3.E0,1.E1));
#4855=DIRECTION('',(0.E0,-1.E0,0.E0));
#4856=DIRECTION('',(1.E0,0.E0,0.E0));
#4857=AXIS2_PLACEMENT_3D('',#4854,#4855,#4856);
#4859=DIRECTION('',(0.E0,1.E0,0.E0));
#4860=VECTOR('',#4859,2.5E0);
#4861=CARTESIAN_POINT('',(-2.25E1,5.E-1,1.E1));
#4862=LINE('',#4861,#4860);
#4863=CARTESIAN_POINT('',(-2.15E1,5.E-1,1.E1));
#4864=DIRECTION('',(0.E0,1.E0,0.E0));
#4865=DIRECTION('',(-1.E0,0.E0,0.E0));
#4866=AXIS2_PLACEMENT_3D('',#4863,#4864,#4865);
#4868=DIRECTION('',(0.E0,1.E0,0.E0));
#4869=VECTOR('',#4868,2.5E0);
#4870=CARTESIAN_POINT('',(-2.05E1,5.E-1,1.E1));
#4871=LINE('',#4870,#4869);
#4872=CARTESIAN_POINT('',(-2.25E1,3.E0,1.E1));
#4873=CARTESIAN_POINT('',(-2.05E1,3.E0,1.E1));
#4874=VERTEX_POINT('',#4872);
#4875=VERTEX_POINT('',#4873);
#4876=CARTESIAN_POINT('',(-2.25E1,5.E-1,1.E1));
#4877=VERTEX_POINT('',#4876);
#4878=CARTESIAN_POINT('',(-2.05E1,5.E-1,1.E1));
#4879=VERTEX_POINT('',#4878);
#4880=CARTESIAN_POINT('',(-2.15E1,3.465E0,1.E1));
#4881=DIRECTION('',(0.E0,-1.E0,0.E0));
#4882=DIRECTION('',(-1.E0,0.E0,0.E0));
#4883=AXIS2_PLACEMENT_3D('',#4880,#4881,#4882);
#4884=CYLINDRICAL_SURFACE('',#4883,1.E0);
#4886=ORIENTED_EDGE('',*,*,#4885,.T.);
#4888=ORIENTED_EDGE('',*,*,#4887,.F.);
#4890=ORIENTED_EDGE('',*,*,#4889,.T.);
#4892=ORIENTED_EDGE('',*,*,#4891,.T.);
#4893=EDGE_LOOP('',(#4886,#4888,#4890,#4892));
#4894=FACE_OUTER_BOUND('',#4893,.F.);
#4895=ADVANCED_FACE('',(#4894),#4884,.F.);
#4896=CARTESIAN_POINT('',(-2.15E1,3.465E0,1.E1));
#4897=DIRECTION('',(0.E0,-1.E0,0.E0));
#4898=DIRECTION('',(-1.E0,0.E0,0.E0));
#4899=AXIS2_PLACEMENT_3D('',#4896,#4897,#4898);
#4900=CYLINDRICAL_SURFACE('',#4899,1.E0);
#4902=ORIENTED_EDGE('',*,*,#4901,.T.);
#4903=ORIENTED_EDGE('',*,*,#4891,.F.);
#4905=ORIENTED_EDGE('',*,*,#4904,.T.);
#4906=ORIENTED_EDGE('',*,*,#4887,.T.);
#4907=EDGE_LOOP('',(#4902,#4903,#4905,#4906));
#4908=FACE_OUTER_BOUND('',#4907,.F.);
#4909=ADVANCED_FACE('',(#4908),#4900,.F.);
#4911=CARTESIAN_POINT('',(-2.15E1,3.E0,-1.E1));
#4912=DIRECTION('',(0.E0,-1.E0,0.E0));
#4913=DIRECTION('',(-1.E0,0.E0,0.E0));
#4914=AXIS2_PLACEMENT_3D('',#4911,#4912,#4913);
#4916=CARTESIAN_POINT('',(-2.15E1,5.E-1,-1.E1));
#4917=DIRECTION('',(0.E0,1.E0,0.E0));
#4918=DIRECTION('',(1.E0,0.E0,0.E0));
#4919=AXIS2_PLACEMENT_3D('',#4916,#4917,#4918);
#4921=CARTESIAN_POINT('',(-2.15E1,3.E0,-1.E1));
#4922=DIRECTION('',(0.E0,-1.E0,0.E0));
#4923=DIRECTION('',(1.E0,0.E0,0.E0));
#4924=AXIS2_PLACEMENT_3D('',#4921,#4922,#4923);
#4926=DIRECTION('',(0.E0,1.E0,0.E0));
#4927=VECTOR('',#4926,2.5E0);
#4928=CARTESIAN_POINT('',(-2.25E1,5.E-1,-1.E1));
#4929=LINE('',#4928,#4927);
#4930=CARTESIAN_POINT('',(-2.15E1,5.E-1,-1.E1));
#4931=DIRECTION('',(0.E0,1.E0,0.E0));
#4932=DIRECTION('',(-1.E0,0.E0,0.E0));
#4933=AXIS2_PLACEMENT_3D('',#4930,#4931,#4932);
#4935=DIRECTION('',(0.E0,1.E0,0.E0));
#4936=VECTOR('',#4935,2.5E0);
#4937=CARTESIAN_POINT('',(-2.05E1,5.E-1,-1.E1));
#4938=LINE('',#4937,#4936);
#4939=CARTESIAN_POINT('',(-2.25E1,3.E0,-1.E1));
#4940=CARTESIAN_POINT('',(-2.05E1,3.E0,-1.E1));
#4941=VERTEX_POINT('',#4939);
#4942=VERTEX_POINT('',#4940);
#4943=CARTESIAN_POINT('',(-2.25E1,5.E-1,-1.E1));
#4944=CARTESIAN_POINT('',(-2.05E1,5.E-1,-1.E1));
#4945=VERTEX_POINT('',#4943);
#4946=VERTEX_POINT('',#4944);
#4947=CARTESIAN_POINT('',(-2.15E1,3.465E0,-1.E1));
#4948=DIRECTION('',(0.E0,-1.E0,0.E0));
#4949=DIRECTION('',(-1.E0,0.E0,0.E0));
#4950=AXIS2_PLACEMENT_3D('',#4947,#4948,#4949);
#4951=CYLINDRICAL_SURFACE('',#4950,1.E0);
#4953=ORIENTED_EDGE('',*,*,#4952,.T.);
#4955=ORIENTED_EDGE('',*,*,#4954,.F.);
#4957=ORIENTED_EDGE('',*,*,#4956,.T.);
#4959=ORIENTED_EDGE('',*,*,#4958,.T.);
#4960=EDGE_LOOP('',(#4953,#4955,#4957,#4959));
#4961=FACE_OUTER_BOUND('',#4960,.F.);
#4962=ADVANCED_FACE('',(#4961),#4951,.F.);
#4963=CARTESIAN_POINT('',(-2.15E1,3.465E0,-1.E1));
#4964=DIRECTION('',(0.E0,-1.E0,0.E0));
#4965=DIRECTION('',(-1.E0,0.E0,0.E0));
#4966=AXIS2_PLACEMENT_3D('',#4963,#4964,#4965);
#4967=CYLINDRICAL_SURFACE('',#4966,1.E0);
#4969=ORIENTED_EDGE('',*,*,#4968,.T.);
#4970=ORIENTED_EDGE('',*,*,#4958,.F.);
#4972=ORIENTED_EDGE('',*,*,#4971,.T.);
#4973=ORIENTED_EDGE('',*,*,#4954,.T.);
#4974=EDGE_LOOP('',(#4969,#4970,#4972,#4973));
#4975=FACE_OUTER_BOUND('',#4974,.F.);
#4976=ADVANCED_FACE('',(#4975),#4967,.F.);
#4978=CARTESIAN_POINT('',(1.E1,3.E0,2.15E1));
#4979=DIRECTION('',(0.E0,-1.E0,0.E0));
#4980=DIRECTION('',(0.E0,0.E0,1.E0));
#4981=AXIS2_PLACEMENT_3D('',#4978,#4979,#4980);
#4983=CARTESIAN_POINT('',(1.E1,5.E-1,2.15E1));
#4984=DIRECTION('',(0.E0,1.E0,0.E0));
#4985=DIRECTION('',(0.E0,0.E0,-1.E0));
#4986=AXIS2_PLACEMENT_3D('',#4983,#4984,#4985);
#4988=DIRECTION('',(0.E0,1.E0,0.E0));
#4989=VECTOR('',#4988,2.5E0);
#4990=CARTESIAN_POINT('',(1.E1,5.E-1,2.25E1));
#4991=LINE('',#4990,#4989);
#4992=CARTESIAN_POINT('',(1.E1,5.E-1,2.15E1));
#4993=DIRECTION('',(0.E0,1.E0,0.E0));
#4994=DIRECTION('',(0.E0,0.E0,1.E0));
#4995=AXIS2_PLACEMENT_3D('',#4992,#4993,#4994);
#4997=DIRECTION('',(0.E0,1.E0,0.E0));
#4998=VECTOR('',#4997,2.5E0);
#4999=CARTESIAN_POINT('',(1.E1,5.E-1,2.05E1));
#5000=LINE('',#4999,#4998);
#5001=CARTESIAN_POINT('',(1.E1,3.E0,2.15E1));
#5002=DIRECTION('',(0.E0,-1.E0,0.E0));
#5003=DIRECTION('',(0.E0,0.E0,-1.E0));
#5004=AXIS2_PLACEMENT_3D('',#5001,#5002,#5003);
#5006=CARTESIAN_POINT('',(1.E1,5.E-1,2.25E1));
#5007=CARTESIAN_POINT('',(1.E1,3.E0,2.25E1));
#5008=VERTEX_POINT('',#5006);
#5009=VERTEX_POINT('',#5007);
#5010=CARTESIAN_POINT('',(1.E1,5.E-1,2.05E1));
#5011=CARTESIAN_POINT('',(1.E1,3.E0,2.05E1));
#5012=VERTEX_POINT('',#5010);
#5013=VERTEX_POINT('',#5011);
#5014=CARTESIAN_POINT('',(1.E1,3.465E0,2.15E1));
#5015=DIRECTION('',(0.E0,-1.E0,0.E0));
#5016=DIRECTION('',(0.E0,0.E0,1.E0));
#5017=AXIS2_PLACEMENT_3D('',#5014,#5015,#5016);
#5018=CYLINDRICAL_SURFACE('',#5017,1.E0);
#5020=ORIENTED_EDGE('',*,*,#5019,.T.);
#5022=ORIENTED_EDGE('',*,*,#5021,.T.);
#5024=ORIENTED_EDGE('',*,*,#5023,.F.);
#5026=ORIENTED_EDGE('',*,*,#5025,.T.);
#5027=EDGE_LOOP('',(#5020,#5022,#5024,#5026));
#5028=FACE_OUTER_BOUND('',#5027,.F.);
#5029=ADVANCED_FACE('',(#5028),#5018,.F.);
#5030=CARTESIAN_POINT('',(1.E1,3.465E0,2.15E1));
#5031=DIRECTION('',(0.E0,-1.E0,0.E0));
#5032=DIRECTION('',(0.E0,0.E0,1.E0));
#5033=AXIS2_PLACEMENT_3D('',#5030,#5031,#5032);
#5034=CYLINDRICAL_SURFACE('',#5033,1.E0);
#5035=ORIENTED_EDGE('',*,*,#5019,.F.);
#5037=ORIENTED_EDGE('',*,*,#5036,.T.);
#5038=ORIENTED_EDGE('',*,*,#5023,.T.);
#5040=ORIENTED_EDGE('',*,*,#5039,.T.);
#5041=EDGE_LOOP('',(#5035,#5037,#5038,#5040));
#5042=FACE_OUTER_BOUND('',#5041,.F.);
#5043=ADVANCED_FACE('',(#5042),#5034,.F.);
#5045=CARTESIAN_POINT('',(-1.E1,3.E0,2.15E1));
#5046=DIRECTION('',(0.E0,-1.E0,0.E0));
#5047=DIRECTION('',(0.E0,0.E0,1.E0));
#5048=AXIS2_PLACEMENT_3D('',#5045,#5046,#5047);
#5050=CARTESIAN_POINT('',(-1.E1,5.E-1,2.15E1));
#5051=DIRECTION('',(0.E0,1.E0,0.E0));
#5052=DIRECTION('',(0.E0,0.E0,-1.E0));
#5053=AXIS2_PLACEMENT_3D('',#5050,#5051,#5052);
#5055=DIRECTION('',(0.E0,1.E0,0.E0));
#5056=VECTOR('',#5055,2.5E0);
#5057=CARTESIAN_POINT('',(-1.E1,5.E-1,2.25E1));
#5058=LINE('',#5057,#5056);
#5059=CARTESIAN_POINT('',(-1.E1,5.E-1,2.15E1));
#5060=DIRECTION('',(0.E0,1.E0,0.E0));
#5061=DIRECTION('',(0.E0,0.E0,1.E0));
#5062=AXIS2_PLACEMENT_3D('',#5059,#5060,#5061);
#5064=DIRECTION('',(0.E0,1.E0,0.E0));
#5065=VECTOR('',#5064,2.5E0);
#5066=CARTESIAN_POINT('',(-1.E1,5.E-1,2.05E1));
#5067=LINE('',#5066,#5065);
#5068=CARTESIAN_POINT('',(-1.E1,3.E0,2.15E1));
#5069=DIRECTION('',(0.E0,-1.E0,0.E0));
#5070=DIRECTION('',(0.E0,0.E0,-1.E0));
#5071=AXIS2_PLACEMENT_3D('',#5068,#5069,#5070);
#5073=CARTESIAN_POINT('',(-1.E1,5.E-1,2.25E1));
#5074=CARTESIAN_POINT('',(-1.E1,3.E0,2.25E1));
#5075=VERTEX_POINT('',#5073);
#5076=VERTEX_POINT('',#5074);
#5077=CARTESIAN_POINT('',(-1.E1,5.E-1,2.05E1));
#5078=CARTESIAN_POINT('',(-1.E1,3.E0,2.05E1));
#5079=VERTEX_POINT('',#5077);
#5080=VERTEX_POINT('',#5078);
#5081=CARTESIAN_POINT('',(-1.E1,3.465E0,2.15E1));
#5082=DIRECTION('',(0.E0,-1.E0,0.E0));
#5083=DIRECTION('',(0.E0,0.E0,1.E0));
#5084=AXIS2_PLACEMENT_3D('',#5081,#5082,#5083);
#5085=CYLINDRICAL_SURFACE('',#5084,1.E0);
#5087=ORIENTED_EDGE('',*,*,#5086,.T.);
#5089=ORIENTED_EDGE('',*,*,#5088,.T.);
#5091=ORIENTED_EDGE('',*,*,#5090,.F.);
#5093=ORIENTED_EDGE('',*,*,#5092,.T.);
#5094=EDGE_LOOP('',(#5087,#5089,#5091,#5093));
#5095=FACE_OUTER_BOUND('',#5094,.F.);
#5096=ADVANCED_FACE('',(#5095),#5085,.F.);
#5097=CARTESIAN_POINT('',(-1.E1,3.465E0,2.15E1));
#5098=DIRECTION('',(0.E0,-1.E0,0.E0));
#5099=DIRECTION('',(0.E0,0.E0,1.E0));
#5100=AXIS2_PLACEMENT_3D('',#5097,#5098,#5099);
#5101=CYLINDRICAL_SURFACE('',#5100,1.E0);
#5102=ORIENTED_EDGE('',*,*,#5086,.F.);
#5104=ORIENTED_EDGE('',*,*,#5103,.T.);
#5105=ORIENTED_EDGE('',*,*,#5090,.T.);
#5107=ORIENTED_EDGE('',*,*,#5106,.T.);
#5108=EDGE_LOOP('',(#5102,#5104,#5105,#5107));
#5109=FACE_OUTER_BOUND('',#5108,.F.);
#5110=ADVANCED_FACE('',(#5109),#5101,.F.);
#5112=CARTESIAN_POINT('',(2.15E1,3.E0,-1.E1));
#5113=DIRECTION('',(0.E0,-1.E0,0.E0));
#5114=DIRECTION('',(1.E0,0.E0,0.E0));
#5115=AXIS2_PLACEMENT_3D('',#5112,#5113,#5114);
#5117=CARTESIAN_POINT('',(2.15E1,5.E-1,-1.E1));
#5118=DIRECTION('',(0.E0,1.E0,0.E0));
#5119=DIRECTION('',(-1.E0,0.E0,0.E0));
#5120=AXIS2_PLACEMENT_3D('',#5117,#5118,#5119);
#5122=DIRECTION('',(0.E0,1.E0,0.E0));
#5123=VECTOR('',#5122,2.5E0);
#5124=CARTESIAN_POINT('',(2.25E1,5.E-1,-1.E1));
#5125=LINE('',#5124,#5123);
#5126=CARTESIAN_POINT('',(2.15E1,5.E-1,-1.E1));
#5127=DIRECTION('',(0.E0,1.E0,0.E0));
#5128=DIRECTION('',(1.E0,0.E0,0.E0));
#5129=AXIS2_PLACEMENT_3D('',#5126,#5127,#5128);
#5131=DIRECTION('',(0.E0,1.E0,0.E0));
#5132=VECTOR('',#5131,2.5E0);
#5133=CARTESIAN_POINT('',(2.05E1,5.E-1,-1.E1));
#5134=LINE('',#5133,#5132);
#5135=CARTESIAN_POINT('',(2.15E1,3.E0,-1.E1));
#5136=DIRECTION('',(0.E0,-1.E0,0.E0));
#5137=DIRECTION('',(-1.E0,0.E0,0.E0));
#5138=AXIS2_PLACEMENT_3D('',#5135,#5136,#5137);
#5140=CARTESIAN_POINT('',(2.25E1,5.E-1,-1.E1));
#5141=CARTESIAN_POINT('',(2.25E1,3.E0,-1.E1));
#5142=VERTEX_POINT('',#5140);
#5143=VERTEX_POINT('',#5141);
#5144=CARTESIAN_POINT('',(2.05E1,5.E-1,-1.E1));
#5145=CARTESIAN_POINT('',(2.05E1,3.E0,-1.E1));
#5146=VERTEX_POINT('',#5144);
#5147=VERTEX_POINT('',#5145);
#5148=CARTESIAN_POINT('',(2.15E1,3.465E0,-1.E1));
#5149=DIRECTION('',(0.E0,-1.E0,0.E0));
#5150=DIRECTION('',(1.E0,0.E0,0.E0));
#5151=AXIS2_PLACEMENT_3D('',#5148,#5149,#5150);
#5152=CYLINDRICAL_SURFACE('',#5151,1.E0);
#5154=ORIENTED_EDGE('',*,*,#5153,.T.);
#5156=ORIENTED_EDGE('',*,*,#5155,.T.);
#5158=ORIENTED_EDGE('',*,*,#5157,.F.);
#5160=ORIENTED_EDGE('',*,*,#5159,.T.);
#5161=EDGE_LOOP('',(#5154,#5156,#5158,#5160));
#5162=FACE_OUTER_BOUND('',#5161,.F.);
#5163=ADVANCED_FACE('',(#5162),#5152,.F.);
#5164=CARTESIAN_POINT('',(2.15E1,3.465E0,-1.E1));
#5165=DIRECTION('',(0.E0,-1.E0,0.E0));
#5166=DIRECTION('',(1.E0,0.E0,0.E0));
#5167=AXIS2_PLACEMENT_3D('',#5164,#5165,#5166);
#5168=CYLINDRICAL_SURFACE('',#5167,1.E0);
#5169=ORIENTED_EDGE('',*,*,#5153,.F.);
#5171=ORIENTED_EDGE('',*,*,#5170,.T.);
#5172=ORIENTED_EDGE('',*,*,#5157,.T.);
#5174=ORIENTED_EDGE('',*,*,#5173,.T.);
#5175=EDGE_LOOP('',(#5169,#5171,#5172,#5174));
#5176=FACE_OUTER_BOUND('',#5175,.F.);
#5177=ADVANCED_FACE('',(#5176),#5168,.F.);
#5179=CARTESIAN_POINT('',(2.15E1,3.E0,1.E1));
#5180=DIRECTION('',(0.E0,-1.E0,0.E0));
#5181=DIRECTION('',(1.E0,0.E0,0.E0));
#5182=AXIS2_PLACEMENT_3D('',#5179,#5180,#5181);
#5184=CARTESIAN_POINT('',(2.15E1,5.E-1,1.E1));
#5185=DIRECTION('',(0.E0,1.E0,0.E0));
#5186=DIRECTION('',(-1.E0,0.E0,0.E0));
#5187=AXIS2_PLACEMENT_3D('',#5184,#5185,#5186);
#5189=DIRECTION('',(0.E0,1.E0,0.E0));
#5190=VECTOR('',#5189,2.5E0);
#5191=CARTESIAN_POINT('',(2.25E1,5.E-1,1.E1));
#5192=LINE('',#5191,#5190);
#5193=CARTESIAN_POINT('',(2.15E1,5.E-1,1.E1));
#5194=DIRECTION('',(0.E0,1.E0,0.E0));
#5195=DIRECTION('',(1.E0,0.E0,0.E0));
#5196=AXIS2_PLACEMENT_3D('',#5193,#5194,#5195);
#5198=DIRECTION('',(0.E0,1.E0,0.E0));
#5199=VECTOR('',#5198,2.5E0);
#5200=CARTESIAN_POINT('',(2.05E1,5.E-1,1.E1));
#5201=LINE('',#5200,#5199);
#5202=CARTESIAN_POINT('',(2.15E1,3.E0,1.E1));
#5203=DIRECTION('',(0.E0,-1.E0,0.E0));
#5204=DIRECTION('',(-1.E0,0.E0,0.E0));
#5205=AXIS2_PLACEMENT_3D('',#5202,#5203,#5204);
#5207=CARTESIAN_POINT('',(2.25E1,5.E-1,1.E1));
#5208=CARTESIAN_POINT('',(2.25E1,3.E0,1.E1));
#5209=VERTEX_POINT('',#5207);
#5210=VERTEX_POINT('',#5208);
#5211=CARTESIAN_POINT('',(2.05E1,5.E-1,1.E1));
#5212=CARTESIAN_POINT('',(2.05E1,3.E0,1.E1));
#5213=VERTEX_POINT('',#5211);
#5214=VERTEX_POINT('',#5212);
#5215=CARTESIAN_POINT('',(2.15E1,3.465E0,1.E1));
#5216=DIRECTION('',(0.E0,-1.E0,0.E0));
#5217=DIRECTION('',(1.E0,0.E0,0.E0));
#5218=AXIS2_PLACEMENT_3D('',#5215,#5216,#5217);
#5219=CYLINDRICAL_SURFACE('',#5218,1.E0);
#5221=ORIENTED_EDGE('',*,*,#5220,.T.);
#5223=ORIENTED_EDGE('',*,*,#5222,.T.);
#5225=ORIENTED_EDGE('',*,*,#5224,.F.);
#5227=ORIENTED_EDGE('',*,*,#5226,.T.);
#5228=EDGE_LOOP('',(#5221,#5223,#5225,#5227));
#5229=FACE_OUTER_BOUND('',#5228,.F.);
#5230=ADVANCED_FACE('',(#5229),#5219,.F.);
#5231=CARTESIAN_POINT('',(2.15E1,3.465E0,1.E1));
#5232=DIRECTION('',(0.E0,-1.E0,0.E0));
#5233=DIRECTION('',(1.E0,0.E0,0.E0));
#5234=AXIS2_PLACEMENT_3D('',#5231,#5232,#5233);
#5235=CYLINDRICAL_SURFACE('',#5234,1.E0);
#5236=ORIENTED_EDGE('',*,*,#5220,.F.);
#5238=ORIENTED_EDGE('',*,*,#5237,.T.);
#5239=ORIENTED_EDGE('',*,*,#5224,.T.);
#5241=ORIENTED_EDGE('',*,*,#5240,.T.);
#5242=EDGE_LOOP('',(#5236,#5238,#5239,#5241));
#5243=FACE_OUTER_BOUND('',#5242,.F.);
#5244=ADVANCED_FACE('',(#5243),#5235,.F.);
#5246=CARTESIAN_POINT('',(-1.E1,3.E0,-2.15E1));
#5247=DIRECTION('',(0.E0,-1.E0,0.E0));
#5248=DIRECTION('',(0.E0,0.E0,-1.E0));
#5249=AXIS2_PLACEMENT_3D('',#5246,#5247,#5248);
#5251=CARTESIAN_POINT('',(-1.E1,5.E-1,-2.15E1));
#5252=DIRECTION('',(0.E0,1.E0,0.E0));
#5253=DIRECTION('',(0.E0,0.E0,1.E0));
#5254=AXIS2_PLACEMENT_3D('',#5251,#5252,#5253);
#5256=DIRECTION('',(0.E0,1.E0,0.E0));
#5257=VECTOR('',#5256,2.5E0);
#5258=CARTESIAN_POINT('',(-1.E1,5.E-1,-2.25E1));
#5259=LINE('',#5258,#5257);
#5260=CARTESIAN_POINT('',(-1.E1,5.E-1,-2.15E1));
#5261=DIRECTION('',(0.E0,1.E0,0.E0));
#5262=DIRECTION('',(0.E0,0.E0,-1.E0));
#5263=AXIS2_PLACEMENT_3D('',#5260,#5261,#5262);
#5265=DIRECTION('',(0.E0,1.E0,0.E0));
#5266=VECTOR('',#5265,2.5E0);
#5267=CARTESIAN_POINT('',(-1.E1,5.E-1,-2.05E1));
#5268=LINE('',#5267,#5266);
#5269=CARTESIAN_POINT('',(-1.E1,3.E0,-2.15E1));
#5270=DIRECTION('',(0.E0,-1.E0,0.E0));
#5271=DIRECTION('',(0.E0,0.E0,1.E0));
#5272=AXIS2_PLACEMENT_3D('',#5269,#5270,#5271);
#5274=CARTESIAN_POINT('',(-1.E1,5.E-1,-2.25E1));
#5275=CARTESIAN_POINT('',(-1.E1,3.E0,-2.25E1));
#5276=VERTEX_POINT('',#5274);
#5277=VERTEX_POINT('',#5275);
#5278=CARTESIAN_POINT('',(-1.E1,5.E-1,-2.05E1));
#5279=CARTESIAN_POINT('',(-1.E1,3.E0,-2.05E1));
#5280=VERTEX_POINT('',#5278);
#5281=VERTEX_POINT('',#5279);
#5282=CARTESIAN_POINT('',(-1.E1,3.465E0,-2.15E1));
#5283=DIRECTION('',(0.E0,-1.E0,0.E0));
#5284=DIRECTION('',(0.E0,0.E0,-1.E0));
#5285=AXIS2_PLACEMENT_3D('',#5282,#5283,#5284);
#5286=CYLINDRICAL_SURFACE('',#5285,1.E0);
#5288=ORIENTED_EDGE('',*,*,#5287,.T.);
#5290=ORIENTED_EDGE('',*,*,#5289,.T.);
#5292=ORIENTED_EDGE('',*,*,#5291,.F.);
#5294=ORIENTED_EDGE('',*,*,#5293,.T.);
#5295=EDGE_LOOP('',(#5288,#5290,#5292,#5294));
#5296=FACE_OUTER_BOUND('',#5295,.F.);
#5297=ADVANCED_FACE('',(#5296),#5286,.F.);
#5298=CARTESIAN_POINT('',(-1.E1,3.465E0,-2.15E1));
#5299=DIRECTION('',(0.E0,-1.E0,0.E0));
#5300=DIRECTION('',(0.E0,0.E0,-1.E0));
#5301=AXIS2_PLACEMENT_3D('',#5298,#5299,#5300);
#5302=CYLINDRICAL_SURFACE('',#5301,1.E0);
#5303=ORIENTED_EDGE('',*,*,#5287,.F.);
#5305=ORIENTED_EDGE('',*,*,#5304,.T.);
#5306=ORIENTED_EDGE('',*,*,#5291,.T.);
#5308=ORIENTED_EDGE('',*,*,#5307,.T.);
#5309=EDGE_LOOP('',(#5303,#5305,#5306,#5308));
#5310=FACE_OUTER_BOUND('',#5309,.F.);
#5311=ADVANCED_FACE('',(#5310),#5302,.F.);
#5313=CARTESIAN_POINT('',(1.E1,3.E0,-2.15E1));
#5314=DIRECTION('',(0.E0,-1.E0,0.E0));
#5315=DIRECTION('',(0.E0,0.E0,-1.E0));
#5316=AXIS2_PLACEMENT_3D('',#5313,#5314,#5315);
#5318=CARTESIAN_POINT('',(1.E1,5.E-1,-2.15E1));
#5319=DIRECTION('',(0.E0,1.E0,0.E0));
#5320=DIRECTION('',(0.E0,0.E0,1.E0));
#5321=AXIS2_PLACEMENT_3D('',#5318,#5319,#5320);
#5323=DIRECTION('',(0.E0,1.E0,0.E0));
#5324=VECTOR('',#5323,2.5E0);
#5325=CARTESIAN_POINT('',(1.E1,5.E-1,-2.25E1));
#5326=LINE('',#5325,#5324);
#5327=CARTESIAN_POINT('',(1.E1,5.E-1,-2.15E1));
#5328=DIRECTION('',(0.E0,1.E0,0.E0));
#5329=DIRECTION('',(0.E0,0.E0,-1.E0));
#5330=AXIS2_PLACEMENT_3D('',#5327,#5328,#5329);
#5332=DIRECTION('',(0.E0,1.E0,0.E0));
#5333=VECTOR('',#5332,2.5E0);
#5334=CARTESIAN_POINT('',(1.E1,5.E-1,-2.05E1));
#5335=LINE('',#5334,#5333);
#5336=CARTESIAN_POINT('',(1.E1,3.E0,-2.15E1));
#5337=DIRECTION('',(0.E0,-1.E0,0.E0));
#5338=DIRECTION('',(0.E0,0.E0,1.E0));
#5339=AXIS2_PLACEMENT_3D('',#5336,#5337,#5338);
#5341=CARTESIAN_POINT('',(1.E1,5.E-1,-2.25E1));
#5342=CARTESIAN_POINT('',(1.E1,3.E0,-2.25E1));
#5343=VERTEX_POINT('',#5341);
#5344=VERTEX_POINT('',#5342);
#5345=CARTESIAN_POINT('',(1.E1,5.E-1,-2.05E1));
#5346=CARTESIAN_POINT('',(1.E1,3.E0,-2.05E1));
#5347=VERTEX_POINT('',#5345);
#5348=VERTEX_POINT('',#5346);
#5349=CARTESIAN_POINT('',(1.E1,3.465E0,-2.15E1));
#5350=DIRECTION('',(0.E0,-1.E0,0.E0));
#5351=DIRECTION('',(0.E0,0.E0,-1.E0));
#5352=AXIS2_PLACEMENT_3D('',#5349,#5350,#5351);
#5353=CYLINDRICAL_SURFACE('',#5352,1.E0);
#5355=ORIENTED_EDGE('',*,*,#5354,.T.);
#5357=ORIENTED_EDGE('',*,*,#5356,.T.);
#5359=ORIENTED_EDGE('',*,*,#5358,.F.);
#5361=ORIENTED_EDGE('',*,*,#5360,.T.);
#5362=EDGE_LOOP('',(#5355,#5357,#5359,#5361));
#5363=FACE_OUTER_BOUND('',#5362,.F.);
#5364=ADVANCED_FACE('',(#5363),#5353,.F.);
#5365=CARTESIAN_POINT('',(1.E1,3.465E0,-2.15E1));
#5366=DIRECTION('',(0.E0,-1.E0,0.E0));
#5367=DIRECTION('',(0.E0,0.E0,-1.E0));
#5368=AXIS2_PLACEMENT_3D('',#5365,#5366,#5367);
#5369=CYLINDRICAL_SURFACE('',#5368,1.E0);
#5370=ORIENTED_EDGE('',*,*,#5354,.F.);
#5372=ORIENTED_EDGE('',*,*,#5371,.T.);
#5373=ORIENTED_EDGE('',*,*,#5358,.T.);
#5375=ORIENTED_EDGE('',*,*,#5374,.T.);
#5376=EDGE_LOOP('',(#5370,#5372,#5373,#5375));
#5377=FACE_OUTER_BOUND('',#5376,.F.);
#5378=ADVANCED_FACE('',(#5377),#5369,.F.);
#5383=DIMENSIONAL_EXPONENTS(0.E0,0.E0,0.E0,0.E0,0.E0,0.E0,0.E0);
#5385=PLANE_ANGLE_MEASURE_WITH_UNIT(PLANE_ANGLE_MEASURE(1.745329251994E-2),
#5384);
#5386=(CONVERSION_BASED_UNIT('DEGREE',#5385)NAMED_UNIT(*)PLANE_ANGLE_UNIT());
#5388=UNCERTAINTY_MEASURE_WITH_UNIT(LENGTH_MEASURE(7.663243549175E-3),#5382,
'closure',
'Maximum model space distance between geometric entities at asserted connectivities');
#5389=(GEOMETRIC_REPRESENTATION_CONTEXT(3)GLOBAL_UNCERTAINTY_ASSIGNED_CONTEXT((
#5388))GLOBAL_UNIT_ASSIGNED_CONTEXT((#5382,#5386,#5387))REPRESENTATION_CONTEXT(
'ID1','3'));
#5392=CARTESIAN_POINT('',(0.E0,0.E0,0.E0));
#5393=DIRECTION('',(0.E0,0.E0,1.E0));
#5394=DIRECTION('',(1.E0,0.E0,0.E0));
#5397=SHAPE_REPRESENTATION_RELATIONSHIP('','',#5396,#5390);
#5398=SHAPE_REPRESENTATION_RELATIONSHIP('','',#5396,#5391);
#5399=APPLICATION_CONTEXT(
'CONFIGURATION CONTROLLED 3D DESIGNS OF MECHANICAL PARTS AND ASSEMBLIES');
#5400=APPLICATION_PROTOCOL_DEFINITION('international standard',
'config_control_design',1994,#5399);
#5401=DESIGN_CONTEXT('',#5399,'design');
#5402=MECHANICAL_CONTEXT('',#5399,'mechanical');
#5403=PRODUCT('30X30MM_SOSOS_LOWER_FRAME_AL','30X30MM_SOSOS_LOWER_FRAME_AL',
'NOT SPECIFIED',(#5402));
#5404=PRODUCT_DEFINITION_FORMATION_WITH_SPECIFIED_SOURCE('1','LAST_VERSION',
#5403,.MADE.);
#5408=PRODUCT_CATEGORY('part','');
#5409=PRODUCT_RELATED_PRODUCT_CATEGORY('detail','',(#5403));
#5410=PRODUCT_CATEGORY_RELATIONSHIP('','',#5408,#5409);
#5411=SECURITY_CLASSIFICATION_LEVEL('unclassified');
#5412=SECURITY_CLASSIFICATION('','',#5411);
#5413=CC_DESIGN_SECURITY_CLASSIFICATION(#5412,(#5404));
#5414=APPROVAL_STATUS('approved');
#5415=APPROVAL(#5414,'');
#5416=CC_DESIGN_APPROVAL(#5415,(#5412,#5404,#5405));
#5417=CALENDAR_DATE(124,6,4);
#5418=COORDINATED_UNIVERSAL_TIME_OFFSET(6,0,.BEHIND.);
#5419=LOCAL_TIME(19,29,2.7E1,#5418);
#5420=DATE_AND_TIME(#5417,#5419);
#5421=APPROVAL_DATE_TIME(#5420,#5415);
#5422=DATE_TIME_ROLE('creation_date');
#5423=CC_DESIGN_DATE_AND_TIME_ASSIGNMENT(#5420,#5422,(#5405));
#5424=DATE_TIME_ROLE('classification_date');
#5425=CC_DESIGN_DATE_AND_TIME_ASSIGNMENT(#5420,#5424,(#5412));
#5426=PERSON('UNSPECIFIED','UNSPECIFIED',$,$,$,$);
#5427=ORGANIZATION('UNSPECIFIED','UNSPECIFIED','UNSPECIFIED');
#5428=PERSON_AND_ORGANIZATION(#5426,#5427);
#5429=APPROVAL_ROLE('approver');
#5430=APPROVAL_PERSON_ORGANIZATION(#5428,#5415,#5429);
#5431=PERSON_AND_ORGANIZATION_ROLE('creator');
#5432=CC_DESIGN_PERSON_AND_ORGANIZATION_ASSIGNMENT(#5428,#5431,(#5404,#5405));
#5433=PERSON_AND_ORGANIZATION_ROLE('design_supplier');
#5434=CC_DESIGN_PERSON_AND_ORGANIZATION_ASSIGNMENT(#5428,#5433,(#5404));
#5435=PERSON_AND_ORGANIZATION_ROLE('classification_officer');
#5436=CC_DESIGN_PERSON_AND_ORGANIZATION_ASSIGNMENT(#5428,#5435,(#5412));
#5437=PERSON_AND_ORGANIZATION_ROLE('design_owner');
#5438=CC_DESIGN_PERSON_AND_ORGANIZATION_ASSIGNMENT(#5428,#5437,(#5403));
#5=CIRCLE('',#4,1.5E0);
#14=CIRCLE('',#13,1.5E0);
#23=CIRCLE('',#22,1.5E0);
#32=CIRCLE('',#31,1.5E0);
#41=CIRCLE('',#40,3.E0);
#50=CIRCLE('',#49,3.E0);
#59=CIRCLE('',#58,3.E0);
#68=CIRCLE('',#67,3.E0);
#77=CIRCLE('',#76,5.E-1);
#82=CIRCLE('',#81,5.E-1);
#87=CIRCLE('',#86,5.E-1);
#92=CIRCLE('',#91,5.E-1);
#97=CIRCLE('',#96,5.E-1);
#102=CIRCLE('',#101,5.E-1);
#107=CIRCLE('',#106,5.E-1);
#112=CIRCLE('',#111,5.E-1);
#133=CIRCLE('',#132,1.E0);
#138=CIRCLE('',#137,1.E0);
#159=CIRCLE('',#158,1.E0);
#164=CIRCLE('',#163,1.E0);
#185=CIRCLE('',#184,1.E0);
#190=CIRCLE('',#189,1.E0);
#211=CIRCLE('',#210,1.E0);
#216=CIRCLE('',#215,1.E0);
#221=CIRCLE('',#220,5.E-1);
#226=CIRCLE('',#225,1.5E0);
#235=CIRCLE('',#234,1.5E0);
#244=CIRCLE('',#243,1.5E0);
#253=CIRCLE('',#252,1.5E0);
#262=CIRCLE('',#261,4.5E0);
#271=CIRCLE('',#270,4.5E0);
#284=CIRCLE('',#283,1.5E0);
#293=CIRCLE('',#292,1.5E0);
#306=CIRCLE('',#305,4.5E0);
#315=CIRCLE('',#314,4.5E0);
#324=CIRCLE('',#323,1.99E0);
#329=CIRCLE('',#328,1.99E0);
#334=CIRCLE('',#333,1.99E0);
#339=CIRCLE('',#338,1.99E0);
#344=CIRCLE('',#343,1.99E0);
#349=CIRCLE('',#348,1.99E0);
#354=CIRCLE('',#353,1.99E0);
#359=CIRCLE('',#358,1.99E0);
#364=CIRCLE('',#363,8.E-1);
#369=CIRCLE('',#368,8.E-1);
#374=CIRCLE('',#373,8.E-1);
#379=CIRCLE('',#378,8.E-1);
#384=CIRCLE('',#383,8.E-1);
#389=CIRCLE('',#388,8.E-1);
#394=CIRCLE('',#393,8.E-1);
#399=CIRCLE('',#398,8.E-1);
#404=CIRCLE('',#403,8.E-1);
#409=CIRCLE('',#408,8.E-1);
#414=CIRCLE('',#413,8.E-1);
#419=CIRCLE('',#418,8.E-1);
#424=CIRCLE('',#423,8.E-1);
#429=CIRCLE('',#428,8.E-1);
#434=CIRCLE('',#433,8.E-1);
#439=CIRCLE('',#438,8.E-1);
#444=CIRCLE('',#443,1.55E0);
#449=CIRCLE('',#448,1.55E0);
#454=CIRCLE('',#453,1.55E0);
#459=CIRCLE('',#458,1.55E0);
#464=CIRCLE('',#463,5.E-1);
#469=CIRCLE('',#468,5.E-1);
#474=CIRCLE('',#473,5.E-1);
#479=CIRCLE('',#478,5.E-1);
#484=CIRCLE('',#483,5.E-1);
#489=CIRCLE('',#488,5.E-1);
#494=CIRCLE('',#493,5.E-1);
#499=CIRCLE('',#498,5.E-1);
#504=CIRCLE('',#503,5.E-1);
#509=CIRCLE('',#508,5.E-1);
#514=CIRCLE('',#513,5.E-1);
#519=CIRCLE('',#518,5.E-1);
#524=CIRCLE('',#523,5.E-1);
#533=B_SPLINE_CURVE_WITH_KNOTS('',3,(#525,#526,#527,#528,#529,#530,#531,#532),
.UNSPECIFIED.,.F.,.F.,(4,1,1,1,1,4),(0.E0,2.E-1,4.E-1,6.E-1,8.E-1,1.E0),
.UNSPECIFIED.);
#566=CIRCLE('',#565,5.E-1);
#571=CIRCLE('',#570,5.E-1);
#576=CIRCLE('',#575,5.E-1);
#585=B_SPLINE_CURVE_WITH_KNOTS('',3,(#577,#578,#579,#580,#581,#582,#583,#584),
.UNSPECIFIED.,.F.,.F.,(4,1,1,1,1,4),(0.E0,2.E-1,4.E-1,6.E-1,8.E-1,1.E0),
.UNSPECIFIED.);
#590=CIRCLE('',#589,5.E-1);
#595=CIRCLE('',#594,5.E-1);
#600=CIRCLE('',#599,5.E-1);
#621=CIRCLE('',#620,5.E0);
#626=CIRCLE('',#625,5.E0);
#647=CIRCLE('',#646,5.E0);
#652=CIRCLE('',#651,5.E0);
#673=CIRCLE('',#672,5.E0);
#678=CIRCLE('',#677,5.E0);
#683=CIRCLE('',#682,5.E-1);
#688=CIRCLE('',#687,5.E-1);
#693=CIRCLE('',#692,4.5E0);
#702=CIRCLE('',#701,4.5E0);
#711=CIRCLE('',#710,4.5E0);
#724=CIRCLE('',#723,1.5E0);
#733=CIRCLE('',#732,1.5E0);
#746=CIRCLE('',#745,4.5E0);
#755=CIRCLE('',#754,1.5E0);
#760=CIRCLE('',#759,1.5E0);
#765=CIRCLE('',#764,1.5E0);
#770=CIRCLE('',#769,1.5E0);
#775=CIRCLE('',#774,1.5E0);
#780=CIRCLE('',#779,1.5E0);
#785=CIRCLE('',#784,1.5E0);
#790=CIRCLE('',#789,1.5E0);
#795=CIRCLE('',#794,8.E-1);
#800=CIRCLE('',#799,8.E-1);
#805=CIRCLE('',#804,8.E-1);
#810=CIRCLE('',#809,8.E-1);
#815=CIRCLE('',#814,8.E-1);
#820=CIRCLE('',#819,8.E-1);
#825=CIRCLE('',#824,8.E-1);
#830=CIRCLE('',#829,8.E-1);
#835=CIRCLE('',#834,8.E-1);
#840=CIRCLE('',#839,8.E-1);
#845=CIRCLE('',#844,8.E-1);
#850=CIRCLE('',#849,8.E-1);
#855=CIRCLE('',#854,8.E-1);
#860=CIRCLE('',#859,8.E-1);
#865=CIRCLE('',#864,8.E-1);
#870=CIRCLE('',#869,8.E-1);
#875=CIRCLE('',#874,4.7E0);
#884=CIRCLE('',#883,4.7E0);
#893=CIRCLE('',#892,4.7E0);
#902=CIRCLE('',#901,4.7E0);
#911=CIRCLE('',#910,1.55E0);
#916=CIRCLE('',#915,1.55E0);
#921=CIRCLE('',#920,1.55E0);
#926=CIRCLE('',#925,1.55E0);
#931=CIRCLE('',#930,5.E-1);
#936=CIRCLE('',#935,5.E-1);
#941=CIRCLE('',#940,5.E-1);
#946=CIRCLE('',#945,5.E-1);
#951=CIRCLE('',#950,5.E-1);
#956=CIRCLE('',#955,5.E-1);
#961=CIRCLE('',#960,5.E0);
#966=CIRCLE('',#965,5.E0);
#987=CIRCLE('',#986,5.E-1);
#996=B_SPLINE_CURVE_WITH_KNOTS('',3,(#988,#989,#990,#991,#992,#993,#994,#995),
.UNSPECIFIED.,.F.,.F.,(4,1,1,1,1,4),(0.E0,2.E-1,4.E-1,6.E-1,8.E-1,1.E0),
.UNSPECIFIED.);
#1001=CIRCLE('',#1000,5.E-1);
#1006=CIRCLE('',#1005,2.E0);
#1011=CIRCLE('',#1010,2.E0);
#1044=CIRCLE('',#1043,5.E-1);
#1049=CIRCLE('',#1048,5.E-1);
#1054=CIRCLE('',#1053,2.E0);
#1059=CIRCLE('',#1058,2.E0);
#1068=B_SPLINE_CURVE_WITH_KNOTS('',3,(#1060,#1061,#1062,#1063,#1064,#1065,#1066,
#1067),.UNSPECIFIED.,.F.,.F.,(4,1,1,1,1,4),(0.E0,2.E-1,4.E-1,6.E-1,8.E-1,1.E0),
.UNSPECIFIED.);
#1081=CIRCLE('',#1080,1.5E0);
#1086=CIRCLE('',#1085,1.5E0);
#1091=CIRCLE('',#1090,1.99E0);
#1100=CIRCLE('',#1099,1.99E0);
#1117=CIRCLE('',#1116,1.5E0);
#1122=CIRCLE('',#1121,1.5E0);
#1127=CIRCLE('',#1126,1.99E0);
#1136=CIRCLE('',#1135,1.99E0);
#1153=CIRCLE('',#1152,1.5E0);
#1158=CIRCLE('',#1157,1.5E0);
#1163=CIRCLE('',#1162,1.99E0);
#1172=CIRCLE('',#1171,1.99E0);
#1189=CIRCLE('',#1188,1.5E0);
#1194=CIRCLE('',#1193,1.5E0);
#1199=CIRCLE('',#1198,1.99E0);
#1208=CIRCLE('',#1207,1.99E0);
#1281=CIRCLE('',#1280,1.E-1);
#1286=CIRCLE('',#1285,1.E-1);
#1291=CIRCLE('',#1290,1.E-1);
#1296=CIRCLE('',#1295,1.E-1);
#1301=CIRCLE('',#1300,1.E-1);
#1306=CIRCLE('',#1305,1.E-1);
#1311=CIRCLE('',#1310,1.E-1);
#1316=CIRCLE('',#1315,1.E-1);
#1337=CIRCLE('',#1336,4.6E0);
#1346=CIRCLE('',#1345,4.6E0);
#1363=CIRCLE('',#1362,4.6E0);
#1372=CIRCLE('',#1371,4.6E0);
#1389=CIRCLE('',#1388,4.6E0);
#1398=CIRCLE('',#1397,4.6E0);
#1415=CIRCLE('',#1414,4.6E0);
#1420=CIRCLE('',#1419,4.6E0);
#1425=CIRCLE('',#1424,1.E-1);
#1430=CIRCLE('',#1429,3.402565723718E0);
#1439=CIRCLE('',#1438,3.402565723718E0);
#1448=CIRCLE('',#1447,3.402565723718E0);
#1457=CIRCLE('',#1456,3.402565723718E0);
#1466=CIRCLE('',#1465,4.5E0);
#1475=CIRCLE('',#1474,4.5E0);
#1484=CIRCLE('',#1483,4.5E0);
#1493=CIRCLE('',#1492,4.5E0);
#1502=CIRCLE('',#1501,1.E-1);
#1507=CIRCLE('',#1506,3.480956603334E0);
#1512=CIRCLE('',#1511,3.305973141089E0);
#1521=CIRCLE('',#1520,4.E-1);
#1526=CIRCLE('',#1525,4.E-1);
#1543=CIRCLE('',#1542,1.E-1);
#1548=CIRCLE('',#1547,1.E-1);
#1553=CIRCLE('',#1552,3.480956603334E0);
#1558=CIRCLE('',#1557,3.305973141089E0);
#1567=CIRCLE('',#1566,4.E-1);
#1572=CIRCLE('',#1571,4.E-1);
#1589=CIRCLE('',#1588,1.E-1);
#1594=CIRCLE('',#1593,1.E-1);
#1599=CIRCLE('',#1598,3.480956603334E0);
#1604=CIRCLE('',#1603,3.305973141089E0);
#1613=CIRCLE('',#1612,4.E-1);
#1618=CIRCLE('',#1617,4.E-1);
#1635=CIRCLE('',#1634,1.E-1);
#1640=CIRCLE('',#1639,1.E-1);
#1645=CIRCLE('',#1644,3.480956603334E0);
#1650=CIRCLE('',#1649,3.305973141089E0);
#1655=CIRCLE('',#1654,4.E-1);
#1660=CIRCLE('',#1659,4.E-1);
#1681=CIRCLE('',#1680,1.E-1);
#1690=CIRCLE('',#1689,5.E-1);
#1695=CIRCLE('',#1694,3.472931364094E0);
#1700=CIRCLE('',#1699,5.E-1);
#1709=CIRCLE('',#1708,5.E-1);
#1714=CIRCLE('',#1713,3.472931364094E0);
#1719=CIRCLE('',#1718,5.E-1);
#1728=CIRCLE('',#1727,5.E-1);
#1733=CIRCLE('',#1732,3.472931364094E0);
#1738=CIRCLE('',#1737,5.E-1);
#1747=CIRCLE('',#1746,5.E-1);
#1752=CIRCLE('',#1751,3.472931364094E0);
#1757=CIRCLE('',#1756,5.E-1);
#1762=CIRCLE('',#1761,1.E-1);
#1767=CIRCLE('',#1766,1.E-1);
#1772=CIRCLE('',#1771,1.E-1);
#1777=CIRCLE('',#1776,1.E-1);
#1782=CIRCLE('',#1781,1.E-1);
#1787=CIRCLE('',#1786,1.E-1);
#1792=CIRCLE('',#1791,1.E-1);
#2278=EDGE_CURVE('',#2163,#2164,#41,.T.);
#2280=EDGE_CURVE('',#2176,#2163,#45,.T.);
#2282=EDGE_CURVE('',#2174,#2176,#50,.T.);
#2284=EDGE_CURVE('',#2172,#2174,#54,.T.);
#2286=EDGE_CURVE('',#2170,#2172,#59,.T.);
#2288=EDGE_CURVE('',#2168,#2170,#63,.T.);
#2290=EDGE_CURVE('',#2166,#2168,#68,.T.);
#2292=EDGE_CURVE('',#2164,#2166,#72,.T.);
#2296=EDGE_CURVE('',#1859,#1860,#5,.T.);
#2298=EDGE_CURVE('',#1886,#1859,#9,.T.);
#2300=EDGE_CURVE('',#1882,#1886,#14,.T.);
#2302=EDGE_CURVE('',#1878,#1882,#18,.T.);
#2304=EDGE_CURVE('',#1874,#1878,#23,.T.);
#2306=EDGE_CURVE('',#1870,#1874,#27,.T.);
#2308=EDGE_CURVE('',#1866,#1870,#32,.T.);
#2310=EDGE_CURVE('',#1860,#1866,#36,.T.);
#2321=EDGE_CURVE('',#1860,#1864,#82,.T.);
#2323=EDGE_CURVE('',#1863,#1864,#133,.T.);
#2325=EDGE_CURVE('',#1859,#1863,#77,.T.);
#2336=EDGE_CURVE('',#1866,#1868,#87,.T.);
#2338=EDGE_CURVE('',#1864,#1868,#142,.T.);
#2350=EDGE_CURVE('',#1870,#1872,#92,.T.);
#2352=EDGE_CURVE('',#1868,#1872,#159,.T.);
#2364=EDGE_CURVE('',#1874,#1876,#97,.T.);
#2366=EDGE_CURVE('',#1872,#1876,#168,.T.);
#2378=EDGE_CURVE('',#1878,#1880,#102,.T.);
#2380=EDGE_CURVE('',#1876,#1880,#185,.T.);
#2392=EDGE_CURVE('',#1882,#1884,#107,.T.);
#2394=EDGE_CURVE('',#1880,#1884,#194,.T.);
#2406=EDGE_CURVE('',#1886,#1888,#112,.T.);
#2408=EDGE_CURVE('',#1884,#1888,#211,.T.);
#2421=EDGE_CURVE('',#1888,#1863,#116,.T.);
#2433=EDGE_CURVE('',#1863,#1816,#120,.T.);
#2435=EDGE_CURVE('',#1816,#1820,#124,.T.);
#2437=EDGE_CURVE('',#1888,#1820,#128,.T.);
#2448=EDGE_CURVE('',#1864,#1815,#154,.T.);
#2450=EDGE_CURVE('',#1815,#1816,#138,.T.);
#2462=EDGE_CURVE('',#1868,#1840,#146,.T.);
#2464=EDGE_CURVE('',#1840,#1815,#150,.T.);
#2476=EDGE_CURVE('',#1872,#1836,#180,.T.);
#2478=EDGE_CURVE('',#1836,#1840,#164,.T.);
#2490=EDGE_CURVE('',#1876,#1832,#172,.T.);
#2492=EDGE_CURVE('',#1832,#1836,#176,.T.);
#2504=EDGE_CURVE('',#1880,#1828,#206,.T.);
#2506=EDGE_CURVE('',#1828,#1832,#190,.T.);
#2518=EDGE_CURVE('',#1884,#1824,#198,.T.);
#2520=EDGE_CURVE('',#1824,#1828,#202,.T.);
#2533=EDGE_CURVE('',#1820,#1824,#216,.T.);
#2544=EDGE_CURVE('',#1818,#1822,#253,.T.);
#2546=EDGE_CURVE('',#1822,#1824,#494,.T.);
#2549=EDGE_CURVE('',#1818,#1820,#221,.T.);
#2559=EDGE_CURVE('',#1987,#1988,#262,.T.);
#2561=EDGE_CURVE('',#2014,#1987,#266,.T.);
#2563=EDGE_CURVE('',#2008,#2014,#271,.T.);
#2565=EDGE_CURVE('',#2007,#2008,#275,.T.);
#2567=EDGE_CURVE('',#2238,#2007,#279,.T.);
#2569=EDGE_CURVE('',#2234,#2238,#284,.T.);
#2571=EDGE_CURVE('',#2230,#2234,#288,.T.);
#2573=EDGE_CURVE('',#2226,#2230,#293,.T.);
#2575=EDGE_CURVE('',#2216,#2226,#297,.T.);
#2577=EDGE_CURVE('',#2215,#2216,#301,.T.);
#2579=EDGE_CURVE('',#2002,#2215,#306,.T.);
#2581=EDGE_CURVE('',#1998,#2002,#310,.T.);
#2583=EDGE_CURVE('',#1994,#1998,#315,.T.);
#2585=EDGE_CURVE('',#1988,#1994,#319,.T.);
#2589=EDGE_CURVE('',#1811,#1812,#226,.T.);
#2591=EDGE_CURVE('',#1838,#1811,#230,.T.);
#2593=EDGE_CURVE('',#1834,#1838,#235,.T.);
#2595=EDGE_CURVE('',#1830,#1834,#239,.T.);
#2597=EDGE_CURVE('',#1826,#1830,#244,.T.);
#2599=EDGE_CURVE('',#1822,#1826,#248,.T.);
#2602=EDGE_CURVE('',#1812,#1818,#257,.T.);
#2606=EDGE_CURVE('',#2111,#2112,#324,.T.);
#2608=EDGE_CURVE('',#2112,#2111,#329,.T.);
#2612=EDGE_CURVE('',#2123,#2124,#334,.T.);
#2614=EDGE_CURVE('',#2124,#2123,#339,.T.);
#2618=EDGE_CURVE('',#2139,#2140,#344,.T.);
#2620=EDGE_CURVE('',#2140,#2139,#349,.T.);
#2624=EDGE_CURVE('',#2155,#2156,#354,.T.);
#2626=EDGE_CURVE('',#2156,#2155,#359,.T.);
#2630=EDGE_CURVE('',#1851,#1852,#364,.T.);
#2632=EDGE_CURVE('',#1852,#1851,#369,.T.);
#2636=EDGE_CURVE('',#2051,#2052,#374,.T.);
#2638=EDGE_CURVE('',#2052,#2051,#379,.T.);
#2642=EDGE_CURVE('',#2059,#2063,#384,.T.);
#2644=EDGE_CURVE('',#2063,#2059,#389,.T.);
#2648=EDGE_CURVE('',#2067,#2071,#394,.T.);
#2650=EDGE_CURVE('',#2071,#2067,#399,.T.);
#2654=EDGE_CURVE('',#2075,#2079,#404,.T.);
#2656=EDGE_CURVE('',#2079,#2075,#409,.T.);
#2660=EDGE_CURVE('',#2083,#2087,#414,.T.);
#2662=EDGE_CURVE('',#2087,#2083,#419,.T.);
#2666=EDGE_CURVE('',#2091,#2095,#424,.T.);
#2668=EDGE_CURVE('',#2095,#2091,#429,.T.);
#2672=EDGE_CURVE('',#2099,#2103,#434,.T.);
#2674=EDGE_CURVE('',#2103,#2099,#439,.T.);
#2678=EDGE_CURVE('',#2259,#2260,#444,.T.);
#2680=EDGE_CURVE('',#2260,#2259,#449,.T.);
#2684=EDGE_CURVE('',#2267,#2268,#454,.T.);
#2686=EDGE_CURVE('',#2268,#2267,#459,.T.);
#2697=EDGE_CURVE('',#1812,#1816,#469,.T.);
#2700=EDGE_CURVE('',#1811,#1815,#464,.T.);
#2725=EDGE_CURVE('',#1838,#1840,#474,.T.);
#2738=EDGE_CURVE('',#1834,#1836,#479,.T.);
#2751=EDGE_CURVE('',#1830,#1832,#484,.T.);
#2764=EDGE_CURVE('',#1826,#1828,#489,.T.);
#2787=EDGE_CURVE('',#1988,#1992,#504,.T.);
#2789=EDGE_CURVE('',#1991,#1992,#621,.T.);
#2791=EDGE_CURVE('',#1987,#1991,#499,.T.);
#2802=EDGE_CURVE('',#1994,#1996,#509,.T.);
#2804=EDGE_CURVE('',#1992,#1996,#630,.T.);
#2816=EDGE_CURVE('',#1998,#2000,#514,.T.);
#2818=EDGE_CURVE('',#1996,#2000,#647,.T.);
#2830=EDGE_CURVE('',#2002,#2004,#519,.T.);
#2832=EDGE_CURVE('',#2000,#2004,#656,.T.);
#2844=EDGE_CURVE('',#2215,#2211,#524,.T.);
#2846=EDGE_CURVE('',#2004,#2211,#673,.T.);
#2857=EDGE_CURVE('',#2211,#2212,#537,.T.);
#2861=EDGE_CURVE('',#2212,#2216,#533,.T.);
#2872=EDGE_CURVE('',#2224,#2212,#549,.T.);
#2874=EDGE_CURVE('',#2223,#2224,#541,.T.);
#2876=EDGE_CURVE('',#2211,#2223,#545,.T.);
#2887=EDGE_CURVE('',#2212,#2228,#553,.T.);
#2889=EDGE_CURVE('',#2228,#2242,#557,.T.);
#2891=EDGE_CURVE('',#2224,#2242,#561,.T.);
#2903=EDGE_CURVE('',#2226,#2228,#566,.T.);
#2915=EDGE_CURVE('',#2230,#2232,#571,.T.);
#2917=EDGE_CURVE('',#2228,#2232,#1054,.T.);
#2929=EDGE_CURVE('',#2234,#2236,#576,.T.);
#2931=EDGE_CURVE('',#2232,#2236,#1027,.T.);
#2943=EDGE_CURVE('',#2238,#2240,#590,.T.);
#2945=EDGE_CURVE('',#2236,#2240,#1006,.T.);
#2956=EDGE_CURVE('',#2011,#2007,#585,.T.);
#2958=EDGE_CURVE('',#2240,#2011,#1023,.T.);
#2971=EDGE_CURVE('',#2008,#2012,#595,.T.);
#2973=EDGE_CURVE('',#2011,#2012,#970,.T.);
#2985=EDGE_CURVE('',#2014,#2016,#600,.T.);
#2987=EDGE_CURVE('',#2012,#2016,#961,.T.);
#3000=EDGE_CURVE('',#2016,#1991,#604,.T.);
#3012=EDGE_CURVE('',#1991,#2018,#608,.T.);
#3014=EDGE_CURVE('',#2028,#2018,#612,.T.);
#3016=EDGE_CURVE('',#2016,#2028,#616,.T.);
#3027=EDGE_CURVE('',#1992,#2020,#642,.T.);
#3029=EDGE_CURVE('',#2018,#2020,#626,.T.);
#3041=EDGE_CURVE('',#1996,#2022,#634,.T.);
#3043=EDGE_CURVE('',#2020,#2022,#638,.T.);
#3055=EDGE_CURVE('',#2000,#2024,#668,.T.);
#3057=EDGE_CURVE('',#2022,#2024,#652,.T.);
#3069=EDGE_CURVE('',#2004,#2038,#660,.T.);
#3071=EDGE_CURVE('',#2024,#2038,#664,.T.);
#3084=EDGE_CURVE('',#2038,#2223,#678,.T.);
#3096=EDGE_CURVE('',#2223,#2219,#688,.T.);
#3098=EDGE_CURVE('',#2040,#2219,#711,.T.);
#3100=EDGE_CURVE('',#2038,#2040,#683,.T.);
#3110=EDGE_CURVE('',#2219,#2220,#715,.T.);
#3114=EDGE_CURVE('',#2224,#2220,#1068,.T.);
#3124=EDGE_CURVE('',#2031,#2032,#693,.T.);
#3126=EDGE_CURVE('',#2032,#2034,#697,.T.);
#3128=EDGE_CURVE('',#2034,#2036,#702,.T.);
#3130=EDGE_CURVE('',#2036,#2040,#706,.T.);
#3134=EDGE_CURVE('',#2220,#2244,#719,.T.);
#3136=EDGE_CURVE('',#2244,#2248,#724,.T.);
#3138=EDGE_CURVE('',#2248,#2252,#728,.T.);
#3140=EDGE_CURVE('',#2252,#2256,#733,.T.);
#3142=EDGE_CURVE('',#2256,#2045,#737,.T.);
#3144=EDGE_CURVE('',#2045,#2046,#741,.T.);
#3146=EDGE_CURVE('',#2046,#2048,#746,.T.);
#3148=EDGE_CURVE('',#2048,#2031,#750,.T.);
#3152=EDGE_CURVE('',#1843,#1847,#755,.T.);
#3154=EDGE_CURVE('',#1847,#1843,#760,.T.);
#3158=EDGE_CURVE('',#2127,#2128,#765,.T.);
#3160=EDGE_CURVE('',#2128,#2127,#770,.T.);
#3164=EDGE_CURVE('',#2143,#2144,#775,.T.);
#3166=EDGE_CURVE('',#2144,#2143,#780,.T.);
#3170=EDGE_CURVE('',#2159,#2160,#785,.T.);
#3172=EDGE_CURVE('',#2160,#2159,#790,.T.);
#3176=EDGE_CURVE('',#1854,#1856,#795,.T.);
#3178=EDGE_CURVE('',#1856,#1854,#800,.T.);
#3182=EDGE_CURVE('',#2055,#2056,#805,.T.);
#3184=EDGE_CURVE('',#2056,#2055,#810,.T.);
#3188=EDGE_CURVE('',#2060,#2064,#815,.T.);
#3190=EDGE_CURVE('',#2064,#2060,#820,.T.);
#3194=EDGE_CURVE('',#2068,#2072,#825,.T.);
#3196=EDGE_CURVE('',#2072,#2068,#830,.T.);
#3200=EDGE_CURVE('',#2076,#2080,#835,.T.);
#3202=EDGE_CURVE('',#2080,#2076,#840,.T.);
#3206=EDGE_CURVE('',#2084,#2088,#845,.T.);
#3208=EDGE_CURVE('',#2088,#2084,#850,.T.);
#3212=EDGE_CURVE('',#2092,#2096,#855,.T.);
#3214=EDGE_CURVE('',#2096,#2092,#860,.T.);
#3218=EDGE_CURVE('',#2100,#2104,#865,.T.);
#3220=EDGE_CURVE('',#2104,#2100,#870,.T.);
#3224=EDGE_CURVE('',#1955,#1956,#875,.T.);
#3226=EDGE_CURVE('',#1982,#1955,#879,.T.);
#3228=EDGE_CURVE('',#1978,#1982,#884,.T.);
#3230=EDGE_CURVE('',#1974,#1978,#888,.T.);
#3232=EDGE_CURVE('',#1970,#1974,#893,.T.);
#3234=EDGE_CURVE('',#1966,#1970,#897,.T.);
#3236=EDGE_CURVE('',#1962,#1966,#902,.T.);
#3238=EDGE_CURVE('',#1956,#1962,#906,.T.);
#3242=EDGE_CURVE('',#2263,#2264,#911,.T.);
#3244=EDGE_CURVE('',#2264,#2263,#916,.T.);
#3248=EDGE_CURVE('',#2271,#2272,#921,.T.);
#3250=EDGE_CURVE('',#2272,#2271,#926,.T.);
#3261=EDGE_CURVE('',#2020,#2032,#936,.T.);
#3264=EDGE_CURVE('',#2018,#2031,#931,.T.);
#3275=EDGE_CURVE('',#2022,#2034,#941,.T.);
#3288=EDGE_CURVE('',#2024,#2036,#946,.T.);
#3315=EDGE_CURVE('',#2028,#2048,#951,.T.);
#3325=EDGE_CURVE('',#2026,#2028,#966,.T.);
#3329=EDGE_CURVE('',#2026,#2046,#956,.T.);
#3342=EDGE_CURVE('',#2012,#2026,#974,.T.);
#3354=EDGE_CURVE('',#2042,#2026,#978,.T.);
#3356=EDGE_CURVE('',#2042,#2011,#982,.T.);
#3369=EDGE_CURVE('',#2045,#2042,#996,.T.);
#3380=EDGE_CURVE('',#2254,#2256,#987,.T.);
#3382=EDGE_CURVE('',#2254,#2042,#1015,.T.);
#3393=EDGE_CURVE('',#2250,#2254,#1011,.T.);
#3397=EDGE_CURVE('',#2250,#2252,#1001,.T.);
#3408=EDGE_CURVE('',#2240,#2254,#1019,.T.);
#3411=EDGE_CURVE('',#2236,#2250,#1031,.T.);
#3435=EDGE_CURVE('',#2246,#2250,#1035,.T.);
#3437=EDGE_CURVE('',#2232,#2246,#1039,.T.);
#3450=EDGE_CURVE('',#2246,#2248,#1044,.T.);
#3460=EDGE_CURVE('',#2242,#2246,#1059,.T.);
#3464=EDGE_CURVE('',#2242,#2244,#1049,.T.);
#3498=EDGE_CURVE('',#1843,#1844,#1072,.T.);
#3501=EDGE_CURVE('',#1847,#1848,#1076,.T.);
#3503=EDGE_CURVE('',#1844,#1848,#1086,.T.);
#3514=EDGE_CURVE('',#1844,#1848,#1081,.T.);
#3526=EDGE_CURVE('',#2107,#2108,#1091,.T.);
#3528=EDGE_CURVE('',#2107,#2108,#1100,.T.);
#3543=EDGE_CURVE('',#2107,#2111,#1104,.T.);
#3546=EDGE_CURVE('',#2108,#2112,#1095,.T.);
#3569=EDGE_CURVE('',#2128,#2116,#1112,.T.);
#3571=EDGE_CURVE('',#2115,#2116,#1122,.T.);
#3573=EDGE_CURVE('',#2127,#2115,#1108,.T.);
#3585=EDGE_CURVE('',#2115,#2116,#1117,.T.);
#3596=EDGE_CURVE('',#2119,#2120,#1127,.T.);
#3598=EDGE_CURVE('',#2119,#2120,#1136,.T.);
#3613=EDGE_CURVE('',#2119,#2123,#1140,.T.);
#3616=EDGE_CURVE('',#2120,#2124,#1131,.T.);
#3639=EDGE_CURVE('',#2144,#2132,#1148,.T.);
#3641=EDGE_CURVE('',#2131,#2132,#1158,.T.);
#3643=EDGE_CURVE('',#2143,#2131,#1144,.T.);
#3655=EDGE_CURVE('',#2131,#2132,#1153,.T.);
#3666=EDGE_CURVE('',#2135,#2136,#1163,.T.);
#3668=EDGE_CURVE('',#2135,#2136,#1172,.T.);
#3683=EDGE_CURVE('',#2135,#2139,#1176,.T.);
#3686=EDGE_CURVE('',#2136,#2140,#1167,.T.);
#3709=EDGE_CURVE('',#2160,#2148,#1184,.T.);
#3711=EDGE_CURVE('',#2147,#2148,#1194,.T.);
#3713=EDGE_CURVE('',#2159,#2147,#1180,.T.);
#3725=EDGE_CURVE('',#2147,#2148,#1189,.T.);
#3736=EDGE_CURVE('',#2151,#2152,#1199,.T.);
#3738=EDGE_CURVE('',#2151,#2152,#1208,.T.);
#3753=EDGE_CURVE('',#2151,#2155,#1212,.T.);
#3756=EDGE_CURVE('',#2152,#2156,#1203,.T.);
#3779=EDGE_CURVE('',#1852,#1856,#1220,.T.);
#3782=EDGE_CURVE('',#1851,#1854,#1216,.T.);
#3805=EDGE_CURVE('',#2052,#2056,#1228,.T.);
#3808=EDGE_CURVE('',#2051,#2055,#1224,.T.);
#3830=EDGE_CURVE('',#2059,#2060,#1232,.T.);
#3833=EDGE_CURVE('',#2063,#2064,#1236,.T.);
#3856=EDGE_CURVE('',#2067,#2068,#1240,.T.);
#3859=EDGE_CURVE('',#2071,#2072,#1244,.T.);
#3882=EDGE_CURVE('',#2075,#2076,#1248,.T.);
#3885=EDGE_CURVE('',#2079,#2080,#1252,.T.);
#3908=EDGE_CURVE('',#2083,#2084,#1256,.T.);
#3911=EDGE_CURVE('',#2087,#2088,#1260,.T.);
#3934=EDGE_CURVE('',#2091,#2092,#1264,.T.);
#3937=EDGE_CURVE('',#2095,#2096,#1268,.T.);
#3960=EDGE_CURVE('',#2099,#2100,#1272,.T.);
#3963=EDGE_CURVE('',#2103,#2104,#1276,.T.);
#3987=EDGE_CURVE('',#1956,#1960,#1286,.T.);
#3989=EDGE_CURVE('',#1959,#1960,#1337,.T.);
#3991=EDGE_CURVE('',#1955,#1959,#1281,.T.);
#4002=EDGE_CURVE('',#1962,#1964,#1291,.T.);
#4004=EDGE_CURVE('',#1960,#1964,#1350,.T.);
#4016=EDGE_CURVE('',#1966,#1968,#1296,.T.);
#4018=EDGE_CURVE('',#1964,#1968,#1363,.T.);
#4030=EDGE_CURVE('',#1970,#1972,#1301,.T.);
#4032=EDGE_CURVE('',#1968,#1972,#1376,.T.);
#4044=EDGE_CURVE('',#1974,#1976,#1306,.T.);
#4046=EDGE_CURVE('',#1972,#1976,#1389,.T.);
#4058=EDGE_CURVE('',#1978,#1980,#1311,.T.);
#4060=EDGE_CURVE('',#1976,#1980,#1402,.T.);
#4072=EDGE_CURVE('',#1982,#1984,#1316,.T.);
#4074=EDGE_CURVE('',#1980,#1984,#1415,.T.);
#4087=EDGE_CURVE('',#1984,#1959,#1320,.T.);
#4099=EDGE_CURVE('',#1959,#1927,#1324,.T.);
#4101=EDGE_CURVE('',#1952,#1927,#1328,.T.);
#4103=EDGE_CURVE('',#1984,#1952,#1332,.T.);
#4114=EDGE_CURVE('',#1960,#1928,#1341,.T.);
#4116=EDGE_CURVE('',#1927,#1928,#1346,.T.);
#4128=EDGE_CURVE('',#1964,#1932,#1354,.T.);
#4130=EDGE_CURVE('',#1928,#1932,#1358,.T.);
#4142=EDGE_CURVE('',#1968,#1936,#1367,.T.);
#4144=EDGE_CURVE('',#1932,#1936,#1372,.T.);
#4156=EDGE_CURVE('',#1972,#1940,#1380,.T.);
#4158=EDGE_CURVE('',#1936,#1940,#1384,.T.);
#4170=EDGE_CURVE('',#1976,#1944,#1393,.T.);
#4172=EDGE_CURVE('',#1940,#1944,#1398,.T.);
#4184=EDGE_CURVE('',#1980,#1948,#1406,.T.);
#4186=EDGE_CURVE('',#1944,#1948,#1410,.T.);
#4199=EDGE_CURVE('',#1948,#1952,#1420,.T.);
#4210=EDGE_CURVE('',#1946,#1950,#1493,.T.);
#4212=EDGE_CURVE('',#1946,#1948,#1425,.T.);
#4215=EDGE_CURVE('',#1950,#1952,#1767,.T.);
#4225=EDGE_CURVE('',#1923,#1924,#1466,.T.);
#4227=EDGE_CURVE('',#1924,#1930,#1470,.T.);
#4229=EDGE_CURVE('',#1930,#1934,#1475,.T.);
#4231=EDGE_CURVE('',#1934,#1938,#1479,.T.);
#4233=EDGE_CURVE('',#1938,#1942,#1484,.T.);
#4235=EDGE_CURVE('',#1942,#1946,#1488,.T.);
#4238=EDGE_CURVE('',#1950,#1923,#1497,.T.);
#4242=EDGE_CURVE('',#1895,#1896,#1430,.T.);
#4244=EDGE_CURVE('',#1920,#1895,#1434,.T.);
#4246=EDGE_CURVE('',#1916,#1920,#1439,.T.);
#4248=EDGE_CURVE('',#1912,#1916,#1443,.T.);
#4250=EDGE_CURVE('',#1908,#1912,#1448,.T.);
#4252=EDGE_CURVE('',#1904,#1908,#1452,.T.);
#4254=EDGE_CURVE('',#1900,#1904,#1457,.T.);
#4256=EDGE_CURVE('',#1896,#1900,#1461,.T.);
#4266=EDGE_CURVE('',#1891,#1892,#1512,.T.);
#4268=EDGE_CURVE('',#1891,#1895,#1502,.T.);
#4271=EDGE_CURVE('',#1892,#1896,#1543,.T.);
#4281=EDGE_CURVE('',#2179,#2180,#1507,.T.);
#4283=EDGE_CURVE('',#1891,#2179,#1676,.T.);
#4286=EDGE_CURVE('',#1892,#2180,#1516,.T.);
#4297=EDGE_CURVE('',#2180,#2184,#1526,.T.);
#4299=EDGE_CURVE('',#2183,#2184,#1695,.T.);
#4301=EDGE_CURVE('',#2179,#2183,#1521,.T.);
#4311=EDGE_CURVE('',#2180,#2186,#1530,.T.);
#4313=EDGE_CURVE('',#2186,#2188,#1567,.T.);
#4315=EDGE_CURVE('',#2184,#2188,#1704,.T.);
#4328=EDGE_CURVE('',#1892,#1898,#1534,.T.);
#4330=EDGE_CURVE('',#1898,#2186,#1538,.T.);
#4343=EDGE_CURVE('',#1898,#1900,#1548,.T.);
#4353=EDGE_CURVE('',#1898,#1902,#1558,.T.);
#4357=EDGE_CURVE('',#1902,#1904,#1589,.T.);
#4367=EDGE_CURVE('',#2186,#2190,#1553,.T.);
#4371=EDGE_CURVE('',#1902,#2190,#1562,.T.);
#4382=EDGE_CURVE('',#2190,#2192,#1572,.T.);
#4384=EDGE_CURVE('',#2188,#2192,#1714,.T.);
#4395=EDGE_CURVE('',#2190,#2194,#1576,.T.);
#4397=EDGE_CURVE('',#2194,#2196,#1613,.T.);
#4399=EDGE_CURVE('',#2192,#2196,#1723,.T.);
#4412=EDGE_CURVE('',#1902,#1906,#1580,.T.);
#4414=EDGE_CURVE('',#1906,#2194,#1584,.T.);
#4427=EDGE_CURVE('',#1906,#1908,#1594,.T.);
#4437=EDGE_CURVE('',#1906,#1910,#1604,.T.);
#4441=EDGE_CURVE('',#1910,#1912,#1635,.T.);
#4451=EDGE_CURVE('',#2194,#2198,#1599,.T.);
#4455=EDGE_CURVE('',#1910,#2198,#1608,.T.);
#4466=EDGE_CURVE('',#2198,#2200,#1618,.T.);
#4468=EDGE_CURVE('',#2196,#2200,#1733,.T.);
#4479=EDGE_CURVE('',#2198,#2202,#1622,.T.);
#4481=EDGE_CURVE('',#2202,#2204,#1655,.T.);
#4483=EDGE_CURVE('',#2200,#2204,#1742,.T.);
#4496=EDGE_CURVE('',#1910,#1914,#1626,.T.);
#4498=EDGE_CURVE('',#1914,#2202,#1630,.T.);
#4511=EDGE_CURVE('',#1914,#1916,#1640,.T.);
#4521=EDGE_CURVE('',#1914,#1918,#1650,.T.);
#4525=EDGE_CURVE('',#1918,#1920,#1681,.T.);
#4535=EDGE_CURVE('',#2202,#2206,#1645,.T.);
#4539=EDGE_CURVE('',#1918,#2206,#1668,.T.);
#4550=EDGE_CURVE('',#2206,#2208,#1660,.T.);
#4552=EDGE_CURVE('',#2204,#2208,#1752,.T.);
#4563=EDGE_CURVE('',#2206,#2179,#1664,.T.);
#4566=EDGE_CURVE('',#2208,#2183,#1685,.T.);
#4579=EDGE_CURVE('',#1918,#1891,#1672,.T.);
#4603=EDGE_CURVE('',#2176,#2183,#1690,.T.);
#4606=EDGE_CURVE('',#2163,#2208,#1757,.T.);
#4617=EDGE_CURVE('',#2174,#2184,#1700,.T.);
#4630=EDGE_CURVE('',#2172,#2188,#1709,.T.);
#4643=EDGE_CURVE('',#2170,#2192,#1719,.T.);
#4656=EDGE_CURVE('',#2168,#2196,#1728,.T.);
#4669=EDGE_CURVE('',#2166,#2200,#1738,.T.);
#4682=EDGE_CURVE('',#2164,#2204,#1747,.T.);
#4707=EDGE_CURVE('',#1923,#1927,#1762,.T.);
#4710=EDGE_CURVE('',#1924,#1928,#1772,.T.);
#4735=EDGE_CURVE('',#1930,#1932,#1777,.T.);
#4748=EDGE_CURVE('',#1934,#1936,#1782,.T.);
#4761=EDGE_CURVE('',#1938,#1940,#1787,.T.);
#4774=EDGE_CURVE('',#1942,#1944,#1792,.T.);
#4797=EDGE_CURVE('',#2260,#2264,#1800,.T.);
#4800=EDGE_CURVE('',#2259,#2263,#1796,.T.);
#4823=EDGE_CURVE('',#2268,#2272,#1808,.T.);
#4826=EDGE_CURVE('',#2267,#2271,#1804,.T.);
#4843=CLOSED_SHELL('',(#2314,#2329,#2343,#2357,#2371,#2385,#2399,#2413,#2426,
#2441,#2455,#2469,#2483,#2497,#2511,#2525,#2538,#2553,#2690,#2704,#2716,#2729,
#2742,#2755,#2768,#2780,#2795,#2809,#2823,#2837,#2851,#2865,#2880,#2895,#2908,
#2922,#2936,#2950,#2964,#2978,#2992,#3005,#3020,#3034,#3048,#3062,#3076,#3089,
#3104,#3118,#3254,#3268,#3281,#3294,#3306,#3319,#3333,#3346,#3360,#3373,#3387,
#3401,#3415,#3427,#3441,#3454,#3468,#3480,#3492,#3507,#3520,#3536,#3550,#3562,
#3577,#3590,#3606,#3620,#3632,#3647,#3660,#3676,#3690,#3702,#3717,#3730,#3746,
#3760,#3772,#3786,#3798,#3812,#3824,#3838,#3850,#3864,#3876,#3890,#3902,#3916,
#3928,#3942,#3954,#3968,#3980,#3995,#4009,#4023,#4037,#4051,#4065,#4079,#4092,
#4107,#4121,#4135,#4149,#4163,#4177,#4191,#4204,#4219,#4260,#4275,#4290,#4305,
#4320,#4334,#4347,#4361,#4375,#4389,#4404,#4418,#4431,#4445,#4459,#4473,#4488,
#4502,#4515,#4529,#4543,#4557,#4571,#4584,#4596,#4610,#4623,#4636,#4649,#4662,
#4675,#4688,#4700,#4714,#4726,#4739,#4752,#4765,#4778,#4790,#4804,#4816,#4830,
#4842));
#4848=CIRCLE('',#4847,1.E0);
#4853=CIRCLE('',#4852,1.E0);
#4858=CIRCLE('',#4857,1.E0);
#4867=CIRCLE('',#4866,1.E0);
#4885=EDGE_CURVE('',#4874,#4875,#4848,.T.);
#4887=EDGE_CURVE('',#4879,#4875,#4871,.T.);
#4889=EDGE_CURVE('',#4879,#4877,#4853,.T.);
#4891=EDGE_CURVE('',#4877,#4874,#4862,.T.);
#4901=EDGE_CURVE('',#4875,#4874,#4858,.T.);
#4904=EDGE_CURVE('',#4877,#4879,#4867,.T.);
#4910=OPEN_SHELL('',(#4895,#4909));
#4915=CIRCLE('',#4914,1.E0);
#4920=CIRCLE('',#4919,1.E0);
#4925=CIRCLE('',#4924,1.E0);
#4934=CIRCLE('',#4933,1.E0);
#4952=EDGE_CURVE('',#4941,#4942,#4915,.T.);
#4954=EDGE_CURVE('',#4946,#4942,#4938,.T.);
#4956=EDGE_CURVE('',#4946,#4945,#4920,.T.);
#4958=EDGE_CURVE('',#4945,#4941,#4929,.T.);
#4968=EDGE_CURVE('',#4942,#4941,#4925,.T.);
#4971=EDGE_CURVE('',#4945,#4946,#4934,.T.);
#4977=OPEN_SHELL('',(#4962,#4976));
#4982=CIRCLE('',#4981,1.E0);
#4987=CIRCLE('',#4986,1.E0);
#4996=CIRCLE('',#4995,1.E0);
#5005=CIRCLE('',#5004,1.E0);
#5019=EDGE_CURVE('',#5008,#5009,#4991,.T.);
#5021=EDGE_CURVE('',#5009,#5013,#4982,.T.);
#5023=EDGE_CURVE('',#5012,#5013,#5000,.T.);
#5025=EDGE_CURVE('',#5012,#5008,#4987,.T.);
#5036=EDGE_CURVE('',#5008,#5012,#4996,.T.);
#5039=EDGE_CURVE('',#5013,#5009,#5005,.T.);
#5044=OPEN_SHELL('',(#5029,#5043));
#5049=CIRCLE('',#5048,1.E0);
#5054=CIRCLE('',#5053,1.E0);
#5063=CIRCLE('',#5062,1.E0);
#5072=CIRCLE('',#5071,1.E0);
#5086=EDGE_CURVE('',#5075,#5076,#5058,.T.);
#5088=EDGE_CURVE('',#5076,#5080,#5049,.T.);
#5090=EDGE_CURVE('',#5079,#5080,#5067,.T.);
#5092=EDGE_CURVE('',#5079,#5075,#5054,.T.);
#5103=EDGE_CURVE('',#5075,#5079,#5063,.T.);
#5106=EDGE_CURVE('',#5080,#5076,#5072,.T.);
#5111=OPEN_SHELL('',(#5096,#5110));
#5116=CIRCLE('',#5115,1.E0);
#5121=CIRCLE('',#5120,1.E0);
#5130=CIRCLE('',#5129,1.E0);
#5139=CIRCLE('',#5138,1.E0);
#5153=EDGE_CURVE('',#5142,#5143,#5125,.T.);
#5155=EDGE_CURVE('',#5143,#5147,#5116,.T.);
#5157=EDGE_CURVE('',#5146,#5147,#5134,.T.);
#5159=EDGE_CURVE('',#5146,#5142,#5121,.T.);
#5170=EDGE_CURVE('',#5142,#5146,#5130,.T.);
#5173=EDGE_CURVE('',#5147,#5143,#5139,.T.);
#5178=OPEN_SHELL('',(#5163,#5177));
#5183=CIRCLE('',#5182,1.E0);
#5188=CIRCLE('',#5187,1.E0);
#5197=CIRCLE('',#5196,1.E0);
#5206=CIRCLE('',#5205,1.E0);
#5220=EDGE_CURVE('',#5209,#5210,#5192,.T.);
#5222=EDGE_CURVE('',#5210,#5214,#5183,.T.);
#5224=EDGE_CURVE('',#5213,#5214,#5201,.T.);
#5226=EDGE_CURVE('',#5213,#5209,#5188,.T.);
#5237=EDGE_CURVE('',#5209,#5213,#5197,.T.);
#5240=EDGE_CURVE('',#5214,#5210,#5206,.T.);
#5245=OPEN_SHELL('',(#5230,#5244));
#5250=CIRCLE('',#5249,1.E0);
#5255=CIRCLE('',#5254,1.E0);
#5264=CIRCLE('',#5263,1.E0);
#5273=CIRCLE('',#5272,1.E0);
#5287=EDGE_CURVE('',#5276,#5277,#5259,.T.);
#5289=EDGE_CURVE('',#5277,#5281,#5250,.T.);
#5291=EDGE_CURVE('',#5280,#5281,#5268,.T.);
#5293=EDGE_CURVE('',#5280,#5276,#5255,.T.);
#5304=EDGE_CURVE('',#5276,#5280,#5264,.T.);
#5307=EDGE_CURVE('',#5281,#5277,#5273,.T.);
#5312=OPEN_SHELL('',(#5297,#5311));
#5317=CIRCLE('',#5316,1.E0);
#5322=CIRCLE('',#5321,1.E0);
#5331=CIRCLE('',#5330,1.E0);
#5340=CIRCLE('',#5339,1.E0);
#5354=EDGE_CURVE('',#5343,#5344,#5326,.T.);
#5356=EDGE_CURVE('',#5344,#5348,#5317,.T.);
#5358=EDGE_CURVE('',#5347,#5348,#5335,.T.);
#5360=EDGE_CURVE('',#5347,#5343,#5322,.T.);
#5371=EDGE_CURVE('',#5343,#5347,#5331,.T.);
#5374=EDGE_CURVE('',#5348,#5344,#5340,.T.);
#5379=OPEN_SHELL('',(#5364,#5378));
#5380=MANIFOLD_SOLID_BREP('',#4843);
#5381=SHELL_BASED_SURFACE_MODEL('',(#4910,#4977,#5044,#5111,#5178,#5245,#5312,
#5379));
#5382=(LENGTH_UNIT()NAMED_UNIT(*)SI_UNIT(.MILLI.,.METRE.));
#5384=(NAMED_UNIT(*)PLANE_ANGLE_UNIT()SI_UNIT($,.RADIAN.));
#5387=(NAMED_UNIT(*)SI_UNIT($,.STERADIAN.)SOLID_ANGLE_UNIT());
#5390=ADVANCED_BREP_SHAPE_REPRESENTATION('',(#5380),#5389);
#5391=MANIFOLD_SURFACE_SHAPE_REPRESENTATION('',(#5381),#5389);
#5395=AXIS2_PLACEMENT_3D('',#5392,#5393,#5394);
#5396=SHAPE_REPRESENTATION('',(#5395),#5389);
#5405=PRODUCT_DEFINITION('design','',#5404,#5401);
#5406=PRODUCT_DEFINITION_SHAPE('','SHAPE FOR 30X30MM_SOSOS_LOWER_FRAME_AL.',
#5405);
#5407=SHAPE_DEFINITION_REPRESENTATION(#5406,#5396);
ENDSEC;
END-ISO-10303-21;
