# Supplementary material for: Sheet-on-sheet fixed target data collection devices for serial crystallography at synchrotron and XFEL sources
Source: J Appl Crystallogr. 2024 Oct 16;57(Pt 6):1725–32. doi: 10.1107/S1600576724008914 (PMC11611291; doi:10.1107/S1600576724008914)
Supplement: Supplementary file 1 [file j-57-01725-sup2.zip › SOS_30x30mm_Generic_Mag_cradle.stp]

ISO-10303-21;
HEADER;
FILE_DESCRIPTION((''),'2;1');
FILE_NAME('30X30MM_SOS_GENERIC_MAG_CRADLE','2024-04-06T19:24:11',('doak'),(''),
'CREO PARAMETRIC BY PTC INC, 2022024','CREO PARAMETRIC BY PTC INC, 2022024','');
FILE_SCHEMA(('CONFIG_CONTROL_DESIGN'));
ENDSEC;
DATA;
#1=CARTESIAN_POINT('',(-1.E1,2.23E1,0.E0));
#2=DIRECTION('',(0.E0,0.E0,1.E0));
#3=DIRECTION('',(-1.E0,0.E0,0.E0));
#4=AXIS2_PLACEMENT_3D('',#1,#2,#3);
#6=CARTESIAN_POINT('',(-1.E1,2.23E1,0.E0));
#7=DIRECTION('',(0.E0,0.E0,1.E0));
#8=DIRECTION('',(1.E0,0.E0,0.E0));
#9=AXIS2_PLACEMENT_3D('',#6,#7,#8);
#11=CARTESIAN_POINT('',(1.E1,2.23E1,0.E0));
#12=DIRECTION('',(0.E0,0.E0,1.E0));
#13=DIRECTION('',(-1.E0,0.E0,0.E0));
#14=AXIS2_PLACEMENT_3D('',#11,#12,#13);
#16=CARTESIAN_POINT('',(1.E1,2.23E1,0.E0));
#17=DIRECTION('',(0.E0,0.E0,1.E0));
#18=DIRECTION('',(1.E0,0.E0,0.E0));
#19=AXIS2_PLACEMENT_3D('',#16,#17,#18);
#21=CARTESIAN_POINT('',(-1.E1,3.05E1,0.E0));
#22=DIRECTION('',(0.E0,0.E0,1.E0));
#23=DIRECTION('',(-1.E0,0.E0,0.E0));
#24=AXIS2_PLACEMENT_3D('',#21,#22,#23);
#26=CARTESIAN_POINT('',(-1.E1,3.05E1,0.E0));
#27=DIRECTION('',(0.E0,0.E0,1.E0));
#28=DIRECTION('',(1.E0,0.E0,0.E0));
#29=AXIS2_PLACEMENT_3D('',#26,#27,#28);
#31=CARTESIAN_POINT('',(1.E1,3.05E1,0.E0));
#32=DIRECTION('',(0.E0,0.E0,1.E0));
#33=DIRECTION('',(-1.E0,0.E0,0.E0));
#34=AXIS2_PLACEMENT_3D('',#31,#32,#33);
#36=CARTESIAN_POINT('',(1.E1,3.05E1,0.E0));
#37=DIRECTION('',(0.E0,0.E0,1.E0));
#38=DIRECTION('',(1.E0,0.E0,0.E0));
#39=AXIS2_PLACEMENT_3D('',#36,#37,#38);
#41=DIRECTION('',(-4.472135955E-1,8.944271909999E-1,0.E0));
#42=VECTOR('',#41,4.472135955E0);
#43=CARTESIAN_POINT('',(-2.6E1,0.E0,0.E0));
#44=LINE('',#43,#42);
#45=DIRECTION('',(1.E0,0.E0,0.E0));
#46=VECTOR('',#45,1.05E1);
#47=CARTESIAN_POINT('',(-2.6E1,0.E0,0.E0));
#48=LINE('',#47,#46);
#49=DIRECTION('',(0.E0,1.E0,0.E0));
#50=VECTOR('',#49,6.3E0);
#51=CARTESIAN_POINT('',(-1.55E1,0.E0,0.E0));
#52=LINE('',#51,#50);
#53=DIRECTION('',(-1.E0,0.E0,0.E0));
#54=VECTOR('',#53,2.7E1);
#55=CARTESIAN_POINT('',(1.35E1,8.3E0,0.E0));
#56=LINE('',#55,#54);
#57=DIRECTION('',(0.E0,1.E0,0.E0));
#58=VECTOR('',#57,6.3E0);
#59=CARTESIAN_POINT('',(1.55E1,0.E0,0.E0));
#60=LINE('',#59,#58);
#61=DIRECTION('',(1.E0,0.E0,0.E0));
#62=VECTOR('',#61,1.05E1);
#63=CARTESIAN_POINT('',(1.55E1,0.E0,0.E0));
#64=LINE('',#63,#62);
#65=DIRECTION('',(-4.472135955E-1,-8.944271909999E-1,0.E0));
#66=VECTOR('',#65,4.472135955E0);
#67=CARTESIAN_POINT('',(2.8E1,4.E0,0.E0));
#68=LINE('',#67,#66);
#69=DIRECTION('',(0.E0,1.E0,0.E0));
#70=VECTOR('',#69,1.75E1);
#71=CARTESIAN_POINT('',(2.8E1,4.E0,0.E0));
#72=LINE('',#71,#70);
#73=DIRECTION('',(7.071067811865E-1,-7.071067811865E-1,0.E0));
#74=VECTOR('',#73,1.909188309204E1);
#75=CARTESIAN_POINT('',(1.45E1,3.5E1,0.E0));
#76=LINE('',#75,#74);
#77=DIRECTION('',(-1.E0,0.E0,0.E0));
#78=VECTOR('',#77,2.9E1);
#79=CARTESIAN_POINT('',(1.45E1,3.5E1,0.E0));
#80=LINE('',#79,#78);
#81=DIRECTION('',(7.071067811865E-1,7.071067811865E-1,0.E0));
#82=VECTOR('',#81,1.909188309204E1);
#83=CARTESIAN_POINT('',(-2.8E1,2.15E1,0.E0));
#84=LINE('',#83,#82);
#85=DIRECTION('',(0.E0,-1.E0,0.E0));
#86=VECTOR('',#85,1.75E1);
#87=CARTESIAN_POINT('',(-2.8E1,2.15E1,0.E0));
#88=LINE('',#87,#86);
#89=CARTESIAN_POINT('',(2.E1,1.33E1,0.E0));
#90=DIRECTION('',(0.E0,0.E0,-1.E0));
#91=DIRECTION('',(1.E0,0.E0,0.E0));
#92=AXIS2_PLACEMENT_3D('',#89,#90,#91);
#94=CARTESIAN_POINT('',(2.E1,1.33E1,0.E0));
#95=DIRECTION('',(0.E0,0.E0,-1.E0));
#96=DIRECTION('',(-1.E0,0.E0,0.E0));
#97=AXIS2_PLACEMENT_3D('',#94,#95,#96);
#99=CARTESIAN_POINT('',(-2.E1,1.33E1,0.E0));
#100=DIRECTION('',(0.E0,0.E0,-1.E0));
#101=DIRECTION('',(1.E0,0.E0,0.E0));
#102=AXIS2_PLACEMENT_3D('',#99,#100,#101);
#104=CARTESIAN_POINT('',(-2.E1,1.33E1,0.E0));
#105=DIRECTION('',(0.E0,0.E0,-1.E0));
#106=DIRECTION('',(-1.E0,0.E0,0.E0));
#107=AXIS2_PLACEMENT_3D('',#104,#105,#106);
#109=CARTESIAN_POINT('',(-5.E0,3.05E1,0.E0));
#110=DIRECTION('',(0.E0,0.E0,-1.E0));
#111=DIRECTION('',(-1.E0,0.E0,0.E0));
#112=AXIS2_PLACEMENT_3D('',#109,#110,#111);
#114=CARTESIAN_POINT('',(-5.E0,3.05E1,0.E0));
#115=DIRECTION('',(0.E0,0.E0,-1.E0));
#116=DIRECTION('',(1.E0,0.E0,0.E0));
#117=AXIS2_PLACEMENT_3D('',#114,#115,#116);
#119=CARTESIAN_POINT('',(5.E0,3.05E1,0.E0));
#120=DIRECTION('',(0.E0,0.E0,-1.E0));
#121=DIRECTION('',(-1.E0,0.E0,0.E0));
#122=AXIS2_PLACEMENT_3D('',#119,#120,#121);
#124=CARTESIAN_POINT('',(5.E0,3.05E1,0.E0));
#125=DIRECTION('',(0.E0,0.E0,-1.E0));
#126=DIRECTION('',(1.E0,0.E0,0.E0));
#127=AXIS2_PLACEMENT_3D('',#124,#125,#126);
#129=CARTESIAN_POINT('',(-1.E1,1.48E1,0.E0));
#130=DIRECTION('',(0.E0,0.E0,-1.E0));
#131=DIRECTION('',(-1.E0,0.E0,0.E0));
#132=AXIS2_PLACEMENT_3D('',#129,#130,#131);
#134=CARTESIAN_POINT('',(-1.E1,1.48E1,0.E0));
#135=DIRECTION('',(0.E0,0.E0,-1.E0));
#136=DIRECTION('',(1.E0,0.E0,0.E0));
#137=AXIS2_PLACEMENT_3D('',#134,#135,#136);
#139=CARTESIAN_POINT('',(1.E1,1.48E1,0.E0));
#140=DIRECTION('',(0.E0,0.E0,-1.E0));
#141=DIRECTION('',(-1.E0,0.E0,0.E0));
#142=AXIS2_PLACEMENT_3D('',#139,#140,#141);
#144=CARTESIAN_POINT('',(1.E1,1.48E1,0.E0));
#145=DIRECTION('',(0.E0,0.E0,-1.E0));
#146=DIRECTION('',(1.E0,0.E0,0.E0));
#147=AXIS2_PLACEMENT_3D('',#144,#145,#146);
#149=CARTESIAN_POINT('',(-2.15E1,3.3E0,0.E0));
#150=DIRECTION('',(0.E0,0.E0,-1.E0));
#151=DIRECTION('',(-1.E0,0.E0,0.E0));
#152=AXIS2_PLACEMENT_3D('',#149,#150,#151);
#154=CARTESIAN_POINT('',(-2.15E1,3.3E0,0.E0));
#155=DIRECTION('',(0.E0,0.E0,-1.E0));
#156=DIRECTION('',(1.E0,0.E0,0.E0));
#157=AXIS2_PLACEMENT_3D('',#154,#155,#156);
#159=CARTESIAN_POINT('',(2.15E1,3.3E0,0.E0));
#160=DIRECTION('',(0.E0,0.E0,-1.E0));
#161=DIRECTION('',(-1.E0,0.E0,0.E0));
#162=AXIS2_PLACEMENT_3D('',#159,#160,#161);
#164=CARTESIAN_POINT('',(2.15E1,3.3E0,0.E0));
#165=DIRECTION('',(0.E0,0.E0,-1.E0));
#166=DIRECTION('',(1.E0,0.E0,0.E0));
#167=AXIS2_PLACEMENT_3D('',#164,#165,#166);
#169=DIRECTION('',(0.E0,0.E0,1.E0));
#170=VECTOR('',#169,2.5E0);
#171=CARTESIAN_POINT('',(-1.125E1,2.23E1,0.E0));
#172=LINE('',#171,#170);
#173=DIRECTION('',(0.E0,0.E0,1.E0));
#174=VECTOR('',#173,2.5E0);
#175=CARTESIAN_POINT('',(-8.75E0,2.23E1,0.E0));
#176=LINE('',#175,#174);
#177=CARTESIAN_POINT('',(-1.E1,2.23E1,2.5E0));
#178=DIRECTION('',(0.E0,0.E0,1.E0));
#179=DIRECTION('',(-1.E0,0.E0,0.E0));
#180=AXIS2_PLACEMENT_3D('',#177,#178,#179);
#182=CARTESIAN_POINT('',(-1.E1,2.23E1,2.5E0));
#183=DIRECTION('',(0.E0,0.E0,1.E0));
#184=DIRECTION('',(1.E0,0.E0,0.E0));
#185=AXIS2_PLACEMENT_3D('',#182,#183,#184);
#187=CARTESIAN_POINT('',(1.E1,2.23E1,2.5E0));
#188=DIRECTION('',(0.E0,0.E0,1.E0));
#189=DIRECTION('',(-1.E0,0.E0,0.E0));
#190=AXIS2_PLACEMENT_3D('',#187,#188,#189);
#192=CARTESIAN_POINT('',(1.E1,2.23E1,2.5E0));
#193=DIRECTION('',(0.E0,0.E0,1.E0));
#194=DIRECTION('',(1.E0,0.E0,0.E0));
#195=AXIS2_PLACEMENT_3D('',#192,#193,#194);
#197=CARTESIAN_POINT('',(-2.01E1,1.31E1,2.5E0));
#198=DIRECTION('',(0.E0,0.E0,1.E0));
#199=DIRECTION('',(0.E0,1.E0,0.E0));
#200=AXIS2_PLACEMENT_3D('',#197,#198,#199);
#202=DIRECTION('',(-1.E0,0.E0,0.E0));
#203=VECTOR('',#202,5.5E0);
#204=CARTESIAN_POINT('',(-1.46E1,1.81E1,2.5E0));
#205=LINE('',#204,#203);
#206=DIRECTION('',(0.E0,-1.E0,0.E0));
#207=VECTOR('',#206,6.2E0);
#208=CARTESIAN_POINT('',(-1.46E1,2.43E1,2.5E0));
#209=LINE('',#208,#207);
#210=CARTESIAN_POINT('',(-1.26E1,2.43E1,2.5E0));
#211=DIRECTION('',(0.E0,0.E0,1.E0));
#212=DIRECTION('',(0.E0,1.E0,0.E0));
#213=AXIS2_PLACEMENT_3D('',#210,#211,#212);
#215=DIRECTION('',(-1.E0,0.E0,0.E0));
#216=VECTOR('',#215,2.52E1);
#217=CARTESIAN_POINT('',(1.26E1,2.63E1,2.5E0));
#218=LINE('',#217,#216);
#219=CARTESIAN_POINT('',(1.26E1,2.43E1,2.5E0));
#220=DIRECTION('',(0.E0,0.E0,1.E0));
#221=DIRECTION('',(1.E0,0.E0,0.E0));
#222=AXIS2_PLACEMENT_3D('',#219,#220,#221);
#224=DIRECTION('',(0.E0,1.E0,0.E0));
#225=VECTOR('',#224,6.2E0);
#226=CARTESIAN_POINT('',(1.46E1,1.81E1,2.5E0));
#227=LINE('',#226,#225);
#228=DIRECTION('',(-1.E0,0.E0,0.E0));
#229=VECTOR('',#228,5.5E0);
#230=CARTESIAN_POINT('',(2.01E1,1.81E1,2.5E0));
#231=LINE('',#230,#229);
#232=CARTESIAN_POINT('',(2.01E1,1.31E1,2.5E0));
#233=DIRECTION('',(0.E0,0.E0,1.E0));
#234=DIRECTION('',(1.E0,0.E0,0.E0));
#235=AXIS2_PLACEMENT_3D('',#232,#233,#234);
#237=DIRECTION('',(0.E0,1.E0,0.E0));
#238=VECTOR('',#237,1.31E1);
#239=CARTESIAN_POINT('',(2.51E1,0.E0,2.5E0));
#240=LINE('',#239,#238);
#241=DIRECTION('',(0.E0,1.E0,0.E0));
#242=VECTOR('',#241,6.3E0);
#243=CARTESIAN_POINT('',(1.55E1,0.E0,2.5E0));
#244=LINE('',#243,#242);
#245=DIRECTION('',(-1.E0,0.E0,0.E0));
#246=VECTOR('',#245,2.7E1);
#247=CARTESIAN_POINT('',(1.35E1,8.3E0,2.5E0));
#248=LINE('',#247,#246);
#249=DIRECTION('',(0.E0,1.E0,0.E0));
#250=VECTOR('',#249,6.3E0);
#251=CARTESIAN_POINT('',(-1.55E1,0.E0,2.5E0));
#252=LINE('',#251,#250);
#253=DIRECTION('',(0.E0,-1.E0,0.E0));
#254=VECTOR('',#253,1.31E1);
#255=CARTESIAN_POINT('',(-2.51E1,1.31E1,2.5E0));
#256=LINE('',#255,#254);
#257=CARTESIAN_POINT('',(2.E1,1.33E1,2.5E0));
#258=DIRECTION('',(0.E0,0.E0,-1.E0));
#259=DIRECTION('',(1.E0,0.E0,0.E0));
#260=AXIS2_PLACEMENT_3D('',#257,#258,#259);
#262=CARTESIAN_POINT('',(2.E1,1.33E1,2.5E0));
#263=DIRECTION('',(0.E0,0.E0,-1.E0));
#264=DIRECTION('',(-1.E0,0.E0,0.E0));
#265=AXIS2_PLACEMENT_3D('',#262,#263,#264);
#267=CARTESIAN_POINT('',(-2.E1,1.33E1,2.5E0));
#268=DIRECTION('',(0.E0,0.E0,-1.E0));
#269=DIRECTION('',(1.E0,0.E0,0.E0));
#270=AXIS2_PLACEMENT_3D('',#267,#268,#269);
#272=CARTESIAN_POINT('',(-2.E1,1.33E1,2.5E0));
#273=DIRECTION('',(0.E0,0.E0,-1.E0));
#274=DIRECTION('',(-1.E0,0.E0,0.E0));
#275=AXIS2_PLACEMENT_3D('',#272,#273,#274);
#277=CARTESIAN_POINT('',(-1.E1,1.48E1,2.5E0));
#278=DIRECTION('',(0.E0,0.E0,-1.E0));
#279=DIRECTION('',(-1.E0,0.E0,0.E0));
#280=AXIS2_PLACEMENT_3D('',#277,#278,#279);
#282=CARTESIAN_POINT('',(-1.E1,1.48E1,2.5E0));
#283=DIRECTION('',(0.E0,0.E0,-1.E0));
#284=DIRECTION('',(1.E0,0.E0,0.E0));
#285=AXIS2_PLACEMENT_3D('',#282,#283,#284);
#287=CARTESIAN_POINT('',(1.E1,1.48E1,2.5E0));
#288=DIRECTION('',(0.E0,0.E0,-1.E0));
#289=DIRECTION('',(-1.E0,0.E0,0.E0));
#290=AXIS2_PLACEMENT_3D('',#287,#288,#289);
#292=CARTESIAN_POINT('',(1.E1,1.48E1,2.5E0));
#293=DIRECTION('',(0.E0,0.E0,-1.E0));
#294=DIRECTION('',(1.E0,0.E0,0.E0));
#295=AXIS2_PLACEMENT_3D('',#292,#293,#294);
#297=CARTESIAN_POINT('',(-2.15E1,3.3E0,2.5E0));
#298=DIRECTION('',(0.E0,0.E0,-1.E0));
#299=DIRECTION('',(-1.E0,0.E0,0.E0));
#300=AXIS2_PLACEMENT_3D('',#297,#298,#299);
#302=CARTESIAN_POINT('',(-2.15E1,3.3E0,2.5E0));
#303=DIRECTION('',(0.E0,0.E0,-1.E0));
#304=DIRECTION('',(1.E0,0.E0,0.E0));
#305=AXIS2_PLACEMENT_3D('',#302,#303,#304);
#307=CARTESIAN_POINT('',(2.15E1,3.3E0,2.5E0));
#308=DIRECTION('',(0.E0,0.E0,-1.E0));
#309=DIRECTION('',(-1.E0,0.E0,0.E0));
#310=AXIS2_PLACEMENT_3D('',#307,#308,#309);
#312=CARTESIAN_POINT('',(2.15E1,3.3E0,2.5E0));
#313=DIRECTION('',(0.E0,0.E0,-1.E0));
#314=DIRECTION('',(1.E0,0.E0,0.E0));
#315=AXIS2_PLACEMENT_3D('',#312,#313,#314);
#317=DIRECTION('',(0.E0,0.E0,1.E0));
#318=VECTOR('',#317,2.5E0);
#319=CARTESIAN_POINT('',(8.75E0,2.23E1,0.E0));
#320=LINE('',#319,#318);
#321=DIRECTION('',(0.E0,0.E0,1.E0));
#322=VECTOR('',#321,2.5E0);
#323=CARTESIAN_POINT('',(1.125E1,2.23E1,0.E0));
#324=LINE('',#323,#322);
#325=CARTESIAN_POINT('',(-2.01E1,1.31E1,5.E0));
#326=DIRECTION('',(0.E0,0.E0,-1.E0));
#327=DIRECTION('',(-1.E0,0.E0,0.E0));
#328=AXIS2_PLACEMENT_3D('',#325,#326,#327);
#330=DIRECTION('',(0.E0,0.E0,-1.E0));
#331=VECTOR('',#330,2.5E0);
#332=CARTESIAN_POINT('',(-2.51E1,1.31E1,5.E0));
#333=LINE('',#332,#331);
#334=DIRECTION('',(0.E0,0.E0,-1.E0));
#335=VECTOR('',#334,5.E0);
#336=CARTESIAN_POINT('',(-2.6E1,0.E0,5.E0));
#337=LINE('',#336,#335);
#338=DIRECTION('',(0.E0,0.E0,-1.E0));
#339=VECTOR('',#338,2.5E0);
#340=CARTESIAN_POINT('',(-2.51E1,0.E0,5.E0));
#341=LINE('',#340,#339);
#342=DIRECTION('',(1.E0,0.E0,0.E0));
#343=VECTOR('',#342,9.6E0);
#344=CARTESIAN_POINT('',(-2.51E1,0.E0,2.5E0));
#345=LINE('',#344,#343);
#346=DIRECTION('',(0.E0,0.E0,1.E0));
#347=VECTOR('',#346,2.5E0);
#348=CARTESIAN_POINT('',(-1.55E1,0.E0,0.E0));
#349=LINE('',#348,#347);
#350=DIRECTION('',(0.E0,0.E0,-1.E0));
#351=VECTOR('',#350,5.E0);
#352=CARTESIAN_POINT('',(2.6E1,0.E0,5.E0));
#353=LINE('',#352,#351);
#354=DIRECTION('',(0.E0,0.E0,1.E0));
#355=VECTOR('',#354,2.5E0);
#356=CARTESIAN_POINT('',(1.55E1,0.E0,0.E0));
#357=LINE('',#356,#355);
#358=DIRECTION('',(1.E0,0.E0,0.E0));
#359=VECTOR('',#358,9.6E0);
#360=CARTESIAN_POINT('',(1.55E1,0.E0,2.5E0));
#361=LINE('',#360,#359);
#362=DIRECTION('',(0.E0,0.E0,-1.E0));
#363=VECTOR('',#362,2.5E0);
#364=CARTESIAN_POINT('',(2.51E1,0.E0,5.E0));
#365=LINE('',#364,#363);
#366=DIRECTION('',(0.E0,0.E0,-1.E0));
#367=VECTOR('',#366,5.E0);
#368=CARTESIAN_POINT('',(-2.8E1,4.E0,5.E0));
#369=LINE('',#368,#367);
#370=DIRECTION('',(0.E0,0.E0,-1.E0));
#371=VECTOR('',#370,5.E0);
#372=CARTESIAN_POINT('',(-2.8E1,2.15E1,5.E0));
#373=LINE('',#372,#371);
#374=DIRECTION('',(0.E0,0.E0,-1.E0));
#375=VECTOR('',#374,5.E0);
#376=CARTESIAN_POINT('',(-1.45E1,3.5E1,5.E0));
#377=LINE('',#376,#375);
#378=DIRECTION('',(0.E0,0.E0,-1.E0));
#379=VECTOR('',#378,5.E0);
#380=CARTESIAN_POINT('',(1.45E1,3.5E1,5.E0));
#381=LINE('',#380,#379);
#382=CARTESIAN_POINT('',(0.E0,3.5E1,3.E0));
#383=DIRECTION('',(0.E0,1.E0,0.E0));
#384=DIRECTION('',(1.E0,0.E0,0.E0));
#385=AXIS2_PLACEMENT_3D('',#382,#383,#384);
#387=CARTESIAN_POINT('',(0.E0,3.5E1,3.E0));
#388=DIRECTION('',(0.E0,1.E0,0.E0));
#389=DIRECTION('',(-1.E0,0.E0,0.E0));
#390=AXIS2_PLACEMENT_3D('',#387,#388,#389);
#392=DIRECTION('',(0.E0,0.E0,-1.E0));
#393=VECTOR('',#392,5.E0);
#394=CARTESIAN_POINT('',(2.8E1,4.E0,5.E0));
#395=LINE('',#394,#393);
#396=DIRECTION('',(0.E0,0.E0,-1.E0));
#397=VECTOR('',#396,5.E0);
#398=CARTESIAN_POINT('',(2.8E1,2.15E1,5.E0));
#399=LINE('',#398,#397);
#400=CARTESIAN_POINT('',(-1.E1,3.05E1,5.E0));
#401=DIRECTION('',(0.E0,0.E0,1.E0));
#402=DIRECTION('',(-1.E0,0.E0,0.E0));
#403=AXIS2_PLACEMENT_3D('',#400,#401,#402);
#405=CARTESIAN_POINT('',(-1.E1,3.05E1,5.E0));
#406=DIRECTION('',(0.E0,0.E0,1.E0));
#407=DIRECTION('',(1.E0,0.E0,0.E0));
#408=AXIS2_PLACEMENT_3D('',#405,#406,#407);
#410=CARTESIAN_POINT('',(1.E1,3.05E1,5.E0));
#411=DIRECTION('',(0.E0,0.E0,1.E0));
#412=DIRECTION('',(-1.E0,0.E0,0.E0));
#413=AXIS2_PLACEMENT_3D('',#410,#411,#412);
#415=CARTESIAN_POINT('',(1.E1,3.05E1,5.E0));
#416=DIRECTION('',(0.E0,0.E0,1.E0));
#417=DIRECTION('',(1.E0,0.E0,0.E0));
#418=AXIS2_PLACEMENT_3D('',#415,#416,#417);
#420=DIRECTION('',(4.472135955E-1,-8.944271909999E-1,0.E0));
#421=VECTOR('',#420,4.472135955E0);
#422=CARTESIAN_POINT('',(-2.8E1,4.E0,5.E0));
#423=LINE('',#422,#421);
#424=DIRECTION('',(0.E0,-1.E0,0.E0));
#425=VECTOR('',#424,1.75E1);
#426=CARTESIAN_POINT('',(-2.8E1,2.15E1,5.E0));
#427=LINE('',#426,#425);
#428=DIRECTION('',(-7.071067811865E-1,-7.071067811865E-1,0.E0));
#429=VECTOR('',#428,1.909188309204E1);
#430=CARTESIAN_POINT('',(-1.45E1,3.5E1,5.E0));
#431=LINE('',#430,#429);
#432=DIRECTION('',(-1.E0,0.E0,0.E0));
#433=VECTOR('',#432,2.9E1);
#434=CARTESIAN_POINT('',(1.45E1,3.5E1,5.E0));
#435=LINE('',#434,#433);
#436=DIRECTION('',(-7.071067811865E-1,7.071067811865E-1,0.E0));
#437=VECTOR('',#436,1.909188309204E1);
#438=CARTESIAN_POINT('',(2.8E1,2.15E1,5.E0));
#439=LINE('',#438,#437);
#440=DIRECTION('',(0.E0,1.E0,0.E0));
#441=VECTOR('',#440,1.75E1);
#442=CARTESIAN_POINT('',(2.8E1,4.E0,5.E0));
#443=LINE('',#442,#441);
#444=DIRECTION('',(4.472135955E-1,8.944271909999E-1,0.E0));
#445=VECTOR('',#444,4.472135955E0);
#446=CARTESIAN_POINT('',(2.6E1,0.E0,5.E0));
#447=LINE('',#446,#445);
#448=DIRECTION('',(1.E0,0.E0,0.E0));
#449=VECTOR('',#448,9.E-1);
#450=CARTESIAN_POINT('',(2.51E1,0.E0,5.E0));
#451=LINE('',#450,#449);
#452=DIRECTION('',(0.E0,1.E0,0.E0));
#453=VECTOR('',#452,1.31E1);
#454=CARTESIAN_POINT('',(2.51E1,0.E0,5.E0));
#455=LINE('',#454,#453);
#456=DIRECTION('',(-1.E0,0.E0,0.E0));
#457=VECTOR('',#456,5.5E0);
#458=CARTESIAN_POINT('',(2.01E1,1.81E1,5.E0));
#459=LINE('',#458,#457);
#460=DIRECTION('',(0.E0,1.E0,0.E0));
#461=VECTOR('',#460,6.2E0);
#462=CARTESIAN_POINT('',(1.46E1,1.81E1,5.E0));
#463=LINE('',#462,#461);
#464=DIRECTION('',(-1.E0,0.E0,0.E0));
#465=VECTOR('',#464,2.52E1);
#466=CARTESIAN_POINT('',(1.26E1,2.63E1,5.E0));
#467=LINE('',#466,#465);
#468=DIRECTION('',(0.E0,-1.E0,0.E0));
#469=VECTOR('',#468,6.2E0);
#470=CARTESIAN_POINT('',(-1.46E1,2.43E1,5.E0));
#471=LINE('',#470,#469);
#472=DIRECTION('',(1.E0,0.E0,0.E0));
#473=VECTOR('',#472,5.5E0);
#474=CARTESIAN_POINT('',(-2.01E1,1.81E1,5.E0));
#475=LINE('',#474,#473);
#476=DIRECTION('',(0.E0,1.E0,0.E0));
#477=VECTOR('',#476,1.31E1);
#478=CARTESIAN_POINT('',(-2.51E1,0.E0,5.E0));
#479=LINE('',#478,#477);
#480=DIRECTION('',(1.E0,0.E0,0.E0));
#481=VECTOR('',#480,9.E-1);
#482=CARTESIAN_POINT('',(-2.6E1,0.E0,5.E0));
#483=LINE('',#482,#481);
#484=CARTESIAN_POINT('',(-5.E0,3.05E1,5.E0));
#485=DIRECTION('',(0.E0,0.E0,-1.E0));
#486=DIRECTION('',(-1.E0,0.E0,0.E0));
#487=AXIS2_PLACEMENT_3D('',#484,#485,#486);
#489=CARTESIAN_POINT('',(-5.E0,3.05E1,5.E0));
#490=DIRECTION('',(0.E0,0.E0,-1.E0));
#491=DIRECTION('',(1.E0,0.E0,0.E0));
#492=AXIS2_PLACEMENT_3D('',#489,#490,#491);
#494=CARTESIAN_POINT('',(5.E0,3.05E1,5.E0));
#495=DIRECTION('',(0.E0,0.E0,-1.E0));
#496=DIRECTION('',(-1.E0,0.E0,0.E0));
#497=AXIS2_PLACEMENT_3D('',#494,#495,#496);
#499=CARTESIAN_POINT('',(5.E0,3.05E1,5.E0));
#500=DIRECTION('',(0.E0,0.E0,-1.E0));
#501=DIRECTION('',(1.E0,0.E0,0.E0));
#502=AXIS2_PLACEMENT_3D('',#499,#500,#501);
#504=CARTESIAN_POINT('',(-1.E1,3.05E1,2.E0));
#505=DIRECTION('',(0.E0,0.E0,1.E0));
#506=DIRECTION('',(-1.E0,0.E0,0.E0));
#507=AXIS2_PLACEMENT_3D('',#504,#505,#506);
#509=DIRECTION('',(0.E0,0.E0,1.E0));
#510=VECTOR('',#509,3.E0);
#511=CARTESIAN_POINT('',(-6.75E0,3.05E1,2.E0));
#512=LINE('',#511,#510);
#513=CARTESIAN_POINT('',(-1.E1,3.05E1,2.E0));
#514=DIRECTION('',(0.E0,0.E0,-1.E0));
#515=DIRECTION('',(-1.E0,0.E0,0.E0));
#516=AXIS2_PLACEMENT_3D('',#513,#514,#515);
#518=DIRECTION('',(0.E0,0.E0,1.E0));
#519=VECTOR('',#518,3.E0);
#520=CARTESIAN_POINT('',(-1.325E1,3.05E1,2.E0));
#521=LINE('',#520,#519);
#522=CARTESIAN_POINT('',(-1.E1,3.05E1,2.E0));
#523=DIRECTION('',(0.E0,0.E0,-1.E0));
#524=DIRECTION('',(-1.E0,0.E0,0.E0));
#525=AXIS2_PLACEMENT_3D('',#522,#523,#524);
#527=CARTESIAN_POINT('',(-1.E1,3.05E1,2.E0));
#528=DIRECTION('',(0.E0,0.E0,1.E0));
#529=DIRECTION('',(-1.E0,0.E0,0.E0));
#530=AXIS2_PLACEMENT_3D('',#527,#528,#529);
#532=DIRECTION('',(0.E0,0.E0,1.E0));
#533=VECTOR('',#532,2.E0);
#534=CARTESIAN_POINT('',(-1.16E1,3.05E1,0.E0));
#535=LINE('',#534,#533);
#536=DIRECTION('',(0.E0,0.E0,1.E0));
#537=VECTOR('',#536,2.E0);
#538=CARTESIAN_POINT('',(-8.4E0,3.05E1,0.E0));
#539=LINE('',#538,#537);
#540=CARTESIAN_POINT('',(1.E1,3.05E1,2.E0));
#541=DIRECTION('',(0.E0,0.E0,1.E0));
#542=DIRECTION('',(-1.E0,0.E0,0.E0));
#543=AXIS2_PLACEMENT_3D('',#540,#541,#542);
#545=DIRECTION('',(0.E0,0.E0,1.E0));
#546=VECTOR('',#545,3.E0);
#547=CARTESIAN_POINT('',(1.325E1,3.05E1,2.E0));
#548=LINE('',#547,#546);
#549=CARTESIAN_POINT('',(1.E1,3.05E1,2.E0));
#550=DIRECTION('',(0.E0,0.E0,-1.E0));
#551=DIRECTION('',(-1.E0,0.E0,0.E0));
#552=AXIS2_PLACEMENT_3D('',#549,#550,#551);
#554=DIRECTION('',(0.E0,0.E0,1.E0));
#555=VECTOR('',#554,3.E0);
#556=CARTESIAN_POINT('',(6.75E0,3.05E1,2.E0));
#557=LINE('',#556,#555);
#558=CARTESIAN_POINT('',(1.E1,3.05E1,2.E0));
#559=DIRECTION('',(0.E0,0.E0,-1.E0));
#560=DIRECTION('',(-1.E0,0.E0,0.E0));
#561=AXIS2_PLACEMENT_3D('',#558,#559,#560);
#563=CARTESIAN_POINT('',(1.E1,3.05E1,2.E0));
#564=DIRECTION('',(0.E0,0.E0,1.E0));
#565=DIRECTION('',(-1.E0,0.E0,0.E0));
#566=AXIS2_PLACEMENT_3D('',#563,#564,#565);
#568=DIRECTION('',(0.E0,0.E0,1.E0));
#569=VECTOR('',#568,2.E0);
#570=CARTESIAN_POINT('',(8.4E0,3.05E1,0.E0));
#571=LINE('',#570,#569);
#572=DIRECTION('',(0.E0,0.E0,1.E0));
#573=VECTOR('',#572,2.E0);
#574=CARTESIAN_POINT('',(1.16E1,3.05E1,0.E0));
#575=LINE('',#574,#573);
#576=DIRECTION('',(0.E0,0.E0,-1.E0));
#577=VECTOR('',#576,2.5E0);
#578=CARTESIAN_POINT('',(2.51E1,1.31E1,5.E0));
#579=LINE('',#578,#577);
#580=CARTESIAN_POINT('',(2.01E1,1.31E1,5.E0));
#581=DIRECTION('',(0.E0,0.E0,-1.E0));
#582=DIRECTION('',(0.E0,1.E0,0.E0));
#583=AXIS2_PLACEMENT_3D('',#580,#581,#582);
#585=DIRECTION('',(0.E0,0.E0,-1.E0));
#586=VECTOR('',#585,2.5E0);
#587=CARTESIAN_POINT('',(2.01E1,1.81E1,5.E0));
#588=LINE('',#587,#586);
#589=DIRECTION('',(0.E0,0.E0,-1.E0));
#590=VECTOR('',#589,2.5E0);
#591=CARTESIAN_POINT('',(1.46E1,2.43E1,5.E0));
#592=LINE('',#591,#590);
#593=DIRECTION('',(0.E0,0.E0,-1.E0));
#594=VECTOR('',#593,2.5E0);
#595=CARTESIAN_POINT('',(1.46E1,1.81E1,5.E0));
#596=LINE('',#595,#594);
#597=CARTESIAN_POINT('',(1.26E1,2.43E1,5.E0));
#598=DIRECTION('',(0.E0,0.E0,-1.E0));
#599=DIRECTION('',(0.E0,1.E0,0.E0));
#600=AXIS2_PLACEMENT_3D('',#597,#598,#599);
#602=DIRECTION('',(0.E0,0.E0,-1.E0));
#603=VECTOR('',#602,2.5E0);
#604=CARTESIAN_POINT('',(-1.26E1,2.63E1,5.E0));
#605=LINE('',#604,#603);
#606=DIRECTION('',(0.E0,0.E0,-1.E0));
#607=VECTOR('',#606,2.5E0);
#608=CARTESIAN_POINT('',(1.26E1,2.63E1,5.E0));
#609=LINE('',#608,#607);
#610=CARTESIAN_POINT('',(-1.26E1,2.43E1,5.E0));
#611=DIRECTION('',(0.E0,0.E0,-1.E0));
#612=DIRECTION('',(-1.E0,0.E0,0.E0));
#613=AXIS2_PLACEMENT_3D('',#610,#611,#612);
#615=DIRECTION('',(0.E0,0.E0,-1.E0));
#616=VECTOR('',#615,2.5E0);
#617=CARTESIAN_POINT('',(-1.46E1,2.43E1,5.E0));
#618=LINE('',#617,#616);
#619=DIRECTION('',(0.E0,0.E0,-1.E0));
#620=VECTOR('',#619,2.5E0);
#621=CARTESIAN_POINT('',(-2.01E1,1.81E1,5.E0));
#622=LINE('',#621,#620);
#623=DIRECTION('',(0.E0,0.E0,-1.E0));
#624=VECTOR('',#623,2.5E0);
#625=CARTESIAN_POINT('',(-1.46E1,1.81E1,5.E0));
#626=LINE('',#625,#624);
#627=DIRECTION('',(0.E0,0.E0,-1.E0));
#628=VECTOR('',#627,5.E0);
#629=CARTESIAN_POINT('',(-6.005E0,3.05E1,5.E0));
#630=LINE('',#629,#628);
#631=DIRECTION('',(0.E0,0.E0,-1.E0));
#632=VECTOR('',#631,5.E0);
#633=CARTESIAN_POINT('',(-3.995E0,3.05E1,5.E0));
#634=LINE('',#633,#632);
#635=DIRECTION('',(0.E0,0.E0,-1.E0));
#636=VECTOR('',#635,5.E0);
#637=CARTESIAN_POINT('',(3.995E0,3.05E1,5.E0));
#638=LINE('',#637,#636);
#639=DIRECTION('',(0.E0,0.E0,-1.E0));
#640=VECTOR('',#639,5.E0);
#641=CARTESIAN_POINT('',(6.005E0,3.05E1,5.E0));
#642=LINE('',#641,#640);
#643=CARTESIAN_POINT('',(0.E0,2.75E1,3.E0));
#644=DIRECTION('',(0.E0,1.E0,0.E0));
#645=DIRECTION('',(1.E0,0.E0,0.E0));
#646=AXIS2_PLACEMENT_3D('',#643,#644,#645);
#648=DIRECTION('',(0.E0,1.E0,0.E0));
#649=VECTOR('',#648,7.5E0);
#650=CARTESIAN_POINT('',(-1.25E0,2.75E1,3.E0));
#651=LINE('',#650,#649);
#652=CARTESIAN_POINT('',(0.E0,2.75E1,3.E0));
#653=DIRECTION('',(0.E0,-1.E0,0.E0));
#654=DIRECTION('',(1.E0,0.E0,0.E0));
#655=AXIS2_PLACEMENT_3D('',#652,#653,#654);
#657=DIRECTION('',(0.E0,1.E0,0.E0));
#658=VECTOR('',#657,7.5E0);
#659=CARTESIAN_POINT('',(1.25E0,2.75E1,3.E0));
#660=LINE('',#659,#658);
#661=DIRECTION('',(8.571673007021E-1,5.150380749101E-1,0.E0));
#662=VECTOR('',#661,1.458291746519E0);
#663=CARTESIAN_POINT('',(0.E0,2.674892422622E1,3.E0));
#664=LINE('',#663,#662);
#665=DIRECTION('',(-8.571673007021E-1,5.150380749101E-1,0.E0));
#666=VECTOR('',#665,1.458291746519E0);
#667=CARTESIAN_POINT('',(0.E0,2.674892422622E1,3.E0));
#668=LINE('',#667,#666);
#669=DIRECTION('',(0.E0,0.E0,-1.E0));
#670=VECTOR('',#669,2.5E0);
#671=CARTESIAN_POINT('',(-1.55E1,6.3E0,2.5E0));
#672=LINE('',#671,#670);
#673=CARTESIAN_POINT('',(-1.35E1,6.3E0,2.5E0));
#674=DIRECTION('',(0.E0,0.E0,-1.E0));
#675=DIRECTION('',(-1.E0,0.E0,0.E0));
#676=AXIS2_PLACEMENT_3D('',#673,#674,#675);
#678=CARTESIAN_POINT('',(-1.35E1,6.3E0,0.E0));
#679=DIRECTION('',(0.E0,0.E0,1.E0));
#680=DIRECTION('',(0.E0,1.E0,0.E0));
#681=AXIS2_PLACEMENT_3D('',#678,#679,#680);
#683=DIRECTION('',(0.E0,0.E0,-1.E0));
#684=VECTOR('',#683,2.5E0);
#685=CARTESIAN_POINT('',(-1.35E1,8.3E0,2.5E0));
#686=LINE('',#685,#684);
#687=DIRECTION('',(0.E0,0.E0,-1.E0));
#688=VECTOR('',#687,2.5E0);
#689=CARTESIAN_POINT('',(1.35E1,8.3E0,2.5E0));
#690=LINE('',#689,#688);
#691=CARTESIAN_POINT('',(1.35E1,6.3E0,2.5E0));
#692=DIRECTION('',(0.E0,0.E0,-1.E0));
#693=DIRECTION('',(0.E0,1.E0,0.E0));
#694=AXIS2_PLACEMENT_3D('',#691,#692,#693);
#696=CARTESIAN_POINT('',(1.35E1,6.3E0,0.E0));
#697=DIRECTION('',(0.E0,0.E0,1.E0));
#698=DIRECTION('',(1.E0,0.E0,0.E0));
#699=AXIS2_PLACEMENT_3D('',#696,#697,#698);
#701=DIRECTION('',(0.E0,0.E0,-1.E0));
#702=VECTOR('',#701,2.5E0);
#703=CARTESIAN_POINT('',(1.55E1,6.3E0,2.5E0));
#704=LINE('',#703,#702);
#705=DIRECTION('',(0.E0,0.E0,-1.E0));
#706=VECTOR('',#705,5.E-1);
#707=CARTESIAN_POINT('',(2.15E1,1.33E1,2.5E0));
#708=LINE('',#707,#706);
#709=DIRECTION('',(0.E0,0.E0,-1.E0));
#710=VECTOR('',#709,5.E-1);
#711=CARTESIAN_POINT('',(1.85E1,1.33E1,2.5E0));
#712=LINE('',#711,#710);
#713=CARTESIAN_POINT('',(2.E1,1.33E1,2.E0));
#714=DIRECTION('',(0.E0,0.E0,1.E0));
#715=DIRECTION('',(1.E0,0.E0,0.E0));
#716=AXIS2_PLACEMENT_3D('',#713,#714,#715);
#718=CARTESIAN_POINT('',(2.E1,1.33E1,2.E0));
#719=DIRECTION('',(0.E0,0.E0,-1.E0));
#720=DIRECTION('',(1.E0,0.E0,0.E0));
#721=AXIS2_PLACEMENT_3D('',#718,#719,#720);
#723=CARTESIAN_POINT('',(2.E1,1.33E1,2.E0));
#724=DIRECTION('',(0.E0,0.E0,-1.E0));
#725=DIRECTION('',(1.E0,0.E0,0.E0));
#726=AXIS2_PLACEMENT_3D('',#723,#724,#725);
#728=DIRECTION('',(0.E0,0.E0,-1.E0));
#729=VECTOR('',#728,2.E0);
#730=CARTESIAN_POINT('',(1.75E1,1.33E1,2.E0));
#731=LINE('',#730,#729);
#732=CARTESIAN_POINT('',(2.E1,1.33E1,2.E0));
#733=DIRECTION('',(0.E0,0.E0,1.E0));
#734=DIRECTION('',(1.E0,0.E0,0.E0));
#735=AXIS2_PLACEMENT_3D('',#732,#733,#734);
#737=DIRECTION('',(0.E0,0.E0,-1.E0));
#738=VECTOR('',#737,2.E0);
#739=CARTESIAN_POINT('',(2.25E1,1.33E1,2.E0));
#740=LINE('',#739,#738);
#741=DIRECTION('',(0.E0,0.E0,-1.E0));
#742=VECTOR('',#741,5.E-1);
#743=CARTESIAN_POINT('',(-1.85E1,1.33E1,2.5E0));
#744=LINE('',#743,#742);
#745=DIRECTION('',(0.E0,0.E0,-1.E0));
#746=VECTOR('',#745,5.E-1);
#747=CARTESIAN_POINT('',(-2.15E1,1.33E1,2.5E0));
#748=LINE('',#747,#746);
#749=CARTESIAN_POINT('',(-2.E1,1.33E1,2.E0));
#750=DIRECTION('',(0.E0,0.E0,1.E0));
#751=DIRECTION('',(1.E0,0.E0,0.E0));
#752=AXIS2_PLACEMENT_3D('',#749,#750,#751);
#754=CARTESIAN_POINT('',(-2.E1,1.33E1,2.E0));
#755=DIRECTION('',(0.E0,0.E0,-1.E0));
#756=DIRECTION('',(1.E0,0.E0,0.E0));
#757=AXIS2_PLACEMENT_3D('',#754,#755,#756);
#759=CARTESIAN_POINT('',(-2.E1,1.33E1,2.E0));
#760=DIRECTION('',(0.E0,0.E0,-1.E0));
#761=DIRECTION('',(1.E0,0.E0,0.E0));
#762=AXIS2_PLACEMENT_3D('',#759,#760,#761);
#764=DIRECTION('',(0.E0,0.E0,-1.E0));
#765=VECTOR('',#764,2.E0);
#766=CARTESIAN_POINT('',(-2.25E1,1.33E1,2.E0));
#767=LINE('',#766,#765);
#768=CARTESIAN_POINT('',(-2.E1,1.33E1,2.E0));
#769=DIRECTION('',(0.E0,0.E0,1.E0));
#770=DIRECTION('',(1.E0,0.E0,0.E0));
#771=AXIS2_PLACEMENT_3D('',#768,#769,#770);
#773=DIRECTION('',(0.E0,0.E0,-1.E0));
#774=VECTOR('',#773,2.E0);
#775=CARTESIAN_POINT('',(-1.75E1,1.33E1,2.E0));
#776=LINE('',#775,#774);
#777=DIRECTION('',(0.E0,0.E0,-1.E0));
#778=VECTOR('',#777,2.5E0);
#779=CARTESIAN_POINT('',(-1.15E1,1.48E1,2.5E0));
#780=LINE('',#779,#778);
#781=DIRECTION('',(0.E0,0.E0,-1.E0));
#782=VECTOR('',#781,2.5E0);
#783=CARTESIAN_POINT('',(-8.5E0,1.48E1,2.5E0));
#784=LINE('',#783,#782);
#785=DIRECTION('',(0.E0,0.E0,-1.E0));
#786=VECTOR('',#785,2.5E0);
#787=CARTESIAN_POINT('',(8.5E0,1.48E1,2.5E0));
#788=LINE('',#787,#786);
#789=DIRECTION('',(0.E0,0.E0,-1.E0));
#790=VECTOR('',#789,2.5E0);
#791=CARTESIAN_POINT('',(1.15E1,1.48E1,2.5E0));
#792=LINE('',#791,#790);
#793=DIRECTION('',(0.E0,0.E0,-1.E0));
#794=VECTOR('',#793,2.5E0);
#795=CARTESIAN_POINT('',(-2.3E1,3.3E0,2.5E0));
#796=LINE('',#795,#794);
#797=DIRECTION('',(0.E0,0.E0,-1.E0));
#798=VECTOR('',#797,2.5E0);
#799=CARTESIAN_POINT('',(-2.E1,3.3E0,2.5E0));
#800=LINE('',#799,#798);
#801=DIRECTION('',(0.E0,0.E0,-1.E0));
#802=VECTOR('',#801,2.5E0);
#803=CARTESIAN_POINT('',(2.E1,3.3E0,2.5E0));
#804=LINE('',#803,#802);
#805=DIRECTION('',(0.E0,0.E0,-1.E0));
#806=VECTOR('',#805,2.5E0);
#807=CARTESIAN_POINT('',(2.3E1,3.3E0,2.5E0));
#808=LINE('',#807,#806);
#809=CARTESIAN_POINT('',(1.46E1,1.81E1,5.E0));
#810=CARTESIAN_POINT('',(1.46E1,1.81E1,2.5E0));
#811=VERTEX_POINT('',#809);
#812=VERTEX_POINT('',#810);
#813=CARTESIAN_POINT('',(-1.46E1,1.81E1,5.E0));
#814=CARTESIAN_POINT('',(-1.46E1,1.81E1,2.5E0));
#815=VERTEX_POINT('',#813);
#816=VERTEX_POINT('',#814);
#817=CARTESIAN_POINT('',(-1.26E1,2.63E1,2.5E0));
#818=CARTESIAN_POINT('',(-1.46E1,2.43E1,2.5E0));
#819=VERTEX_POINT('',#817);
#820=VERTEX_POINT('',#818);
#821=CARTESIAN_POINT('',(-1.46E1,2.43E1,5.E0));
#822=VERTEX_POINT('',#821);
#823=CARTESIAN_POINT('',(-1.26E1,2.63E1,5.E0));
#824=VERTEX_POINT('',#823);
#825=CARTESIAN_POINT('',(1.46E1,2.43E1,2.5E0));
#826=CARTESIAN_POINT('',(1.26E1,2.63E1,2.5E0));
#827=VERTEX_POINT('',#825);
#828=VERTEX_POINT('',#826);
#829=CARTESIAN_POINT('',(1.26E1,2.63E1,5.E0));
#830=VERTEX_POINT('',#829);
#831=CARTESIAN_POINT('',(1.46E1,2.43E1,5.E0));
#832=VERTEX_POINT('',#831);
#833=CARTESIAN_POINT('',(-1.125E1,2.23E1,0.E0));
#834=CARTESIAN_POINT('',(-8.75E0,2.23E1,0.E0));
#835=VERTEX_POINT('',#833);
#836=VERTEX_POINT('',#834);
#837=CARTESIAN_POINT('',(-1.125E1,2.23E1,2.5E0));
#838=CARTESIAN_POINT('',(-8.75E0,2.23E1,2.5E0));
#839=VERTEX_POINT('',#837);
#840=VERTEX_POINT('',#838);
#841=CARTESIAN_POINT('',(8.75E0,2.23E1,0.E0));
#842=CARTESIAN_POINT('',(1.125E1,2.23E1,0.E0));
#843=VERTEX_POINT('',#841);
#844=VERTEX_POINT('',#842);
#845=CARTESIAN_POINT('',(8.75E0,2.23E1,2.5E0));
#846=CARTESIAN_POINT('',(1.125E1,2.23E1,2.5E0));
#847=VERTEX_POINT('',#845);
#848=VERTEX_POINT('',#846);
#849=CARTESIAN_POINT('',(-2.8E1,2.15E1,0.E0));
#850=CARTESIAN_POINT('',(-1.45E1,3.5E1,0.E0));
#851=VERTEX_POINT('',#849);
#852=VERTEX_POINT('',#850);
#853=CARTESIAN_POINT('',(-1.45E1,3.5E1,5.E0));
#854=VERTEX_POINT('',#853);
#855=CARTESIAN_POINT('',(-2.8E1,2.15E1,5.E0));
#856=VERTEX_POINT('',#855);
#857=CARTESIAN_POINT('',(1.45E1,3.5E1,0.E0));
#858=CARTESIAN_POINT('',(2.8E1,2.15E1,0.E0));
#859=VERTEX_POINT('',#857);
#860=VERTEX_POINT('',#858);
#861=CARTESIAN_POINT('',(2.8E1,2.15E1,5.E0));
#862=VERTEX_POINT('',#861);
#863=CARTESIAN_POINT('',(1.45E1,3.5E1,5.E0));
#864=VERTEX_POINT('',#863);
#865=CARTESIAN_POINT('',(-1.55E1,0.E0,0.E0));
#866=CARTESIAN_POINT('',(-1.55E1,0.E0,2.5E0));
#867=VERTEX_POINT('',#865);
#868=VERTEX_POINT('',#866);
#869=CARTESIAN_POINT('',(1.55E1,0.E0,0.E0));
#870=CARTESIAN_POINT('',(1.55E1,0.E0,2.5E0));
#871=VERTEX_POINT('',#869);
#872=VERTEX_POINT('',#870);
#873=CARTESIAN_POINT('',(-2.51E1,0.E0,2.5E0));
#874=VERTEX_POINT('',#873);
#875=CARTESIAN_POINT('',(2.51E1,0.E0,2.5E0));
#876=VERTEX_POINT('',#875);
#877=CARTESIAN_POINT('',(-1.55E1,6.3E0,2.5E0));
#878=CARTESIAN_POINT('',(-1.55E1,6.3E0,0.E0));
#879=VERTEX_POINT('',#877);
#880=VERTEX_POINT('',#878);
#881=CARTESIAN_POINT('',(-1.35E1,8.3E0,2.5E0));
#882=CARTESIAN_POINT('',(-1.35E1,8.3E0,0.E0));
#883=VERTEX_POINT('',#881);
#884=VERTEX_POINT('',#882);
#885=CARTESIAN_POINT('',(1.35E1,8.3E0,2.5E0));
#886=CARTESIAN_POINT('',(1.35E1,8.3E0,0.E0));
#887=VERTEX_POINT('',#885);
#888=VERTEX_POINT('',#886);
#889=CARTESIAN_POINT('',(1.55E1,6.3E0,2.5E0));
#890=CARTESIAN_POINT('',(1.55E1,6.3E0,0.E0));
#891=VERTEX_POINT('',#889);
#892=VERTEX_POINT('',#890);
#893=CARTESIAN_POINT('',(-1.16E1,3.05E1,0.E0));
#894=CARTESIAN_POINT('',(-8.4E0,3.05E1,0.E0));
#895=VERTEX_POINT('',#893);
#896=VERTEX_POINT('',#894);
#897=CARTESIAN_POINT('',(-1.16E1,3.05E1,2.E0));
#898=VERTEX_POINT('',#897);
#899=CARTESIAN_POINT('',(-8.4E0,3.05E1,2.E0));
#900=VERTEX_POINT('',#899);
#901=CARTESIAN_POINT('',(8.4E0,3.05E1,0.E0));
#902=CARTESIAN_POINT('',(1.16E1,3.05E1,0.E0));
#903=VERTEX_POINT('',#901);
#904=VERTEX_POINT('',#902);
#905=CARTESIAN_POINT('',(8.4E0,3.05E1,2.E0));
#906=VERTEX_POINT('',#905);
#907=CARTESIAN_POINT('',(1.16E1,3.05E1,2.E0));
#908=VERTEX_POINT('',#907);
#909=CARTESIAN_POINT('',(-2.51E1,0.E0,5.E0));
#910=VERTEX_POINT('',#909);
#911=CARTESIAN_POINT('',(2.51E1,0.E0,5.E0));
#912=VERTEX_POINT('',#911);
#913=CARTESIAN_POINT('',(-2.01E1,1.81E1,2.5E0));
#914=CARTESIAN_POINT('',(-2.51E1,1.31E1,2.5E0));
#915=VERTEX_POINT('',#913);
#916=VERTEX_POINT('',#914);
#917=CARTESIAN_POINT('',(-2.51E1,1.31E1,5.E0));
#918=VERTEX_POINT('',#917);
#919=CARTESIAN_POINT('',(-2.01E1,1.81E1,5.E0));
#920=VERTEX_POINT('',#919);
#921=CARTESIAN_POINT('',(2.51E1,1.31E1,2.5E0));
#922=CARTESIAN_POINT('',(2.01E1,1.81E1,2.5E0));
#923=VERTEX_POINT('',#921);
#924=VERTEX_POINT('',#922);
#925=CARTESIAN_POINT('',(2.01E1,1.81E1,5.E0));
#926=VERTEX_POINT('',#925);
#927=CARTESIAN_POINT('',(2.51E1,1.31E1,5.E0));
#928=VERTEX_POINT('',#927);
#929=CARTESIAN_POINT('',(-2.6E1,0.E0,0.E0));
#930=CARTESIAN_POINT('',(-2.8E1,4.E0,0.E0));
#931=VERTEX_POINT('',#929);
#932=VERTEX_POINT('',#930);
#933=CARTESIAN_POINT('',(-2.8E1,4.E0,5.E0));
#934=VERTEX_POINT('',#933);
#935=CARTESIAN_POINT('',(-2.6E1,0.E0,5.E0));
#936=VERTEX_POINT('',#935);
#937=CARTESIAN_POINT('',(2.8E1,4.E0,0.E0));
#938=CARTESIAN_POINT('',(2.6E1,0.E0,0.E0));
#939=VERTEX_POINT('',#937);
#940=VERTEX_POINT('',#938);
#941=CARTESIAN_POINT('',(2.6E1,0.E0,5.E0));
#942=VERTEX_POINT('',#941);
#943=CARTESIAN_POINT('',(2.8E1,4.E0,5.E0));
#944=VERTEX_POINT('',#943);
#945=CARTESIAN_POINT('',(2.15E1,1.33E1,2.E0));
#946=CARTESIAN_POINT('',(1.85E1,1.33E1,2.E0));
#947=VERTEX_POINT('',#945);
#948=VERTEX_POINT('',#946);
#949=CARTESIAN_POINT('',(2.25E1,1.33E1,2.E0));
#950=CARTESIAN_POINT('',(1.75E1,1.33E1,2.E0));
#951=VERTEX_POINT('',#949);
#952=VERTEX_POINT('',#950);
#953=CARTESIAN_POINT('',(2.25E1,1.33E1,0.E0));
#954=CARTESIAN_POINT('',(1.75E1,1.33E1,0.E0));
#955=VERTEX_POINT('',#953);
#956=VERTEX_POINT('',#954);
#957=CARTESIAN_POINT('',(2.15E1,1.33E1,2.5E0));
#958=CARTESIAN_POINT('',(1.85E1,1.33E1,2.5E0));
#959=VERTEX_POINT('',#957);
#960=VERTEX_POINT('',#958);
#961=CARTESIAN_POINT('',(-1.85E1,1.33E1,2.E0));
#962=CARTESIAN_POINT('',(-2.15E1,1.33E1,2.E0));
#963=VERTEX_POINT('',#961);
#964=VERTEX_POINT('',#962);
#965=CARTESIAN_POINT('',(-1.75E1,1.33E1,2.E0));
#966=CARTESIAN_POINT('',(-2.25E1,1.33E1,2.E0));
#967=VERTEX_POINT('',#965);
#968=VERTEX_POINT('',#966);
#969=CARTESIAN_POINT('',(-1.75E1,1.33E1,0.E0));
#970=CARTESIAN_POINT('',(-2.25E1,1.33E1,0.E0));
#971=VERTEX_POINT('',#969);
#972=VERTEX_POINT('',#970);
#973=CARTESIAN_POINT('',(-1.85E1,1.33E1,2.5E0));
#974=CARTESIAN_POINT('',(-2.15E1,1.33E1,2.5E0));
#975=VERTEX_POINT('',#973);
#976=VERTEX_POINT('',#974);
#977=CARTESIAN_POINT('',(-1.325E1,3.05E1,2.E0));
#978=CARTESIAN_POINT('',(-6.75E0,3.05E1,2.E0));
#979=VERTEX_POINT('',#977);
#980=VERTEX_POINT('',#978);
#981=CARTESIAN_POINT('',(-1.325E1,3.05E1,5.E0));
#982=CARTESIAN_POINT('',(-6.75E0,3.05E1,5.E0));
#983=VERTEX_POINT('',#981);
#984=VERTEX_POINT('',#982);
#985=CARTESIAN_POINT('',(6.75E0,3.05E1,2.E0));
#986=CARTESIAN_POINT('',(1.325E1,3.05E1,2.E0));
#987=VERTEX_POINT('',#985);
#988=VERTEX_POINT('',#986);
#989=CARTESIAN_POINT('',(6.75E0,3.05E1,5.E0));
#990=CARTESIAN_POINT('',(1.325E1,3.05E1,5.E0));
#991=VERTEX_POINT('',#989);
#992=VERTEX_POINT('',#990);
#993=CARTESIAN_POINT('',(-6.005E0,3.05E1,0.E0));
#994=CARTESIAN_POINT('',(-3.995E0,3.05E1,0.E0));
#995=VERTEX_POINT('',#993);
#996=VERTEX_POINT('',#994);
#997=CARTESIAN_POINT('',(-6.005E0,3.05E1,5.E0));
#998=CARTESIAN_POINT('',(-3.995E0,3.05E1,5.E0));
#999=VERTEX_POINT('',#997);
#1000=VERTEX_POINT('',#998);
#1001=CARTESIAN_POINT('',(3.995E0,3.05E1,0.E0));
#1002=CARTESIAN_POINT('',(6.005E0,3.05E1,0.E0));
#1003=VERTEX_POINT('',#1001);
#1004=VERTEX_POINT('',#1002);
#1005=CARTESIAN_POINT('',(3.995E0,3.05E1,5.E0));
#1006=CARTESIAN_POINT('',(6.005E0,3.05E1,5.E0));
#1007=VERTEX_POINT('',#1005);
#1008=VERTEX_POINT('',#1006);
#1009=CARTESIAN_POINT('',(-1.15E1,1.48E1,0.E0));
#1010=CARTESIAN_POINT('',(-8.5E0,1.48E1,0.E0));
#1011=VERTEX_POINT('',#1009);
#1012=VERTEX_POINT('',#1010);
#1013=CARTESIAN_POINT('',(-1.15E1,1.48E1,2.5E0));
#1014=CARTESIAN_POINT('',(-8.5E0,1.48E1,2.5E0));
#1015=VERTEX_POINT('',#1013);
#1016=VERTEX_POINT('',#1014);
#1017=CARTESIAN_POINT('',(8.5E0,1.48E1,0.E0));
#1018=CARTESIAN_POINT('',(1.15E1,1.48E1,0.E0));
#1019=VERTEX_POINT('',#1017);
#1020=VERTEX_POINT('',#1018);
#1021=CARTESIAN_POINT('',(8.5E0,1.48E1,2.5E0));
#1022=CARTESIAN_POINT('',(1.15E1,1.48E1,2.5E0));
#1023=VERTEX_POINT('',#1021);
#1024=VERTEX_POINT('',#1022);
#1025=CARTESIAN_POINT('',(-2.3E1,3.3E0,0.E0));
#1026=CARTESIAN_POINT('',(-2.E1,3.3E0,0.E0));
#1027=VERTEX_POINT('',#1025);
#1028=VERTEX_POINT('',#1026);
#1029=CARTESIAN_POINT('',(-2.3E1,3.3E0,2.5E0));
#1030=CARTESIAN_POINT('',(-2.E1,3.3E0,2.5E0));
#1031=VERTEX_POINT('',#1029);
#1032=VERTEX_POINT('',#1030);
#1033=CARTESIAN_POINT('',(2.E1,3.3E0,0.E0));
#1034=CARTESIAN_POINT('',(2.3E1,3.3E0,0.E0));
#1035=VERTEX_POINT('',#1033);
#1036=VERTEX_POINT('',#1034);
#1037=CARTESIAN_POINT('',(2.E1,3.3E0,2.5E0));
#1038=CARTESIAN_POINT('',(2.3E1,3.3E0,2.5E0));
#1039=VERTEX_POINT('',#1037);
#1040=VERTEX_POINT('',#1038);
#1041=CARTESIAN_POINT('',(0.E0,2.674892422622E1,3.E0));
#1042=CARTESIAN_POINT('',(1.25E0,2.75E1,3.E0));
#1043=VERTEX_POINT('',#1041);
#1044=VERTEX_POINT('',#1042);
#1045=CARTESIAN_POINT('',(-1.25E0,2.75E1,3.E0));
#1046=VERTEX_POINT('',#1045);
#1047=CARTESIAN_POINT('',(1.25E0,3.5E1,3.E0));
#1048=CARTESIAN_POINT('',(-1.25E0,3.5E1,3.E0));
#1049=VERTEX_POINT('',#1047);
#1050=VERTEX_POINT('',#1048);
#1051=CARTESIAN_POINT('',(0.E0,0.E0,0.E0));
#1052=DIRECTION('',(0.E0,0.E0,1.E0));
#1053=DIRECTION('',(1.E0,0.E0,0.E0));
#1054=AXIS2_PLACEMENT_3D('',#1051,#1052,#1053);
#1055=PLANE('',#1054);
#1057=ORIENTED_EDGE('',*,*,#1056,.F.);
#1059=ORIENTED_EDGE('',*,*,#1058,.T.);
#1061=ORIENTED_EDGE('',*,*,#1060,.T.);
#1063=ORIENTED_EDGE('',*,*,#1062,.F.);
#1065=ORIENTED_EDGE('',*,*,#1064,.F.);
#1067=ORIENTED_EDGE('',*,*,#1066,.F.);
#1069=ORIENTED_EDGE('',*,*,#1068,.F.);
#1071=ORIENTED_EDGE('',*,*,#1070,.T.);
#1073=ORIENTED_EDGE('',*,*,#1072,.F.);
#1075=ORIENTED_EDGE('',*,*,#1074,.T.);
#1077=ORIENTED_EDGE('',*,*,#1076,.F.);
#1079=ORIENTED_EDGE('',*,*,#1078,.T.);
#1081=ORIENTED_EDGE('',*,*,#1080,.F.);
#1083=ORIENTED_EDGE('',*,*,#1082,.T.);
#1084=EDGE_LOOP('',(#1057,#1059,#1061,#1063,#1065,#1067,#1069,#1071,#1073,#1075,
#1077,#1079,#1081,#1083));
#1085=FACE_OUTER_BOUND('',#1084,.F.);
#1087=ORIENTED_EDGE('',*,*,#1086,.F.);
#1089=ORIENTED_EDGE('',*,*,#1088,.F.);
#1090=EDGE_LOOP('',(#1087,#1089));
#1091=FACE_BOUND('',#1090,.F.);
#1093=ORIENTED_EDGE('',*,*,#1092,.F.);
#1095=ORIENTED_EDGE('',*,*,#1094,.F.);
#1096=EDGE_LOOP('',(#1093,#1095));
#1097=FACE_BOUND('',#1096,.F.);
#1099=ORIENTED_EDGE('',*,*,#1098,.F.);
#1101=ORIENTED_EDGE('',*,*,#1100,.F.);
#1102=EDGE_LOOP('',(#1099,#1101));
#1103=FACE_BOUND('',#1102,.F.);
#1105=ORIENTED_EDGE('',*,*,#1104,.F.);
#1107=ORIENTED_EDGE('',*,*,#1106,.F.);
#1108=EDGE_LOOP('',(#1105,#1107));
#1109=FACE_BOUND('',#1108,.F.);
#1111=ORIENTED_EDGE('',*,*,#1110,.T.);
#1113=ORIENTED_EDGE('',*,*,#1112,.T.);
#1114=EDGE_LOOP('',(#1111,#1113));
#1115=FACE_BOUND('',#1114,.F.);
#1117=ORIENTED_EDGE('',*,*,#1116,.T.);
#1119=ORIENTED_EDGE('',*,*,#1118,.T.);
#1120=EDGE_LOOP('',(#1117,#1119));
#1121=FACE_BOUND('',#1120,.F.);
#1123=ORIENTED_EDGE('',*,*,#1122,.T.);
#1125=ORIENTED_EDGE('',*,*,#1124,.T.);
#1126=EDGE_LOOP('',(#1123,#1125));
#1127=FACE_BOUND('',#1126,.F.);
#1129=ORIENTED_EDGE('',*,*,#1128,.T.);
#1131=ORIENTED_EDGE('',*,*,#1130,.T.);
#1132=EDGE_LOOP('',(#1129,#1131));
#1133=FACE_BOUND('',#1132,.F.);
#1135=ORIENTED_EDGE('',*,*,#1134,.T.);
#1137=ORIENTED_EDGE('',*,*,#1136,.T.);
#1138=EDGE_LOOP('',(#1135,#1137));
#1139=FACE_BOUND('',#1138,.F.);
#1141=ORIENTED_EDGE('',*,*,#1140,.T.);
#1143=ORIENTED_EDGE('',*,*,#1142,.T.);
#1144=EDGE_LOOP('',(#1141,#1143));
#1145=FACE_BOUND('',#1144,.F.);
#1147=ORIENTED_EDGE('',*,*,#1146,.T.);
#1149=ORIENTED_EDGE('',*,*,#1148,.T.);
#1150=EDGE_LOOP('',(#1147,#1149));
#1151=FACE_BOUND('',#1150,.F.);
#1153=ORIENTED_EDGE('',*,*,#1152,.T.);
#1155=ORIENTED_EDGE('',*,*,#1154,.T.);
#1156=EDGE_LOOP('',(#1153,#1155));
#1157=FACE_BOUND('',#1156,.F.);
#1158=ADVANCED_FACE('',(#1085,#1091,#1097,#1103,#1109,#1115,#1121,#1127,#1133,
#1139,#1145,#1151,#1157),#1055,.F.);
#1159=CARTESIAN_POINT('',(-1.E1,2.23E1,-6.5E-1));
#1160=DIRECTION('',(0.E0,0.E0,1.E0));
#1161=DIRECTION('',(-1.E0,0.E0,0.E0));
#1162=AXIS2_PLACEMENT_3D('',#1159,#1160,#1161);
#1163=CYLINDRICAL_SURFACE('',#1162,1.25E0);
#1164=ORIENTED_EDGE('',*,*,#1104,.T.);
#1166=ORIENTED_EDGE('',*,*,#1165,.T.);
#1168=ORIENTED_EDGE('',*,*,#1167,.F.);
#1170=ORIENTED_EDGE('',*,*,#1169,.F.);
#1171=EDGE_LOOP('',(#1164,#1166,#1168,#1170));
#1172=FACE_OUTER_BOUND('',#1171,.F.);
#1173=ADVANCED_FACE('',(#1172),#1163,.F.);
#1174=CARTESIAN_POINT('',(-1.E1,2.23E1,-6.5E-1));
#1175=DIRECTION('',(0.E0,0.E0,1.E0));
#1176=DIRECTION('',(-1.E0,0.E0,0.E0));
#1177=AXIS2_PLACEMENT_3D('',#1174,#1175,#1176);
#1178=CYLINDRICAL_SURFACE('',#1177,1.25E0);
#1179=ORIENTED_EDGE('',*,*,#1106,.T.);
#1180=ORIENTED_EDGE('',*,*,#1169,.T.);
#1182=ORIENTED_EDGE('',*,*,#1181,.F.);
#1183=ORIENTED_EDGE('',*,*,#1165,.F.);
#1184=EDGE_LOOP('',(#1179,#1180,#1182,#1183));
#1185=FACE_OUTER_BOUND('',#1184,.F.);
#1186=ADVANCED_FACE('',(#1185),#1178,.F.);
#1187=CARTESIAN_POINT('',(0.E0,0.E0,2.5E0));
#1188=DIRECTION('',(0.E0,0.E0,1.E0));
#1189=DIRECTION('',(1.E0,0.E0,0.E0));
#1190=AXIS2_PLACEMENT_3D('',#1187,#1188,#1189);
#1191=PLANE('',#1190);
#1193=ORIENTED_EDGE('',*,*,#1192,.F.);
#1195=ORIENTED_EDGE('',*,*,#1194,.F.);
#1197=ORIENTED_EDGE('',*,*,#1196,.F.);
#1199=ORIENTED_EDGE('',*,*,#1198,.F.);
#1201=ORIENTED_EDGE('',*,*,#1200,.F.);
#1203=ORIENTED_EDGE('',*,*,#1202,.F.);
#1205=ORIENTED_EDGE('',*,*,#1204,.F.);
#1207=ORIENTED_EDGE('',*,*,#1206,.F.);
#1209=ORIENTED_EDGE('',*,*,#1208,.F.);
#1211=ORIENTED_EDGE('',*,*,#1210,.F.);
#1213=ORIENTED_EDGE('',*,*,#1212,.F.);
#1215=ORIENTED_EDGE('',*,*,#1214,.T.);
#1217=ORIENTED_EDGE('',*,*,#1216,.F.);
#1219=ORIENTED_EDGE('',*,*,#1218,.T.);
#1221=ORIENTED_EDGE('',*,*,#1220,.F.);
#1223=ORIENTED_EDGE('',*,*,#1222,.F.);
#1225=ORIENTED_EDGE('',*,*,#1224,.F.);
#1227=ORIENTED_EDGE('',*,*,#1226,.F.);
#1228=EDGE_LOOP('',(#1193,#1195,#1197,#1199,#1201,#1203,#1205,#1207,#1209,#1211,
#1213,#1215,#1217,#1219,#1221,#1223,#1225,#1227));
#1229=FACE_OUTER_BOUND('',#1228,.F.);
#1231=ORIENTED_EDGE('',*,*,#1230,.T.);
#1233=ORIENTED_EDGE('',*,*,#1232,.T.);
#1234=EDGE_LOOP('',(#1231,#1233));
#1235=FACE_BOUND('',#1234,.F.);
#1236=ORIENTED_EDGE('',*,*,#1167,.T.);
#1237=ORIENTED_EDGE('',*,*,#1181,.T.);
#1238=EDGE_LOOP('',(#1236,#1237));
#1239=FACE_BOUND('',#1238,.F.);
#1241=ORIENTED_EDGE('',*,*,#1240,.F.);
#1243=ORIENTED_EDGE('',*,*,#1242,.F.);
#1244=EDGE_LOOP('',(#1241,#1243));
#1245=FACE_BOUND('',#1244,.F.);
#1247=ORIENTED_EDGE('',*,*,#1246,.F.);
#1249=ORIENTED_EDGE('',*,*,#1248,.F.);
#1250=EDGE_LOOP('',(#1247,#1249));
#1251=FACE_BOUND('',#1250,.F.);
#1253=ORIENTED_EDGE('',*,*,#1252,.F.);
#1255=ORIENTED_EDGE('',*,*,#1254,.F.);
#1256=EDGE_LOOP('',(#1253,#1255));
#1257=FACE_BOUND('',#1256,.F.);
#1259=ORIENTED_EDGE('',*,*,#1258,.F.);
#1261=ORIENTED_EDGE('',*,*,#1260,.F.);
#1262=EDGE_LOOP('',(#1259,#1261));
#1263=FACE_BOUND('',#1262,.F.);
#1265=ORIENTED_EDGE('',*,*,#1264,.F.);
#1267=ORIENTED_EDGE('',*,*,#1266,.F.);
#1268=EDGE_LOOP('',(#1265,#1267));
#1269=FACE_BOUND('',#1268,.F.);
#1271=ORIENTED_EDGE('',*,*,#1270,.F.);
#1273=ORIENTED_EDGE('',*,*,#1272,.F.);
#1274=EDGE_LOOP('',(#1271,#1273));
#1275=FACE_BOUND('',#1274,.F.);
#1276=ADVANCED_FACE('',(#1229,#1235,#1239,#1245,#1251,#1257,#1263,#1269,#1275),
#1191,.T.);
#1277=CARTESIAN_POINT('',(1.E1,2.23E1,-6.5E-1));
#1278=DIRECTION('',(0.E0,0.E0,1.E0));
#1279=DIRECTION('',(-1.E0,0.E0,0.E0));
#1280=AXIS2_PLACEMENT_3D('',#1277,#1278,#1279);
#1281=CYLINDRICAL_SURFACE('',#1280,1.25E0);
#1282=ORIENTED_EDGE('',*,*,#1086,.T.);
#1284=ORIENTED_EDGE('',*,*,#1283,.T.);
#1285=ORIENTED_EDGE('',*,*,#1230,.F.);
#1287=ORIENTED_EDGE('',*,*,#1286,.F.);
#1288=EDGE_LOOP('',(#1282,#1284,#1285,#1287));
#1289=FACE_OUTER_BOUND('',#1288,.F.);
#1290=ADVANCED_FACE('',(#1289),#1281,.F.);
#1291=CARTESIAN_POINT('',(1.E1,2.23E1,-6.5E-1));
#1292=DIRECTION('',(0.E0,0.E0,1.E0));
#1293=DIRECTION('',(-1.E0,0.E0,0.E0));
#1294=AXIS2_PLACEMENT_3D('',#1291,#1292,#1293);
#1295=CYLINDRICAL_SURFACE('',#1294,1.25E0);
#1296=ORIENTED_EDGE('',*,*,#1088,.T.);
#1297=ORIENTED_EDGE('',*,*,#1286,.T.);
#1298=ORIENTED_EDGE('',*,*,#1232,.F.);
#1299=ORIENTED_EDGE('',*,*,#1283,.F.);
#1300=EDGE_LOOP('',(#1296,#1297,#1298,#1299));
#1301=FACE_OUTER_BOUND('',#1300,.F.);
#1302=ADVANCED_FACE('',(#1301),#1295,.F.);
#1303=CARTESIAN_POINT('',(-2.01E1,1.31E1,1.1518E1));
#1304=DIRECTION('',(0.E0,0.E0,-1.E0));
#1305=DIRECTION('',(-1.E0,0.E0,0.E0));
#1306=AXIS2_PLACEMENT_3D('',#1303,#1304,#1305);
#1307=CYLINDRICAL_SURFACE('',#1306,5.E0);
#1308=ORIENTED_EDGE('',*,*,#1192,.T.);
#1310=ORIENTED_EDGE('',*,*,#1309,.F.);
#1312=ORIENTED_EDGE('',*,*,#1311,.T.);
#1314=ORIENTED_EDGE('',*,*,#1313,.T.);
#1315=EDGE_LOOP('',(#1308,#1310,#1312,#1314));
#1316=FACE_OUTER_BOUND('',#1315,.F.);
#1317=ADVANCED_FACE('',(#1316),#1307,.F.);
#1318=CARTESIAN_POINT('',(-2.51E1,1.81E1,5.E0));
#1319=DIRECTION('',(-1.E0,0.E0,0.E0));
#1320=DIRECTION('',(0.E0,-1.E0,0.E0));
#1321=AXIS2_PLACEMENT_3D('',#1318,#1319,#1320);
#1322=PLANE('',#1321);
#1323=ORIENTED_EDGE('',*,*,#1309,.T.);
#1324=ORIENTED_EDGE('',*,*,#1226,.T.);
#1326=ORIENTED_EDGE('',*,*,#1325,.F.);
#1328=ORIENTED_EDGE('',*,*,#1327,.T.);
#1329=EDGE_LOOP('',(#1323,#1324,#1326,#1328));
#1330=FACE_OUTER_BOUND('',#1329,.F.);
#1331=ADVANCED_FACE('',(#1330),#1322,.F.);
#1332=CARTESIAN_POINT('',(-2.8E1,0.E0,0.E0));
#1333=DIRECTION('',(0.E0,-1.E0,0.E0));
#1334=DIRECTION('',(1.E0,0.E0,0.E0));
#1335=AXIS2_PLACEMENT_3D('',#1332,#1333,#1334);
#1336=PLANE('',#1335);
#1338=ORIENTED_EDGE('',*,*,#1337,.F.);
#1340=ORIENTED_EDGE('',*,*,#1339,.T.);
#1341=ORIENTED_EDGE('',*,*,#1325,.T.);
#1342=ORIENTED_EDGE('',*,*,#1224,.T.);
#1344=ORIENTED_EDGE('',*,*,#1343,.F.);
#1345=ORIENTED_EDGE('',*,*,#1058,.F.);
#1346=EDGE_LOOP('',(#1338,#1340,#1341,#1342,#1344,#1345));
#1347=FACE_OUTER_BOUND('',#1346,.F.);
#1348=ADVANCED_FACE('',(#1347),#1336,.T.);
#1349=CARTESIAN_POINT('',(-2.8E1,0.E0,0.E0));
#1350=DIRECTION('',(0.E0,-1.E0,0.E0));
#1351=DIRECTION('',(1.E0,0.E0,0.E0));
#1352=AXIS2_PLACEMENT_3D('',#1349,#1350,#1351);
#1353=PLANE('',#1352);
#1355=ORIENTED_EDGE('',*,*,#1354,.T.);
#1356=ORIENTED_EDGE('',*,*,#1070,.F.);
#1358=ORIENTED_EDGE('',*,*,#1357,.T.);
#1359=ORIENTED_EDGE('',*,*,#1212,.T.);
#1361=ORIENTED_EDGE('',*,*,#1360,.F.);
#1363=ORIENTED_EDGE('',*,*,#1362,.T.);
#1364=EDGE_LOOP('',(#1355,#1356,#1358,#1359,#1361,#1363));
#1365=FACE_OUTER_BOUND('',#1364,.F.);
#1366=ADVANCED_FACE('',(#1365),#1353,.T.);
#1367=CARTESIAN_POINT('',(-2.7E1,2.E0,2.5E0));
#1368=DIRECTION('',(-8.944271909999E-1,-4.472135955E-1,0.E0));
#1369=DIRECTION('',(-4.472135955E-1,8.944271909999E-1,0.E0));
#1370=AXIS2_PLACEMENT_3D('',#1367,#1368,#1369);
#1371=PLANE('',#1370);
#1372=ORIENTED_EDGE('',*,*,#1056,.T.);
#1374=ORIENTED_EDGE('',*,*,#1373,.F.);
#1376=ORIENTED_EDGE('',*,*,#1375,.T.);
#1377=ORIENTED_EDGE('',*,*,#1337,.T.);
#1378=EDGE_LOOP('',(#1372,#1374,#1376,#1377));
#1379=FACE_OUTER_BOUND('',#1378,.F.);
#1380=ADVANCED_FACE('',(#1379),#1371,.T.);
#1381=CARTESIAN_POINT('',(-2.8E1,3.5E1,0.E0));
#1382=DIRECTION('',(-1.E0,0.E0,0.E0));
#1383=DIRECTION('',(0.E0,-1.E0,0.E0));
#1384=AXIS2_PLACEMENT_3D('',#1381,#1382,#1383);
#1385=PLANE('',#1384);
#1386=ORIENTED_EDGE('',*,*,#1373,.T.);
#1387=ORIENTED_EDGE('',*,*,#1082,.F.);
#1389=ORIENTED_EDGE('',*,*,#1388,.F.);
#1391=ORIENTED_EDGE('',*,*,#1390,.T.);
#1392=EDGE_LOOP('',(#1386,#1387,#1389,#1391));
#1393=FACE_OUTER_BOUND('',#1392,.F.);
#1394=ADVANCED_FACE('',(#1393),#1385,.T.);
#1395=CARTESIAN_POINT('',(-2.125E1,2.825E1,2.5E0));
#1396=DIRECTION('',(-7.071067811865E-1,7.071067811865E-1,0.E0));
#1397=DIRECTION('',(7.071067811865E-1,7.071067811865E-1,0.E0));
#1398=AXIS2_PLACEMENT_3D('',#1395,#1396,#1397);
#1399=PLANE('',#1398);
#1400=ORIENTED_EDGE('',*,*,#1080,.T.);
#1402=ORIENTED_EDGE('',*,*,#1401,.F.);
#1404=ORIENTED_EDGE('',*,*,#1403,.T.);
#1405=ORIENTED_EDGE('',*,*,#1388,.T.);
#1406=EDGE_LOOP('',(#1400,#1402,#1404,#1405));
#1407=FACE_OUTER_BOUND('',#1406,.F.);
#1408=ADVANCED_FACE('',(#1407),#1399,.T.);
#1409=CARTESIAN_POINT('',(2.8E1,3.5E1,0.E0));
#1410=DIRECTION('',(0.E0,1.E0,0.E0));
#1411=DIRECTION('',(-1.E0,0.E0,0.E0));
#1412=AXIS2_PLACEMENT_3D('',#1409,#1410,#1411);
#1413=PLANE('',#1412);
#1414=ORIENTED_EDGE('',*,*,#1401,.T.);
#1415=ORIENTED_EDGE('',*,*,#1078,.F.);
#1417=ORIENTED_EDGE('',*,*,#1416,.F.);
#1419=ORIENTED_EDGE('',*,*,#1418,.T.);
#1420=EDGE_LOOP('',(#1414,#1415,#1417,#1419));
#1421=FACE_OUTER_BOUND('',#1420,.F.);
#1423=ORIENTED_EDGE('',*,*,#1422,.T.);
#1425=ORIENTED_EDGE('',*,*,#1424,.T.);
#1426=EDGE_LOOP('',(#1423,#1425));
#1427=FACE_BOUND('',#1426,.F.);
#1428=ADVANCED_FACE('',(#1421,#1427),#1413,.T.);
#1429=CARTESIAN_POINT('',(2.125E1,2.825E1,2.5E0));
#1430=DIRECTION('',(7.071067811865E-1,7.071067811865E-1,0.E0));
#1431=DIRECTION('',(7.071067811865E-1,-7.071067811865E-1,0.E0));
#1432=AXIS2_PLACEMENT_3D('',#1429,#1430,#1431);
#1433=PLANE('',#1432);
#1434=ORIENTED_EDGE('',*,*,#1076,.T.);
#1436=ORIENTED_EDGE('',*,*,#1435,.F.);
#1438=ORIENTED_EDGE('',*,*,#1437,.T.);
#1439=ORIENTED_EDGE('',*,*,#1416,.T.);
#1440=EDGE_LOOP('',(#1434,#1436,#1438,#1439));
#1441=FACE_OUTER_BOUND('',#1440,.F.);
#1442=ADVANCED_FACE('',(#1441),#1433,.T.);
#1443=CARTESIAN_POINT('',(2.8E1,0.E0,0.E0));
#1444=DIRECTION('',(1.E0,0.E0,0.E0));
#1445=DIRECTION('',(0.E0,1.E0,0.E0));
#1446=AXIS2_PLACEMENT_3D('',#1443,#1444,#1445);
#1447=PLANE('',#1446);
#1449=ORIENTED_EDGE('',*,*,#1448,.F.);
#1451=ORIENTED_EDGE('',*,*,#1450,.T.);
#1452=ORIENTED_EDGE('',*,*,#1435,.T.);
#1453=ORIENTED_EDGE('',*,*,#1074,.F.);
#1454=EDGE_LOOP('',(#1449,#1451,#1452,#1453));
#1455=FACE_OUTER_BOUND('',#1454,.F.);
#1456=ADVANCED_FACE('',(#1455),#1447,.T.);
#1457=CARTESIAN_POINT('',(2.7E1,2.E0,2.5E0));
#1458=DIRECTION('',(8.944271909999E-1,-4.472135955E-1,0.E0));
#1459=DIRECTION('',(-4.472135955E-1,-8.944271909999E-1,0.E0));
#1460=AXIS2_PLACEMENT_3D('',#1457,#1458,#1459);
#1461=PLANE('',#1460);
#1462=ORIENTED_EDGE('',*,*,#1072,.T.);
#1463=ORIENTED_EDGE('',*,*,#1354,.F.);
#1465=ORIENTED_EDGE('',*,*,#1464,.T.);
#1466=ORIENTED_EDGE('',*,*,#1448,.T.);
#1467=EDGE_LOOP('',(#1462,#1463,#1465,#1466));
#1468=FACE_OUTER_BOUND('',#1467,.F.);
#1469=ADVANCED_FACE('',(#1468),#1461,.T.);
#1470=CARTESIAN_POINT('',(0.E0,0.E0,5.E0));
#1471=DIRECTION('',(0.E0,0.E0,1.E0));
#1472=DIRECTION('',(1.E0,0.E0,0.E0));
#1473=AXIS2_PLACEMENT_3D('',#1470,#1471,#1472);
#1474=PLANE('',#1473);
#1475=ORIENTED_EDGE('',*,*,#1375,.F.);
#1476=ORIENTED_EDGE('',*,*,#1390,.F.);
#1477=ORIENTED_EDGE('',*,*,#1403,.F.);
#1478=ORIENTED_EDGE('',*,*,#1418,.F.);
#1479=ORIENTED_EDGE('',*,*,#1437,.F.);
#1480=ORIENTED_EDGE('',*,*,#1450,.F.);
#1481=ORIENTED_EDGE('',*,*,#1464,.F.);
#1482=ORIENTED_EDGE('',*,*,#1362,.F.);
#1484=ORIENTED_EDGE('',*,*,#1483,.T.);
#1486=ORIENTED_EDGE('',*,*,#1485,.F.);
#1488=ORIENTED_EDGE('',*,*,#1487,.T.);
#1490=ORIENTED_EDGE('',*,*,#1489,.T.);
#1492=ORIENTED_EDGE('',*,*,#1491,.F.);
#1494=ORIENTED_EDGE('',*,*,#1493,.T.);
#1496=ORIENTED_EDGE('',*,*,#1495,.F.);
#1498=ORIENTED_EDGE('',*,*,#1497,.T.);
#1500=ORIENTED_EDGE('',*,*,#1499,.F.);
#1501=ORIENTED_EDGE('',*,*,#1311,.F.);
#1502=ORIENTED_EDGE('',*,*,#1327,.F.);
#1503=ORIENTED_EDGE('',*,*,#1339,.F.);
#1504=EDGE_LOOP('',(#1475,#1476,#1477,#1478,#1479,#1480,#1481,#1482,#1484,#1486,
#1488,#1490,#1492,#1494,#1496,#1498,#1500,#1501,#1502,#1503));
#1505=FACE_OUTER_BOUND('',#1504,.F.);
#1507=ORIENTED_EDGE('',*,*,#1506,.T.);
#1509=ORIENTED_EDGE('',*,*,#1508,.T.);
#1510=EDGE_LOOP('',(#1507,#1509));
#1511=FACE_BOUND('',#1510,.F.);
#1513=ORIENTED_EDGE('',*,*,#1512,.T.);
#1515=ORIENTED_EDGE('',*,*,#1514,.T.);
#1516=EDGE_LOOP('',(#1513,#1515));
#1517=FACE_BOUND('',#1516,.F.);
#1519=ORIENTED_EDGE('',*,*,#1518,.F.);
#1521=ORIENTED_EDGE('',*,*,#1520,.F.);
#1522=EDGE_LOOP('',(#1519,#1521));
#1523=FACE_BOUND('',#1522,.F.);
#1525=ORIENTED_EDGE('',*,*,#1524,.F.);
#1527=ORIENTED_EDGE('',*,*,#1526,.F.);
#1528=EDGE_LOOP('',(#1525,#1527));
#1529=FACE_BOUND('',#1528,.F.);
#1530=ADVANCED_FACE('',(#1505,#1511,#1517,#1523,#1529),#1474,.T.);
#1531=CARTESIAN_POINT('',(-1.E1,3.05E1,-7.75E-1));
#1532=DIRECTION('',(0.E0,0.E0,1.E0));
#1533=DIRECTION('',(-1.E0,0.E0,0.E0));
#1534=AXIS2_PLACEMENT_3D('',#1531,#1532,#1533);
#1535=CYLINDRICAL_SURFACE('',#1534,3.25E0);
#1536=ORIENTED_EDGE('',*,*,#1512,.F.);
#1538=ORIENTED_EDGE('',*,*,#1537,.F.);
#1540=ORIENTED_EDGE('',*,*,#1539,.T.);
#1542=ORIENTED_EDGE('',*,*,#1541,.T.);
#1543=EDGE_LOOP('',(#1536,#1538,#1540,#1542));
#1544=FACE_OUTER_BOUND('',#1543,.F.);
#1545=ADVANCED_FACE('',(#1544),#1535,.F.);
#1546=CARTESIAN_POINT('',(-1.E1,3.05E1,-7.75E-1));
#1547=DIRECTION('',(0.E0,0.E0,1.E0));
#1548=DIRECTION('',(-1.E0,0.E0,0.E0));
#1549=AXIS2_PLACEMENT_3D('',#1546,#1547,#1548);
#1550=CYLINDRICAL_SURFACE('',#1549,3.25E0);
#1551=ORIENTED_EDGE('',*,*,#1514,.F.);
#1552=ORIENTED_EDGE('',*,*,#1541,.F.);
#1554=ORIENTED_EDGE('',*,*,#1553,.F.);
#1555=ORIENTED_EDGE('',*,*,#1537,.T.);
#1556=EDGE_LOOP('',(#1551,#1552,#1554,#1555));
#1557=FACE_OUTER_BOUND('',#1556,.F.);
#1558=ADVANCED_FACE('',(#1557),#1550,.F.);
#1559=CARTESIAN_POINT('',(-1.E1,3.05E1,2.E0));
#1560=DIRECTION('',(0.E0,0.E0,1.E0));
#1561=DIRECTION('',(-1.E0,0.E0,0.E0));
#1562=AXIS2_PLACEMENT_3D('',#1559,#1560,#1561);
#1563=PLANE('',#1562);
#1564=ORIENTED_EDGE('',*,*,#1539,.F.);
#1565=ORIENTED_EDGE('',*,*,#1553,.T.);
#1566=EDGE_LOOP('',(#1564,#1565));
#1567=FACE_OUTER_BOUND('',#1566,.F.);
#1569=ORIENTED_EDGE('',*,*,#1568,.F.);
#1571=ORIENTED_EDGE('',*,*,#1570,.T.);
#1572=EDGE_LOOP('',(#1569,#1571));
#1573=FACE_BOUND('',#1572,.F.);
#1574=ADVANCED_FACE('',(#1567,#1573),#1563,.T.);
#1575=CARTESIAN_POINT('',(-1.E1,3.05E1,-7.75E-1));
#1576=DIRECTION('',(0.E0,0.E0,1.E0));
#1577=DIRECTION('',(-1.E0,0.E0,0.E0));
#1578=AXIS2_PLACEMENT_3D('',#1575,#1576,#1577);
#1579=CYLINDRICAL_SURFACE('',#1578,1.6E0);
#1580=ORIENTED_EDGE('',*,*,#1094,.T.);
#1582=ORIENTED_EDGE('',*,*,#1581,.T.);
#1583=ORIENTED_EDGE('',*,*,#1568,.T.);
#1585=ORIENTED_EDGE('',*,*,#1584,.F.);
#1586=EDGE_LOOP('',(#1580,#1582,#1583,#1585));
#1587=FACE_OUTER_BOUND('',#1586,.F.);
#1588=ADVANCED_FACE('',(#1587),#1579,.F.);
#1589=CARTESIAN_POINT('',(-1.E1,3.05E1,-7.75E-1));
#1590=DIRECTION('',(0.E0,0.E0,1.E0));
#1591=DIRECTION('',(-1.E0,0.E0,0.E0));
#1592=AXIS2_PLACEMENT_3D('',#1589,#1590,#1591);
#1593=CYLINDRICAL_SURFACE('',#1592,1.6E0);
#1594=ORIENTED_EDGE('',*,*,#1092,.T.);
#1595=ORIENTED_EDGE('',*,*,#1584,.T.);
#1596=ORIENTED_EDGE('',*,*,#1570,.F.);
#1597=ORIENTED_EDGE('',*,*,#1581,.F.);
#1598=EDGE_LOOP('',(#1594,#1595,#1596,#1597));
#1599=FACE_OUTER_BOUND('',#1598,.F.);
#1600=ADVANCED_FACE('',(#1599),#1593,.F.);
#1601=CARTESIAN_POINT('',(1.E1,3.05E1,-7.75E-1));
#1602=DIRECTION('',(0.E0,0.E0,1.E0));
#1603=DIRECTION('',(-1.E0,0.E0,0.E0));
#1604=AXIS2_PLACEMENT_3D('',#1601,#1602,#1603);
#1605=CYLINDRICAL_SURFACE('',#1604,3.25E0);
#1606=ORIENTED_EDGE('',*,*,#1506,.F.);
#1608=ORIENTED_EDGE('',*,*,#1607,.F.);
#1610=ORIENTED_EDGE('',*,*,#1609,.T.);
#1612=ORIENTED_EDGE('',*,*,#1611,.T.);
#1613=EDGE_LOOP('',(#1606,#1608,#1610,#1612));
#1614=FACE_OUTER_BOUND('',#1613,.F.);
#1615=ADVANCED_FACE('',(#1614),#1605,.F.);
#1616=CARTESIAN_POINT('',(1.E1,3.05E1,-7.75E-1));
#1617=DIRECTION('',(0.E0,0.E0,1.E0));
#1618=DIRECTION('',(-1.E0,0.E0,0.E0));
#1619=AXIS2_PLACEMENT_3D('',#1616,#1617,#1618);
#1620=CYLINDRICAL_SURFACE('',#1619,3.25E0);
#1621=ORIENTED_EDGE('',*,*,#1508,.F.);
#1622=ORIENTED_EDGE('',*,*,#1611,.F.);
#1624=ORIENTED_EDGE('',*,*,#1623,.F.);
#1625=ORIENTED_EDGE('',*,*,#1607,.T.);
#1626=EDGE_LOOP('',(#1621,#1622,#1624,#1625));
#1627=FACE_OUTER_BOUND('',#1626,.F.);
#1628=ADVANCED_FACE('',(#1627),#1620,.F.);
#1629=CARTESIAN_POINT('',(1.E1,3.05E1,2.E0));
#1630=DIRECTION('',(0.E0,0.E0,1.E0));
#1631=DIRECTION('',(-1.E0,0.E0,0.E0));
#1632=AXIS2_PLACEMENT_3D('',#1629,#1630,#1631);
#1633=PLANE('',#1632);
#1634=ORIENTED_EDGE('',*,*,#1609,.F.);
#1635=ORIENTED_EDGE('',*,*,#1623,.T.);
#1636=EDGE_LOOP('',(#1634,#1635));
#1637=FACE_OUTER_BOUND('',#1636,.F.);
#1639=ORIENTED_EDGE('',*,*,#1638,.F.);
#1641=ORIENTED_EDGE('',*,*,#1640,.T.);
#1642=EDGE_LOOP('',(#1639,#1641));
#1643=FACE_BOUND('',#1642,.F.);
#1644=ADVANCED_FACE('',(#1637,#1643),#1633,.T.);
#1645=CARTESIAN_POINT('',(1.E1,3.05E1,-7.75E-1));
#1646=DIRECTION('',(0.E0,0.E0,1.E0));
#1647=DIRECTION('',(-1.E0,0.E0,0.E0));
#1648=AXIS2_PLACEMENT_3D('',#1645,#1646,#1647);
#1649=CYLINDRICAL_SURFACE('',#1648,1.6E0);
#1650=ORIENTED_EDGE('',*,*,#1100,.T.);
#1652=ORIENTED_EDGE('',*,*,#1651,.T.);
#1653=ORIENTED_EDGE('',*,*,#1638,.T.);
#1655=ORIENTED_EDGE('',*,*,#1654,.F.);
#1656=EDGE_LOOP('',(#1650,#1652,#1653,#1655));
#1657=FACE_OUTER_BOUND('',#1656,.F.);
#1658=ADVANCED_FACE('',(#1657),#1649,.F.);
#1659=CARTESIAN_POINT('',(1.E1,3.05E1,-7.75E-1));
#1660=DIRECTION('',(0.E0,0.E0,1.E0));
#1661=DIRECTION('',(-1.E0,0.E0,0.E0));
#1662=AXIS2_PLACEMENT_3D('',#1659,#1660,#1661);
#1663=CYLINDRICAL_SURFACE('',#1662,1.6E0);
#1664=ORIENTED_EDGE('',*,*,#1098,.T.);
#1665=ORIENTED_EDGE('',*,*,#1654,.T.);
#1666=ORIENTED_EDGE('',*,*,#1640,.F.);
#1667=ORIENTED_EDGE('',*,*,#1651,.F.);
#1668=EDGE_LOOP('',(#1664,#1665,#1666,#1667));
#1669=FACE_OUTER_BOUND('',#1668,.F.);
#1670=ADVANCED_FACE('',(#1669),#1663,.F.);
#1671=CARTESIAN_POINT('',(2.51E1,0.E0,5.E0));
#1672=DIRECTION('',(1.E0,0.E0,0.E0));
#1673=DIRECTION('',(0.E0,1.E0,0.E0));
#1674=AXIS2_PLACEMENT_3D('',#1671,#1672,#1673);
#1675=PLANE('',#1674);
#1677=ORIENTED_EDGE('',*,*,#1676,.F.);
#1678=ORIENTED_EDGE('',*,*,#1483,.F.);
#1679=ORIENTED_EDGE('',*,*,#1360,.T.);
#1680=ORIENTED_EDGE('',*,*,#1210,.T.);
#1681=EDGE_LOOP('',(#1677,#1678,#1679,#1680));
#1682=FACE_OUTER_BOUND('',#1681,.F.);
#1683=ADVANCED_FACE('',(#1682),#1675,.F.);
#1684=CARTESIAN_POINT('',(2.01E1,1.31E1,1.1518E1));
#1685=DIRECTION('',(0.E0,0.E0,-1.E0));
#1686=DIRECTION('',(0.E0,1.E0,0.E0));
#1687=AXIS2_PLACEMENT_3D('',#1684,#1685,#1686);
#1688=CYLINDRICAL_SURFACE('',#1687,5.E0);
#1689=ORIENTED_EDGE('',*,*,#1208,.T.);
#1691=ORIENTED_EDGE('',*,*,#1690,.F.);
#1692=ORIENTED_EDGE('',*,*,#1485,.T.);
#1693=ORIENTED_EDGE('',*,*,#1676,.T.);
#1694=EDGE_LOOP('',(#1689,#1691,#1692,#1693));
#1695=FACE_OUTER_BOUND('',#1694,.F.);
#1696=ADVANCED_FACE('',(#1695),#1688,.F.);
#1697=CARTESIAN_POINT('',(2.51E1,1.81E1,5.E0));
#1698=DIRECTION('',(0.E0,1.E0,0.E0));
#1699=DIRECTION('',(-1.E0,0.E0,0.E0));
#1700=AXIS2_PLACEMENT_3D('',#1697,#1698,#1699);
#1701=PLANE('',#1700);
#1702=ORIENTED_EDGE('',*,*,#1690,.T.);
#1703=ORIENTED_EDGE('',*,*,#1206,.T.);
#1705=ORIENTED_EDGE('',*,*,#1704,.F.);
#1706=ORIENTED_EDGE('',*,*,#1487,.F.);
#1707=EDGE_LOOP('',(#1702,#1703,#1705,#1706));
#1708=FACE_OUTER_BOUND('',#1707,.F.);
#1709=ADVANCED_FACE('',(#1708),#1701,.F.);
#1710=CARTESIAN_POINT('',(1.46E1,1.81E1,5.E0));
#1711=DIRECTION('',(1.E0,0.E0,0.E0));
#1712=DIRECTION('',(0.E0,1.E0,0.E0));
#1713=AXIS2_PLACEMENT_3D('',#1710,#1711,#1712);
#1714=PLANE('',#1713);
#1716=ORIENTED_EDGE('',*,*,#1715,.F.);
#1717=ORIENTED_EDGE('',*,*,#1489,.F.);
#1718=ORIENTED_EDGE('',*,*,#1704,.T.);
#1719=ORIENTED_EDGE('',*,*,#1204,.T.);
#1720=EDGE_LOOP('',(#1716,#1717,#1718,#1719));
#1721=FACE_OUTER_BOUND('',#1720,.F.);
#1722=ADVANCED_FACE('',(#1721),#1714,.F.);
#1723=CARTESIAN_POINT('',(1.26E1,2.43E1,1.1518E1));
#1724=DIRECTION('',(0.E0,0.E0,-1.E0));
#1725=DIRECTION('',(0.E0,1.E0,0.E0));
#1726=AXIS2_PLACEMENT_3D('',#1723,#1724,#1725);
#1727=CYLINDRICAL_SURFACE('',#1726,2.E0);
#1728=ORIENTED_EDGE('',*,*,#1202,.T.);
#1730=ORIENTED_EDGE('',*,*,#1729,.F.);
#1731=ORIENTED_EDGE('',*,*,#1491,.T.);
#1732=ORIENTED_EDGE('',*,*,#1715,.T.);
#1733=EDGE_LOOP('',(#1728,#1730,#1731,#1732));
#1734=FACE_OUTER_BOUND('',#1733,.F.);
#1735=ADVANCED_FACE('',(#1734),#1727,.F.);
#1736=CARTESIAN_POINT('',(1.46E1,2.63E1,5.E0));
#1737=DIRECTION('',(0.E0,1.E0,0.E0));
#1738=DIRECTION('',(-1.E0,0.E0,0.E0));
#1739=AXIS2_PLACEMENT_3D('',#1736,#1737,#1738);
#1740=PLANE('',#1739);
#1742=ORIENTED_EDGE('',*,*,#1741,.F.);
#1743=ORIENTED_EDGE('',*,*,#1493,.F.);
#1744=ORIENTED_EDGE('',*,*,#1729,.T.);
#1745=ORIENTED_EDGE('',*,*,#1200,.T.);
#1746=EDGE_LOOP('',(#1742,#1743,#1744,#1745));
#1747=FACE_OUTER_BOUND('',#1746,.F.);
#1748=ADVANCED_FACE('',(#1747),#1740,.F.);
#1749=CARTESIAN_POINT('',(-1.26E1,2.43E1,1.1518E1));
#1750=DIRECTION('',(0.E0,0.E0,-1.E0));
#1751=DIRECTION('',(-1.E0,0.E0,0.E0));
#1752=AXIS2_PLACEMENT_3D('',#1749,#1750,#1751);
#1753=CYLINDRICAL_SURFACE('',#1752,2.E0);
#1754=ORIENTED_EDGE('',*,*,#1198,.T.);
#1756=ORIENTED_EDGE('',*,*,#1755,.F.);
#1757=ORIENTED_EDGE('',*,*,#1495,.T.);
#1758=ORIENTED_EDGE('',*,*,#1741,.T.);
#1759=EDGE_LOOP('',(#1754,#1756,#1757,#1758));
#1760=FACE_OUTER_BOUND('',#1759,.F.);
#1761=ADVANCED_FACE('',(#1760),#1753,.F.);
#1762=CARTESIAN_POINT('',(-1.46E1,2.63E1,5.E0));
#1763=DIRECTION('',(-1.E0,0.E0,0.E0));
#1764=DIRECTION('',(0.E0,-1.E0,0.E0));
#1765=AXIS2_PLACEMENT_3D('',#1762,#1763,#1764);
#1766=PLANE('',#1765);
#1767=ORIENTED_EDGE('',*,*,#1755,.T.);
#1768=ORIENTED_EDGE('',*,*,#1196,.T.);
#1770=ORIENTED_EDGE('',*,*,#1769,.F.);
#1771=ORIENTED_EDGE('',*,*,#1497,.F.);
#1772=EDGE_LOOP('',(#1767,#1768,#1770,#1771));
#1773=FACE_OUTER_BOUND('',#1772,.F.);
#1774=ADVANCED_FACE('',(#1773),#1766,.F.);
#1775=CARTESIAN_POINT('',(-1.46E1,1.81E1,5.E0));
#1776=DIRECTION('',(0.E0,1.E0,0.E0));
#1777=DIRECTION('',(-1.E0,0.E0,0.E0));
#1778=AXIS2_PLACEMENT_3D('',#1775,#1776,#1777);
#1779=PLANE('',#1778);
#1780=ORIENTED_EDGE('',*,*,#1313,.F.);
#1781=ORIENTED_EDGE('',*,*,#1499,.T.);
#1782=ORIENTED_EDGE('',*,*,#1769,.T.);
#1783=ORIENTED_EDGE('',*,*,#1194,.T.);
#1784=EDGE_LOOP('',(#1780,#1781,#1782,#1783));
#1785=FACE_OUTER_BOUND('',#1784,.F.);
#1786=ADVANCED_FACE('',(#1785),#1779,.F.);
#1787=CARTESIAN_POINT('',(-5.E0,3.05E1,5.E0));
#1788=DIRECTION('',(0.E0,0.E0,-1.E0));
#1789=DIRECTION('',(-1.E0,0.E0,0.E0));
#1790=AXIS2_PLACEMENT_3D('',#1787,#1788,#1789);
#1791=CYLINDRICAL_SURFACE('',#1790,1.005E0);
#1792=ORIENTED_EDGE('',*,*,#1122,.F.);
#1794=ORIENTED_EDGE('',*,*,#1793,.F.);
#1795=ORIENTED_EDGE('',*,*,#1518,.T.);
#1797=ORIENTED_EDGE('',*,*,#1796,.T.);
#1798=EDGE_LOOP('',(#1792,#1794,#1795,#1797));
#1799=FACE_OUTER_BOUND('',#1798,.F.);
#1800=ADVANCED_FACE('',(#1799),#1791,.F.);
#1801=CARTESIAN_POINT('',(-5.E0,3.05E1,5.E0));
#1802=DIRECTION('',(0.E0,0.E0,-1.E0));
#1803=DIRECTION('',(-1.E0,0.E0,0.E0));
#1804=AXIS2_PLACEMENT_3D('',#1801,#1802,#1803);
#1805=CYLINDRICAL_SURFACE('',#1804,1.005E0);
#1806=ORIENTED_EDGE('',*,*,#1124,.F.);
#1807=ORIENTED_EDGE('',*,*,#1796,.F.);
#1808=ORIENTED_EDGE('',*,*,#1520,.T.);
#1809=ORIENTED_EDGE('',*,*,#1793,.T.);
#1810=EDGE_LOOP('',(#1806,#1807,#1808,#1809));
#1811=FACE_OUTER_BOUND('',#1810,.F.);
#1812=ADVANCED_FACE('',(#1811),#1805,.F.);
#1813=CARTESIAN_POINT('',(5.E0,3.05E1,5.E0));
#1814=DIRECTION('',(0.E0,0.E0,-1.E0));
#1815=DIRECTION('',(-1.E0,0.E0,0.E0));
#1816=AXIS2_PLACEMENT_3D('',#1813,#1814,#1815);
#1817=CYLINDRICAL_SURFACE('',#1816,1.005E0);
#1818=ORIENTED_EDGE('',*,*,#1128,.F.);
#1820=ORIENTED_EDGE('',*,*,#1819,.F.);
#1821=ORIENTED_EDGE('',*,*,#1524,.T.);
#1823=ORIENTED_EDGE('',*,*,#1822,.T.);
#1824=EDGE_LOOP('',(#1818,#1820,#1821,#1823));
#1825=FACE_OUTER_BOUND('',#1824,.F.);
#1826=ADVANCED_FACE('',(#1825),#1817,.F.);
#1827=CARTESIAN_POINT('',(5.E0,3.05E1,5.E0));
#1828=DIRECTION('',(0.E0,0.E0,-1.E0));
#1829=DIRECTION('',(-1.E0,0.E0,0.E0));
#1830=AXIS2_PLACEMENT_3D('',#1827,#1828,#1829);
#1831=CYLINDRICAL_SURFACE('',#1830,1.005E0);
#1832=ORIENTED_EDGE('',*,*,#1130,.F.);
#1833=ORIENTED_EDGE('',*,*,#1822,.F.);
#1834=ORIENTED_EDGE('',*,*,#1526,.T.);
#1835=ORIENTED_EDGE('',*,*,#1819,.T.);
#1836=EDGE_LOOP('',(#1832,#1833,#1834,#1835));
#1837=FACE_OUTER_BOUND('',#1836,.F.);
#1838=ADVANCED_FACE('',(#1837),#1831,.F.);
#1839=CARTESIAN_POINT('',(0.E0,2.633637043753E1,3.E0));
#1840=DIRECTION('',(0.E0,1.E0,0.E0));
#1841=DIRECTION('',(1.E0,0.E0,0.E0));
#1842=AXIS2_PLACEMENT_3D('',#1839,#1840,#1841);
#1843=CYLINDRICAL_SURFACE('',#1842,1.25E0);
#1844=ORIENTED_EDGE('',*,*,#1422,.F.);
#1846=ORIENTED_EDGE('',*,*,#1845,.F.);
#1848=ORIENTED_EDGE('',*,*,#1847,.T.);
#1850=ORIENTED_EDGE('',*,*,#1849,.T.);
#1851=EDGE_LOOP('',(#1844,#1846,#1848,#1850));
#1852=FACE_OUTER_BOUND('',#1851,.F.);
#1853=ADVANCED_FACE('',(#1852),#1843,.F.);
#1854=CARTESIAN_POINT('',(0.E0,2.633637043753E1,3.E0));
#1855=DIRECTION('',(0.E0,1.E0,0.E0));
#1856=DIRECTION('',(1.E0,0.E0,0.E0));
#1857=AXIS2_PLACEMENT_3D('',#1854,#1855,#1856);
#1858=CYLINDRICAL_SURFACE('',#1857,1.25E0);
#1859=ORIENTED_EDGE('',*,*,#1424,.F.);
#1860=ORIENTED_EDGE('',*,*,#1849,.F.);
#1862=ORIENTED_EDGE('',*,*,#1861,.F.);
#1863=ORIENTED_EDGE('',*,*,#1845,.T.);
#1864=EDGE_LOOP('',(#1859,#1860,#1862,#1863));
#1865=FACE_OUTER_BOUND('',#1864,.F.);
#1866=ADVANCED_FACE('',(#1865),#1858,.F.);
#1867=CARTESIAN_POINT('',(0.E0,2.714492773283E1,3.E0));
#1868=DIRECTION('',(0.E0,1.E0,0.E0));
#1869=DIRECTION('',(1.E0,0.E0,0.E0));
#1870=AXIS2_PLACEMENT_3D('',#1867,#1868,#1869);
#1871=CONICAL_SURFACE('',#1870,6.590605109972E-1,5.9E1);
#1873=ORIENTED_EDGE('',*,*,#1872,.T.);
#1874=ORIENTED_EDGE('',*,*,#1861,.T.);
#1876=ORIENTED_EDGE('',*,*,#1875,.F.);
#1877=EDGE_LOOP('',(#1873,#1874,#1876));
#1878=FACE_OUTER_BOUND('',#1877,.F.);
#1879=ADVANCED_FACE('',(#1878),#1871,.F.);
#1880=CARTESIAN_POINT('',(0.E0,2.714492773283E1,3.E0));
#1881=DIRECTION('',(0.E0,1.E0,0.E0));
#1882=DIRECTION('',(1.E0,0.E0,0.E0));
#1883=AXIS2_PLACEMENT_3D('',#1880,#1881,#1882);
#1884=CONICAL_SURFACE('',#1883,6.590605109972E-1,5.9E1);
#1885=ORIENTED_EDGE('',*,*,#1872,.F.);
#1886=ORIENTED_EDGE('',*,*,#1875,.T.);
#1887=ORIENTED_EDGE('',*,*,#1847,.F.);
#1888=EDGE_LOOP('',(#1885,#1886,#1887));
#1889=FACE_OUTER_BOUND('',#1888,.F.);
#1890=ADVANCED_FACE('',(#1889),#1884,.F.);
#1891=CARTESIAN_POINT('',(-1.55E1,8.3E0,2.5E0));
#1892=DIRECTION('',(-1.E0,0.E0,0.E0));
#1893=DIRECTION('',(0.E0,-1.E0,0.E0));
#1894=AXIS2_PLACEMENT_3D('',#1891,#1892,#1893);
#1895=PLANE('',#1894);
#1897=ORIENTED_EDGE('',*,*,#1896,.T.);
#1898=ORIENTED_EDGE('',*,*,#1060,.F.);
#1899=ORIENTED_EDGE('',*,*,#1343,.T.);
#1900=ORIENTED_EDGE('',*,*,#1222,.T.);
#1901=EDGE_LOOP('',(#1897,#1898,#1899,#1900));
#1902=FACE_OUTER_BOUND('',#1901,.F.);
#1903=ADVANCED_FACE('',(#1902),#1895,.F.);
#1904=CARTESIAN_POINT('',(-1.35E1,6.3E0,1.1518E1));
#1905=DIRECTION('',(0.E0,0.E0,-1.E0));
#1906=DIRECTION('',(-1.E0,0.E0,0.E0));
#1907=AXIS2_PLACEMENT_3D('',#1904,#1905,#1906);
#1908=CYLINDRICAL_SURFACE('',#1907,2.E0);
#1909=ORIENTED_EDGE('',*,*,#1896,.F.);
#1910=ORIENTED_EDGE('',*,*,#1220,.T.);
#1912=ORIENTED_EDGE('',*,*,#1911,.T.);
#1913=ORIENTED_EDGE('',*,*,#1062,.T.);
#1914=EDGE_LOOP('',(#1909,#1910,#1912,#1913));
#1915=FACE_OUTER_BOUND('',#1914,.F.);
#1916=ADVANCED_FACE('',(#1915),#1908,.F.);
#1917=CARTESIAN_POINT('',(1.55E1,8.3E0,2.5E0));
#1918=DIRECTION('',(0.E0,1.E0,0.E0));
#1919=DIRECTION('',(-1.E0,0.E0,0.E0));
#1920=AXIS2_PLACEMENT_3D('',#1917,#1918,#1919);
#1921=PLANE('',#1920);
#1922=ORIENTED_EDGE('',*,*,#1911,.F.);
#1923=ORIENTED_EDGE('',*,*,#1218,.F.);
#1925=ORIENTED_EDGE('',*,*,#1924,.T.);
#1926=ORIENTED_EDGE('',*,*,#1064,.T.);
#1927=EDGE_LOOP('',(#1922,#1923,#1925,#1926));
#1928=FACE_OUTER_BOUND('',#1927,.F.);
#1929=ADVANCED_FACE('',(#1928),#1921,.F.);
#1930=CARTESIAN_POINT('',(1.35E1,6.3E0,1.1518E1));
#1931=DIRECTION('',(0.E0,0.E0,-1.E0));
#1932=DIRECTION('',(0.E0,1.E0,0.E0));
#1933=AXIS2_PLACEMENT_3D('',#1930,#1931,#1932);
#1934=CYLINDRICAL_SURFACE('',#1933,2.E0);
#1935=ORIENTED_EDGE('',*,*,#1924,.F.);
#1936=ORIENTED_EDGE('',*,*,#1216,.T.);
#1938=ORIENTED_EDGE('',*,*,#1937,.T.);
#1939=ORIENTED_EDGE('',*,*,#1066,.T.);
#1940=EDGE_LOOP('',(#1935,#1936,#1938,#1939));
#1941=FACE_OUTER_BOUND('',#1940,.F.);
#1942=ADVANCED_FACE('',(#1941),#1934,.F.);
#1943=CARTESIAN_POINT('',(1.55E1,0.E0,2.5E0));
#1944=DIRECTION('',(1.E0,0.E0,0.E0));
#1945=DIRECTION('',(0.E0,1.E0,0.E0));
#1946=AXIS2_PLACEMENT_3D('',#1943,#1944,#1945);
#1947=PLANE('',#1946);
#1948=ORIENTED_EDGE('',*,*,#1937,.F.);
#1949=ORIENTED_EDGE('',*,*,#1214,.F.);
#1950=ORIENTED_EDGE('',*,*,#1357,.F.);
#1951=ORIENTED_EDGE('',*,*,#1068,.T.);
#1952=EDGE_LOOP('',(#1948,#1949,#1950,#1951));
#1953=FACE_OUTER_BOUND('',#1952,.F.);
#1954=ADVANCED_FACE('',(#1953),#1947,.F.);
#1955=CARTESIAN_POINT('',(2.E1,1.33E1,5.775E0));
#1956=DIRECTION('',(0.E0,0.E0,-1.E0));
#1957=DIRECTION('',(1.E0,0.E0,0.E0));
#1958=AXIS2_PLACEMENT_3D('',#1955,#1956,#1957);
#1959=CYLINDRICAL_SURFACE('',#1958,1.5E0);
#1960=ORIENTED_EDGE('',*,*,#1240,.T.);
#1962=ORIENTED_EDGE('',*,*,#1961,.T.);
#1964=ORIENTED_EDGE('',*,*,#1963,.F.);
#1966=ORIENTED_EDGE('',*,*,#1965,.F.);
#1967=EDGE_LOOP('',(#1960,#1962,#1964,#1966));
#1968=FACE_OUTER_BOUND('',#1967,.F.);
#1969=ADVANCED_FACE('',(#1968),#1959,.F.);
#1970=CARTESIAN_POINT('',(2.E1,1.33E1,5.775E0));
#1971=DIRECTION('',(0.E0,0.E0,-1.E0));
#1972=DIRECTION('',(1.E0,0.E0,0.E0));
#1973=AXIS2_PLACEMENT_3D('',#1970,#1971,#1972);
#1974=CYLINDRICAL_SURFACE('',#1973,1.5E0);
#1975=ORIENTED_EDGE('',*,*,#1242,.T.);
#1976=ORIENTED_EDGE('',*,*,#1965,.T.);
#1978=ORIENTED_EDGE('',*,*,#1977,.T.);
#1979=ORIENTED_EDGE('',*,*,#1961,.F.);
#1980=EDGE_LOOP('',(#1975,#1976,#1978,#1979));
#1981=FACE_OUTER_BOUND('',#1980,.F.);
#1982=ADVANCED_FACE('',(#1981),#1974,.F.);
#1983=CARTESIAN_POINT('',(2.E1,1.33E1,2.E0));
#1984=DIRECTION('',(0.E0,0.E0,-1.E0));
#1985=DIRECTION('',(1.E0,0.E0,0.E0));
#1986=AXIS2_PLACEMENT_3D('',#1983,#1984,#1985);
#1987=PLANE('',#1986);
#1989=ORIENTED_EDGE('',*,*,#1988,.F.);
#1991=ORIENTED_EDGE('',*,*,#1990,.T.);
#1992=EDGE_LOOP('',(#1989,#1991));
#1993=FACE_OUTER_BOUND('',#1992,.F.);
#1994=ORIENTED_EDGE('',*,*,#1977,.F.);
#1995=ORIENTED_EDGE('',*,*,#1963,.T.);
#1996=EDGE_LOOP('',(#1994,#1995));
#1997=FACE_BOUND('',#1996,.F.);
#1998=ADVANCED_FACE('',(#1993,#1997),#1987,.T.);
#1999=CARTESIAN_POINT('',(2.E1,1.33E1,5.775E0));
#2000=DIRECTION('',(0.E0,0.E0,-1.E0));
#2001=DIRECTION('',(1.E0,0.E0,0.E0));
#2002=AXIS2_PLACEMENT_3D('',#1999,#2000,#2001);
#2003=CYLINDRICAL_SURFACE('',#2002,2.5E0);
#2004=ORIENTED_EDGE('',*,*,#1110,.F.);
#2006=ORIENTED_EDGE('',*,*,#2005,.F.);
#2007=ORIENTED_EDGE('',*,*,#1988,.T.);
#2009=ORIENTED_EDGE('',*,*,#2008,.T.);
#2010=EDGE_LOOP('',(#2004,#2006,#2007,#2009));
#2011=FACE_OUTER_BOUND('',#2010,.F.);
#2012=ADVANCED_FACE('',(#2011),#2003,.F.);
#2013=CARTESIAN_POINT('',(2.E1,1.33E1,5.775E0));
#2014=DIRECTION('',(0.E0,0.E0,-1.E0));
#2015=DIRECTION('',(1.E0,0.E0,0.E0));
#2016=AXIS2_PLACEMENT_3D('',#2013,#2014,#2015);
#2017=CYLINDRICAL_SURFACE('',#2016,2.5E0);
#2018=ORIENTED_EDGE('',*,*,#1112,.F.);
#2019=ORIENTED_EDGE('',*,*,#2008,.F.);
#2020=ORIENTED_EDGE('',*,*,#1990,.F.);
#2021=ORIENTED_EDGE('',*,*,#2005,.T.);
#2022=EDGE_LOOP('',(#2018,#2019,#2020,#2021));
#2023=FACE_OUTER_BOUND('',#2022,.F.);
#2024=ADVANCED_FACE('',(#2023),#2017,.F.);
#2025=CARTESIAN_POINT('',(-2.E1,1.33E1,5.775E0));
#2026=DIRECTION('',(0.E0,0.E0,-1.E0));
#2027=DIRECTION('',(1.E0,0.E0,0.E0));
#2028=AXIS2_PLACEMENT_3D('',#2025,#2026,#2027);
#2029=CYLINDRICAL_SURFACE('',#2028,1.5E0);
#2030=ORIENTED_EDGE('',*,*,#1246,.T.);
#2032=ORIENTED_EDGE('',*,*,#2031,.T.);
#2034=ORIENTED_EDGE('',*,*,#2033,.F.);
#2036=ORIENTED_EDGE('',*,*,#2035,.F.);
#2037=EDGE_LOOP('',(#2030,#2032,#2034,#2036));
#2038=FACE_OUTER_BOUND('',#2037,.F.);
#2039=ADVANCED_FACE('',(#2038),#2029,.F.);
#2040=CARTESIAN_POINT('',(-2.E1,1.33E1,5.775E0));
#2041=DIRECTION('',(0.E0,0.E0,-1.E0));
#2042=DIRECTION('',(1.E0,0.E0,0.E0));
#2043=AXIS2_PLACEMENT_3D('',#2040,#2041,#2042);
#2044=CYLINDRICAL_SURFACE('',#2043,1.5E0);
#2045=ORIENTED_EDGE('',*,*,#1248,.T.);
#2046=ORIENTED_EDGE('',*,*,#2035,.T.);
#2048=ORIENTED_EDGE('',*,*,#2047,.T.);
#2049=ORIENTED_EDGE('',*,*,#2031,.F.);
#2050=EDGE_LOOP('',(#2045,#2046,#2048,#2049));
#2051=FACE_OUTER_BOUND('',#2050,.F.);
#2052=ADVANCED_FACE('',(#2051),#2044,.F.);
#2053=CARTESIAN_POINT('',(-2.E1,1.33E1,2.E0));
#2054=DIRECTION('',(0.E0,0.E0,-1.E0));
#2055=DIRECTION('',(1.E0,0.E0,0.E0));
#2056=AXIS2_PLACEMENT_3D('',#2053,#2054,#2055);
#2057=PLANE('',#2056);
#2059=ORIENTED_EDGE('',*,*,#2058,.F.);
#2061=ORIENTED_EDGE('',*,*,#2060,.T.);
#2062=EDGE_LOOP('',(#2059,#2061));
#2063=FACE_OUTER_BOUND('',#2062,.F.);
#2064=ORIENTED_EDGE('',*,*,#2047,.F.);
#2065=ORIENTED_EDGE('',*,*,#2033,.T.);
#2066=EDGE_LOOP('',(#2064,#2065));
#2067=FACE_BOUND('',#2066,.F.);
#2068=ADVANCED_FACE('',(#2063,#2067),#2057,.T.);
#2069=CARTESIAN_POINT('',(-2.E1,1.33E1,5.775E0));
#2070=DIRECTION('',(0.E0,0.E0,-1.E0));
#2071=DIRECTION('',(1.E0,0.E0,0.E0));
#2072=AXIS2_PLACEMENT_3D('',#2069,#2070,#2071);
#2073=CYLINDRICAL_SURFACE('',#2072,2.5E0);
#2074=ORIENTED_EDGE('',*,*,#1116,.F.);
#2076=ORIENTED_EDGE('',*,*,#2075,.F.);
#2077=ORIENTED_EDGE('',*,*,#2058,.T.);
#2079=ORIENTED_EDGE('',*,*,#2078,.T.);
#2080=EDGE_LOOP('',(#2074,#2076,#2077,#2079));
#2081=FACE_OUTER_BOUND('',#2080,.F.);
#2082=ADVANCED_FACE('',(#2081),#2073,.F.);
#2083=CARTESIAN_POINT('',(-2.E1,1.33E1,5.775E0));
#2084=DIRECTION('',(0.E0,0.E0,-1.E0));
#2085=DIRECTION('',(1.E0,0.E0,0.E0));
#2086=AXIS2_PLACEMENT_3D('',#2083,#2084,#2085);
#2087=CYLINDRICAL_SURFACE('',#2086,2.5E0);
#2088=ORIENTED_EDGE('',*,*,#1118,.F.);
#2089=ORIENTED_EDGE('',*,*,#2078,.F.);
#2090=ORIENTED_EDGE('',*,*,#2060,.F.);
#2091=ORIENTED_EDGE('',*,*,#2075,.T.);
#2092=EDGE_LOOP('',(#2088,#2089,#2090,#2091));
#2093=FACE_OUTER_BOUND('',#2092,.F.);
#2094=ADVANCED_FACE('',(#2093),#2087,.F.);
#2095=CARTESIAN_POINT('',(-1.E1,1.48E1,2.5E0));
#2096=DIRECTION('',(0.E0,0.E0,-1.E0));
#2097=DIRECTION('',(-1.E0,0.E0,0.E0));
#2098=AXIS2_PLACEMENT_3D('',#2095,#2096,#2097);
#2099=CYLINDRICAL_SURFACE('',#2098,1.5E0);
#2100=ORIENTED_EDGE('',*,*,#1134,.F.);
#2102=ORIENTED_EDGE('',*,*,#2101,.F.);
#2103=ORIENTED_EDGE('',*,*,#1252,.T.);
#2105=ORIENTED_EDGE('',*,*,#2104,.T.);
#2106=EDGE_LOOP('',(#2100,#2102,#2103,#2105));
#2107=FACE_OUTER_BOUND('',#2106,.F.);
#2108=ADVANCED_FACE('',(#2107),#2099,.F.);
#2109=CARTESIAN_POINT('',(-1.E1,1.48E1,2.5E0));
#2110=DIRECTION('',(0.E0,0.E0,-1.E0));
#2111=DIRECTION('',(-1.E0,0.E0,0.E0));
#2112=AXIS2_PLACEMENT_3D('',#2109,#2110,#2111);
#2113=CYLINDRICAL_SURFACE('',#2112,1.5E0);
#2114=ORIENTED_EDGE('',*,*,#1136,.F.);
#2115=ORIENTED_EDGE('',*,*,#2104,.F.);
#2116=ORIENTED_EDGE('',*,*,#1254,.T.);
#2117=ORIENTED_EDGE('',*,*,#2101,.T.);
#2118=EDGE_LOOP('',(#2114,#2115,#2116,#2117));
#2119=FACE_OUTER_BOUND('',#2118,.F.);
#2120=ADVANCED_FACE('',(#2119),#2113,.F.);
#2121=CARTESIAN_POINT('',(1.E1,1.48E1,2.5E0));
#2122=DIRECTION('',(0.E0,0.E0,-1.E0));
#2123=DIRECTION('',(-1.E0,0.E0,0.E0));
#2124=AXIS2_PLACEMENT_3D('',#2121,#2122,#2123);
#2125=CYLINDRICAL_SURFACE('',#2124,1.5E0);
#2126=ORIENTED_EDGE('',*,*,#1140,.F.);
#2128=ORIENTED_EDGE('',*,*,#2127,.F.);
#2129=ORIENTED_EDGE('',*,*,#1258,.T.);
#2131=ORIENTED_EDGE('',*,*,#2130,.T.);
#2132=EDGE_LOOP('',(#2126,#2128,#2129,#2131));
#2133=FACE_OUTER_BOUND('',#2132,.F.);
#2134=ADVANCED_FACE('',(#2133),#2125,.F.);
#2135=CARTESIAN_POINT('',(1.E1,1.48E1,2.5E0));
#2136=DIRECTION('',(0.E0,0.E0,-1.E0));
#2137=DIRECTION('',(-1.E0,0.E0,0.E0));
#2138=AXIS2_PLACEMENT_3D('',#2135,#2136,#2137);
#2139=CYLINDRICAL_SURFACE('',#2138,1.5E0);
#2140=ORIENTED_EDGE('',*,*,#1142,.F.);
#2141=ORIENTED_EDGE('',*,*,#2130,.F.);
#2142=ORIENTED_EDGE('',*,*,#1260,.T.);
#2143=ORIENTED_EDGE('',*,*,#2127,.T.);
#2144=EDGE_LOOP('',(#2140,#2141,#2142,#2143));
#2145=FACE_OUTER_BOUND('',#2144,.F.);
#2146=ADVANCED_FACE('',(#2145),#2139,.F.);
#2147=CARTESIAN_POINT('',(-2.15E1,3.3E0,2.5E0));
#2148=DIRECTION('',(0.E0,0.E0,-1.E0));
#2149=DIRECTION('',(-1.E0,0.E0,0.E0));
#2150=AXIS2_PLACEMENT_3D('',#2147,#2148,#2149);
#2151=CYLINDRICAL_SURFACE('',#2150,1.5E0);
#2152=ORIENTED_EDGE('',*,*,#1146,.F.);
#2154=ORIENTED_EDGE('',*,*,#2153,.F.);
#2155=ORIENTED_EDGE('',*,*,#1264,.T.);
#2157=ORIENTED_EDGE('',*,*,#2156,.T.);
#2158=EDGE_LOOP('',(#2152,#2154,#2155,#2157));
#2159=FACE_OUTER_BOUND('',#2158,.F.);
#2160=ADVANCED_FACE('',(#2159),#2151,.F.);
#2161=CARTESIAN_POINT('',(-2.15E1,3.3E0,2.5E0));
#2162=DIRECTION('',(0.E0,0.E0,-1.E0));
#2163=DIRECTION('',(-1.E0,0.E0,0.E0));
#2164=AXIS2_PLACEMENT_3D('',#2161,#2162,#2163);
#2165=CYLINDRICAL_SURFACE('',#2164,1.5E0);
#2166=ORIENTED_EDGE('',*,*,#1148,.F.);
#2167=ORIENTED_EDGE('',*,*,#2156,.F.);
#2168=ORIENTED_EDGE('',*,*,#1266,.T.);
#2169=ORIENTED_EDGE('',*,*,#2153,.T.);
#2170=EDGE_LOOP('',(#2166,#2167,#2168,#2169));
#2171=FACE_OUTER_BOUND('',#2170,.F.);
#2172=ADVANCED_FACE('',(#2171),#2165,.F.);
#2173=CARTESIAN_POINT('',(2.15E1,3.3E0,2.5E0));
#2174=DIRECTION('',(0.E0,0.E0,-1.E0));
#2175=DIRECTION('',(-1.E0,0.E0,0.E0));
#2176=AXIS2_PLACEMENT_3D('',#2173,#2174,#2175);
#2177=CYLINDRICAL_SURFACE('',#2176,1.5E0);
#2178=ORIENTED_EDGE('',*,*,#1152,.F.);
#2180=ORIENTED_EDGE('',*,*,#2179,.F.);
#2181=ORIENTED_EDGE('',*,*,#1270,.T.);
#2183=ORIENTED_EDGE('',*,*,#2182,.T.);
#2184=EDGE_LOOP('',(#2178,#2180,#2181,#2183));
#2185=FACE_OUTER_BOUND('',#2184,.F.);
#2186=ADVANCED_FACE('',(#2185),#2177,.F.);
#2187=CARTESIAN_POINT('',(2.15E1,3.3E0,2.5E0));
#2188=DIRECTION('',(0.E0,0.E0,-1.E0));
#2189=DIRECTION('',(-1.E0,0.E0,0.E0));
#2190=AXIS2_PLACEMENT_3D('',#2187,#2188,#2189);
#2191=CYLINDRICAL_SURFACE('',#2190,1.5E0);
#2192=ORIENTED_EDGE('',*,*,#1154,.F.);
#2193=ORIENTED_EDGE('',*,*,#2182,.F.);
#2194=ORIENTED_EDGE('',*,*,#1272,.T.);
#2195=ORIENTED_EDGE('',*,*,#2179,.T.);
#2196=EDGE_LOOP('',(#2192,#2193,#2194,#2195));
#2197=FACE_OUTER_BOUND('',#2196,.F.);
#2198=ADVANCED_FACE('',(#2197),#2191,.F.);
#2200=CARTESIAN_POINT('',(-1.E1,2.23E1,0.E0));
#2201=DIRECTION('',(0.E0,0.E0,1.E0));
#2202=DIRECTION('',(-1.E0,0.E0,0.E0));
#2203=AXIS2_PLACEMENT_3D('',#2200,#2201,#2202);
#2205=CARTESIAN_POINT('',(-1.E1,2.23E1,2.5E0));
#2206=DIRECTION('',(0.E0,0.E0,-1.E0));
#2207=DIRECTION('',(1.E0,0.E0,0.E0));
#2208=AXIS2_PLACEMENT_3D('',#2205,#2206,#2207);
#2210=CARTESIAN_POINT('',(-1.E1,2.23E1,0.E0));
#2211=DIRECTION('',(0.E0,0.E0,1.E0));
#2212=DIRECTION('',(1.E0,0.E0,0.E0));
#2213=AXIS2_PLACEMENT_3D('',#2210,#2211,#2212);
#2215=DIRECTION('',(0.E0,0.E0,-1.E0));
#2216=VECTOR('',#2215,2.5E0);
#2217=CARTESIAN_POINT('',(-1.15E1,2.23E1,2.5E0));
#2218=LINE('',#2217,#2216);
#2219=CARTESIAN_POINT('',(-1.E1,2.23E1,2.5E0));
#2220=DIRECTION('',(0.E0,0.E0,-1.E0));
#2221=DIRECTION('',(-1.E0,0.E0,0.E0));
#2222=AXIS2_PLACEMENT_3D('',#2219,#2220,#2221);
#2224=DIRECTION('',(0.E0,0.E0,-1.E0));
#2225=VECTOR('',#2224,2.5E0);
#2226=CARTESIAN_POINT('',(-8.5E0,2.23E1,2.5E0));
#2227=LINE('',#2226,#2225);
#2228=CARTESIAN_POINT('',(-1.15E1,2.23E1,0.E0));
#2229=CARTESIAN_POINT('',(-8.5E0,2.23E1,0.E0));
#2230=VERTEX_POINT('',#2228);
#2231=VERTEX_POINT('',#2229);
#2232=CARTESIAN_POINT('',(-1.15E1,2.23E1,2.5E0));
#2233=CARTESIAN_POINT('',(-8.5E0,2.23E1,2.5E0));
#2234=VERTEX_POINT('',#2232);
#2235=VERTEX_POINT('',#2233);
#2236=CARTESIAN_POINT('',(-1.E1,2.23E1,-6.5E-1));
#2237=DIRECTION('',(0.E0,0.E0,1.E0));
#2238=DIRECTION('',(-1.E0,0.E0,0.E0));
#2239=AXIS2_PLACEMENT_3D('',#2236,#2237,#2238);
#2240=CYLINDRICAL_SURFACE('',#2239,1.5E0);
#2242=ORIENTED_EDGE('',*,*,#2241,.T.);
#2244=ORIENTED_EDGE('',*,*,#2243,.F.);
#2246=ORIENTED_EDGE('',*,*,#2245,.T.);
#2248=ORIENTED_EDGE('',*,*,#2247,.T.);
#2249=EDGE_LOOP('',(#2242,#2244,#2246,#2248));
#2250=FACE_OUTER_BOUND('',#2249,.F.);
#2251=ADVANCED_FACE('',(#2250),#2240,.F.);
#2252=CARTESIAN_POINT('',(-1.E1,2.23E1,-6.5E-1));
#2253=DIRECTION('',(0.E0,0.E0,1.E0));
#2254=DIRECTION('',(-1.E0,0.E0,0.E0));
#2255=AXIS2_PLACEMENT_3D('',#2252,#2253,#2254);
#2256=CYLINDRICAL_SURFACE('',#2255,1.5E0);
#2258=ORIENTED_EDGE('',*,*,#2257,.T.);
#2259=ORIENTED_EDGE('',*,*,#2247,.F.);
#2261=ORIENTED_EDGE('',*,*,#2260,.T.);
#2262=ORIENTED_EDGE('',*,*,#2243,.T.);
#2263=EDGE_LOOP('',(#2258,#2259,#2261,#2262));
#2264=FACE_OUTER_BOUND('',#2263,.F.);
#2265=ADVANCED_FACE('',(#2264),#2256,.F.);
#2267=CARTESIAN_POINT('',(1.E1,2.23E1,0.E0));
#2268=DIRECTION('',(0.E0,0.E0,1.E0));
#2269=DIRECTION('',(-1.E0,0.E0,0.E0));
#2270=AXIS2_PLACEMENT_3D('',#2267,#2268,#2269);
#2272=CARTESIAN_POINT('',(1.E1,2.23E1,2.5E0));
#2273=DIRECTION('',(0.E0,0.E0,-1.E0));
#2274=DIRECTION('',(1.E0,0.E0,0.E0));
#2275=AXIS2_PLACEMENT_3D('',#2272,#2273,#2274);
#2277=CARTESIAN_POINT('',(1.E1,2.23E1,0.E0));
#2278=DIRECTION('',(0.E0,0.E0,1.E0));
#2279=DIRECTION('',(1.E0,0.E0,0.E0));
#2280=AXIS2_PLACEMENT_3D('',#2277,#2278,#2279);
#2282=DIRECTION('',(0.E0,0.E0,-1.E0));
#2283=VECTOR('',#2282,2.5E0);
#2284=CARTESIAN_POINT('',(8.5E0,2.23E1,2.5E0));
#2285=LINE('',#2284,#2283);
#2286=CARTESIAN_POINT('',(1.E1,2.23E1,2.5E0));
#2287=DIRECTION('',(0.E0,0.E0,-1.E0));
#2288=DIRECTION('',(-1.E0,0.E0,0.E0));
#2289=AXIS2_PLACEMENT_3D('',#2286,#2287,#2288);
#2291=DIRECTION('',(0.E0,0.E0,-1.E0));
#2292=VECTOR('',#2291,2.5E0);
#2293=CARTESIAN_POINT('',(1.15E1,2.23E1,2.5E0));
#2294=LINE('',#2293,#2292);
#2295=CARTESIAN_POINT('',(8.5E0,2.23E1,0.E0));
#2296=CARTESIAN_POINT('',(1.15E1,2.23E1,0.E0));
#2297=VERTEX_POINT('',#2295);
#2298=VERTEX_POINT('',#2296);
#2299=CARTESIAN_POINT('',(8.5E0,2.23E1,2.5E0));
#2300=CARTESIAN_POINT('',(1.15E1,2.23E1,2.5E0));
#2301=VERTEX_POINT('',#2299);
#2302=VERTEX_POINT('',#2300);
#2303=CARTESIAN_POINT('',(1.E1,2.23E1,-6.5E-1));
#2304=DIRECTION('',(0.E0,0.E0,1.E0));
#2305=DIRECTION('',(-1.E0,0.E0,0.E0));
#2306=AXIS2_PLACEMENT_3D('',#2303,#2304,#2305);
#2307=CYLINDRICAL_SURFACE('',#2306,1.5E0);
#2309=ORIENTED_EDGE('',*,*,#2308,.T.);
#2311=ORIENTED_EDGE('',*,*,#2310,.F.);
#2313=ORIENTED_EDGE('',*,*,#2312,.T.);
#2315=ORIENTED_EDGE('',*,*,#2314,.T.);
#2316=EDGE_LOOP('',(#2309,#2311,#2313,#2315));
#2317=FACE_OUTER_BOUND('',#2316,.F.);
#2318=ADVANCED_FACE('',(#2317),#2307,.F.);
#2319=CARTESIAN_POINT('',(1.E1,2.23E1,-6.5E-1));
#2320=DIRECTION('',(0.E0,0.E0,1.E0));
#2321=DIRECTION('',(-1.E0,0.E0,0.E0));
#2322=AXIS2_PLACEMENT_3D('',#2319,#2320,#2321);
#2323=CYLINDRICAL_SURFACE('',#2322,1.5E0);
#2325=ORIENTED_EDGE('',*,*,#2324,.T.);
#2326=ORIENTED_EDGE('',*,*,#2314,.F.);
#2328=ORIENTED_EDGE('',*,*,#2327,.T.);
#2329=ORIENTED_EDGE('',*,*,#2310,.T.);
#2330=EDGE_LOOP('',(#2325,#2326,#2328,#2329));
#2331=FACE_OUTER_BOUND('',#2330,.F.);
#2332=ADVANCED_FACE('',(#2331),#2323,.F.);
#2334=CARTESIAN_POINT('',(0.E0,3.5E1,3.E0));
#2335=DIRECTION('',(0.E0,-1.E0,0.E0));
#2336=DIRECTION('',(-1.E0,0.E0,0.E0));
#2337=AXIS2_PLACEMENT_3D('',#2334,#2335,#2336);
#2339=CARTESIAN_POINT('',(0.E0,3.5E1,3.E0));
#2340=DIRECTION('',(0.E0,-1.E0,0.E0));
#2341=DIRECTION('',(1.E0,0.E0,0.E0));
#2342=AXIS2_PLACEMENT_3D('',#2339,#2340,#2341);
#2344=DIRECTION('',(0.E0,-1.E0,0.E0));
#2345=VECTOR('',#2344,6.E0);
#2346=CARTESIAN_POINT('',(-1.5E0,3.5E1,3.E0));
#2347=LINE('',#2346,#2345);
#2348=DIRECTION('',(0.E0,-1.E0,0.E0));
#2349=VECTOR('',#2348,6.E0);
#2350=CARTESIAN_POINT('',(1.5E0,3.5E1,3.E0));
#2351=LINE('',#2350,#2349);
#2352=CARTESIAN_POINT('',(0.E0,2.9E1,3.E0));
#2353=DIRECTION('',(0.E0,-1.E0,0.E0));
#2354=DIRECTION('',(1.E0,0.E0,0.E0));
#2355=AXIS2_PLACEMENT_3D('',#2352,#2353,#2354);
#2357=CARTESIAN_POINT('',(0.E0,2.9E1,3.E0));
#2358=DIRECTION('',(0.E0,1.E0,0.E0));
#2359=DIRECTION('',(1.E0,0.E0,0.E0));
#2360=AXIS2_PLACEMENT_3D('',#2357,#2358,#2359);
#2362=CARTESIAN_POINT('',(0.E0,2.9E1,3.E0));
#2363=DIRECTION('',(0.E0,1.E0,0.E0));
#2364=DIRECTION('',(1.E0,0.E0,0.E0));
#2365=AXIS2_PLACEMENT_3D('',#2362,#2363,#2364);
#2367=CARTESIAN_POINT('',(0.E0,2.9E1,3.E0));
#2368=DIRECTION('',(0.E0,1.E0,0.E0));
#2369=DIRECTION('',(-1.E0,0.E0,0.E0));
#2370=AXIS2_PLACEMENT_3D('',#2367,#2368,#2369);
#2372=CARTESIAN_POINT('',(1.5E0,2.9E1,3.E0));
#2373=CARTESIAN_POINT('',(-1.5E0,2.9E1,3.E0));
#2374=VERTEX_POINT('',#2372);
#2375=VERTEX_POINT('',#2373);
#2376=CARTESIAN_POINT('',(1.5E0,3.5E1,3.E0));
#2377=CARTESIAN_POINT('',(-1.5E0,3.5E1,3.E0));
#2378=VERTEX_POINT('',#2376);
#2379=VERTEX_POINT('',#2377);
#2380=CARTESIAN_POINT('',(1.25E0,2.9E1,3.E0));
#2381=CARTESIAN_POINT('',(-1.25E0,2.9E1,3.E0));
#2382=VERTEX_POINT('',#2380);
#2383=VERTEX_POINT('',#2381);
#2384=CARTESIAN_POINT('',(0.E0,2.633637043753E1,3.E0));
#2385=DIRECTION('',(0.E0,1.E0,0.E0));
#2386=DIRECTION('',(1.E0,0.E0,0.E0));
#2387=AXIS2_PLACEMENT_3D('',#2384,#2385,#2386);
#2388=CYLINDRICAL_SURFACE('',#2387,1.5E0);
#2390=ORIENTED_EDGE('',*,*,#2389,.T.);
#2392=ORIENTED_EDGE('',*,*,#2391,.T.);
#2394=ORIENTED_EDGE('',*,*,#2393,.T.);
#2396=ORIENTED_EDGE('',*,*,#2395,.F.);
#2397=EDGE_LOOP('',(#2390,#2392,#2394,#2396));
#2398=FACE_OUTER_BOUND('',#2397,.F.);
#2399=ADVANCED_FACE('',(#2398),#2388,.F.);
#2400=CARTESIAN_POINT('',(0.E0,2.633637043753E1,3.E0));
#2401=DIRECTION('',(0.E0,1.E0,0.E0));
#2402=DIRECTION('',(1.E0,0.E0,0.E0));
#2403=AXIS2_PLACEMENT_3D('',#2400,#2401,#2402);
#2404=CYLINDRICAL_SURFACE('',#2403,1.5E0);
#2406=ORIENTED_EDGE('',*,*,#2405,.T.);
#2407=ORIENTED_EDGE('',*,*,#2395,.T.);
#2409=ORIENTED_EDGE('',*,*,#2408,.F.);
#2410=ORIENTED_EDGE('',*,*,#2391,.F.);
#2411=EDGE_LOOP('',(#2406,#2407,#2409,#2410));
#2412=FACE_OUTER_BOUND('',#2411,.F.);
#2413=ADVANCED_FACE('',(#2412),#2404,.F.);
#2414=CARTESIAN_POINT('',(0.E0,2.9E1,3.E0));
#2415=DIRECTION('',(0.E0,1.E0,0.E0));
#2416=DIRECTION('',(1.E0,0.E0,0.E0));
#2417=AXIS2_PLACEMENT_3D('',#2414,#2415,#2416);
#2418=PLANE('',#2417);
#2419=ORIENTED_EDGE('',*,*,#2408,.T.);
#2420=ORIENTED_EDGE('',*,*,#2393,.F.);
#2421=EDGE_LOOP('',(#2419,#2420));
#2422=FACE_OUTER_BOUND('',#2421,.F.);
#2424=ORIENTED_EDGE('',*,*,#2423,.T.);
#2426=ORIENTED_EDGE('',*,*,#2425,.T.);
#2427=EDGE_LOOP('',(#2424,#2426));
#2428=FACE_BOUND('',#2427,.F.);
#2429=ADVANCED_FACE('',(#2422,#2428),#2418,.T.);
#2434=DIMENSIONAL_EXPONENTS(0.E0,0.E0,0.E0,0.E0,0.E0,0.E0,0.E0);
#2436=PLANE_ANGLE_MEASURE_WITH_UNIT(PLANE_ANGLE_MEASURE(1.745329251994E-2),
#2435);
#2437=(CONVERSION_BASED_UNIT('DEGREE',#2436)NAMED_UNIT(*)PLANE_ANGLE_UNIT());
#2439=UNCERTAINTY_MEASURE_WITH_UNIT(LENGTH_MEASURE(6.622423368388E-3),#2433,
'closure',
'Maximum model space distance between geometric entities at asserted connectivities');
#2440=(GEOMETRIC_REPRESENTATION_CONTEXT(3)GLOBAL_UNCERTAINTY_ASSIGNED_CONTEXT((
#2439))GLOBAL_UNIT_ASSIGNED_CONTEXT((#2433,#2437,#2438))REPRESENTATION_CONTEXT(
'ID1','3'));
#2443=CARTESIAN_POINT('',(0.E0,0.E0,0.E0));
#2444=DIRECTION('',(0.E0,0.E0,1.E0));
#2445=DIRECTION('',(1.E0,0.E0,0.E0));
#2448=SHAPE_REPRESENTATION_RELATIONSHIP('','',#2447,#2441);
#2449=SHAPE_REPRESENTATION_RELATIONSHIP('','',#2447,#2442);
#2450=APPLICATION_CONTEXT(
'CONFIGURATION CONTROLLED 3D DESIGNS OF MECHANICAL PARTS AND ASSEMBLIES');
#2451=APPLICATION_PROTOCOL_DEFINITION('international standard',
'config_control_design',1994,#2450);
#2452=DESIGN_CONTEXT('',#2450,'design');
#2453=MECHANICAL_CONTEXT('',#2450,'mechanical');
#2454=PRODUCT('30X30MM_SOS_GENERIC_MAG_CRADLE','30X30MM_SOS_GENERIC_MAG_CRADLE',
'NOT SPECIFIED',(#2453));
#2455=PRODUCT_DEFINITION_FORMATION_WITH_SPECIFIED_SOURCE('1','LAST_VERSION',
#2454,.MADE.);
#2459=PRODUCT_CATEGORY('part','');
#2460=PRODUCT_RELATED_PRODUCT_CATEGORY('detail','',(#2454));
#2461=PRODUCT_CATEGORY_RELATIONSHIP('','',#2459,#2460);
#2462=SECURITY_CLASSIFICATION_LEVEL('unclassified');
#2463=SECURITY_CLASSIFICATION('','',#2462);
#2464=CC_DESIGN_SECURITY_CLASSIFICATION(#2463,(#2455));
#2465=APPROVAL_STATUS('approved');
#2466=APPROVAL(#2465,'');
#2467=CC_DESIGN_APPROVAL(#2466,(#2463,#2455,#2456));
#2468=CALENDAR_DATE(124,6,4);
#2469=COORDINATED_UNIVERSAL_TIME_OFFSET(6,0,.BEHIND.);
#2470=LOCAL_TIME(19,24,1.1E1,#2469);
#2471=DATE_AND_TIME(#2468,#2470);
#2472=APPROVAL_DATE_TIME(#2471,#2466);
#2473=DATE_TIME_ROLE('creation_date');
#2474=CC_DESIGN_DATE_AND_TIME_ASSIGNMENT(#2471,#2473,(#2456));
#2475=DATE_TIME_ROLE('classification_date');
#2476=CC_DESIGN_DATE_AND_TIME_ASSIGNMENT(#2471,#2475,(#2463));
#2477=PERSON('UNSPECIFIED','UNSPECIFIED',$,$,$,$);
#2478=ORGANIZATION('UNSPECIFIED','UNSPECIFIED','UNSPECIFIED');
#2479=PERSON_AND_ORGANIZATION(#2477,#2478);
#2480=APPROVAL_ROLE('approver');
#2481=APPROVAL_PERSON_ORGANIZATION(#2479,#2466,#2480);
#2482=PERSON_AND_ORGANIZATION_ROLE('creator');
#2483=CC_DESIGN_PERSON_AND_ORGANIZATION_ASSIGNMENT(#2479,#2482,(#2455,#2456));
#2484=PERSON_AND_ORGANIZATION_ROLE('design_supplier');
#2485=CC_DESIGN_PERSON_AND_ORGANIZATION_ASSIGNMENT(#2479,#2484,(#2455));
#2486=PERSON_AND_ORGANIZATION_ROLE('classification_officer');
#2487=CC_DESIGN_PERSON_AND_ORGANIZATION_ASSIGNMENT(#2479,#2486,(#2463));
#2488=PERSON_AND_ORGANIZATION_ROLE('design_owner');
#2489=CC_DESIGN_PERSON_AND_ORGANIZATION_ASSIGNMENT(#2479,#2488,(#2454));
#5=CIRCLE('',#4,1.25E0);
#10=CIRCLE('',#9,1.25E0);
#15=CIRCLE('',#14,1.25E0);
#20=CIRCLE('',#19,1.25E0);
#25=CIRCLE('',#24,1.6E0);
#30=CIRCLE('',#29,1.6E0);
#35=CIRCLE('',#34,1.6E0);
#40=CIRCLE('',#39,1.6E0);
#93=CIRCLE('',#92,2.5E0);
#98=CIRCLE('',#97,2.5E0);
#103=CIRCLE('',#102,2.5E0);
#108=CIRCLE('',#107,2.5E0);
#113=CIRCLE('',#112,1.005E0);
#118=CIRCLE('',#117,1.005E0);
#123=CIRCLE('',#122,1.005E0);
#128=CIRCLE('',#127,1.005E0);
#133=CIRCLE('',#132,1.5E0);
#138=CIRCLE('',#137,1.5E0);
#143=CIRCLE('',#142,1.5E0);
#148=CIRCLE('',#147,1.5E0);
#153=CIRCLE('',#152,1.5E0);
#158=CIRCLE('',#157,1.5E0);
#163=CIRCLE('',#162,1.5E0);
#168=CIRCLE('',#167,1.5E0);
#181=CIRCLE('',#180,1.25E0);
#186=CIRCLE('',#185,1.25E0);
#191=CIRCLE('',#190,1.25E0);
#196=CIRCLE('',#195,1.25E0);
#201=CIRCLE('',#200,5.E0);
#214=CIRCLE('',#213,2.E0);
#223=CIRCLE('',#222,2.E0);
#236=CIRCLE('',#235,5.E0);
#261=CIRCLE('',#260,1.5E0);
#266=CIRCLE('',#265,1.5E0);
#271=CIRCLE('',#270,1.5E0);
#276=CIRCLE('',#275,1.5E0);
#281=CIRCLE('',#280,1.5E0);
#286=CIRCLE('',#285,1.5E0);
#291=CIRCLE('',#290,1.5E0);
#296=CIRCLE('',#295,1.5E0);
#301=CIRCLE('',#300,1.5E0);
#306=CIRCLE('',#305,1.5E0);
#311=CIRCLE('',#310,1.5E0);
#316=CIRCLE('',#315,1.5E0);
#329=CIRCLE('',#328,5.E0);
#386=CIRCLE('',#385,1.25E0);
#391=CIRCLE('',#390,1.25E0);
#404=CIRCLE('',#403,3.25E0);
#409=CIRCLE('',#408,3.25E0);
#414=CIRCLE('',#413,3.25E0);
#419=CIRCLE('',#418,3.25E0);
#488=CIRCLE('',#487,1.005E0);
#493=CIRCLE('',#492,1.005E0);
#498=CIRCLE('',#497,1.005E0);
#503=CIRCLE('',#502,1.005E0);
#508=CIRCLE('',#507,3.25E0);
#517=CIRCLE('',#516,3.25E0);
#526=CIRCLE('',#525,1.6E0);
#531=CIRCLE('',#530,1.6E0);
#544=CIRCLE('',#543,3.25E0);
#553=CIRCLE('',#552,3.25E0);
#562=CIRCLE('',#561,1.6E0);
#567=CIRCLE('',#566,1.6E0);
#584=CIRCLE('',#583,5.E0);
#601=CIRCLE('',#600,2.E0);
#614=CIRCLE('',#613,2.E0);
#647=CIRCLE('',#646,1.25E0);
#656=CIRCLE('',#655,1.25E0);
#677=CIRCLE('',#676,2.E0);
#682=CIRCLE('',#681,2.E0);
#695=CIRCLE('',#694,2.E0);
#700=CIRCLE('',#699,2.E0);
#717=CIRCLE('',#716,1.5E0);
#722=CIRCLE('',#721,1.5E0);
#727=CIRCLE('',#726,2.5E0);
#736=CIRCLE('',#735,2.5E0);
#753=CIRCLE('',#752,1.5E0);
#758=CIRCLE('',#757,1.5E0);
#763=CIRCLE('',#762,2.5E0);
#772=CIRCLE('',#771,2.5E0);
#1056=EDGE_CURVE('',#931,#932,#44,.T.);
#1058=EDGE_CURVE('',#931,#867,#48,.T.);
#1060=EDGE_CURVE('',#867,#880,#52,.T.);
#1062=EDGE_CURVE('',#884,#880,#682,.T.);
#1064=EDGE_CURVE('',#888,#884,#56,.T.);
#1066=EDGE_CURVE('',#892,#888,#700,.T.);
#1068=EDGE_CURVE('',#871,#892,#60,.T.);
#1070=EDGE_CURVE('',#871,#940,#64,.T.);
#1072=EDGE_CURVE('',#939,#940,#68,.T.);
#1074=EDGE_CURVE('',#939,#860,#72,.T.);
#1076=EDGE_CURVE('',#859,#860,#76,.T.);
#1078=EDGE_CURVE('',#859,#852,#80,.T.);
#1080=EDGE_CURVE('',#851,#852,#84,.T.);
#1082=EDGE_CURVE('',#851,#932,#88,.T.);
#1086=EDGE_CURVE('',#843,#844,#15,.T.);
#1088=EDGE_CURVE('',#844,#843,#20,.T.);
#1092=EDGE_CURVE('',#895,#896,#25,.T.);
#1094=EDGE_CURVE('',#896,#895,#30,.T.);
#1098=EDGE_CURVE('',#903,#904,#35,.T.);
#1100=EDGE_CURVE('',#904,#903,#40,.T.);
#1104=EDGE_CURVE('',#835,#836,#5,.T.);
#1106=EDGE_CURVE('',#836,#835,#10,.T.);
#1110=EDGE_CURVE('',#955,#956,#93,.T.);
#1112=EDGE_CURVE('',#956,#955,#98,.T.);
#1116=EDGE_CURVE('',#971,#972,#103,.T.);
#1118=EDGE_CURVE('',#972,#971,#108,.T.);
#1122=EDGE_CURVE('',#995,#996,#113,.T.);
#1124=EDGE_CURVE('',#996,#995,#118,.T.);
#1128=EDGE_CURVE('',#1003,#1004,#123,.T.);
#1130=EDGE_CURVE('',#1004,#1003,#128,.T.);
#1134=EDGE_CURVE('',#1011,#1012,#133,.T.);
#1136=EDGE_CURVE('',#1012,#1011,#138,.T.);
#1140=EDGE_CURVE('',#1019,#1020,#143,.T.);
#1142=EDGE_CURVE('',#1020,#1019,#148,.T.);
#1146=EDGE_CURVE('',#1027,#1028,#153,.T.);
#1148=EDGE_CURVE('',#1028,#1027,#158,.T.);
#1152=EDGE_CURVE('',#1035,#1036,#163,.T.);
#1154=EDGE_CURVE('',#1036,#1035,#168,.T.);
#1165=EDGE_CURVE('',#836,#840,#176,.T.);
#1167=EDGE_CURVE('',#839,#840,#181,.T.);
#1169=EDGE_CURVE('',#835,#839,#172,.T.);
#1181=EDGE_CURVE('',#840,#839,#186,.T.);
#1192=EDGE_CURVE('',#915,#916,#201,.T.);
#1194=EDGE_CURVE('',#816,#915,#205,.T.);
#1196=EDGE_CURVE('',#820,#816,#209,.T.);
#1198=EDGE_CURVE('',#819,#820,#214,.T.);
#1200=EDGE_CURVE('',#828,#819,#218,.T.);
#1202=EDGE_CURVE('',#827,#828,#223,.T.);
#1204=EDGE_CURVE('',#812,#827,#227,.T.);
#1206=EDGE_CURVE('',#924,#812,#231,.T.);
#1208=EDGE_CURVE('',#923,#924,#236,.T.);
#1210=EDGE_CURVE('',#876,#923,#240,.T.);
#1212=EDGE_CURVE('',#872,#876,#361,.T.);
#1214=EDGE_CURVE('',#872,#891,#244,.T.);
#1216=EDGE_CURVE('',#887,#891,#695,.T.);
#1218=EDGE_CURVE('',#887,#883,#248,.T.);
#1220=EDGE_CURVE('',#879,#883,#677,.T.);
#1222=EDGE_CURVE('',#868,#879,#252,.T.);
#1224=EDGE_CURVE('',#874,#868,#345,.T.);
#1226=EDGE_CURVE('',#916,#874,#256,.T.);
#1230=EDGE_CURVE('',#847,#848,#191,.T.);
#1232=EDGE_CURVE('',#848,#847,#196,.T.);
#1240=EDGE_CURVE('',#959,#960,#261,.T.);
#1242=EDGE_CURVE('',#960,#959,#266,.T.);
#1246=EDGE_CURVE('',#975,#976,#271,.T.);
#1248=EDGE_CURVE('',#976,#975,#276,.T.);
#1252=EDGE_CURVE('',#1015,#1016,#281,.T.);
#1254=EDGE_CURVE('',#1016,#1015,#286,.T.);
#1258=EDGE_CURVE('',#1023,#1024,#291,.T.);
#1260=EDGE_CURVE('',#1024,#1023,#296,.T.);
#1264=EDGE_CURVE('',#1031,#1032,#301,.T.);
#1266=EDGE_CURVE('',#1032,#1031,#306,.T.);
#1270=EDGE_CURVE('',#1039,#1040,#311,.T.);
#1272=EDGE_CURVE('',#1040,#1039,#316,.T.);
#1283=EDGE_CURVE('',#844,#848,#324,.T.);
#1286=EDGE_CURVE('',#843,#847,#320,.T.);
#1309=EDGE_CURVE('',#918,#916,#333,.T.);
#1311=EDGE_CURVE('',#918,#920,#329,.T.);
#1313=EDGE_CURVE('',#920,#915,#622,.T.);
#1325=EDGE_CURVE('',#910,#874,#341,.T.);
#1327=EDGE_CURVE('',#910,#918,#479,.T.);
#1337=EDGE_CURVE('',#936,#931,#337,.T.);
#1339=EDGE_CURVE('',#936,#910,#483,.T.);
#1343=EDGE_CURVE('',#867,#868,#349,.T.);
#1354=EDGE_CURVE('',#942,#940,#353,.T.);
#1357=EDGE_CURVE('',#871,#872,#357,.T.);
#1360=EDGE_CURVE('',#912,#876,#365,.T.);
#1362=EDGE_CURVE('',#912,#942,#451,.T.);
#1373=EDGE_CURVE('',#934,#932,#369,.T.);
#1375=EDGE_CURVE('',#934,#936,#423,.T.);
#1388=EDGE_CURVE('',#856,#851,#373,.T.);
#1390=EDGE_CURVE('',#856,#934,#427,.T.);
#1401=EDGE_CURVE('',#854,#852,#377,.T.);
#1403=EDGE_CURVE('',#854,#856,#431,.T.);
#1416=EDGE_CURVE('',#864,#859,#381,.T.);
#1418=EDGE_CURVE('',#864,#854,#435,.T.);
#1422=EDGE_CURVE('',#1049,#1050,#386,.T.);
#1424=EDGE_CURVE('',#1050,#1049,#391,.T.);
#1435=EDGE_CURVE('',#862,#860,#399,.T.);
#1437=EDGE_CURVE('',#862,#864,#439,.T.);
#1448=EDGE_CURVE('',#944,#939,#395,.T.);
#1450=EDGE_CURVE('',#944,#862,#443,.T.);
#1464=EDGE_CURVE('',#942,#944,#447,.T.);
#1483=EDGE_CURVE('',#912,#928,#455,.T.);
#1485=EDGE_CURVE('',#926,#928,#584,.T.);
#1487=EDGE_CURVE('',#926,#811,#459,.T.);
#1489=EDGE_CURVE('',#811,#832,#463,.T.);
#1491=EDGE_CURVE('',#830,#832,#601,.T.);
#1493=EDGE_CURVE('',#830,#824,#467,.T.);
#1495=EDGE_CURVE('',#822,#824,#614,.T.);
#1497=EDGE_CURVE('',#822,#815,#471,.T.);
#1499=EDGE_CURVE('',#920,#815,#475,.T.);
#1506=EDGE_CURVE('',#991,#992,#414,.T.);
#1508=EDGE_CURVE('',#992,#991,#419,.T.);
#1512=EDGE_CURVE('',#983,#984,#404,.T.);
#1514=EDGE_CURVE('',#984,#983,#409,.T.);
#1518=EDGE_CURVE('',#999,#1000,#488,.T.);
#1520=EDGE_CURVE('',#1000,#999,#493,.T.);
#1524=EDGE_CURVE('',#1007,#1008,#498,.T.);
#1526=EDGE_CURVE('',#1008,#1007,#503,.T.);
#1537=EDGE_CURVE('',#979,#983,#521,.T.);
#1539=EDGE_CURVE('',#979,#980,#508,.T.);
#1541=EDGE_CURVE('',#980,#984,#512,.T.);
#1553=EDGE_CURVE('',#979,#980,#517,.T.);
#1568=EDGE_CURVE('',#898,#900,#526,.T.);
#1570=EDGE_CURVE('',#898,#900,#531,.T.);
#1581=EDGE_CURVE('',#895,#898,#535,.T.);
#1584=EDGE_CURVE('',#896,#900,#539,.T.);
#1607=EDGE_CURVE('',#987,#991,#557,.T.);
#1609=EDGE_CURVE('',#987,#988,#544,.T.);
#1611=EDGE_CURVE('',#988,#992,#548,.T.);
#1623=EDGE_CURVE('',#987,#988,#553,.T.);
#1638=EDGE_CURVE('',#906,#908,#562,.T.);
#1640=EDGE_CURVE('',#906,#908,#567,.T.);
#1651=EDGE_CURVE('',#903,#906,#571,.T.);
#1654=EDGE_CURVE('',#904,#908,#575,.T.);
#1676=EDGE_CURVE('',#928,#923,#579,.T.);
#1690=EDGE_CURVE('',#926,#924,#588,.T.);
#1704=EDGE_CURVE('',#811,#812,#596,.T.);
#1715=EDGE_CURVE('',#832,#827,#592,.T.);
#1729=EDGE_CURVE('',#830,#828,#609,.T.);
#1741=EDGE_CURVE('',#824,#819,#605,.T.);
#1755=EDGE_CURVE('',#822,#820,#618,.T.);
#1769=EDGE_CURVE('',#815,#816,#626,.T.);
#1793=EDGE_CURVE('',#999,#995,#630,.T.);
#1796=EDGE_CURVE('',#1000,#996,#634,.T.);
#1819=EDGE_CURVE('',#1007,#1003,#638,.T.);
#1822=EDGE_CURVE('',#1008,#1004,#642,.T.);
#1845=EDGE_CURVE('',#1044,#1049,#660,.T.);
#1847=EDGE_CURVE('',#1044,#1046,#647,.T.);
#1849=EDGE_CURVE('',#1046,#1050,#651,.T.);
#1861=EDGE_CURVE('',#1044,#1046,#656,.T.);
#1872=EDGE_CURVE('',#1043,#1044,#664,.T.);
#1875=EDGE_CURVE('',#1043,#1046,#668,.T.);
#1896=EDGE_CURVE('',#879,#880,#672,.T.);
#1911=EDGE_CURVE('',#883,#884,#686,.T.);
#1924=EDGE_CURVE('',#887,#888,#690,.T.);
#1937=EDGE_CURVE('',#891,#892,#704,.T.);
#1961=EDGE_CURVE('',#960,#948,#712,.T.);
#1963=EDGE_CURVE('',#947,#948,#722,.T.);
#1965=EDGE_CURVE('',#959,#947,#708,.T.);
#1977=EDGE_CURVE('',#947,#948,#717,.T.);
#1988=EDGE_CURVE('',#951,#952,#727,.T.);
#1990=EDGE_CURVE('',#951,#952,#736,.T.);
#2005=EDGE_CURVE('',#951,#955,#740,.T.);
#2008=EDGE_CURVE('',#952,#956,#731,.T.);
#2031=EDGE_CURVE('',#976,#964,#748,.T.);
#2033=EDGE_CURVE('',#963,#964,#758,.T.);
#2035=EDGE_CURVE('',#975,#963,#744,.T.);
#2047=EDGE_CURVE('',#963,#964,#753,.T.);
#2058=EDGE_CURVE('',#967,#968,#763,.T.);
#2060=EDGE_CURVE('',#967,#968,#772,.T.);
#2075=EDGE_CURVE('',#967,#971,#776,.T.);
#2078=EDGE_CURVE('',#968,#972,#767,.T.);
#2101=EDGE_CURVE('',#1015,#1011,#780,.T.);
#2104=EDGE_CURVE('',#1016,#1012,#784,.T.);
#2127=EDGE_CURVE('',#1023,#1019,#788,.T.);
#2130=EDGE_CURVE('',#1024,#1020,#792,.T.);
#2153=EDGE_CURVE('',#1031,#1027,#796,.T.);
#2156=EDGE_CURVE('',#1032,#1028,#800,.T.);
#2179=EDGE_CURVE('',#1039,#1035,#804,.T.);
#2182=EDGE_CURVE('',#1040,#1036,#808,.T.);
#2199=CLOSED_SHELL('',(#1158,#1173,#1186,#1276,#1290,#1302,#1317,#1331,#1348,
#1366,#1380,#1394,#1408,#1428,#1442,#1456,#1469,#1530,#1545,#1558,#1574,#1588,
#1600,#1615,#1628,#1644,#1658,#1670,#1683,#1696,#1709,#1722,#1735,#1748,#1761,
#1774,#1786,#1800,#1812,#1826,#1838,#1853,#1866,#1879,#1890,#1903,#1916,#1929,
#1942,#1954,#1969,#1982,#1998,#2012,#2024,#2039,#2052,#2068,#2082,#2094,#2108,
#2120,#2134,#2146,#2160,#2172,#2186,#2198));
#2204=CIRCLE('',#2203,1.5E0);
#2209=CIRCLE('',#2208,1.5E0);
#2214=CIRCLE('',#2213,1.5E0);
#2223=CIRCLE('',#2222,1.5E0);
#2241=EDGE_CURVE('',#2230,#2231,#2204,.T.);
#2243=EDGE_CURVE('',#2235,#2231,#2227,.T.);
#2245=EDGE_CURVE('',#2235,#2234,#2209,.T.);
#2247=EDGE_CURVE('',#2234,#2230,#2218,.T.);
#2257=EDGE_CURVE('',#2231,#2230,#2214,.T.);
#2260=EDGE_CURVE('',#2234,#2235,#2223,.T.);
#2266=OPEN_SHELL('',(#2251,#2265));
#2271=CIRCLE('',#2270,1.5E0);
#2276=CIRCLE('',#2275,1.5E0);
#2281=CIRCLE('',#2280,1.5E0);
#2290=CIRCLE('',#2289,1.5E0);
#2308=EDGE_CURVE('',#2297,#2298,#2271,.T.);
#2310=EDGE_CURVE('',#2302,#2298,#2294,.T.);
#2312=EDGE_CURVE('',#2302,#2301,#2276,.T.);
#2314=EDGE_CURVE('',#2301,#2297,#2285,.T.);
#2324=EDGE_CURVE('',#2298,#2297,#2281,.T.);
#2327=EDGE_CURVE('',#2301,#2302,#2290,.T.);
#2333=OPEN_SHELL('',(#2318,#2332));
#2338=CIRCLE('',#2337,1.5E0);
#2343=CIRCLE('',#2342,1.5E0);
#2356=CIRCLE('',#2355,1.5E0);
#2361=CIRCLE('',#2360,1.5E0);
#2366=CIRCLE('',#2365,1.25E0);
#2371=CIRCLE('',#2370,1.25E0);
#2389=EDGE_CURVE('',#2379,#2378,#2338,.T.);
#2391=EDGE_CURVE('',#2378,#2374,#2351,.T.);
#2393=EDGE_CURVE('',#2374,#2375,#2361,.T.);
#2395=EDGE_CURVE('',#2379,#2375,#2347,.T.);
#2405=EDGE_CURVE('',#2378,#2379,#2343,.T.);
#2408=EDGE_CURVE('',#2374,#2375,#2356,.T.);
#2423=EDGE_CURVE('',#2382,#2383,#2366,.T.);
#2425=EDGE_CURVE('',#2383,#2382,#2371,.T.);
#2430=OPEN_SHELL('',(#2399,#2413,#2429));
#2431=MANIFOLD_SOLID_BREP('',#2199);
#2432=SHELL_BASED_SURFACE_MODEL('',(#2266,#2333,#2430));
#2433=(LENGTH_UNIT()NAMED_UNIT(*)SI_UNIT(.MILLI.,.METRE.));
#2435=(NAMED_UNIT(*)PLANE_ANGLE_UNIT()SI_UNIT($,.RADIAN.));
#2438=(NAMED_UNIT(*)SI_UNIT($,.STERADIAN.)SOLID_ANGLE_UNIT());
#2441=ADVANCED_BREP_SHAPE_REPRESENTATION('',(#2431),#2440);
#2442=MANIFOLD_SURFACE_SHAPE_REPRESENTATION('',(#2432),#2440);
#2446=AXIS2_PLACEMENT_3D('',#2443,#2444,#2445);
#2447=SHAPE_REPRESENTATION('',(#2446),#2440);
#2456=PRODUCT_DEFINITION('design','',#2455,#2452);
#2457=PRODUCT_DEFINITION_SHAPE('','SHAPE FOR 30X30MM_SOS_GENERIC_MAG_CRADLE.',
#2456);
#2458=SHAPE_DEFINITION_REPRESENTATION(#2457,#2447);
ENDSEC;
END-ISO-10303-21;
