# Supplementary material for: Sheet-on-sheet fixed target data collection devices for serial crystallography at synchrotron and XFEL sources
Source: J Appl Crystallogr. 2024 Oct 16;57(Pt 6):1725–32. doi: 10.1107/S1600576724008914 (PMC11611291; doi:10.1107/S1600576724008914)
Supplement: Supplementary file 1 [file j-57-01725-sup2.zip › SOS_30x30mm_loading_plate.stp]

ISO-10303-21;
HEADER;
FILE_DESCRIPTION((''),'2;1');
FILE_NAME('SOS_30X30MM_LOADING_PLATE','2024-04-06T19:39:44',('doak'),(''),
'CREO PARAMETRIC BY PTC INC, 2022024','CREO PARAMETRIC BY PTC INC, 2022024','');
FILE_SCHEMA(('CONFIG_CONTROL_DESIGN'));
ENDSEC;
DATA;
#1=DIRECTION('',(0.E0,0.E0,1.E0));
#2=VECTOR('',#1,1.25E2);
#3=CARTESIAN_POINT('',(-6.25E1,0.E0,-6.25E1));
#4=LINE('',#3,#2);
#5=DIRECTION('',(1.E0,0.E0,0.E0));
#6=VECTOR('',#5,1.25E2);
#7=CARTESIAN_POINT('',(-6.25E1,0.E0,6.25E1));
#8=LINE('',#7,#6);
#9=DIRECTION('',(0.E0,0.E0,-1.E0));
#10=VECTOR('',#9,1.25E2);
#11=CARTESIAN_POINT('',(6.25E1,0.E0,6.25E1));
#12=LINE('',#11,#10);
#13=DIRECTION('',(-1.E0,0.E0,0.E0));
#14=VECTOR('',#13,1.25E2);
#15=CARTESIAN_POINT('',(6.25E1,0.E0,-6.25E1));
#16=LINE('',#15,#14);
#17=CARTESIAN_POINT('',(1.E1,0.E0,2.15E1));
#18=DIRECTION('',(0.E0,-1.E0,0.E0));
#19=DIRECTION('',(1.E0,0.E0,0.E0));
#20=AXIS2_PLACEMENT_3D('',#17,#18,#19);
#22=CARTESIAN_POINT('',(1.E1,0.E0,2.15E1));
#23=DIRECTION('',(0.E0,-1.E0,0.E0));
#24=DIRECTION('',(-1.E0,0.E0,0.E0));
#25=AXIS2_PLACEMENT_3D('',#22,#23,#24);
#27=CARTESIAN_POINT('',(-1.E1,0.E0,2.15E1));
#28=DIRECTION('',(0.E0,-1.E0,0.E0));
#29=DIRECTION('',(1.E0,0.E0,0.E0));
#30=AXIS2_PLACEMENT_3D('',#27,#28,#29);
#32=CARTESIAN_POINT('',(-1.E1,0.E0,2.15E1));
#33=DIRECTION('',(0.E0,-1.E0,0.E0));
#34=DIRECTION('',(-1.E0,0.E0,0.E0));
#35=AXIS2_PLACEMENT_3D('',#32,#33,#34);
#37=CARTESIAN_POINT('',(2.15E1,0.E0,-1.E1));
#38=DIRECTION('',(0.E0,-1.E0,0.E0));
#39=DIRECTION('',(0.E0,0.E0,-1.E0));
#40=AXIS2_PLACEMENT_3D('',#37,#38,#39);
#42=CARTESIAN_POINT('',(2.15E1,0.E0,-1.E1));
#43=DIRECTION('',(0.E0,-1.E0,0.E0));
#44=DIRECTION('',(0.E0,0.E0,1.E0));
#45=AXIS2_PLACEMENT_3D('',#42,#43,#44);
#47=CARTESIAN_POINT('',(2.15E1,0.E0,1.E1));
#48=DIRECTION('',(0.E0,-1.E0,0.E0));
#49=DIRECTION('',(0.E0,0.E0,-1.E0));
#50=AXIS2_PLACEMENT_3D('',#47,#48,#49);
#52=CARTESIAN_POINT('',(2.15E1,0.E0,1.E1));
#53=DIRECTION('',(0.E0,-1.E0,0.E0));
#54=DIRECTION('',(0.E0,0.E0,1.E0));
#55=AXIS2_PLACEMENT_3D('',#52,#53,#54);
#57=CARTESIAN_POINT('',(-1.E1,0.E0,-2.15E1));
#58=DIRECTION('',(0.E0,-1.E0,0.E0));
#59=DIRECTION('',(-1.E0,0.E0,0.E0));
#60=AXIS2_PLACEMENT_3D('',#57,#58,#59);
#62=CARTESIAN_POINT('',(-1.E1,0.E0,-2.15E1));
#63=DIRECTION('',(0.E0,-1.E0,0.E0));
#64=DIRECTION('',(1.E0,0.E0,0.E0));
#65=AXIS2_PLACEMENT_3D('',#62,#63,#64);
#67=CARTESIAN_POINT('',(1.E1,0.E0,-2.15E1));
#68=DIRECTION('',(0.E0,-1.E0,0.E0));
#69=DIRECTION('',(-1.E0,0.E0,0.E0));
#70=AXIS2_PLACEMENT_3D('',#67,#68,#69);
#72=CARTESIAN_POINT('',(1.E1,0.E0,-2.15E1));
#73=DIRECTION('',(0.E0,-1.E0,0.E0));
#74=DIRECTION('',(1.E0,0.E0,0.E0));
#75=AXIS2_PLACEMENT_3D('',#72,#73,#74);
#77=CARTESIAN_POINT('',(-2.15E1,0.E0,1.E1));
#78=DIRECTION('',(0.E0,-1.E0,0.E0));
#79=DIRECTION('',(0.E0,0.E0,1.E0));
#80=AXIS2_PLACEMENT_3D('',#77,#78,#79);
#82=CARTESIAN_POINT('',(-2.15E1,0.E0,1.E1));
#83=DIRECTION('',(0.E0,-1.E0,0.E0));
#84=DIRECTION('',(0.E0,0.E0,-1.E0));
#85=AXIS2_PLACEMENT_3D('',#82,#83,#84);
#87=CARTESIAN_POINT('',(-2.15E1,0.E0,-1.E1));
#88=DIRECTION('',(0.E0,-1.E0,0.E0));
#89=DIRECTION('',(0.E0,0.E0,1.E0));
#90=AXIS2_PLACEMENT_3D('',#87,#88,#89);
#92=CARTESIAN_POINT('',(-2.15E1,0.E0,-1.E1));
#93=DIRECTION('',(0.E0,-1.E0,0.E0));
#94=DIRECTION('',(0.E0,0.E0,-1.E0));
#95=AXIS2_PLACEMENT_3D('',#92,#93,#94);
#97=CARTESIAN_POINT('',(-2.E1,0.E0,-2.E1));
#98=DIRECTION('',(0.E0,-1.E0,0.E0));
#99=DIRECTION('',(-1.E0,0.E0,0.E0));
#100=AXIS2_PLACEMENT_3D('',#97,#98,#99);
#102=CARTESIAN_POINT('',(-2.E1,0.E0,-2.E1));
#103=DIRECTION('',(0.E0,-1.E0,0.E0));
#104=DIRECTION('',(1.E0,0.E0,0.E0));
#105=AXIS2_PLACEMENT_3D('',#102,#103,#104);
#107=CARTESIAN_POINT('',(-2.E1,0.E0,2.E1));
#108=DIRECTION('',(0.E0,-1.E0,0.E0));
#109=DIRECTION('',(0.E0,0.E0,1.E0));
#110=AXIS2_PLACEMENT_3D('',#107,#108,#109);
#112=CARTESIAN_POINT('',(-2.E1,0.E0,2.E1));
#113=DIRECTION('',(0.E0,-1.E0,0.E0));
#114=DIRECTION('',(0.E0,0.E0,-1.E0));
#115=AXIS2_PLACEMENT_3D('',#112,#113,#114);
#117=CARTESIAN_POINT('',(2.E1,0.E0,2.E1));
#118=DIRECTION('',(0.E0,-1.E0,0.E0));
#119=DIRECTION('',(1.E0,0.E0,0.E0));
#120=AXIS2_PLACEMENT_3D('',#117,#118,#119);
#122=CARTESIAN_POINT('',(2.E1,0.E0,2.E1));
#123=DIRECTION('',(0.E0,-1.E0,0.E0));
#124=DIRECTION('',(-1.E0,0.E0,0.E0));
#125=AXIS2_PLACEMENT_3D('',#122,#123,#124);
#127=CARTESIAN_POINT('',(2.E1,0.E0,-2.E1));
#128=DIRECTION('',(0.E0,-1.E0,0.E0));
#129=DIRECTION('',(0.E0,0.E0,-1.E0));
#130=AXIS2_PLACEMENT_3D('',#127,#128,#129);
#132=CARTESIAN_POINT('',(2.E1,0.E0,-2.E1));
#133=DIRECTION('',(0.E0,-1.E0,0.E0));
#134=DIRECTION('',(0.E0,0.E0,1.E0));
#135=AXIS2_PLACEMENT_3D('',#132,#133,#134);
#137=CARTESIAN_POINT('',(-5.E1,0.E0,5.E1));
#138=DIRECTION('',(0.E0,1.E0,0.E0));
#139=DIRECTION('',(1.E0,0.E0,0.E0));
#140=AXIS2_PLACEMENT_3D('',#137,#138,#139);
#142=CARTESIAN_POINT('',(-5.E1,0.E0,5.E1));
#143=DIRECTION('',(0.E0,1.E0,0.E0));
#144=DIRECTION('',(-1.E0,0.E0,0.E0));
#145=AXIS2_PLACEMENT_3D('',#142,#143,#144);
#147=CARTESIAN_POINT('',(5.E1,0.E0,5.E1));
#148=DIRECTION('',(0.E0,1.E0,0.E0));
#149=DIRECTION('',(0.E0,0.E0,-1.E0));
#150=AXIS2_PLACEMENT_3D('',#147,#148,#149);
#152=CARTESIAN_POINT('',(5.E1,0.E0,5.E1));
#153=DIRECTION('',(0.E0,1.E0,0.E0));
#154=DIRECTION('',(0.E0,0.E0,1.E0));
#155=AXIS2_PLACEMENT_3D('',#152,#153,#154);
#157=CARTESIAN_POINT('',(5.E1,0.E0,-5.E1));
#158=DIRECTION('',(0.E0,1.E0,0.E0));
#159=DIRECTION('',(-1.E0,0.E0,0.E0));
#160=AXIS2_PLACEMENT_3D('',#157,#158,#159);
#162=CARTESIAN_POINT('',(5.E1,0.E0,-5.E1));
#163=DIRECTION('',(0.E0,1.E0,0.E0));
#164=DIRECTION('',(1.E0,0.E0,0.E0));
#165=AXIS2_PLACEMENT_3D('',#162,#163,#164);
#167=CARTESIAN_POINT('',(-5.E1,0.E0,-5.E1));
#168=DIRECTION('',(0.E0,1.E0,0.E0));
#169=DIRECTION('',(0.E0,0.E0,1.E0));
#170=AXIS2_PLACEMENT_3D('',#167,#168,#169);
#172=CARTESIAN_POINT('',(-5.E1,0.E0,-5.E1));
#173=DIRECTION('',(0.E0,1.E0,0.E0));
#174=DIRECTION('',(0.E0,0.E0,-1.E0));
#175=AXIS2_PLACEMENT_3D('',#172,#173,#174);
#177=DIRECTION('',(0.E0,0.E0,1.E0));
#178=VECTOR('',#177,1.25E2);
#179=CARTESIAN_POINT('',(-6.25E1,7.E0,-6.25E1));
#180=LINE('',#179,#178);
#181=DIRECTION('',(0.E0,1.E0,0.E0));
#182=VECTOR('',#181,7.E0);
#183=CARTESIAN_POINT('',(-6.25E1,0.E0,-6.25E1));
#184=LINE('',#183,#182);
#185=CARTESIAN_POINT('',(0.E0,7.E0,0.E0));
#186=DIRECTION('',(0.E0,1.E0,0.E0));
#187=DIRECTION('',(0.E0,0.E0,-1.E0));
#188=AXIS2_PLACEMENT_3D('',#185,#186,#187);
#190=CARTESIAN_POINT('',(0.E0,7.E0,0.E0));
#191=DIRECTION('',(0.E0,1.E0,0.E0));
#192=DIRECTION('',(0.E0,0.E0,1.E0));
#193=AXIS2_PLACEMENT_3D('',#190,#191,#192);
#195=CARTESIAN_POINT('',(-5.E1,7.E0,5.E1));
#196=DIRECTION('',(0.E0,1.E0,0.E0));
#197=DIRECTION('',(1.E0,0.E0,0.E0));
#198=AXIS2_PLACEMENT_3D('',#195,#196,#197);
#200=CARTESIAN_POINT('',(-5.E1,7.E0,5.E1));
#201=DIRECTION('',(0.E0,1.E0,0.E0));
#202=DIRECTION('',(-1.E0,0.E0,0.E0));
#203=AXIS2_PLACEMENT_3D('',#200,#201,#202);
#205=CARTESIAN_POINT('',(5.E1,7.E0,5.E1));
#206=DIRECTION('',(0.E0,1.E0,0.E0));
#207=DIRECTION('',(0.E0,0.E0,-1.E0));
#208=AXIS2_PLACEMENT_3D('',#205,#206,#207);
#210=CARTESIAN_POINT('',(5.E1,7.E0,5.E1));
#211=DIRECTION('',(0.E0,1.E0,0.E0));
#212=DIRECTION('',(0.E0,0.E0,1.E0));
#213=AXIS2_PLACEMENT_3D('',#210,#211,#212);
#215=CARTESIAN_POINT('',(5.E1,7.E0,-5.E1));
#216=DIRECTION('',(0.E0,1.E0,0.E0));
#217=DIRECTION('',(-1.E0,0.E0,0.E0));
#218=AXIS2_PLACEMENT_3D('',#215,#216,#217);
#220=CARTESIAN_POINT('',(5.E1,7.E0,-5.E1));
#221=DIRECTION('',(0.E0,1.E0,0.E0));
#222=DIRECTION('',(1.E0,0.E0,0.E0));
#223=AXIS2_PLACEMENT_3D('',#220,#221,#222);
#225=CARTESIAN_POINT('',(-5.E1,7.E0,-5.E1));
#226=DIRECTION('',(0.E0,1.E0,0.E0));
#227=DIRECTION('',(0.E0,0.E0,1.E0));
#228=AXIS2_PLACEMENT_3D('',#225,#226,#227);
#230=CARTESIAN_POINT('',(-5.E1,7.E0,-5.E1));
#231=DIRECTION('',(0.E0,1.E0,0.E0));
#232=DIRECTION('',(0.E0,0.E0,-1.E0));
#233=AXIS2_PLACEMENT_3D('',#230,#231,#232);
#235=DIRECTION('',(-1.E0,0.E0,0.E0));
#236=VECTOR('',#235,1.25E2);
#237=CARTESIAN_POINT('',(6.25E1,7.E0,-6.25E1));
#238=LINE('',#237,#236);
#239=DIRECTION('',(0.E0,1.E0,0.E0));
#240=VECTOR('',#239,7.E0);
#241=CARTESIAN_POINT('',(6.25E1,0.E0,-6.25E1));
#242=LINE('',#241,#240);
#243=DIRECTION('',(0.E0,0.E0,-1.E0));
#244=VECTOR('',#243,1.25E2);
#245=CARTESIAN_POINT('',(6.25E1,7.E0,6.25E1));
#246=LINE('',#245,#244);
#247=DIRECTION('',(0.E0,1.E0,0.E0));
#248=VECTOR('',#247,7.E0);
#249=CARTESIAN_POINT('',(6.25E1,0.E0,6.25E1));
#250=LINE('',#249,#248);
#251=DIRECTION('',(1.E0,0.E0,0.E0));
#252=VECTOR('',#251,1.25E2);
#253=CARTESIAN_POINT('',(-6.25E1,7.E0,6.25E1));
#254=LINE('',#253,#252);
#255=DIRECTION('',(0.E0,1.E0,0.E0));
#256=VECTOR('',#255,7.E0);
#257=CARTESIAN_POINT('',(-6.25E1,0.E0,6.25E1));
#258=LINE('',#257,#256);
#259=DIRECTION('',(-1.980568368597E-11,-2.425356250363E-1,-9.701425001453E-1));
#260=VECTOR('',#259,4.123105625612E0);
#261=CARTESIAN_POINT('',(-7.859616332917E-10,8.000000000014E0,
-3.849999999994E1));
#262=LINE('',#261,#260);
#263=CARTESIAN_POINT('',(0.E0,8.E0,0.E0));
#264=DIRECTION('',(0.E0,1.E0,0.E0));
#265=DIRECTION('',(0.E0,0.E0,-1.E0));
#266=AXIS2_PLACEMENT_3D('',#263,#264,#265);
#268=CARTESIAN_POINT('',(0.E0,8.E0,0.E0));
#269=DIRECTION('',(0.E0,1.E0,0.E0));
#270=DIRECTION('',(0.E0,0.E0,1.E0));
#271=AXIS2_PLACEMENT_3D('',#268,#269,#270);
#273=DIRECTION('',(3.247691015104E-7,1.433062828919E-6,-9.999999999989E-1));
#274=VECTOR('',#273,1.279522491256E1);
#275=CARTESIAN_POINT('',(-2.529999999923E1,8.E0,2.009999999997E1));
#276=LINE('',#275,#274);
#277=CARTESIAN_POINT('',(-2.01E1,8.E0,2.01E1));
#278=DIRECTION('',(0.E0,-1.E0,0.E0));
#279=DIRECTION('',(0.E0,0.E0,1.E0));
#280=AXIS2_PLACEMENT_3D('',#277,#278,#279);
#282=DIRECTION('',(-1.E0,0.E0,1.089463511115E-11));
#283=VECTOR('',#282,4.019999999995E1);
#284=CARTESIAN_POINT('',(2.009999999997E1,8.E0,2.529999999923E1));
#285=LINE('',#284,#283);
#286=CARTESIAN_POINT('',(2.01E1,8.E0,2.01E1));
#287=DIRECTION('',(0.E0,-1.E0,0.E0));
#288=DIRECTION('',(1.E0,0.E0,0.E0));
#289=AXIS2_PLACEMENT_3D('',#286,#287,#288);
#291=DIRECTION('',(-6.334421456991E-11,0.E0,1.E0));
#292=VECTOR('',#291,5.299999999980E0);
#293=CARTESIAN_POINT('',(2.53E1,8.E0,1.48E1));
#294=LINE('',#293,#292);
#295=DIRECTION('',(-1.E0,0.E0,6.836609439175E-10));
#296=VECTOR('',#295,5.800000000262E0);
#297=CARTESIAN_POINT('',(3.110000000026E1,8.E0,1.479999999603E1));
#298=LINE('',#297,#296);
#299=CARTESIAN_POINT('',(3.11E1,8.E0,1.26E1));
#300=DIRECTION('',(0.E0,-1.E0,0.E0));
#301=DIRECTION('',(1.E0,0.E0,0.E0));
#302=AXIS2_PLACEMENT_3D('',#299,#300,#301);
#304=DIRECTION('',(-1.772691341160E-11,0.E0,1.E0));
#305=VECTOR('',#304,2.52E1);
#306=CARTESIAN_POINT('',(3.329999999603E1,8.E0,-1.260000000026E1));
#307=LINE('',#306,#305);
#308=CARTESIAN_POINT('',(3.11E1,8.E0,-1.26E1));
#309=DIRECTION('',(0.E0,-1.E0,0.E0));
#310=DIRECTION('',(0.E0,0.E0,-1.E0));
#311=AXIS2_PLACEMENT_3D('',#308,#309,#310);
#313=DIRECTION('',(1.E0,0.E0,7.606822451972E-10));
#314=VECTOR('',#313,5.799999999737E0);
#315=CARTESIAN_POINT('',(2.53E1,8.E0,-1.48E1));
#316=LINE('',#315,#314);
#317=DIRECTION('',(1.459776534460E-10,0.E0,1.E0));
#318=VECTOR('',#317,5.299999999973E0);
#319=CARTESIAN_POINT('',(2.529999999923E1,8.E0,-2.009999999997E1));
#320=LINE('',#319,#318);
#321=CARTESIAN_POINT('',(2.01E1,8.E0,-2.01E1));
#322=DIRECTION('',(0.E0,-1.E0,0.E0));
#323=DIRECTION('',(0.E0,0.E0,-1.E0));
#324=AXIS2_PLACEMENT_3D('',#321,#322,#323);
#326=DIRECTION('',(1.E0,0.E0,-1.089463511115E-11));
#327=VECTOR('',#326,4.019999999995E1);
#328=CARTESIAN_POINT('',(-2.009999999997E1,8.E0,-2.529999999923E1));
#329=LINE('',#328,#327);
#330=CARTESIAN_POINT('',(-2.01E1,8.E0,-2.01E1));
#331=DIRECTION('',(0.E0,-1.E0,0.E0));
#332=DIRECTION('',(-1.E0,0.E0,0.E0));
#333=AXIS2_PLACEMENT_3D('',#330,#331,#332);
#335=DIRECTION('',(-2.215829868212E-7,-1.667488063225E-6,-9.999999999986E-1));
#336=VECTOR('',#335,1.279519610091E1);
#337=CARTESIAN_POINT('',(-2.529999716447E1,8.000021335837E0,-7.304803899090E0));
#338=LINE('',#337,#336);
#339=DIRECTION('',(1.980563788371E-11,-2.425356250363E-1,9.701425001453E-1));
#340=VECTOR('',#339,4.123105625612E0);
#341=CARTESIAN_POINT('',(7.859845934052E-10,8.000000000014E0,3.849999999994E1));
#342=LINE('',#341,#340);
#343=CARTESIAN_POINT('',(-2.360003441496E1,8.E0,-3.905923721725E-5));
#344=DIRECTION('',(0.E0,-1.E0,0.E0));
#345=DIRECTION('',(-2.266611640463E-1,0.E0,9.739736735216E-1));
#346=AXIS2_PLACEMENT_3D('',#343,#344,#345);
#348=CARTESIAN_POINT('',(-2.360003441496E1,5.499976232727E0,
-3.905923721725E-5));
#349=DIRECTION('',(0.E0,1.E0,0.E0));
#350=DIRECTION('',(-2.999959720440E-1,0.E0,-9.539404681412E-1));
#351=AXIS2_PLACEMENT_3D('',#348,#349,#350);
#353=CARTESIAN_POINT('',(-2.529999716447E1,8.000021335837E0,-7.304803899090E0));
#354=CARTESIAN_POINT('',(-2.527335550018E1,8.000021335837E0,-7.311003900182E0));
#355=CARTESIAN_POINT('',(-2.522054948782E1,7.989007089387E0,-7.311507681167E0));
#356=CARTESIAN_POINT('',(-2.515681216225E1,7.946263391726E0,-7.281645713601E0));
#357=CARTESIAN_POINT('',(-2.511250068415E1,7.883203556168E0,-7.226494906479E0));
#358=CARTESIAN_POINT('',(-2.510000143566E1,7.828936708787E0,-7.173711729135E0));
#359=CARTESIAN_POINT('',(-2.510000143566E1,7.800002492493E0,-7.144147549547E0));
#361=CARTESIAN_POINT('',(-2.51E1,7.8E0,7.144121306003E0));
#362=CARTESIAN_POINT('',(-2.51E1,7.828898777121E0,7.173649272424E0));
#363=CARTESIAN_POINT('',(-2.511247148557E1,7.883113790686E0,7.226425950228E0));
#364=CARTESIAN_POINT('',(-2.515670385858E1,7.946147990696E0,7.281546700817E0));
#365=CARTESIAN_POINT('',(-2.522039290114E1,7.988951702457E0,7.311503298569E0));
#366=CARTESIAN_POINT('',(-2.527329115290E1,8.000018336361E0,7.310989748532E0));
#367=CARTESIAN_POINT('',(-2.529999584373E1,8.000018336361E0,7.304775087424E0));
#369=CARTESIAN_POINT('',(-2.53E1,7.8E0,2.01E1));
#370=DIRECTION('',(0.E0,0.E0,-1.E0));
#371=DIRECTION('',(0.E0,1.E0,0.E0));
#372=AXIS2_PLACEMENT_3D('',#369,#370,#371);
#374=CARTESIAN_POINT('',(-2.53E1,7.8E0,-2.01E1));
#375=DIRECTION('',(0.E0,0.E0,-1.E0));
#376=DIRECTION('',(0.E0,1.E0,0.E0));
#377=AXIS2_PLACEMENT_3D('',#374,#375,#376);
#379=CARTESIAN_POINT('',(-2.01E1,7.8E0,-2.53E1));
#380=DIRECTION('',(1.E0,0.E0,0.E0));
#381=DIRECTION('',(0.E0,1.E0,0.E0));
#382=AXIS2_PLACEMENT_3D('',#379,#380,#381);
#384=CARTESIAN_POINT('',(2.01E1,7.8E0,-2.53E1));
#385=DIRECTION('',(1.E0,0.E0,0.E0));
#386=DIRECTION('',(0.E0,1.E0,0.E0));
#387=AXIS2_PLACEMENT_3D('',#384,#385,#386);
#389=CARTESIAN_POINT('',(2.53E1,7.8E0,-2.01E1));
#390=DIRECTION('',(0.E0,0.E0,1.E0));
#391=DIRECTION('',(0.E0,1.E0,0.E0));
#392=AXIS2_PLACEMENT_3D('',#389,#390,#391);
#394=CARTESIAN_POINT('',(2.51E1,7.8E0,-1.46E1));
#395=CARTESIAN_POINT('',(2.51E1,7.826197889412E0,-1.46E1));
#396=CARTESIAN_POINT('',(2.511035871195E1,7.878658870726E0,-1.461035871195E1));
#397=CARTESIAN_POINT('',(2.515566447759E1,7.946003941768E0,-1.465566447759E1));
#398=CARTESIAN_POINT('',(2.522231065367E1,7.989691474446E0,-1.472231065367E1));
#399=CARTESIAN_POINT('',(2.527340199119E1,8.E0,-1.477340199119E1));
#400=CARTESIAN_POINT('',(2.53E1,8.E0,-1.48E1));
#402=DIRECTION('',(0.E0,0.E0,1.E0));
#403=VECTOR('',#402,5.499999996044E0);
#404=CARTESIAN_POINT('',(2.51E1,7.8E0,-2.009999999604E1));
#405=LINE('',#404,#403);
#406=DIRECTION('',(0.E0,-1.E0,0.E0));
#407=VECTOR('',#406,2.3E0);
#408=CARTESIAN_POINT('',(2.51E1,7.8E0,-1.46E1));
#409=LINE('',#408,#407);
#410=DIRECTION('',(0.E0,-1.E0,-1.720097301309E-9));
#411=VECTOR('',#410,2.3E0);
#412=CARTESIAN_POINT('',(2.51E1,7.8E0,-2.009999999604E1));
#413=LINE('',#412,#411);
#414=DIRECTION('',(1.E0,0.E0,0.E0));
#415=VECTOR('',#414,5.999999988362E0);
#416=CARTESIAN_POINT('',(2.51E1,7.8E0,-1.46E1));
#417=LINE('',#416,#415);
#418=DIRECTION('',(5.060147083955E-9,-1.E0,0.E0));
#419=VECTOR('',#418,2.3E0);
#420=CARTESIAN_POINT('',(3.109999998836E1,7.8E0,-1.46E1));
#421=LINE('',#420,#419);
#422=CARTESIAN_POINT('',(3.11E1,7.8E0,-1.48E1));
#423=DIRECTION('',(1.E0,0.E0,0.E0));
#424=DIRECTION('',(0.E0,1.E0,0.E0));
#425=AXIS2_PLACEMENT_3D('',#422,#423,#424);
#427=CARTESIAN_POINT('',(3.33E1,7.8E0,-1.26E1));
#428=DIRECTION('',(0.E0,0.E0,1.E0));
#429=DIRECTION('',(0.E0,1.E0,0.E0));
#430=AXIS2_PLACEMENT_3D('',#427,#428,#429);
#432=CARTESIAN_POINT('',(3.33E1,7.8E0,1.26E1));
#433=DIRECTION('',(0.E0,0.E0,1.E0));
#434=DIRECTION('',(0.E0,1.E0,0.E0));
#435=AXIS2_PLACEMENT_3D('',#432,#433,#434);
#437=CARTESIAN_POINT('',(3.11E1,7.8E0,1.48E1));
#438=DIRECTION('',(-1.E0,0.E0,0.E0));
#439=DIRECTION('',(0.E0,1.E0,0.E0));
#440=AXIS2_PLACEMENT_3D('',#437,#438,#439);
#442=CARTESIAN_POINT('',(2.51E1,7.8E0,1.46E1));
#443=CARTESIAN_POINT('',(2.51E1,7.826197889412E0,1.46E1));
#444=CARTESIAN_POINT('',(2.511035871195E1,7.878658870726E0,1.461035871195E1));
#445=CARTESIAN_POINT('',(2.515566447759E1,7.946003941768E0,1.465566447759E1));
#446=CARTESIAN_POINT('',(2.522231065367E1,7.989691474446E0,1.472231065367E1));
#447=CARTESIAN_POINT('',(2.527340199119E1,8.E0,1.477340199119E1));
#448=CARTESIAN_POINT('',(2.53E1,8.E0,1.48E1));
#450=DIRECTION('',(-1.E0,0.E0,0.E0));
#451=VECTOR('',#450,6.000000007098E0);
#452=CARTESIAN_POINT('',(3.110000000710E1,7.8E0,1.46E1));
#453=LINE('',#452,#451);
#454=DIRECTION('',(0.E0,-1.E0,0.E0));
#455=VECTOR('',#454,2.3E0);
#456=CARTESIAN_POINT('',(2.51E1,7.8E0,1.46E1));
#457=LINE('',#456,#455);
#458=DIRECTION('',(-3.085893280039E-9,-1.E0,0.E0));
#459=VECTOR('',#458,2.3E0);
#460=CARTESIAN_POINT('',(3.110000000710E1,7.8E0,1.46E1));
#461=LINE('',#460,#459);
#462=DIRECTION('',(0.E0,0.E0,1.E0));
#463=VECTOR('',#462,5.499999993467E0);
#464=CARTESIAN_POINT('',(2.51E1,7.8E0,1.46E1));
#465=LINE('',#464,#463);
#466=DIRECTION('',(0.E0,-1.E0,2.840318897953E-9));
#467=VECTOR('',#466,2.3E0);
#468=CARTESIAN_POINT('',(2.51E1,7.8E0,2.009999999347E1));
#469=LINE('',#468,#467);
#470=CARTESIAN_POINT('',(2.53E1,7.8E0,2.01E1));
#471=DIRECTION('',(0.E0,0.E0,1.E0));
#472=DIRECTION('',(0.E0,1.E0,0.E0));
#473=AXIS2_PLACEMENT_3D('',#470,#471,#472);
#475=CARTESIAN_POINT('',(2.01E1,7.8E0,2.53E1));
#476=DIRECTION('',(-1.E0,0.E0,0.E0));
#477=DIRECTION('',(0.E0,1.E0,0.E0));
#478=AXIS2_PLACEMENT_3D('',#475,#476,#477);
#480=CARTESIAN_POINT('',(-2.01E1,7.8E0,2.53E1));
#481=DIRECTION('',(-1.E0,0.E0,0.E0));
#482=DIRECTION('',(0.E0,1.E0,0.E0));
#483=AXIS2_PLACEMENT_3D('',#480,#481,#482);
#485=CARTESIAN_POINT('',(-2.01E1,7.8E0,2.01E1));
#486=DIRECTION('',(0.E0,-1.E0,0.E0));
#487=DIRECTION('',(0.E0,0.E0,1.E0));
#488=AXIS2_PLACEMENT_3D('',#485,#486,#487);
#490=CARTESIAN_POINT('',(-2.510000143566E1,7.800002492493E0,-7.144147549547E0));
#491=CARTESIAN_POINT('',(-2.510000143566E1,7.515865126385E0,-6.853823870690E0));
#492=CARTESIAN_POINT('',(-2.509999930439E1,6.966482610939E0,-6.290958215716E0));
#493=CARTESIAN_POINT('',(-2.510000028114E1,6.199538014675E0,-5.499753906049E0));
#494=CARTESIAN_POINT('',(-2.509999980774E1,5.726685967390E0,-5.007326709794E0));
#495=CARTESIAN_POINT('',(-2.509999980774E1,5.500010329518E0,-4.769713950880E0));
#497=DIRECTION('',(1.108113414044E-7,-1.923835858096E-7,-1.E0));
#498=VECTOR('',#497,1.295585244392E1);
#499=CARTESIAN_POINT('',(-2.510000143566E1,7.800002492493E0,-7.144147549547E0));
#500=LINE('',#499,#498);
#501=DIRECTION('',(0.E0,-1.E0,-2.840320442611E-9));
#502=VECTOR('',#501,2.3E0);
#503=CARTESIAN_POINT('',(-2.51E1,7.8E0,-2.009999999347E1));
#504=LINE('',#503,#502);
#505=CARTESIAN_POINT('',(-2.509999884956E1,5.500003834828E0,4.769692348768E0));
#506=CARTESIAN_POINT('',(-2.509999884956E1,5.726390538136E0,5.007002214545E0));
#507=CARTESIAN_POINT('',(-2.510000053687E1,6.198860465216E0,5.499059378761E0));
#508=CARTESIAN_POINT('',(-2.509999984661E1,6.965801826413E0,6.290272610233E0));
#509=CARTESIAN_POINT('',(-2.51E1,7.515570022125E0,6.853498668224E0));
#510=CARTESIAN_POINT('',(-2.51E1,7.8E0,7.144121306003E0));
#512=DIRECTION('',(0.E0,-1.E0,1.720100390626E-9));
#513=VECTOR('',#512,2.3E0);
#514=CARTESIAN_POINT('',(-2.51E1,7.8E0,2.009999999604E1));
#515=LINE('',#514,#513);
#516=DIRECTION('',(0.E0,0.E0,-1.E0));
#517=VECTOR('',#516,1.295587869004E1);
#518=CARTESIAN_POINT('',(-2.51E1,7.8E0,2.009999999604E1));
#519=LINE('',#518,#517);
#520=CARTESIAN_POINT('',(-2.01E1,7.8E0,-2.01E1));
#521=DIRECTION('',(0.E0,-1.E0,0.E0));
#522=DIRECTION('',(-1.E0,0.E0,0.E0));
#523=AXIS2_PLACEMENT_3D('',#520,#521,#522);
#525=DIRECTION('',(1.E0,0.E0,0.E0));
#526=VECTOR('',#525,4.019999998951E1);
#527=CARTESIAN_POINT('',(-2.009999999604E1,7.8E0,-2.51E1));
#528=LINE('',#527,#526);
#529=DIRECTION('',(2.840320442611E-9,-1.E0,0.E0));
#530=VECTOR('',#529,2.3E0);
#531=CARTESIAN_POINT('',(2.009999999347E1,7.8E0,-2.51E1));
#532=LINE('',#531,#530);
#533=DIRECTION('',(-1.720100390626E-9,-1.E0,0.E0));
#534=VECTOR('',#533,2.3E0);
#535=CARTESIAN_POINT('',(-2.009999999604E1,7.8E0,-2.51E1));
#536=LINE('',#535,#534);
#537=CARTESIAN_POINT('',(2.01E1,7.8E0,-2.01E1));
#538=DIRECTION('',(0.E0,-1.E0,0.E0));
#539=DIRECTION('',(0.E0,0.E0,-1.E0));
#540=AXIS2_PLACEMENT_3D('',#537,#538,#539);
#542=DIRECTION('',(-1.E0,0.E0,0.E0));
#543=VECTOR('',#542,2.78E1);
#544=CARTESIAN_POINT('',(1.39E1,5.5E0,1.49E1));
#545=LINE('',#544,#543);
#546=DIRECTION('',(0.E0,0.E0,1.E0));
#547=VECTOR('',#546,2.78E1);
#548=CARTESIAN_POINT('',(1.49E1,5.5E0,-1.39E1));
#549=LINE('',#548,#547);
#550=DIRECTION('',(1.E0,0.E0,0.E0));
#551=VECTOR('',#550,2.78E1);
#552=CARTESIAN_POINT('',(-1.39E1,5.5E0,-1.49E1));
#553=LINE('',#552,#551);
#554=DIRECTION('',(0.E0,0.E0,-1.E0));
#555=VECTOR('',#554,2.78E1);
#556=CARTESIAN_POINT('',(-1.49E1,5.5E0,1.39E1));
#557=LINE('',#556,#555);
#558=CARTESIAN_POINT('',(1.E1,5.5E0,2.15E1));
#559=DIRECTION('',(0.E0,-1.E0,0.E0));
#560=DIRECTION('',(1.E0,0.E0,0.E0));
#561=AXIS2_PLACEMENT_3D('',#558,#559,#560);
#563=CARTESIAN_POINT('',(1.E1,5.5E0,2.15E1));
#564=DIRECTION('',(0.E0,-1.E0,0.E0));
#565=DIRECTION('',(-1.E0,0.E0,0.E0));
#566=AXIS2_PLACEMENT_3D('',#563,#564,#565);
#568=CARTESIAN_POINT('',(-1.E1,5.5E0,2.15E1));
#569=DIRECTION('',(0.E0,-1.E0,0.E0));
#570=DIRECTION('',(1.E0,0.E0,0.E0));
#571=AXIS2_PLACEMENT_3D('',#568,#569,#570);
#573=CARTESIAN_POINT('',(-1.E1,5.5E0,2.15E1));
#574=DIRECTION('',(0.E0,-1.E0,0.E0));
#575=DIRECTION('',(-1.E0,0.E0,0.E0));
#576=AXIS2_PLACEMENT_3D('',#573,#574,#575);
#578=CARTESIAN_POINT('',(2.15E1,5.5E0,-1.E1));
#579=DIRECTION('',(0.E0,-1.E0,0.E0));
#580=DIRECTION('',(0.E0,0.E0,-1.E0));
#581=AXIS2_PLACEMENT_3D('',#578,#579,#580);
#583=CARTESIAN_POINT('',(2.15E1,5.5E0,-1.E1));
#584=DIRECTION('',(0.E0,-1.E0,0.E0));
#585=DIRECTION('',(0.E0,0.E0,1.E0));
#586=AXIS2_PLACEMENT_3D('',#583,#584,#585);
#588=CARTESIAN_POINT('',(2.15E1,5.5E0,1.E1));
#589=DIRECTION('',(0.E0,-1.E0,0.E0));
#590=DIRECTION('',(0.E0,0.E0,-1.E0));
#591=AXIS2_PLACEMENT_3D('',#588,#589,#590);
#593=CARTESIAN_POINT('',(2.15E1,5.5E0,1.E1));
#594=DIRECTION('',(0.E0,-1.E0,0.E0));
#595=DIRECTION('',(0.E0,0.E0,1.E0));
#596=AXIS2_PLACEMENT_3D('',#593,#594,#595);
#598=CARTESIAN_POINT('',(-1.E1,5.5E0,-2.15E1));
#599=DIRECTION('',(0.E0,-1.E0,0.E0));
#600=DIRECTION('',(-1.E0,0.E0,0.E0));
#601=AXIS2_PLACEMENT_3D('',#598,#599,#600);
#603=CARTESIAN_POINT('',(-1.E1,5.5E0,-2.15E1));
#604=DIRECTION('',(0.E0,-1.E0,0.E0));
#605=DIRECTION('',(1.E0,0.E0,0.E0));
#606=AXIS2_PLACEMENT_3D('',#603,#604,#605);
#608=CARTESIAN_POINT('',(1.E1,5.5E0,-2.15E1));
#609=DIRECTION('',(0.E0,-1.E0,0.E0));
#610=DIRECTION('',(-1.E0,0.E0,0.E0));
#611=AXIS2_PLACEMENT_3D('',#608,#609,#610);
#613=CARTESIAN_POINT('',(1.E1,5.5E0,-2.15E1));
#614=DIRECTION('',(0.E0,-1.E0,0.E0));
#615=DIRECTION('',(1.E0,0.E0,0.E0));
#616=AXIS2_PLACEMENT_3D('',#613,#614,#615);
#618=CARTESIAN_POINT('',(-2.15E1,5.5E0,1.E1));
#619=DIRECTION('',(0.E0,-1.E0,0.E0));
#620=DIRECTION('',(0.E0,0.E0,1.E0));
#621=AXIS2_PLACEMENT_3D('',#618,#619,#620);
#623=CARTESIAN_POINT('',(-2.15E1,5.5E0,1.E1));
#624=DIRECTION('',(0.E0,-1.E0,0.E0));
#625=DIRECTION('',(0.E0,0.E0,-1.E0));
#626=AXIS2_PLACEMENT_3D('',#623,#624,#625);
#628=CARTESIAN_POINT('',(-2.15E1,5.5E0,-1.E1));
#629=DIRECTION('',(0.E0,-1.E0,0.E0));
#630=DIRECTION('',(0.E0,0.E0,1.E0));
#631=AXIS2_PLACEMENT_3D('',#628,#629,#630);
#633=CARTESIAN_POINT('',(-2.15E1,5.5E0,-1.E1));
#634=DIRECTION('',(0.E0,-1.E0,0.E0));
#635=DIRECTION('',(0.E0,0.E0,-1.E0));
#636=AXIS2_PLACEMENT_3D('',#633,#634,#635);
#638=CARTESIAN_POINT('',(-2.E1,5.5E0,-2.E1));
#639=DIRECTION('',(0.E0,-1.E0,0.E0));
#640=DIRECTION('',(-1.E0,0.E0,0.E0));
#641=AXIS2_PLACEMENT_3D('',#638,#639,#640);
#643=CARTESIAN_POINT('',(-2.E1,5.5E0,-2.E1));
#644=DIRECTION('',(0.E0,-1.E0,0.E0));
#645=DIRECTION('',(1.E0,0.E0,0.E0));
#646=AXIS2_PLACEMENT_3D('',#643,#644,#645);
#648=CARTESIAN_POINT('',(-2.E1,5.5E0,2.E1));
#649=DIRECTION('',(0.E0,-1.E0,0.E0));
#650=DIRECTION('',(0.E0,0.E0,1.E0));
#651=AXIS2_PLACEMENT_3D('',#648,#649,#650);
#653=CARTESIAN_POINT('',(-2.E1,5.5E0,2.E1));
#654=DIRECTION('',(0.E0,-1.E0,0.E0));
#655=DIRECTION('',(0.E0,0.E0,-1.E0));
#656=AXIS2_PLACEMENT_3D('',#653,#654,#655);
#658=CARTESIAN_POINT('',(2.E1,5.5E0,2.E1));
#659=DIRECTION('',(0.E0,-1.E0,0.E0));
#660=DIRECTION('',(1.E0,0.E0,0.E0));
#661=AXIS2_PLACEMENT_3D('',#658,#659,#660);
#663=CARTESIAN_POINT('',(2.E1,5.5E0,2.E1));
#664=DIRECTION('',(0.E0,-1.E0,0.E0));
#665=DIRECTION('',(-1.E0,0.E0,0.E0));
#666=AXIS2_PLACEMENT_3D('',#663,#664,#665);
#668=CARTESIAN_POINT('',(2.E1,5.5E0,-2.E1));
#669=DIRECTION('',(0.E0,-1.E0,0.E0));
#670=DIRECTION('',(0.E0,0.E0,-1.E0));
#671=AXIS2_PLACEMENT_3D('',#668,#669,#670);
#673=CARTESIAN_POINT('',(2.E1,5.5E0,-2.E1));
#674=DIRECTION('',(0.E0,-1.E0,0.E0));
#675=DIRECTION('',(0.E0,0.E0,1.E0));
#676=AXIS2_PLACEMENT_3D('',#673,#674,#675);
#678=CARTESIAN_POINT('',(-2.36E1,5.5E0,0.E0));
#679=DIRECTION('',(0.E0,1.E0,0.E0));
#680=DIRECTION('',(0.E0,0.E0,-1.E0));
#681=AXIS2_PLACEMENT_3D('',#678,#679,#680);
#683=DIRECTION('',(1.254150714417E-8,6.737981025793E-7,9.999999999998E-1));
#684=VECTOR('',#683,1.533028604912E1);
#685=CARTESIAN_POINT('',(-2.51E1,5.5E0,-2.01E1));
#686=LINE('',#685,#684);
#687=CARTESIAN_POINT('',(-2.01E1,5.5E0,-2.01E1));
#688=DIRECTION('',(0.E0,1.E0,0.E0));
#689=DIRECTION('',(0.E0,0.E0,-1.E0));
#690=AXIS2_PLACEMENT_3D('',#687,#688,#689);
#692=DIRECTION('',(-1.E0,0.E0,0.E0));
#693=VECTOR('',#692,4.02E1);
#694=CARTESIAN_POINT('',(2.01E1,5.5E0,-2.51E1));
#695=LINE('',#694,#693);
#696=CARTESIAN_POINT('',(2.01E1,5.5E0,-2.01E1));
#697=DIRECTION('',(0.E0,1.E0,0.E0));
#698=DIRECTION('',(1.E0,0.E0,0.E0));
#699=AXIS2_PLACEMENT_3D('',#696,#697,#698);
#701=DIRECTION('',(0.E0,0.E0,-1.E0));
#702=VECTOR('',#701,5.5E0);
#703=CARTESIAN_POINT('',(2.51E1,5.5E0,-1.46E1));
#704=LINE('',#703,#702);
#705=DIRECTION('',(-1.E0,0.E0,0.E0));
#706=VECTOR('',#705,6.E0);
#707=CARTESIAN_POINT('',(3.11E1,5.5E0,-1.46E1));
#708=LINE('',#707,#706);
#709=CARTESIAN_POINT('',(3.11E1,5.5E0,-1.26E1));
#710=DIRECTION('',(0.E0,1.E0,0.E0));
#711=DIRECTION('',(1.E0,0.E0,0.E0));
#712=AXIS2_PLACEMENT_3D('',#709,#710,#711);
#714=DIRECTION('',(0.E0,0.E0,-1.E0));
#715=VECTOR('',#714,2.52E1);
#716=CARTESIAN_POINT('',(3.31E1,5.5E0,1.26E1));
#717=LINE('',#716,#715);
#718=CARTESIAN_POINT('',(3.11E1,5.5E0,1.26E1));
#719=DIRECTION('',(0.E0,1.E0,0.E0));
#720=DIRECTION('',(0.E0,0.E0,1.E0));
#721=AXIS2_PLACEMENT_3D('',#718,#719,#720);
#723=DIRECTION('',(1.E0,0.E0,0.E0));
#724=VECTOR('',#723,6.E0);
#725=CARTESIAN_POINT('',(2.51E1,5.5E0,1.46E1));
#726=LINE('',#725,#724);
#727=DIRECTION('',(0.E0,0.E0,-1.E0));
#728=VECTOR('',#727,5.5E0);
#729=CARTESIAN_POINT('',(2.51E1,5.5E0,2.01E1));
#730=LINE('',#729,#728);
#731=CARTESIAN_POINT('',(2.01E1,5.5E0,2.01E1));
#732=DIRECTION('',(0.E0,1.E0,0.E0));
#733=DIRECTION('',(0.E0,0.E0,1.E0));
#734=AXIS2_PLACEMENT_3D('',#731,#732,#733);
#736=DIRECTION('',(1.E0,0.E0,0.E0));
#737=VECTOR('',#736,4.02E1);
#738=CARTESIAN_POINT('',(-2.01E1,5.5E0,2.51E1));
#739=LINE('',#738,#737);
#740=CARTESIAN_POINT('',(-2.01E1,5.5E0,2.01E1));
#741=DIRECTION('',(0.E0,1.E0,0.E0));
#742=DIRECTION('',(-1.E0,0.E0,0.E0));
#743=AXIS2_PLACEMENT_3D('',#740,#741,#742);
#745=DIRECTION('',(-7.504373384293E-8,-2.501468201249E-7,1.E0));
#746=VECTOR('',#745,1.533030765123E1);
#747=CARTESIAN_POINT('',(-2.509999884956E1,5.500003834828E0,4.769692348768E0));
#748=LINE('',#747,#746);
#749=CARTESIAN_POINT('',(-2.36E1,5.5E0,0.E0));
#750=DIRECTION('',(0.E0,1.E0,0.E0));
#751=DIRECTION('',(-3.E-1,0.E0,9.539392014169E-1));
#752=AXIS2_PLACEMENT_3D('',#749,#750,#751);
#754=DIRECTION('',(0.E0,0.E0,-1.E0));
#755=VECTOR('',#754,1.E1);
#756=CARTESIAN_POINT('',(-2.36E1,5.5E0,5.E0));
#757=LINE('',#756,#755);
#758=DIRECTION('',(0.E0,1.E0,0.E0));
#759=VECTOR('',#758,3.E0);
#760=CARTESIAN_POINT('',(-1.39E1,5.5E0,1.49E1));
#761=LINE('',#760,#759);
#762=DIRECTION('',(0.E0,-1.E0,0.E0));
#763=VECTOR('',#762,3.E0);
#764=CARTESIAN_POINT('',(1.39E1,8.5E0,1.49E1));
#765=LINE('',#764,#763);
#766=CARTESIAN_POINT('',(-1.39E1,5.5E0,1.39E1));
#767=DIRECTION('',(0.E0,-1.E0,0.E0));
#768=DIRECTION('',(0.E0,0.E0,1.E0));
#769=AXIS2_PLACEMENT_3D('',#766,#767,#768);
#771=CARTESIAN_POINT('',(-1.39E1,8.5E0,1.39E1));
#772=DIRECTION('',(0.E0,1.E0,0.E0));
#773=DIRECTION('',(-1.E0,0.E0,0.E0));
#774=AXIS2_PLACEMENT_3D('',#771,#772,#773);
#776=DIRECTION('',(0.E0,0.E0,1.E0));
#777=VECTOR('',#776,2.78E1);
#778=CARTESIAN_POINT('',(-1.49E1,8.5E0,-1.39E1));
#779=LINE('',#778,#777);
#780=CARTESIAN_POINT('',(-1.39E1,8.5E0,-1.39E1));
#781=DIRECTION('',(0.E0,1.E0,0.E0));
#782=DIRECTION('',(0.E0,0.E0,-1.E0));
#783=AXIS2_PLACEMENT_3D('',#780,#781,#782);
#785=DIRECTION('',(-1.E0,0.E0,0.E0));
#786=VECTOR('',#785,2.78E1);
#787=CARTESIAN_POINT('',(1.39E1,8.5E0,-1.49E1));
#788=LINE('',#787,#786);
#789=CARTESIAN_POINT('',(1.39E1,8.5E0,-1.39E1));
#790=DIRECTION('',(0.E0,1.E0,0.E0));
#791=DIRECTION('',(1.E0,0.E0,0.E0));
#792=AXIS2_PLACEMENT_3D('',#789,#790,#791);
#794=DIRECTION('',(0.E0,0.E0,-1.E0));
#795=VECTOR('',#794,2.78E1);
#796=CARTESIAN_POINT('',(1.49E1,8.5E0,1.39E1));
#797=LINE('',#796,#795);
#798=CARTESIAN_POINT('',(1.39E1,8.5E0,1.39E1));
#799=DIRECTION('',(0.E0,1.E0,0.E0));
#800=DIRECTION('',(0.E0,0.E0,1.E0));
#801=AXIS2_PLACEMENT_3D('',#798,#799,#800);
#803=DIRECTION('',(1.E0,0.E0,0.E0));
#804=VECTOR('',#803,2.78E1);
#805=CARTESIAN_POINT('',(-1.39E1,8.5E0,1.49E1));
#806=LINE('',#805,#804);
#807=DIRECTION('',(0.E0,1.E0,0.E0));
#808=VECTOR('',#807,3.E0);
#809=CARTESIAN_POINT('',(-1.49E1,5.5E0,1.39E1));
#810=LINE('',#809,#808);
#811=DIRECTION('',(0.E0,-1.E0,0.E0));
#812=VECTOR('',#811,3.E0);
#813=CARTESIAN_POINT('',(-1.49E1,8.5E0,-1.39E1));
#814=LINE('',#813,#812);
#815=CARTESIAN_POINT('',(-1.39E1,5.5E0,-1.39E1));
#816=DIRECTION('',(0.E0,-1.E0,0.E0));
#817=DIRECTION('',(-1.E0,0.E0,0.E0));
#818=AXIS2_PLACEMENT_3D('',#815,#816,#817);
#820=DIRECTION('',(0.E0,-1.E0,0.E0));
#821=VECTOR('',#820,3.E0);
#822=CARTESIAN_POINT('',(1.39E1,8.5E0,-1.49E1));
#823=LINE('',#822,#821);
#824=DIRECTION('',(0.E0,-1.E0,0.E0));
#825=VECTOR('',#824,3.E0);
#826=CARTESIAN_POINT('',(-1.39E1,8.5E0,-1.49E1));
#827=LINE('',#826,#825);
#828=CARTESIAN_POINT('',(1.39E1,5.5E0,-1.39E1));
#829=DIRECTION('',(0.E0,-1.E0,0.E0));
#830=DIRECTION('',(0.E0,0.E0,-1.E0));
#831=AXIS2_PLACEMENT_3D('',#828,#829,#830);
#833=DIRECTION('',(0.E0,-1.E0,0.E0));
#834=VECTOR('',#833,3.E0);
#835=CARTESIAN_POINT('',(1.49E1,8.5E0,1.39E1));
#836=LINE('',#835,#834);
#837=DIRECTION('',(0.E0,-1.E0,0.E0));
#838=VECTOR('',#837,3.E0);
#839=CARTESIAN_POINT('',(1.49E1,8.5E0,-1.39E1));
#840=LINE('',#839,#838);
#841=CARTESIAN_POINT('',(1.39E1,5.5E0,1.39E1));
#842=DIRECTION('',(0.E0,-1.E0,0.E0));
#843=DIRECTION('',(1.E0,0.E0,0.E0));
#844=AXIS2_PLACEMENT_3D('',#841,#842,#843);
#846=DIRECTION('',(0.E0,-1.E0,0.E0));
#847=VECTOR('',#846,5.5E0);
#848=CARTESIAN_POINT('',(1.15E1,5.5E0,2.15E1));
#849=LINE('',#848,#847);
#850=DIRECTION('',(0.E0,-1.E0,0.E0));
#851=VECTOR('',#850,5.5E0);
#852=CARTESIAN_POINT('',(8.5E0,5.5E0,2.15E1));
#853=LINE('',#852,#851);
#854=DIRECTION('',(0.E0,-1.E0,0.E0));
#855=VECTOR('',#854,5.5E0);
#856=CARTESIAN_POINT('',(-8.5E0,5.5E0,2.15E1));
#857=LINE('',#856,#855);
#858=DIRECTION('',(0.E0,-1.E0,0.E0));
#859=VECTOR('',#858,5.5E0);
#860=CARTESIAN_POINT('',(-1.15E1,5.5E0,2.15E1));
#861=LINE('',#860,#859);
#862=DIRECTION('',(0.E0,-1.E0,0.E0));
#863=VECTOR('',#862,5.5E0);
#864=CARTESIAN_POINT('',(2.15E1,5.5E0,-1.15E1));
#865=LINE('',#864,#863);
#866=DIRECTION('',(0.E0,-1.E0,0.E0));
#867=VECTOR('',#866,5.5E0);
#868=CARTESIAN_POINT('',(2.15E1,5.5E0,-8.5E0));
#869=LINE('',#868,#867);
#870=DIRECTION('',(0.E0,-1.E0,0.E0));
#871=VECTOR('',#870,5.5E0);
#872=CARTESIAN_POINT('',(2.15E1,5.5E0,8.5E0));
#873=LINE('',#872,#871);
#874=DIRECTION('',(0.E0,-1.E0,0.E0));
#875=VECTOR('',#874,5.5E0);
#876=CARTESIAN_POINT('',(2.15E1,5.5E0,1.15E1));
#877=LINE('',#876,#875);
#878=DIRECTION('',(0.E0,-1.E0,0.E0));
#879=VECTOR('',#878,5.5E0);
#880=CARTESIAN_POINT('',(-1.15E1,5.5E0,-2.15E1));
#881=LINE('',#880,#879);
#882=DIRECTION('',(0.E0,-1.E0,0.E0));
#883=VECTOR('',#882,5.5E0);
#884=CARTESIAN_POINT('',(-8.5E0,5.5E0,-2.15E1));
#885=LINE('',#884,#883);
#886=DIRECTION('',(0.E0,-1.E0,0.E0));
#887=VECTOR('',#886,5.5E0);
#888=CARTESIAN_POINT('',(8.5E0,5.5E0,-2.15E1));
#889=LINE('',#888,#887);
#890=DIRECTION('',(0.E0,-1.E0,0.E0));
#891=VECTOR('',#890,5.5E0);
#892=CARTESIAN_POINT('',(1.15E1,5.5E0,-2.15E1));
#893=LINE('',#892,#891);
#894=DIRECTION('',(0.E0,-1.E0,0.E0));
#895=VECTOR('',#894,5.5E0);
#896=CARTESIAN_POINT('',(-2.15E1,5.5E0,1.15E1));
#897=LINE('',#896,#895);
#898=DIRECTION('',(0.E0,-1.E0,0.E0));
#899=VECTOR('',#898,5.5E0);
#900=CARTESIAN_POINT('',(-2.15E1,5.5E0,8.5E0));
#901=LINE('',#900,#899);
#902=DIRECTION('',(0.E0,-1.E0,0.E0));
#903=VECTOR('',#902,5.5E0);
#904=CARTESIAN_POINT('',(-2.15E1,5.5E0,-8.5E0));
#905=LINE('',#904,#903);
#906=DIRECTION('',(0.E0,-1.E0,0.E0));
#907=VECTOR('',#906,5.5E0);
#908=CARTESIAN_POINT('',(-2.15E1,5.5E0,-1.15E1));
#909=LINE('',#908,#907);
#910=DIRECTION('',(0.E0,-1.E0,0.E0));
#911=VECTOR('',#910,2.E0);
#912=CARTESIAN_POINT('',(-2.13E1,5.5E0,-2.E1));
#913=LINE('',#912,#911);
#914=DIRECTION('',(0.E0,-1.E0,0.E0));
#915=VECTOR('',#914,2.E0);
#916=CARTESIAN_POINT('',(-1.87E1,5.5E0,-2.E1));
#917=LINE('',#916,#915);
#918=CARTESIAN_POINT('',(-2.E1,3.5E0,-2.E1));
#919=DIRECTION('',(0.E0,1.E0,0.E0));
#920=DIRECTION('',(-1.E0,0.E0,0.E0));
#921=AXIS2_PLACEMENT_3D('',#918,#919,#920);
#923=CARTESIAN_POINT('',(-2.E1,3.5E0,-2.E1));
#924=DIRECTION('',(0.E0,-1.E0,0.E0));
#925=DIRECTION('',(-1.E0,0.E0,0.E0));
#926=AXIS2_PLACEMENT_3D('',#923,#924,#925);
#928=CARTESIAN_POINT('',(-2.E1,3.5E0,-2.E1));
#929=DIRECTION('',(0.E0,-1.E0,0.E0));
#930=DIRECTION('',(-1.E0,0.E0,0.E0));
#931=AXIS2_PLACEMENT_3D('',#928,#929,#930);
#933=DIRECTION('',(0.E0,-1.E0,0.E0));
#934=VECTOR('',#933,3.5E0);
#935=CARTESIAN_POINT('',(-1.801E1,3.5E0,-2.E1));
#936=LINE('',#935,#934);
#937=CARTESIAN_POINT('',(-2.E1,3.5E0,-2.E1));
#938=DIRECTION('',(0.E0,1.E0,0.E0));
#939=DIRECTION('',(-1.E0,0.E0,0.E0));
#940=AXIS2_PLACEMENT_3D('',#937,#938,#939);
#942=DIRECTION('',(0.E0,-1.E0,0.E0));
#943=VECTOR('',#942,3.5E0);
#944=CARTESIAN_POINT('',(-2.199E1,3.5E0,-2.E1));
#945=LINE('',#944,#943);
#946=DIRECTION('',(0.E0,-1.E0,0.E0));
#947=VECTOR('',#946,2.E0);
#948=CARTESIAN_POINT('',(-2.E1,5.5E0,2.13E1));
#949=LINE('',#948,#947);
#950=DIRECTION('',(0.E0,-1.E0,0.E0));
#951=VECTOR('',#950,2.E0);
#952=CARTESIAN_POINT('',(-2.E1,5.5E0,1.87E1));
#953=LINE('',#952,#951);
#954=CARTESIAN_POINT('',(-2.E1,3.5E0,2.E1));
#955=DIRECTION('',(0.E0,1.E0,0.E0));
#956=DIRECTION('',(0.E0,0.E0,1.E0));
#957=AXIS2_PLACEMENT_3D('',#954,#955,#956);
#959=CARTESIAN_POINT('',(-2.E1,3.5E0,2.E1));
#960=DIRECTION('',(0.E0,-1.E0,0.E0));
#961=DIRECTION('',(0.E0,0.E0,1.E0));
#962=AXIS2_PLACEMENT_3D('',#959,#960,#961);
#964=CARTESIAN_POINT('',(-2.E1,3.5E0,2.E1));
#965=DIRECTION('',(0.E0,-1.E0,0.E0));
#966=DIRECTION('',(0.E0,0.E0,1.E0));
#967=AXIS2_PLACEMENT_3D('',#964,#965,#966);
#969=DIRECTION('',(0.E0,-1.E0,0.E0));
#970=VECTOR('',#969,3.5E0);
#971=CARTESIAN_POINT('',(-2.E1,3.5E0,1.801E1));
#972=LINE('',#971,#970);
#973=CARTESIAN_POINT('',(-2.E1,3.5E0,2.E1));
#974=DIRECTION('',(0.E0,1.E0,0.E0));
#975=DIRECTION('',(0.E0,0.E0,1.E0));
#976=AXIS2_PLACEMENT_3D('',#973,#974,#975);
#978=DIRECTION('',(0.E0,-1.E0,0.E0));
#979=VECTOR('',#978,3.5E0);
#980=CARTESIAN_POINT('',(-2.E1,3.5E0,2.199E1));
#981=LINE('',#980,#979);
#982=DIRECTION('',(0.E0,-1.E0,0.E0));
#983=VECTOR('',#982,2.E0);
#984=CARTESIAN_POINT('',(2.13E1,5.5E0,2.E1));
#985=LINE('',#984,#983);
#986=DIRECTION('',(0.E0,-1.E0,0.E0));
#987=VECTOR('',#986,2.E0);
#988=CARTESIAN_POINT('',(1.87E1,5.5E0,2.E1));
#989=LINE('',#988,#987);
#990=CARTESIAN_POINT('',(2.E1,3.5E0,2.E1));
#991=DIRECTION('',(0.E0,1.E0,0.E0));
#992=DIRECTION('',(1.E0,0.E0,0.E0));
#993=AXIS2_PLACEMENT_3D('',#990,#991,#992);
#995=CARTESIAN_POINT('',(2.E1,3.5E0,2.E1));
#996=DIRECTION('',(0.E0,-1.E0,0.E0));
#997=DIRECTION('',(1.E0,0.E0,0.E0));
#998=AXIS2_PLACEMENT_3D('',#995,#996,#997);
#1000=CARTESIAN_POINT('',(2.E1,3.5E0,2.E1));
#1001=DIRECTION('',(0.E0,-1.E0,0.E0));
#1002=DIRECTION('',(1.E0,0.E0,0.E0));
#1003=AXIS2_PLACEMENT_3D('',#1000,#1001,#1002);
#1005=DIRECTION('',(0.E0,-1.E0,0.E0));
#1006=VECTOR('',#1005,3.5E0);
#1007=CARTESIAN_POINT('',(1.801E1,3.5E0,2.E1));
#1008=LINE('',#1007,#1006);
#1009=CARTESIAN_POINT('',(2.E1,3.5E0,2.E1));
#1010=DIRECTION('',(0.E0,1.E0,0.E0));
#1011=DIRECTION('',(1.E0,0.E0,0.E0));
#1012=AXIS2_PLACEMENT_3D('',#1009,#1010,#1011);
#1014=DIRECTION('',(0.E0,-1.E0,0.E0));
#1015=VECTOR('',#1014,3.5E0);
#1016=CARTESIAN_POINT('',(2.199E1,3.5E0,2.E1));
#1017=LINE('',#1016,#1015);
#1018=DIRECTION('',(0.E0,-1.E0,0.E0));
#1019=VECTOR('',#1018,2.E0);
#1020=CARTESIAN_POINT('',(2.E1,5.5E0,-2.13E1));
#1021=LINE('',#1020,#1019);
#1022=DIRECTION('',(0.E0,-1.E0,0.E0));
#1023=VECTOR('',#1022,2.E0);
#1024=CARTESIAN_POINT('',(2.E1,5.5E0,-1.87E1));
#1025=LINE('',#1024,#1023);
#1026=CARTESIAN_POINT('',(2.E1,3.5E0,-2.E1));
#1027=DIRECTION('',(0.E0,1.E0,0.E0));
#1028=DIRECTION('',(0.E0,0.E0,-1.E0));
#1029=AXIS2_PLACEMENT_3D('',#1026,#1027,#1028);
#1031=CARTESIAN_POINT('',(2.E1,3.5E0,-2.E1));
#1032=DIRECTION('',(0.E0,-1.E0,0.E0));
#1033=DIRECTION('',(0.E0,0.E0,-1.E0));
#1034=AXIS2_PLACEMENT_3D('',#1031,#1032,#1033);
#1036=CARTESIAN_POINT('',(2.E1,3.5E0,-2.E1));
#1037=DIRECTION('',(0.E0,-1.E0,0.E0));
#1038=DIRECTION('',(0.E0,0.E0,-1.E0));
#1039=AXIS2_PLACEMENT_3D('',#1036,#1037,#1038);
#1041=DIRECTION('',(0.E0,-1.E0,0.E0));
#1042=VECTOR('',#1041,3.5E0);
#1043=CARTESIAN_POINT('',(2.E1,3.5E0,-1.801E1));
#1044=LINE('',#1043,#1042);
#1045=CARTESIAN_POINT('',(2.E1,3.5E0,-2.E1));
#1046=DIRECTION('',(0.E0,1.E0,0.E0));
#1047=DIRECTION('',(0.E0,0.E0,-1.E0));
#1048=AXIS2_PLACEMENT_3D('',#1045,#1046,#1047);
#1050=DIRECTION('',(0.E0,-1.E0,0.E0));
#1051=VECTOR('',#1050,3.5E0);
#1052=CARTESIAN_POINT('',(2.E1,3.5E0,-2.199E1));
#1053=LINE('',#1052,#1051);
#1054=DIRECTION('',(0.E0,-1.E0,0.E0));
#1055=VECTOR('',#1054,1.5E0);
#1056=CARTESIAN_POINT('',(-2.36E1,5.5E0,-5.E0));
#1057=LINE('',#1056,#1055);
#1058=DIRECTION('',(0.E0,-1.E0,0.E0));
#1059=VECTOR('',#1058,1.5E0);
#1060=CARTESIAN_POINT('',(-2.36E1,5.5E0,5.E0));
#1061=LINE('',#1060,#1059);
#1062=CARTESIAN_POINT('',(-2.36E1,4.E0,0.E0));
#1063=DIRECTION('',(0.E0,1.E0,0.E0));
#1064=DIRECTION('',(0.E0,0.E0,-1.E0));
#1065=AXIS2_PLACEMENT_3D('',#1062,#1063,#1064);
#1067=DIRECTION('',(0.E0,0.E0,-1.E0));
#1068=VECTOR('',#1067,1.E1);
#1069=CARTESIAN_POINT('',(-2.36E1,4.E0,5.E0));
#1070=LINE('',#1069,#1068);
#1071=CARTESIAN_POINT('',(3.11E1,7.8E0,-1.26E1));
#1072=DIRECTION('',(0.E0,-1.E0,0.E0));
#1073=DIRECTION('',(0.E0,0.E0,-1.E0));
#1074=AXIS2_PLACEMENT_3D('',#1071,#1072,#1073);
#1076=DIRECTION('',(0.E0,0.E0,1.E0));
#1077=VECTOR('',#1076,2.519999999546E1);
#1078=CARTESIAN_POINT('',(3.31E1,7.8E0,-1.260000000710E1));
#1079=LINE('',#1078,#1077);
#1080=DIRECTION('',(0.E0,-1.E0,5.060147083955E-9));
#1081=VECTOR('',#1080,2.3E0);
#1082=CARTESIAN_POINT('',(3.31E1,7.8E0,1.259999998836E1));
#1083=LINE('',#1082,#1081);
#1084=DIRECTION('',(0.E0,-1.E0,3.085897914013E-9));
#1085=VECTOR('',#1084,2.3E0);
#1086=CARTESIAN_POINT('',(3.31E1,7.8E0,-1.260000000710E1));
#1087=LINE('',#1086,#1085);
#1088=CARTESIAN_POINT('',(3.11E1,7.8E0,1.26E1));
#1089=DIRECTION('',(0.E0,-1.E0,0.E0));
#1090=DIRECTION('',(1.E0,0.E0,0.E0));
#1091=AXIS2_PLACEMENT_3D('',#1088,#1089,#1090);
#1093=CARTESIAN_POINT('',(2.01E1,7.8E0,2.01E1));
#1094=DIRECTION('',(0.E0,-1.E0,0.E0));
#1095=DIRECTION('',(1.E0,0.E0,0.E0));
#1096=AXIS2_PLACEMENT_3D('',#1093,#1094,#1095);
#1098=DIRECTION('',(-1.E0,0.E0,0.E0));
#1099=VECTOR('',#1098,4.019999998951E1);
#1100=CARTESIAN_POINT('',(2.009999999604E1,7.8E0,2.51E1));
#1101=LINE('',#1100,#1099);
#1102=DIRECTION('',(-2.840320442611E-9,-1.E0,0.E0));
#1103=VECTOR('',#1102,2.3E0);
#1104=CARTESIAN_POINT('',(-2.009999999347E1,7.8E0,2.51E1));
#1105=LINE('',#1104,#1103);
#1106=DIRECTION('',(1.720100390626E-9,-1.E0,0.E0));
#1107=VECTOR('',#1106,2.3E0);
#1108=CARTESIAN_POINT('',(2.009999999604E1,7.8E0,2.51E1));
#1109=LINE('',#1108,#1107);
#1110=CARTESIAN_POINT('',(-5.E1,3.78E0,5.E1));
#1111=DIRECTION('',(0.E0,1.E0,0.E0));
#1112=DIRECTION('',(1.E0,0.E0,0.E0));
#1113=AXIS2_PLACEMENT_3D('',#1110,#1111,#1112);
#1115=DIRECTION('',(-7.071067811865E-1,7.071067811865E-1,0.E0));
#1116=VECTOR('',#1115,4.553767670841E0);
#1117=CARTESIAN_POINT('',(-5.35E1,3.78E0,5.E1));
#1118=LINE('',#1117,#1116);
#1119=CARTESIAN_POINT('',(-5.E1,3.78E0,5.E1));
#1120=DIRECTION('',(0.E0,-1.E0,0.E0));
#1121=DIRECTION('',(1.E0,0.E0,0.E0));
#1122=AXIS2_PLACEMENT_3D('',#1119,#1120,#1121);
#1124=DIRECTION('',(7.071067811865E-1,7.071067811865E-1,0.E0));
#1125=VECTOR('',#1124,4.553767670841E0);
#1126=CARTESIAN_POINT('',(-4.65E1,3.78E0,5.E1));
#1127=LINE('',#1126,#1125);
#1128=DIRECTION('',(0.E0,1.E0,0.E0));
#1129=VECTOR('',#1128,3.78E0);
#1130=CARTESIAN_POINT('',(-4.65E1,0.E0,5.E1));
#1131=LINE('',#1130,#1129);
#1132=DIRECTION('',(0.E0,1.E0,0.E0));
#1133=VECTOR('',#1132,3.78E0);
#1134=CARTESIAN_POINT('',(-5.35E1,0.E0,5.E1));
#1135=LINE('',#1134,#1133);
#1136=CARTESIAN_POINT('',(5.E1,3.78E0,5.E1));
#1137=DIRECTION('',(0.E0,1.E0,0.E0));
#1138=DIRECTION('',(0.E0,0.E0,-1.E0));
#1139=AXIS2_PLACEMENT_3D('',#1136,#1137,#1138);
#1141=DIRECTION('',(0.E0,7.071067811865E-1,7.071067811865E-1));
#1142=VECTOR('',#1141,4.553767670841E0);
#1143=CARTESIAN_POINT('',(5.E1,3.78E0,5.35E1));
#1144=LINE('',#1143,#1142);
#1145=CARTESIAN_POINT('',(5.E1,3.78E0,5.E1));
#1146=DIRECTION('',(0.E0,-1.E0,0.E0));
#1147=DIRECTION('',(0.E0,0.E0,-1.E0));
#1148=AXIS2_PLACEMENT_3D('',#1145,#1146,#1147);
#1150=DIRECTION('',(0.E0,7.071067811865E-1,-7.071067811865E-1));
#1151=VECTOR('',#1150,4.553767670841E0);
#1152=CARTESIAN_POINT('',(5.E1,3.78E0,4.65E1));
#1153=LINE('',#1152,#1151);
#1154=DIRECTION('',(0.E0,1.E0,0.E0));
#1155=VECTOR('',#1154,3.78E0);
#1156=CARTESIAN_POINT('',(5.E1,0.E0,4.65E1));
#1157=LINE('',#1156,#1155);
#1158=DIRECTION('',(0.E0,1.E0,0.E0));
#1159=VECTOR('',#1158,3.78E0);
#1160=CARTESIAN_POINT('',(5.E1,0.E0,5.35E1));
#1161=LINE('',#1160,#1159);
#1162=CARTESIAN_POINT('',(5.E1,3.78E0,-5.E1));
#1163=DIRECTION('',(0.E0,1.E0,0.E0));
#1164=DIRECTION('',(-1.E0,0.E0,0.E0));
#1165=AXIS2_PLACEMENT_3D('',#1162,#1163,#1164);
#1167=DIRECTION('',(7.071067811865E-1,7.071067811865E-1,0.E0));
#1168=VECTOR('',#1167,4.553767670841E0);
#1169=CARTESIAN_POINT('',(5.35E1,3.78E0,-5.E1));
#1170=LINE('',#1169,#1168);
#1171=CARTESIAN_POINT('',(5.E1,3.78E0,-5.E1));
#1172=DIRECTION('',(0.E0,-1.E0,0.E0));
#1173=DIRECTION('',(-1.E0,0.E0,0.E0));
#1174=AXIS2_PLACEMENT_3D('',#1171,#1172,#1173);
#1176=DIRECTION('',(-7.071067811865E-1,7.071067811865E-1,0.E0));
#1177=VECTOR('',#1176,4.553767670841E0);
#1178=CARTESIAN_POINT('',(4.65E1,3.78E0,-5.E1));
#1179=LINE('',#1178,#1177);
#1180=DIRECTION('',(0.E0,1.E0,0.E0));
#1181=VECTOR('',#1180,3.78E0);
#1182=CARTESIAN_POINT('',(4.65E1,0.E0,-5.E1));
#1183=LINE('',#1182,#1181);
#1184=DIRECTION('',(0.E0,1.E0,0.E0));
#1185=VECTOR('',#1184,3.78E0);
#1186=CARTESIAN_POINT('',(5.35E1,0.E0,-5.E1));
#1187=LINE('',#1186,#1185);
#1188=CARTESIAN_POINT('',(-5.E1,3.78E0,-5.E1));
#1189=DIRECTION('',(0.E0,1.E0,0.E0));
#1190=DIRECTION('',(0.E0,0.E0,1.E0));
#1191=AXIS2_PLACEMENT_3D('',#1188,#1189,#1190);
#1193=DIRECTION('',(0.E0,7.071067811865E-1,-7.071067811865E-1));
#1194=VECTOR('',#1193,4.553767670841E0);
#1195=CARTESIAN_POINT('',(-5.E1,3.78E0,-5.35E1));
#1196=LINE('',#1195,#1194);
#1197=CARTESIAN_POINT('',(-5.E1,3.78E0,-5.E1));
#1198=DIRECTION('',(0.E0,-1.E0,0.E0));
#1199=DIRECTION('',(0.E0,0.E0,1.E0));
#1200=AXIS2_PLACEMENT_3D('',#1197,#1198,#1199);
#1202=DIRECTION('',(0.E0,7.071067811865E-1,7.071067811865E-1));
#1203=VECTOR('',#1202,4.553767670841E0);
#1204=CARTESIAN_POINT('',(-5.E1,3.78E0,-4.65E1));
#1205=LINE('',#1204,#1203);
#1206=DIRECTION('',(0.E0,1.E0,0.E0));
#1207=VECTOR('',#1206,3.78E0);
#1208=CARTESIAN_POINT('',(-5.E1,0.E0,-4.65E1));
#1209=LINE('',#1208,#1207);
#1210=DIRECTION('',(0.E0,1.E0,0.E0));
#1211=VECTOR('',#1210,3.78E0);
#1212=CARTESIAN_POINT('',(-5.E1,0.E0,-5.35E1));
#1213=LINE('',#1212,#1211);
#1214=CARTESIAN_POINT('',(-2.51E1,5.5E0,2.01E1));
#1215=CARTESIAN_POINT('',(-2.01E1,5.5E0,2.51E1));
#1216=VERTEX_POINT('',#1214);
#1217=VERTEX_POINT('',#1215);
#1218=CARTESIAN_POINT('',(-2.01E1,5.5E0,-2.51E1));
#1219=CARTESIAN_POINT('',(-2.51E1,5.5E0,-2.01E1));
#1220=VERTEX_POINT('',#1218);
#1221=VERTEX_POINT('',#1219);
#1222=CARTESIAN_POINT('',(2.51E1,5.5E0,-2.01E1));
#1223=CARTESIAN_POINT('',(2.01E1,5.5E0,-2.51E1));
#1224=VERTEX_POINT('',#1222);
#1225=VERTEX_POINT('',#1223);
#1226=CARTESIAN_POINT('',(2.01E1,5.5E0,2.51E1));
#1227=VERTEX_POINT('',#1226);
#1228=CARTESIAN_POINT('',(2.51E1,5.5E0,-1.46E1));
#1229=VERTEX_POINT('',#1228);
#1230=CARTESIAN_POINT('',(-1.49E1,8.5E0,1.39E1));
#1231=CARTESIAN_POINT('',(-1.39E1,8.5E0,1.49E1));
#1232=VERTEX_POINT('',#1230);
#1233=VERTEX_POINT('',#1231);
#1234=CARTESIAN_POINT('',(-1.39E1,5.5E0,1.49E1));
#1235=VERTEX_POINT('',#1234);
#1236=CARTESIAN_POINT('',(-1.49E1,5.5E0,1.39E1));
#1237=VERTEX_POINT('',#1236);
#1238=CARTESIAN_POINT('',(1.39E1,8.5E0,1.49E1));
#1239=CARTESIAN_POINT('',(1.39E1,5.5E0,1.49E1));
#1240=VERTEX_POINT('',#1238);
#1241=VERTEX_POINT('',#1239);
#1242=CARTESIAN_POINT('',(1.49E1,8.5E0,1.39E1));
#1243=VERTEX_POINT('',#1242);
#1244=CARTESIAN_POINT('',(1.49E1,5.5E0,1.39E1));
#1245=VERTEX_POINT('',#1244);
#1246=CARTESIAN_POINT('',(1.49E1,8.5E0,-1.39E1));
#1247=CARTESIAN_POINT('',(1.49E1,5.5E0,-1.39E1));
#1248=VERTEX_POINT('',#1246);
#1249=VERTEX_POINT('',#1247);
#1250=CARTESIAN_POINT('',(1.39E1,8.5E0,-1.49E1));
#1251=VERTEX_POINT('',#1250);
#1252=CARTESIAN_POINT('',(1.39E1,5.5E0,-1.49E1));
#1253=VERTEX_POINT('',#1252);
#1254=CARTESIAN_POINT('',(-1.39E1,8.5E0,-1.49E1));
#1255=CARTESIAN_POINT('',(-1.39E1,5.5E0,-1.49E1));
#1256=VERTEX_POINT('',#1254);
#1257=VERTEX_POINT('',#1255);
#1258=CARTESIAN_POINT('',(-1.49E1,8.5E0,-1.39E1));
#1259=VERTEX_POINT('',#1258);
#1260=CARTESIAN_POINT('',(-1.49E1,5.5E0,-1.39E1));
#1261=VERTEX_POINT('',#1260);
#1262=CARTESIAN_POINT('',(1.15E1,0.E0,2.15E1));
#1263=CARTESIAN_POINT('',(8.5E0,0.E0,2.15E1));
#1264=VERTEX_POINT('',#1262);
#1265=VERTEX_POINT('',#1263);
#1266=CARTESIAN_POINT('',(1.15E1,5.5E0,2.15E1));
#1267=CARTESIAN_POINT('',(8.5E0,5.5E0,2.15E1));
#1268=VERTEX_POINT('',#1266);
#1269=VERTEX_POINT('',#1267);
#1270=CARTESIAN_POINT('',(-8.5E0,0.E0,2.15E1));
#1271=CARTESIAN_POINT('',(-1.15E1,0.E0,2.15E1));
#1272=VERTEX_POINT('',#1270);
#1273=VERTEX_POINT('',#1271);
#1274=CARTESIAN_POINT('',(-8.5E0,5.5E0,2.15E1));
#1275=CARTESIAN_POINT('',(-1.15E1,5.5E0,2.15E1));
#1276=VERTEX_POINT('',#1274);
#1277=VERTEX_POINT('',#1275);
#1278=CARTESIAN_POINT('',(2.15E1,5.5E0,-1.15E1));
#1279=CARTESIAN_POINT('',(2.15E1,0.E0,-1.15E1));
#1280=VERTEX_POINT('',#1278);
#1281=VERTEX_POINT('',#1279);
#1282=CARTESIAN_POINT('',(2.15E1,5.5E0,-8.5E0));
#1283=CARTESIAN_POINT('',(2.15E1,0.E0,-8.5E0));
#1284=VERTEX_POINT('',#1282);
#1285=VERTEX_POINT('',#1283);
#1286=CARTESIAN_POINT('',(2.15E1,5.5E0,8.5E0));
#1287=CARTESIAN_POINT('',(2.15E1,0.E0,8.5E0));
#1288=VERTEX_POINT('',#1286);
#1289=VERTEX_POINT('',#1287);
#1290=CARTESIAN_POINT('',(2.15E1,5.5E0,1.15E1));
#1291=CARTESIAN_POINT('',(2.15E1,0.E0,1.15E1));
#1292=VERTEX_POINT('',#1290);
#1293=VERTEX_POINT('',#1291);
#1294=CARTESIAN_POINT('',(-1.15E1,5.5E0,-2.15E1));
#1295=CARTESIAN_POINT('',(-1.15E1,0.E0,-2.15E1));
#1296=VERTEX_POINT('',#1294);
#1297=VERTEX_POINT('',#1295);
#1298=CARTESIAN_POINT('',(-8.5E0,5.5E0,-2.15E1));
#1299=CARTESIAN_POINT('',(-8.5E0,0.E0,-2.15E1));
#1300=VERTEX_POINT('',#1298);
#1301=VERTEX_POINT('',#1299);
#1302=CARTESIAN_POINT('',(8.5E0,5.5E0,-2.15E1));
#1303=CARTESIAN_POINT('',(8.5E0,0.E0,-2.15E1));
#1304=VERTEX_POINT('',#1302);
#1305=VERTEX_POINT('',#1303);
#1306=CARTESIAN_POINT('',(1.15E1,5.5E0,-2.15E1));
#1307=CARTESIAN_POINT('',(1.15E1,0.E0,-2.15E1));
#1308=VERTEX_POINT('',#1306);
#1309=VERTEX_POINT('',#1307);
#1310=CARTESIAN_POINT('',(-2.15E1,5.5E0,1.15E1));
#1311=CARTESIAN_POINT('',(-2.15E1,0.E0,1.15E1));
#1312=VERTEX_POINT('',#1310);
#1313=VERTEX_POINT('',#1311);
#1314=CARTESIAN_POINT('',(-2.15E1,5.5E0,8.5E0));
#1315=CARTESIAN_POINT('',(-2.15E1,0.E0,8.5E0));
#1316=VERTEX_POINT('',#1314);
#1317=VERTEX_POINT('',#1315);
#1318=CARTESIAN_POINT('',(-2.15E1,5.5E0,-8.5E0));
#1319=CARTESIAN_POINT('',(-2.15E1,0.E0,-8.5E0));
#1320=VERTEX_POINT('',#1318);
#1321=VERTEX_POINT('',#1319);
#1322=CARTESIAN_POINT('',(-2.15E1,5.5E0,-1.15E1));
#1323=CARTESIAN_POINT('',(-2.15E1,0.E0,-1.15E1));
#1324=VERTEX_POINT('',#1322);
#1325=VERTEX_POINT('',#1323);
#1326=CARTESIAN_POINT('',(-2.13E1,3.5E0,-2.E1));
#1327=CARTESIAN_POINT('',(-1.87E1,3.5E0,-2.E1));
#1328=VERTEX_POINT('',#1326);
#1329=VERTEX_POINT('',#1327);
#1330=CARTESIAN_POINT('',(-2.199E1,3.5E0,-2.E1));
#1331=CARTESIAN_POINT('',(-1.801E1,3.5E0,-2.E1));
#1332=VERTEX_POINT('',#1330);
#1333=VERTEX_POINT('',#1331);
#1334=CARTESIAN_POINT('',(-2.199E1,0.E0,-2.E1));
#1335=CARTESIAN_POINT('',(-1.801E1,0.E0,-2.E1));
#1336=VERTEX_POINT('',#1334);
#1337=VERTEX_POINT('',#1335);
#1338=CARTESIAN_POINT('',(-2.13E1,5.5E0,-2.E1));
#1339=CARTESIAN_POINT('',(-1.87E1,5.5E0,-2.E1));
#1340=VERTEX_POINT('',#1338);
#1341=VERTEX_POINT('',#1339);
#1342=CARTESIAN_POINT('',(-2.E1,3.5E0,2.13E1));
#1343=CARTESIAN_POINT('',(-2.E1,3.5E0,1.87E1));
#1344=VERTEX_POINT('',#1342);
#1345=VERTEX_POINT('',#1343);
#1346=CARTESIAN_POINT('',(-2.E1,3.5E0,2.199E1));
#1347=CARTESIAN_POINT('',(-2.E1,3.5E0,1.801E1));
#1348=VERTEX_POINT('',#1346);
#1349=VERTEX_POINT('',#1347);
#1350=CARTESIAN_POINT('',(-2.E1,0.E0,2.199E1));
#1351=CARTESIAN_POINT('',(-2.E1,0.E0,1.801E1));
#1352=VERTEX_POINT('',#1350);
#1353=VERTEX_POINT('',#1351);
#1354=CARTESIAN_POINT('',(-2.E1,5.5E0,2.13E1));
#1355=CARTESIAN_POINT('',(-2.E1,5.5E0,1.87E1));
#1356=VERTEX_POINT('',#1354);
#1357=VERTEX_POINT('',#1355);
#1358=CARTESIAN_POINT('',(2.13E1,3.5E0,2.E1));
#1359=CARTESIAN_POINT('',(1.87E1,3.5E0,2.E1));
#1360=VERTEX_POINT('',#1358);
#1361=VERTEX_POINT('',#1359);
#1362=CARTESIAN_POINT('',(2.199E1,3.5E0,2.E1));
#1363=CARTESIAN_POINT('',(1.801E1,3.5E0,2.E1));
#1364=VERTEX_POINT('',#1362);
#1365=VERTEX_POINT('',#1363);
#1366=CARTESIAN_POINT('',(2.199E1,0.E0,2.E1));
#1367=CARTESIAN_POINT('',(1.801E1,0.E0,2.E1));
#1368=VERTEX_POINT('',#1366);
#1369=VERTEX_POINT('',#1367);
#1370=CARTESIAN_POINT('',(2.13E1,5.5E0,2.E1));
#1371=CARTESIAN_POINT('',(1.87E1,5.5E0,2.E1));
#1372=VERTEX_POINT('',#1370);
#1373=VERTEX_POINT('',#1371);
#1374=CARTESIAN_POINT('',(2.E1,3.5E0,-2.13E1));
#1375=CARTESIAN_POINT('',(2.E1,3.5E0,-1.87E1));
#1376=VERTEX_POINT('',#1374);
#1377=VERTEX_POINT('',#1375);
#1378=CARTESIAN_POINT('',(2.E1,3.5E0,-2.199E1));
#1379=CARTESIAN_POINT('',(2.E1,3.5E0,-1.801E1));
#1380=VERTEX_POINT('',#1378);
#1381=VERTEX_POINT('',#1379);
#1382=CARTESIAN_POINT('',(2.E1,0.E0,-2.199E1));
#1383=CARTESIAN_POINT('',(2.E1,0.E0,-1.801E1));
#1384=VERTEX_POINT('',#1382);
#1385=VERTEX_POINT('',#1383);
#1386=CARTESIAN_POINT('',(2.E1,5.5E0,-2.13E1));
#1387=CARTESIAN_POINT('',(2.E1,5.5E0,-1.87E1));
#1388=VERTEX_POINT('',#1386);
#1389=VERTEX_POINT('',#1387);
#1390=CARTESIAN_POINT('',(2.51E1,5.5E0,2.01E1));
#1391=VERTEX_POINT('',#1390);
#1392=CARTESIAN_POINT('',(2.51E1,5.5E0,1.46E1));
#1393=VERTEX_POINT('',#1392);
#1394=CARTESIAN_POINT('',(3.11E1,5.5E0,1.46E1));
#1395=CARTESIAN_POINT('',(3.31E1,5.5E0,1.26E1));
#1396=VERTEX_POINT('',#1394);
#1397=VERTEX_POINT('',#1395);
#1398=CARTESIAN_POINT('',(3.31E1,5.5E0,-1.26E1));
#1399=CARTESIAN_POINT('',(3.11E1,5.5E0,-1.46E1));
#1400=VERTEX_POINT('',#1398);
#1401=VERTEX_POINT('',#1399);
#1402=CARTESIAN_POINT('',(-6.25E1,0.E0,-6.25E1));
#1403=CARTESIAN_POINT('',(-6.25E1,0.E0,6.25E1));
#1404=VERTEX_POINT('',#1402);
#1405=VERTEX_POINT('',#1403);
#1406=CARTESIAN_POINT('',(6.25E1,0.E0,6.25E1));
#1407=VERTEX_POINT('',#1406);
#1408=CARTESIAN_POINT('',(6.25E1,0.E0,-6.25E1));
#1409=VERTEX_POINT('',#1408);
#1410=CARTESIAN_POINT('',(-6.25E1,7.E0,-6.25E1));
#1411=CARTESIAN_POINT('',(-6.25E1,7.E0,6.25E1));
#1412=VERTEX_POINT('',#1410);
#1413=VERTEX_POINT('',#1411);
#1414=CARTESIAN_POINT('',(6.25E1,7.E0,6.25E1));
#1415=VERTEX_POINT('',#1414);
#1416=CARTESIAN_POINT('',(6.25E1,7.E0,-6.25E1));
#1417=VERTEX_POINT('',#1416);
#1418=CARTESIAN_POINT('',(2.53E1,8.E0,-1.48E1));
#1419=CARTESIAN_POINT('',(3.109999999974E1,8.E0,-1.479999999559E1));
#1420=VERTEX_POINT('',#1418);
#1421=VERTEX_POINT('',#1419);
#1422=CARTESIAN_POINT('',(2.51E1,7.8E0,-1.46E1));
#1423=CARTESIAN_POINT('',(3.109999998836E1,7.8E0,-1.46E1));
#1424=VERTEX_POINT('',#1422);
#1425=VERTEX_POINT('',#1423);
#1426=CARTESIAN_POINT('',(3.33E1,8.E0,-1.26E1));
#1427=VERTEX_POINT('',#1426);
#1428=CARTESIAN_POINT('',(3.31E1,7.8E0,-1.26E1));
#1429=VERTEX_POINT('',#1428);
#1430=CARTESIAN_POINT('',(3.329999999559E1,8.E0,1.259999999974E1));
#1431=VERTEX_POINT('',#1430);
#1432=CARTESIAN_POINT('',(3.31E1,7.8E0,1.259999998836E1));
#1433=VERTEX_POINT('',#1432);
#1434=CARTESIAN_POINT('',(3.11E1,8.E0,1.48E1));
#1435=VERTEX_POINT('',#1434);
#1436=CARTESIAN_POINT('',(3.11E1,7.8E0,1.46E1));
#1437=VERTEX_POINT('',#1436);
#1438=CARTESIAN_POINT('',(2.51E1,7.8E0,1.46E1));
#1439=VERTEX_POINT('',#1438);
#1440=CARTESIAN_POINT('',(2.53E1,8.E0,1.48E1));
#1441=VERTEX_POINT('',#1440);
#1442=CARTESIAN_POINT('',(2.51E1,7.8E0,-2.009999999604E1));
#1443=VERTEX_POINT('',#1442);
#1444=CARTESIAN_POINT('',(2.529999999923E1,8.E0,-2.009999999997E1));
#1445=VERTEX_POINT('',#1444);
#1446=CARTESIAN_POINT('',(2.01E1,8.E0,-2.53E1));
#1447=VERTEX_POINT('',#1446);
#1448=CARTESIAN_POINT('',(2.01E1,7.8E0,-2.51E1));
#1449=VERTEX_POINT('',#1448);
#1450=CARTESIAN_POINT('',(-2.009999999997E1,8.E0,-2.529999999923E1));
#1451=VERTEX_POINT('',#1450);
#1452=CARTESIAN_POINT('',(-2.009999999604E1,7.8E0,-2.51E1));
#1453=VERTEX_POINT('',#1452);
#1454=CARTESIAN_POINT('',(-2.53E1,8.E0,-2.01E1));
#1455=VERTEX_POINT('',#1454);
#1456=CARTESIAN_POINT('',(-2.51E1,7.8E0,-2.01E1));
#1457=VERTEX_POINT('',#1456);
#1458=CARTESIAN_POINT('',(-2.01E1,8.E0,2.53E1));
#1459=CARTESIAN_POINT('',(-2.53E1,8.E0,2.01E1));
#1460=VERTEX_POINT('',#1458);
#1461=VERTEX_POINT('',#1459);
#1462=CARTESIAN_POINT('',(-2.01E1,7.8E0,2.51E1));
#1463=CARTESIAN_POINT('',(-2.51E1,7.8E0,2.01E1));
#1464=VERTEX_POINT('',#1462);
#1465=VERTEX_POINT('',#1463);
#1466=CARTESIAN_POINT('',(2.009999999997E1,8.E0,2.529999999923E1));
#1467=VERTEX_POINT('',#1466);
#1468=CARTESIAN_POINT('',(2.009999999604E1,7.8E0,2.51E1));
#1469=VERTEX_POINT('',#1468);
#1470=CARTESIAN_POINT('',(2.53E1,8.E0,2.01E1));
#1471=VERTEX_POINT('',#1470);
#1472=CARTESIAN_POINT('',(2.51E1,7.8E0,2.01E1));
#1473=VERTEX_POINT('',#1472);
#1474=CARTESIAN_POINT('',(-4.65E1,0.E0,5.E1));
#1475=CARTESIAN_POINT('',(-5.35E1,0.E0,5.E1));
#1476=VERTEX_POINT('',#1474);
#1477=VERTEX_POINT('',#1475);
#1478=CARTESIAN_POINT('',(-4.65E1,3.78E0,5.E1));
#1479=VERTEX_POINT('',#1478);
#1480=CARTESIAN_POINT('',(-5.35E1,3.78E0,5.E1));
#1481=VERTEX_POINT('',#1480);
#1482=CARTESIAN_POINT('',(5.E1,0.E0,4.65E1));
#1483=CARTESIAN_POINT('',(5.E1,0.E0,5.35E1));
#1484=VERTEX_POINT('',#1482);
#1485=VERTEX_POINT('',#1483);
#1486=CARTESIAN_POINT('',(5.E1,3.78E0,4.65E1));
#1487=VERTEX_POINT('',#1486);
#1488=CARTESIAN_POINT('',(5.E1,3.78E0,5.35E1));
#1489=VERTEX_POINT('',#1488);
#1490=CARTESIAN_POINT('',(4.65E1,0.E0,-5.E1));
#1491=CARTESIAN_POINT('',(5.35E1,0.E0,-5.E1));
#1492=VERTEX_POINT('',#1490);
#1493=VERTEX_POINT('',#1491);
#1494=CARTESIAN_POINT('',(4.65E1,3.78E0,-5.E1));
#1495=VERTEX_POINT('',#1494);
#1496=CARTESIAN_POINT('',(5.35E1,3.78E0,-5.E1));
#1497=VERTEX_POINT('',#1496);
#1498=CARTESIAN_POINT('',(-5.E1,0.E0,-4.65E1));
#1499=CARTESIAN_POINT('',(-5.E1,0.E0,-5.35E1));
#1500=VERTEX_POINT('',#1498);
#1501=VERTEX_POINT('',#1499);
#1502=CARTESIAN_POINT('',(-5.E1,3.78E0,-4.65E1));
#1503=VERTEX_POINT('',#1502);
#1504=CARTESIAN_POINT('',(-5.E1,3.78E0,-5.35E1));
#1505=VERTEX_POINT('',#1504);
#1506=CARTESIAN_POINT('',(0.E0,8.E0,-3.85E1));
#1507=CARTESIAN_POINT('',(-1.414467053015E-14,8.E0,3.85E1));
#1508=VERTEX_POINT('',#1506);
#1509=VERTEX_POINT('',#1507);
#1510=CARTESIAN_POINT('',(1.040949779275E-14,7.E0,-4.25E1));
#1511=CARTESIAN_POINT('',(-1.561424668913E-14,7.E0,4.25E1));
#1512=VERTEX_POINT('',#1510);
#1513=VERTEX_POINT('',#1511);
#1514=CARTESIAN_POINT('',(-4.328E1,7.E0,5.E1));
#1515=CARTESIAN_POINT('',(-5.672E1,7.E0,5.E1));
#1516=VERTEX_POINT('',#1514);
#1517=VERTEX_POINT('',#1515);
#1518=CARTESIAN_POINT('',(5.E1,7.E0,4.328E1));
#1519=CARTESIAN_POINT('',(5.E1,7.E0,5.672E1));
#1520=VERTEX_POINT('',#1518);
#1521=VERTEX_POINT('',#1519);
#1522=CARTESIAN_POINT('',(4.328E1,7.E0,-5.E1));
#1523=CARTESIAN_POINT('',(5.672E1,7.E0,-5.E1));
#1524=VERTEX_POINT('',#1522);
#1525=VERTEX_POINT('',#1523);
#1526=CARTESIAN_POINT('',(-5.E1,7.E0,-4.328E1));
#1527=CARTESIAN_POINT('',(-5.E1,7.E0,-5.672E1));
#1528=VERTEX_POINT('',#1526);
#1529=VERTEX_POINT('',#1527);
#1530=CARTESIAN_POINT('',(-2.36E1,4.E0,-5.E0));
#1531=CARTESIAN_POINT('',(-2.36E1,4.E0,5.E0));
#1532=VERTEX_POINT('',#1530);
#1533=VERTEX_POINT('',#1531);
#1534=CARTESIAN_POINT('',(-2.36E1,5.5E0,5.E0));
#1535=CARTESIAN_POINT('',(-2.36E1,5.5E0,-5.E0));
#1536=VERTEX_POINT('',#1534);
#1537=VERTEX_POINT('',#1535);
#1538=VERTEX_POINT('',#353);
#1539=VERTEX_POINT('',#359);
#1540=VERTEX_POINT('',#495);
#1541=VERTEX_POINT('',#505);
#1542=VERTEX_POINT('',#510);
#1543=VERTEX_POINT('',#367);
#1544=CARTESIAN_POINT('',(0.E0,0.E0,0.E0));
#1545=DIRECTION('',(0.E0,1.E0,0.E0));
#1546=DIRECTION('',(1.E0,0.E0,0.E0));
#1547=AXIS2_PLACEMENT_3D('',#1544,#1545,#1546);
#1548=PLANE('',#1547);
#1550=ORIENTED_EDGE('',*,*,#1549,.T.);
#1552=ORIENTED_EDGE('',*,*,#1551,.T.);
#1554=ORIENTED_EDGE('',*,*,#1553,.T.);
#1556=ORIENTED_EDGE('',*,*,#1555,.T.);
#1557=EDGE_LOOP('',(#1550,#1552,#1554,#1556));
#1558=FACE_OUTER_BOUND('',#1557,.F.);
#1560=ORIENTED_EDGE('',*,*,#1559,.T.);
#1562=ORIENTED_EDGE('',*,*,#1561,.T.);
#1563=EDGE_LOOP('',(#1560,#1562));
#1564=FACE_BOUND('',#1563,.F.);
#1566=ORIENTED_EDGE('',*,*,#1565,.T.);
#1568=ORIENTED_EDGE('',*,*,#1567,.T.);
#1569=EDGE_LOOP('',(#1566,#1568));
#1570=FACE_BOUND('',#1569,.F.);
#1572=ORIENTED_EDGE('',*,*,#1571,.T.);
#1574=ORIENTED_EDGE('',*,*,#1573,.T.);
#1575=EDGE_LOOP('',(#1572,#1574));
#1576=FACE_BOUND('',#1575,.F.);
#1578=ORIENTED_EDGE('',*,*,#1577,.T.);
#1580=ORIENTED_EDGE('',*,*,#1579,.T.);
#1581=EDGE_LOOP('',(#1578,#1580));
#1582=FACE_BOUND('',#1581,.F.);
#1584=ORIENTED_EDGE('',*,*,#1583,.T.);
#1586=ORIENTED_EDGE('',*,*,#1585,.T.);
#1587=EDGE_LOOP('',(#1584,#1586));
#1588=FACE_BOUND('',#1587,.F.);
#1590=ORIENTED_EDGE('',*,*,#1589,.T.);
#1592=ORIENTED_EDGE('',*,*,#1591,.T.);
#1593=EDGE_LOOP('',(#1590,#1592));
#1594=FACE_BOUND('',#1593,.F.);
#1596=ORIENTED_EDGE('',*,*,#1595,.T.);
#1598=ORIENTED_EDGE('',*,*,#1597,.T.);
#1599=EDGE_LOOP('',(#1596,#1598));
#1600=FACE_BOUND('',#1599,.F.);
#1602=ORIENTED_EDGE('',*,*,#1601,.T.);
#1604=ORIENTED_EDGE('',*,*,#1603,.T.);
#1605=EDGE_LOOP('',(#1602,#1604));
#1606=FACE_BOUND('',#1605,.F.);
#1608=ORIENTED_EDGE('',*,*,#1607,.T.);
#1610=ORIENTED_EDGE('',*,*,#1609,.T.);
#1611=EDGE_LOOP('',(#1608,#1610));
#1612=FACE_BOUND('',#1611,.F.);
#1614=ORIENTED_EDGE('',*,*,#1613,.T.);
#1616=ORIENTED_EDGE('',*,*,#1615,.T.);
#1617=EDGE_LOOP('',(#1614,#1616));
#1618=FACE_BOUND('',#1617,.F.);
#1620=ORIENTED_EDGE('',*,*,#1619,.T.);
#1622=ORIENTED_EDGE('',*,*,#1621,.T.);
#1623=EDGE_LOOP('',(#1620,#1622));
#1624=FACE_BOUND('',#1623,.F.);
#1626=ORIENTED_EDGE('',*,*,#1625,.T.);
#1628=ORIENTED_EDGE('',*,*,#1627,.T.);
#1629=EDGE_LOOP('',(#1626,#1628));
#1630=FACE_BOUND('',#1629,.F.);
#1632=ORIENTED_EDGE('',*,*,#1631,.F.);
#1634=ORIENTED_EDGE('',*,*,#1633,.F.);
#1635=EDGE_LOOP('',(#1632,#1634));
#1636=FACE_BOUND('',#1635,.F.);
#1638=ORIENTED_EDGE('',*,*,#1637,.F.);
#1640=ORIENTED_EDGE('',*,*,#1639,.F.);
#1641=EDGE_LOOP('',(#1638,#1640));
#1642=FACE_BOUND('',#1641,.F.);
#1644=ORIENTED_EDGE('',*,*,#1643,.F.);
#1646=ORIENTED_EDGE('',*,*,#1645,.F.);
#1647=EDGE_LOOP('',(#1644,#1646));
#1648=FACE_BOUND('',#1647,.F.);
#1650=ORIENTED_EDGE('',*,*,#1649,.F.);
#1652=ORIENTED_EDGE('',*,*,#1651,.F.);
#1653=EDGE_LOOP('',(#1650,#1652));
#1654=FACE_BOUND('',#1653,.F.);
#1655=ADVANCED_FACE('',(#1558,#1564,#1570,#1576,#1582,#1588,#1594,#1600,#1606,
#1612,#1618,#1624,#1630,#1636,#1642,#1648,#1654),#1548,.F.);
#1656=CARTESIAN_POINT('',(-6.25E1,0.E0,-6.25E1));
#1657=DIRECTION('',(-1.E0,0.E0,0.E0));
#1658=DIRECTION('',(0.E0,0.E0,1.E0));
#1659=AXIS2_PLACEMENT_3D('',#1656,#1657,#1658);
#1660=PLANE('',#1659);
#1662=ORIENTED_EDGE('',*,*,#1661,.T.);
#1664=ORIENTED_EDGE('',*,*,#1663,.F.);
#1665=ORIENTED_EDGE('',*,*,#1549,.F.);
#1667=ORIENTED_EDGE('',*,*,#1666,.T.);
#1668=EDGE_LOOP('',(#1662,#1664,#1665,#1667));
#1669=FACE_OUTER_BOUND('',#1668,.F.);
#1670=ADVANCED_FACE('',(#1669),#1660,.T.);
#1671=CARTESIAN_POINT('',(0.E0,7.E0,0.E0));
#1672=DIRECTION('',(0.E0,1.E0,0.E0));
#1673=DIRECTION('',(0.E0,0.E0,-1.E0));
#1674=AXIS2_PLACEMENT_3D('',#1671,#1672,#1673);
#1675=PLANE('',#1674);
#1676=ORIENTED_EDGE('',*,*,#1661,.F.);
#1678=ORIENTED_EDGE('',*,*,#1677,.F.);
#1680=ORIENTED_EDGE('',*,*,#1679,.F.);
#1682=ORIENTED_EDGE('',*,*,#1681,.F.);
#1683=EDGE_LOOP('',(#1676,#1678,#1680,#1682));
#1684=FACE_OUTER_BOUND('',#1683,.F.);
#1686=ORIENTED_EDGE('',*,*,#1685,.T.);
#1688=ORIENTED_EDGE('',*,*,#1687,.T.);
#1689=EDGE_LOOP('',(#1686,#1688));
#1690=FACE_BOUND('',#1689,.F.);
#1692=ORIENTED_EDGE('',*,*,#1691,.T.);
#1694=ORIENTED_EDGE('',*,*,#1693,.T.);
#1695=EDGE_LOOP('',(#1692,#1694));
#1696=FACE_BOUND('',#1695,.F.);
#1698=ORIENTED_EDGE('',*,*,#1697,.T.);
#1700=ORIENTED_EDGE('',*,*,#1699,.T.);
#1701=EDGE_LOOP('',(#1698,#1700));
#1702=FACE_BOUND('',#1701,.F.);
#1704=ORIENTED_EDGE('',*,*,#1703,.T.);
#1706=ORIENTED_EDGE('',*,*,#1705,.T.);
#1707=EDGE_LOOP('',(#1704,#1706));
#1708=FACE_BOUND('',#1707,.F.);
#1710=ORIENTED_EDGE('',*,*,#1709,.T.);
#1712=ORIENTED_EDGE('',*,*,#1711,.T.);
#1713=EDGE_LOOP('',(#1710,#1712));
#1714=FACE_BOUND('',#1713,.F.);
#1715=ADVANCED_FACE('',(#1684,#1690,#1696,#1702,#1708,#1714),#1675,.T.);
#1716=CARTESIAN_POINT('',(6.25E1,0.E0,-6.25E1));
#1717=DIRECTION('',(0.E0,0.E0,-1.E0));
#1718=DIRECTION('',(-1.E0,0.E0,0.E0));
#1719=AXIS2_PLACEMENT_3D('',#1716,#1717,#1718);
#1720=PLANE('',#1719);
#1721=ORIENTED_EDGE('',*,*,#1677,.T.);
#1722=ORIENTED_EDGE('',*,*,#1666,.F.);
#1723=ORIENTED_EDGE('',*,*,#1555,.F.);
#1725=ORIENTED_EDGE('',*,*,#1724,.T.);
#1726=EDGE_LOOP('',(#1721,#1722,#1723,#1725));
#1727=FACE_OUTER_BOUND('',#1726,.F.);
#1728=ADVANCED_FACE('',(#1727),#1720,.T.);
#1729=CARTESIAN_POINT('',(6.25E1,0.E0,6.25E1));
#1730=DIRECTION('',(1.E0,0.E0,0.E0));
#1731=DIRECTION('',(0.E0,0.E0,-1.E0));
#1732=AXIS2_PLACEMENT_3D('',#1729,#1730,#1731);
#1733=PLANE('',#1732);
#1734=ORIENTED_EDGE('',*,*,#1679,.T.);
#1735=ORIENTED_EDGE('',*,*,#1724,.F.);
#1736=ORIENTED_EDGE('',*,*,#1553,.F.);
#1738=ORIENTED_EDGE('',*,*,#1737,.T.);
#1739=EDGE_LOOP('',(#1734,#1735,#1736,#1738));
#1740=FACE_OUTER_BOUND('',#1739,.F.);
#1741=ADVANCED_FACE('',(#1740),#1733,.T.);
#1742=CARTESIAN_POINT('',(-6.25E1,0.E0,6.25E1));
#1743=DIRECTION('',(0.E0,0.E0,1.E0));
#1744=DIRECTION('',(1.E0,0.E0,0.E0));
#1745=AXIS2_PLACEMENT_3D('',#1742,#1743,#1744);
#1746=PLANE('',#1745);
#1747=ORIENTED_EDGE('',*,*,#1681,.T.);
#1748=ORIENTED_EDGE('',*,*,#1737,.F.);
#1749=ORIENTED_EDGE('',*,*,#1551,.F.);
#1750=ORIENTED_EDGE('',*,*,#1663,.T.);
#1751=EDGE_LOOP('',(#1747,#1748,#1749,#1750));
#1752=FACE_OUTER_BOUND('',#1751,.F.);
#1753=ADVANCED_FACE('',(#1752),#1746,.T.);
#1754=CARTESIAN_POINT('',(0.E0,7.500000000014E0,0.E0));
#1755=DIRECTION('',(0.E0,-1.E0,0.E0));
#1756=DIRECTION('',(0.E0,0.E0,-1.E0));
#1757=AXIS2_PLACEMENT_3D('',#1754,#1755,#1756);
#1758=CONICAL_SURFACE('',#1757,4.049999999994E1,7.596375653207E1);
#1760=ORIENTED_EDGE('',*,*,#1759,.T.);
#1762=ORIENTED_EDGE('',*,*,#1761,.T.);
#1763=ORIENTED_EDGE('',*,*,#1685,.F.);
#1765=ORIENTED_EDGE('',*,*,#1764,.F.);
#1766=EDGE_LOOP('',(#1760,#1762,#1763,#1765));
#1767=FACE_OUTER_BOUND('',#1766,.F.);
#1768=ADVANCED_FACE('',(#1767),#1758,.T.);
#1769=CARTESIAN_POINT('',(0.E0,8.E0,0.E0));
#1770=DIRECTION('',(0.E0,1.E0,0.E0));
#1771=DIRECTION('',(1.E0,0.E0,0.E0));
#1772=AXIS2_PLACEMENT_3D('',#1769,#1770,#1771);
#1773=PLANE('',#1772);
#1774=ORIENTED_EDGE('',*,*,#1759,.F.);
#1776=ORIENTED_EDGE('',*,*,#1775,.F.);
#1777=EDGE_LOOP('',(#1774,#1776));
#1778=FACE_OUTER_BOUND('',#1777,.F.);
#1780=ORIENTED_EDGE('',*,*,#1779,.F.);
#1782=ORIENTED_EDGE('',*,*,#1781,.F.);
#1784=ORIENTED_EDGE('',*,*,#1783,.F.);
#1786=ORIENTED_EDGE('',*,*,#1785,.F.);
#1788=ORIENTED_EDGE('',*,*,#1787,.F.);
#1790=ORIENTED_EDGE('',*,*,#1789,.F.);
#1792=ORIENTED_EDGE('',*,*,#1791,.F.);
#1794=ORIENTED_EDGE('',*,*,#1793,.F.);
#1796=ORIENTED_EDGE('',*,*,#1795,.F.);
#1798=ORIENTED_EDGE('',*,*,#1797,.F.);
#1800=ORIENTED_EDGE('',*,*,#1799,.F.);
#1802=ORIENTED_EDGE('',*,*,#1801,.F.);
#1804=ORIENTED_EDGE('',*,*,#1803,.F.);
#1806=ORIENTED_EDGE('',*,*,#1805,.F.);
#1808=ORIENTED_EDGE('',*,*,#1807,.F.);
#1810=ORIENTED_EDGE('',*,*,#1809,.F.);
#1811=EDGE_LOOP('',(#1780,#1782,#1784,#1786,#1788,#1790,#1792,#1794,#1796,#1798,
#1800,#1802,#1804,#1806,#1808,#1810));
#1812=FACE_BOUND('',#1811,.F.);
#1813=ADVANCED_FACE('',(#1778,#1812),#1773,.T.);
#1814=CARTESIAN_POINT('',(0.E0,7.500000000014E0,0.E0));
#1815=DIRECTION('',(0.E0,-1.E0,0.E0));
#1816=DIRECTION('',(0.E0,0.E0,-1.E0));
#1817=AXIS2_PLACEMENT_3D('',#1814,#1815,#1816);
#1818=CONICAL_SURFACE('',#1817,4.049999999994E1,7.596375653207E1);
#1819=ORIENTED_EDGE('',*,*,#1775,.T.);
#1820=ORIENTED_EDGE('',*,*,#1764,.T.);
#1821=ORIENTED_EDGE('',*,*,#1687,.F.);
#1822=ORIENTED_EDGE('',*,*,#1761,.F.);
#1823=EDGE_LOOP('',(#1819,#1820,#1821,#1822));
#1824=FACE_OUTER_BOUND('',#1823,.F.);
#1825=ADVANCED_FACE('',(#1824),#1818,.T.);
#1826=CARTESIAN_POINT('',(-2.360003441496E1,6.750004635341E0,
-3.905923721725E-5));
#1827=DIRECTION('',(0.E0,1.E0,0.E0));
#1828=DIRECTION('',(0.E0,0.E0,-1.E0));
#1829=AXIS2_PLACEMENT_3D('',#1826,#1827,#1828);
#1830=CONICAL_SURFACE('',#1829,6.249962875735E0,4.499912870840E1);
#1831=ORIENTED_EDGE('',*,*,#1779,.T.);
#1833=ORIENTED_EDGE('',*,*,#1832,.T.);
#1835=ORIENTED_EDGE('',*,*,#1834,.T.);
#1837=ORIENTED_EDGE('',*,*,#1836,.T.);
#1839=ORIENTED_EDGE('',*,*,#1838,.T.);
#1841=ORIENTED_EDGE('',*,*,#1840,.T.);
#1842=EDGE_LOOP('',(#1831,#1833,#1835,#1837,#1839,#1841));
#1843=FACE_OUTER_BOUND('',#1842,.F.);
#1844=ADVANCED_FACE('',(#1843),#1830,.F.);
#1845=CARTESIAN_POINT('',(-2.53E1,7.8E0,2.048657460322E1));
#1846=DIRECTION('',(0.E0,0.E0,-1.E0));
#1847=DIRECTION('',(0.E0,1.E0,0.E0));
#1848=AXIS2_PLACEMENT_3D('',#1845,#1846,#1847);
#1849=CYLINDRICAL_SURFACE('',#1848,2.E-1);
#1850=ORIENTED_EDGE('',*,*,#1832,.F.);
#1851=ORIENTED_EDGE('',*,*,#1809,.T.);
#1853=ORIENTED_EDGE('',*,*,#1852,.T.);
#1855=ORIENTED_EDGE('',*,*,#1854,.F.);
#1856=EDGE_LOOP('',(#1850,#1851,#1853,#1855));
#1857=FACE_OUTER_BOUND('',#1856,.F.);
#1858=ADVANCED_FACE('',(#1857),#1849,.T.);
#1859=CARTESIAN_POINT('',(-2.53E1,7.8E0,2.048657460322E1));
#1860=DIRECTION('',(0.E0,0.E0,-1.E0));
#1861=DIRECTION('',(0.E0,1.E0,0.E0));
#1862=AXIS2_PLACEMENT_3D('',#1859,#1860,#1861);
#1863=CYLINDRICAL_SURFACE('',#1862,2.E-1);
#1864=ORIENTED_EDGE('',*,*,#1840,.F.);
#1866=ORIENTED_EDGE('',*,*,#1865,.F.);
#1868=ORIENTED_EDGE('',*,*,#1867,.F.);
#1869=ORIENTED_EDGE('',*,*,#1781,.T.);
#1870=EDGE_LOOP('',(#1864,#1866,#1868,#1869));
#1871=FACE_OUTER_BOUND('',#1870,.F.);
#1872=ADVANCED_FACE('',(#1871),#1863,.T.);
#1873=CARTESIAN_POINT('',(-2.01E1,7.8E0,-2.01E1));
#1874=DIRECTION('',(0.E0,-1.E0,0.E0));
#1875=DIRECTION('',(-9.985192800519E-1,0.E0,5.439896473953E-2));
#1876=AXIS2_PLACEMENT_3D('',#1873,#1874,#1875);
#1877=TOROIDAL_SURFACE('',#1876,5.2E0,2.E-1);
#1878=ORIENTED_EDGE('',*,*,#1807,.T.);
#1880=ORIENTED_EDGE('',*,*,#1879,.T.);
#1882=ORIENTED_EDGE('',*,*,#1881,.F.);
#1883=ORIENTED_EDGE('',*,*,#1852,.F.);
#1884=EDGE_LOOP('',(#1878,#1880,#1882,#1883));
#1885=FACE_OUTER_BOUND('',#1884,.F.);
#1886=ADVANCED_FACE('',(#1885),#1877,.T.);
#1887=CARTESIAN_POINT('',(-2.048657460322E1,7.8E0,-2.53E1));
#1888=DIRECTION('',(1.E0,0.E0,0.E0));
#1889=DIRECTION('',(0.E0,1.E0,0.E0));
#1890=AXIS2_PLACEMENT_3D('',#1887,#1888,#1889);
#1891=CYLINDRICAL_SURFACE('',#1890,2.E-1);
#1892=ORIENTED_EDGE('',*,*,#1805,.T.);
#1894=ORIENTED_EDGE('',*,*,#1893,.T.);
#1896=ORIENTED_EDGE('',*,*,#1895,.F.);
#1897=ORIENTED_EDGE('',*,*,#1879,.F.);
#1898=EDGE_LOOP('',(#1892,#1894,#1896,#1897));
#1899=FACE_OUTER_BOUND('',#1898,.F.);
#1900=ADVANCED_FACE('',(#1899),#1891,.T.);
#1901=CARTESIAN_POINT('',(2.01E1,7.8E0,-2.01E1));
#1902=DIRECTION('',(0.E0,-1.E0,0.E0));
#1903=DIRECTION('',(-5.439896473953E-2,0.E0,-9.985192800519E-1));
#1904=AXIS2_PLACEMENT_3D('',#1901,#1902,#1903);
#1905=TOROIDAL_SURFACE('',#1904,5.2E0,2.E-1);
#1906=ORIENTED_EDGE('',*,*,#1803,.T.);
#1908=ORIENTED_EDGE('',*,*,#1907,.T.);
#1910=ORIENTED_EDGE('',*,*,#1909,.F.);
#1911=ORIENTED_EDGE('',*,*,#1893,.F.);
#1912=EDGE_LOOP('',(#1906,#1908,#1910,#1911));
#1913=FACE_OUTER_BOUND('',#1912,.F.);
#1914=ADVANCED_FACE('',(#1913),#1905,.T.);
#1915=CARTESIAN_POINT('',(2.53E1,7.8E0,-2.048657460322E1));
#1916=DIRECTION('',(0.E0,0.E0,1.E0));
#1917=DIRECTION('',(0.E0,1.E0,0.E0));
#1918=AXIS2_PLACEMENT_3D('',#1915,#1916,#1917);
#1919=CYLINDRICAL_SURFACE('',#1918,2.E-1);
#1921=ORIENTED_EDGE('',*,*,#1920,.F.);
#1922=ORIENTED_EDGE('',*,*,#1907,.F.);
#1923=ORIENTED_EDGE('',*,*,#1801,.T.);
#1925=ORIENTED_EDGE('',*,*,#1924,.F.);
#1926=EDGE_LOOP('',(#1921,#1922,#1923,#1925));
#1927=FACE_OUTER_BOUND('',#1926,.F.);
#1928=ADVANCED_FACE('',(#1927),#1919,.T.);
#1929=CARTESIAN_POINT('',(2.51E1,8.E0,-1.46E1));
#1930=DIRECTION('',(1.E0,0.E0,0.E0));
#1931=DIRECTION('',(0.E0,0.E0,-1.E0));
#1932=AXIS2_PLACEMENT_3D('',#1929,#1930,#1931);
#1933=PLANE('',#1932);
#1934=ORIENTED_EDGE('',*,*,#1920,.T.);
#1936=ORIENTED_EDGE('',*,*,#1935,.T.);
#1938=ORIENTED_EDGE('',*,*,#1937,.T.);
#1940=ORIENTED_EDGE('',*,*,#1939,.F.);
#1941=EDGE_LOOP('',(#1934,#1936,#1938,#1940));
#1942=FACE_OUTER_BOUND('',#1941,.F.);
#1943=ADVANCED_FACE('',(#1942),#1933,.F.);
#1944=CARTESIAN_POINT('',(3.31E1,8.E0,-1.46E1));
#1945=DIRECTION('',(0.E0,0.E0,-1.E0));
#1946=DIRECTION('',(-1.E0,0.E0,0.E0));
#1947=AXIS2_PLACEMENT_3D('',#1944,#1945,#1946);
#1948=PLANE('',#1947);
#1950=ORIENTED_EDGE('',*,*,#1949,.T.);
#1952=ORIENTED_EDGE('',*,*,#1951,.T.);
#1954=ORIENTED_EDGE('',*,*,#1953,.T.);
#1955=ORIENTED_EDGE('',*,*,#1935,.F.);
#1956=EDGE_LOOP('',(#1950,#1952,#1954,#1955));
#1957=FACE_OUTER_BOUND('',#1956,.F.);
#1958=ADVANCED_FACE('',(#1957),#1948,.F.);
#1959=CARTESIAN_POINT('',(-1.867052764465E2,7.8E0,-1.48E1));
#1960=DIRECTION('',(1.E0,0.E0,0.E0));
#1961=DIRECTION('',(0.E0,1.E0,0.E0));
#1962=AXIS2_PLACEMENT_3D('',#1959,#1960,#1961);
#1963=CYLINDRICAL_SURFACE('',#1962,2.E-1);
#1964=ORIENTED_EDGE('',*,*,#1799,.T.);
#1966=ORIENTED_EDGE('',*,*,#1965,.T.);
#1967=ORIENTED_EDGE('',*,*,#1949,.F.);
#1968=ORIENTED_EDGE('',*,*,#1924,.T.);
#1969=EDGE_LOOP('',(#1964,#1966,#1967,#1968));
#1970=FACE_OUTER_BOUND('',#1969,.F.);
#1971=ADVANCED_FACE('',(#1970),#1963,.T.);
#1972=CARTESIAN_POINT('',(3.11E1,7.8E0,-1.26E1));
#1973=DIRECTION('',(0.E0,-1.E0,0.E0));
#1974=DIRECTION('',(-1.356451246383E-1,0.E0,-9.907574880675E-1));
#1975=AXIS2_PLACEMENT_3D('',#1972,#1973,#1974);
#1976=TOROIDAL_SURFACE('',#1975,2.2E0,2.E-1);
#1977=ORIENTED_EDGE('',*,*,#1797,.T.);
#1979=ORIENTED_EDGE('',*,*,#1978,.T.);
#1981=ORIENTED_EDGE('',*,*,#1980,.F.);
#1982=ORIENTED_EDGE('',*,*,#1965,.F.);
#1983=EDGE_LOOP('',(#1977,#1979,#1981,#1982));
#1984=FACE_OUTER_BOUND('',#1983,.F.);
#1985=ADVANCED_FACE('',(#1984),#1976,.T.);
#1986=CARTESIAN_POINT('',(3.33E1,7.8E0,-1.298657460322E1));
#1987=DIRECTION('',(0.E0,0.E0,1.E0));
#1988=DIRECTION('',(0.E0,1.E0,0.E0));
#1989=AXIS2_PLACEMENT_3D('',#1986,#1987,#1988);
#1990=CYLINDRICAL_SURFACE('',#1989,2.E-1);
#1991=ORIENTED_EDGE('',*,*,#1795,.T.);
#1993=ORIENTED_EDGE('',*,*,#1992,.T.);
#1995=ORIENTED_EDGE('',*,*,#1994,.F.);
#1996=ORIENTED_EDGE('',*,*,#1978,.F.);
#1997=EDGE_LOOP('',(#1991,#1993,#1995,#1996));
#1998=FACE_OUTER_BOUND('',#1997,.F.);
#1999=ADVANCED_FACE('',(#1998),#1990,.T.);
#2000=CARTESIAN_POINT('',(3.11E1,7.8E0,1.26E1));
#2001=DIRECTION('',(0.E0,-1.E0,0.E0));
#2002=DIRECTION('',(9.907574880675E-1,0.E0,-1.356451246383E-1));
#2003=AXIS2_PLACEMENT_3D('',#2000,#2001,#2002);
#2004=TOROIDAL_SURFACE('',#2003,2.2E0,2.E-1);
#2005=ORIENTED_EDGE('',*,*,#1793,.T.);
#2007=ORIENTED_EDGE('',*,*,#2006,.T.);
#2009=ORIENTED_EDGE('',*,*,#2008,.F.);
#2010=ORIENTED_EDGE('',*,*,#1992,.F.);
#2011=EDGE_LOOP('',(#2005,#2007,#2009,#2010));
#2012=FACE_OUTER_BOUND('',#2011,.F.);
#2013=ADVANCED_FACE('',(#2012),#2004,.T.);
#2014=CARTESIAN_POINT('',(3.148657460322E1,7.8E0,1.48E1));
#2015=DIRECTION('',(-1.E0,0.E0,0.E0));
#2016=DIRECTION('',(0.E0,1.E0,0.E0));
#2017=AXIS2_PLACEMENT_3D('',#2014,#2015,#2016);
#2018=CYLINDRICAL_SURFACE('',#2017,2.E-1);
#2020=ORIENTED_EDGE('',*,*,#2019,.F.);
#2021=ORIENTED_EDGE('',*,*,#2006,.F.);
#2022=ORIENTED_EDGE('',*,*,#1791,.T.);
#2024=ORIENTED_EDGE('',*,*,#2023,.F.);
#2025=EDGE_LOOP('',(#2020,#2021,#2022,#2024));
#2026=FACE_OUTER_BOUND('',#2025,.F.);
#2027=ADVANCED_FACE('',(#2026),#2018,.T.);
#2028=CARTESIAN_POINT('',(2.51E1,8.E0,1.46E1));
#2029=DIRECTION('',(0.E0,0.E0,1.E0));
#2030=DIRECTION('',(1.E0,0.E0,0.E0));
#2031=AXIS2_PLACEMENT_3D('',#2028,#2029,#2030);
#2032=PLANE('',#2031);
#2033=ORIENTED_EDGE('',*,*,#2019,.T.);
#2035=ORIENTED_EDGE('',*,*,#2034,.T.);
#2037=ORIENTED_EDGE('',*,*,#2036,.T.);
#2039=ORIENTED_EDGE('',*,*,#2038,.F.);
#2040=EDGE_LOOP('',(#2033,#2035,#2037,#2039));
#2041=FACE_OUTER_BOUND('',#2040,.F.);
#2042=ADVANCED_FACE('',(#2041),#2032,.F.);
#2043=CARTESIAN_POINT('',(2.51E1,8.E0,2.51E1));
#2044=DIRECTION('',(1.E0,0.E0,0.E0));
#2045=DIRECTION('',(0.E0,0.E0,-1.E0));
#2046=AXIS2_PLACEMENT_3D('',#2043,#2044,#2045);
#2047=PLANE('',#2046);
#2049=ORIENTED_EDGE('',*,*,#2048,.T.);
#2051=ORIENTED_EDGE('',*,*,#2050,.T.);
#2053=ORIENTED_EDGE('',*,*,#2052,.T.);
#2054=ORIENTED_EDGE('',*,*,#2034,.F.);
#2055=EDGE_LOOP('',(#2049,#2051,#2053,#2054));
#2056=FACE_OUTER_BOUND('',#2055,.F.);
#2057=ADVANCED_FACE('',(#2056),#2047,.F.);
#2058=CARTESIAN_POINT('',(2.53E1,7.8E0,-2.2545E2));
#2059=DIRECTION('',(0.E0,0.E0,1.E0));
#2060=DIRECTION('',(0.E0,1.E0,0.E0));
#2061=AXIS2_PLACEMENT_3D('',#2058,#2059,#2060);
#2062=CYLINDRICAL_SURFACE('',#2061,2.E-1);
#2063=ORIENTED_EDGE('',*,*,#1789,.T.);
#2065=ORIENTED_EDGE('',*,*,#2064,.T.);
#2066=ORIENTED_EDGE('',*,*,#2048,.F.);
#2067=ORIENTED_EDGE('',*,*,#2023,.T.);
#2068=EDGE_LOOP('',(#2063,#2065,#2066,#2067));
#2069=FACE_OUTER_BOUND('',#2068,.F.);
#2070=ADVANCED_FACE('',(#2069),#2062,.T.);
#2071=CARTESIAN_POINT('',(2.01E1,7.8E0,2.01E1));
#2072=DIRECTION('',(0.E0,-1.E0,0.E0));
#2073=DIRECTION('',(9.985192800519E-1,0.E0,-5.439896473953E-2));
#2074=AXIS2_PLACEMENT_3D('',#2071,#2072,#2073);
#2075=TOROIDAL_SURFACE('',#2074,5.2E0,2.E-1);
#2076=ORIENTED_EDGE('',*,*,#1787,.T.);
#2078=ORIENTED_EDGE('',*,*,#2077,.T.);
#2080=ORIENTED_EDGE('',*,*,#2079,.F.);
#2081=ORIENTED_EDGE('',*,*,#2064,.F.);
#2082=EDGE_LOOP('',(#2076,#2078,#2080,#2081));
#2083=FACE_OUTER_BOUND('',#2082,.F.);
#2084=ADVANCED_FACE('',(#2083),#2075,.T.);
#2085=CARTESIAN_POINT('',(2.048657460322E1,7.8E0,2.53E1));
#2086=DIRECTION('',(-1.E0,0.E0,0.E0));
#2087=DIRECTION('',(0.E0,1.E0,0.E0));
#2088=AXIS2_PLACEMENT_3D('',#2085,#2086,#2087);
#2089=CYLINDRICAL_SURFACE('',#2088,2.E-1);
#2090=ORIENTED_EDGE('',*,*,#1785,.T.);
#2092=ORIENTED_EDGE('',*,*,#2091,.T.);
#2094=ORIENTED_EDGE('',*,*,#2093,.F.);
#2095=ORIENTED_EDGE('',*,*,#2077,.F.);
#2096=EDGE_LOOP('',(#2090,#2092,#2094,#2095));
#2097=FACE_OUTER_BOUND('',#2096,.F.);
#2098=ADVANCED_FACE('',(#2097),#2089,.T.);
#2099=CARTESIAN_POINT('',(-2.01E1,7.8E0,2.01E1));
#2100=DIRECTION('',(0.E0,-1.E0,0.E0));
#2101=DIRECTION('',(5.439896473953E-2,0.E0,9.985192800519E-1));
#2102=AXIS2_PLACEMENT_3D('',#2099,#2100,#2101);
#2103=TOROIDAL_SURFACE('',#2102,5.2E0,2.E-1);
#2104=ORIENTED_EDGE('',*,*,#1783,.T.);
#2105=ORIENTED_EDGE('',*,*,#1867,.T.);
#2107=ORIENTED_EDGE('',*,*,#2106,.F.);
#2108=ORIENTED_EDGE('',*,*,#2091,.F.);
#2109=EDGE_LOOP('',(#2104,#2105,#2107,#2108));
#2110=FACE_OUTER_BOUND('',#2109,.F.);
#2111=ADVANCED_FACE('',(#2110),#2103,.T.);
#2112=CARTESIAN_POINT('',(-2.01E1,1.95806E1,2.01E1));
#2113=DIRECTION('',(0.E0,-1.E0,0.E0));
#2114=DIRECTION('',(0.E0,0.E0,1.E0));
#2115=AXIS2_PLACEMENT_3D('',#2112,#2113,#2114);
#2116=CYLINDRICAL_SURFACE('',#2115,5.E0);
#2117=ORIENTED_EDGE('',*,*,#2106,.T.);
#2119=ORIENTED_EDGE('',*,*,#2118,.T.);
#2121=ORIENTED_EDGE('',*,*,#2120,.T.);
#2123=ORIENTED_EDGE('',*,*,#2122,.F.);
#2124=EDGE_LOOP('',(#2117,#2119,#2121,#2123));
#2125=FACE_OUTER_BOUND('',#2124,.F.);
#2126=ADVANCED_FACE('',(#2125),#2116,.F.);
#2127=CARTESIAN_POINT('',(-2.51E1,8.E0,-2.51E1));
#2128=DIRECTION('',(-1.E0,0.E0,0.E0));
#2129=DIRECTION('',(0.E0,0.E0,1.E0));
#2130=AXIS2_PLACEMENT_3D('',#2127,#2128,#2129);
#2131=PLANE('',#2130);
#2132=ORIENTED_EDGE('',*,*,#1834,.F.);
#2133=ORIENTED_EDGE('',*,*,#1854,.T.);
#2135=ORIENTED_EDGE('',*,*,#2134,.T.);
#2137=ORIENTED_EDGE('',*,*,#2136,.T.);
#2138=EDGE_LOOP('',(#2132,#2133,#2135,#2137));
#2139=FACE_OUTER_BOUND('',#2138,.F.);
#2140=ADVANCED_FACE('',(#2139),#2131,.F.);
#2141=CARTESIAN_POINT('',(-2.51E1,8.E0,-2.51E1));
#2142=DIRECTION('',(-1.E0,0.E0,0.E0));
#2143=DIRECTION('',(0.E0,0.E0,1.E0));
#2144=AXIS2_PLACEMENT_3D('',#2141,#2142,#2143);
#2145=PLANE('',#2144);
#2146=ORIENTED_EDGE('',*,*,#1838,.F.);
#2148=ORIENTED_EDGE('',*,*,#2147,.T.);
#2149=ORIENTED_EDGE('',*,*,#2118,.F.);
#2150=ORIENTED_EDGE('',*,*,#1865,.T.);
#2151=EDGE_LOOP('',(#2146,#2148,#2149,#2150));
#2152=FACE_OUTER_BOUND('',#2151,.F.);
#2153=ADVANCED_FACE('',(#2152),#2145,.F.);
#2154=CARTESIAN_POINT('',(-2.01E1,1.95806E1,-2.01E1));
#2155=DIRECTION('',(0.E0,-1.E0,0.E0));
#2156=DIRECTION('',(-1.E0,0.E0,0.E0));
#2157=AXIS2_PLACEMENT_3D('',#2154,#2155,#2156);
#2158=CYLINDRICAL_SURFACE('',#2157,5.E0);
#2159=ORIENTED_EDGE('',*,*,#1881,.T.);
#2161=ORIENTED_EDGE('',*,*,#2160,.T.);
#2163=ORIENTED_EDGE('',*,*,#2162,.T.);
#2164=ORIENTED_EDGE('',*,*,#2134,.F.);
#2165=EDGE_LOOP('',(#2159,#2161,#2163,#2164));
#2166=FACE_OUTER_BOUND('',#2165,.F.);
#2167=ADVANCED_FACE('',(#2166),#2158,.F.);
#2168=CARTESIAN_POINT('',(2.51E1,8.E0,-2.51E1));
#2169=DIRECTION('',(0.E0,0.E0,-1.E0));
#2170=DIRECTION('',(-1.E0,0.E0,0.E0));
#2171=AXIS2_PLACEMENT_3D('',#2168,#2169,#2170);
#2172=PLANE('',#2171);
#2173=ORIENTED_EDGE('',*,*,#1895,.T.);
#2175=ORIENTED_EDGE('',*,*,#2174,.T.);
#2177=ORIENTED_EDGE('',*,*,#2176,.T.);
#2178=ORIENTED_EDGE('',*,*,#2160,.F.);
#2179=EDGE_LOOP('',(#2173,#2175,#2177,#2178));
#2180=FACE_OUTER_BOUND('',#2179,.F.);
#2181=ADVANCED_FACE('',(#2180),#2172,.F.);
#2182=CARTESIAN_POINT('',(2.01E1,1.95806E1,-2.01E1));
#2183=DIRECTION('',(0.E0,-1.E0,0.E0));
#2184=DIRECTION('',(0.E0,0.E0,-1.E0));
#2185=AXIS2_PLACEMENT_3D('',#2182,#2183,#2184);
#2186=CYLINDRICAL_SURFACE('',#2185,5.E0);
#2187=ORIENTED_EDGE('',*,*,#1909,.T.);
#2188=ORIENTED_EDGE('',*,*,#1939,.T.);
#2190=ORIENTED_EDGE('',*,*,#2189,.T.);
#2191=ORIENTED_EDGE('',*,*,#2174,.F.);
#2192=EDGE_LOOP('',(#2187,#2188,#2190,#2191));
#2193=FACE_OUTER_BOUND('',#2192,.F.);
#2194=ADVANCED_FACE('',(#2193),#2186,.F.);
#2195=CARTESIAN_POINT('',(0.E0,5.5E0,0.E0));
#2196=DIRECTION('',(0.E0,1.E0,0.E0));
#2197=DIRECTION('',(0.E0,0.E0,-1.E0));
#2198=AXIS2_PLACEMENT_3D('',#2195,#2196,#2197);
#2199=PLANE('',#2198);
#2201=ORIENTED_EDGE('',*,*,#2200,.T.);
#2202=ORIENTED_EDGE('',*,*,#2136,.F.);
#2203=ORIENTED_EDGE('',*,*,#2162,.F.);
#2204=ORIENTED_EDGE('',*,*,#2176,.F.);
#2205=ORIENTED_EDGE('',*,*,#2189,.F.);
#2206=ORIENTED_EDGE('',*,*,#1937,.F.);
#2207=ORIENTED_EDGE('',*,*,#1953,.F.);
#2209=ORIENTED_EDGE('',*,*,#2208,.F.);
#2211=ORIENTED_EDGE('',*,*,#2210,.F.);
#2213=ORIENTED_EDGE('',*,*,#2212,.F.);
#2214=ORIENTED_EDGE('',*,*,#2036,.F.);
#2215=ORIENTED_EDGE('',*,*,#2052,.F.);
#2217=ORIENTED_EDGE('',*,*,#2216,.F.);
#2219=ORIENTED_EDGE('',*,*,#2218,.F.);
#2220=ORIENTED_EDGE('',*,*,#2120,.F.);
#2221=ORIENTED_EDGE('',*,*,#2147,.F.);
#2223=ORIENTED_EDGE('',*,*,#2222,.T.);
#2225=ORIENTED_EDGE('',*,*,#2224,.T.);
#2226=EDGE_LOOP('',(#2201,#2202,#2203,#2204,#2205,#2206,#2207,#2209,#2211,#2213,
#2214,#2215,#2217,#2219,#2220,#2221,#2223,#2225));
#2227=FACE_OUTER_BOUND('',#2226,.F.);
#2229=ORIENTED_EDGE('',*,*,#2228,.F.);
#2231=ORIENTED_EDGE('',*,*,#2230,.F.);
#2232=EDGE_LOOP('',(#2229,#2231));
#2233=FACE_BOUND('',#2232,.F.);
#2235=ORIENTED_EDGE('',*,*,#2234,.F.);
#2237=ORIENTED_EDGE('',*,*,#2236,.F.);
#2238=EDGE_LOOP('',(#2235,#2237));
#2239=FACE_BOUND('',#2238,.F.);
#2241=ORIENTED_EDGE('',*,*,#2240,.F.);
#2243=ORIENTED_EDGE('',*,*,#2242,.F.);
#2244=EDGE_LOOP('',(#2241,#2243));
#2245=FACE_BOUND('',#2244,.F.);
#2247=ORIENTED_EDGE('',*,*,#2246,.F.);
#2249=ORIENTED_EDGE('',*,*,#2248,.F.);
#2250=EDGE_LOOP('',(#2247,#2249));
#2251=FACE_BOUND('',#2250,.F.);
#2253=ORIENTED_EDGE('',*,*,#2252,.F.);
#2255=ORIENTED_EDGE('',*,*,#2254,.F.);
#2256=EDGE_LOOP('',(#2253,#2255));
#2257=FACE_BOUND('',#2256,.F.);
#2259=ORIENTED_EDGE('',*,*,#2258,.F.);
#2261=ORIENTED_EDGE('',*,*,#2260,.F.);
#2262=EDGE_LOOP('',(#2259,#2261));
#2263=FACE_BOUND('',#2262,.F.);
#2265=ORIENTED_EDGE('',*,*,#2264,.F.);
#2267=ORIENTED_EDGE('',*,*,#2266,.F.);
#2268=EDGE_LOOP('',(#2265,#2267));
#2269=FACE_BOUND('',#2268,.F.);
#2271=ORIENTED_EDGE('',*,*,#2270,.F.);
#2273=ORIENTED_EDGE('',*,*,#2272,.F.);
#2274=EDGE_LOOP('',(#2271,#2273));
#2275=FACE_BOUND('',#2274,.F.);
#2277=ORIENTED_EDGE('',*,*,#2276,.F.);
#2279=ORIENTED_EDGE('',*,*,#2278,.F.);
#2280=EDGE_LOOP('',(#2277,#2279));
#2281=FACE_BOUND('',#2280,.F.);
#2283=ORIENTED_EDGE('',*,*,#2282,.F.);
#2285=ORIENTED_EDGE('',*,*,#2284,.F.);
#2286=EDGE_LOOP('',(#2283,#2285));
#2287=FACE_BOUND('',#2286,.F.);
#2289=ORIENTED_EDGE('',*,*,#2288,.F.);
#2291=ORIENTED_EDGE('',*,*,#2290,.F.);
#2292=EDGE_LOOP('',(#2289,#2291));
#2293=FACE_BOUND('',#2292,.F.);
#2295=ORIENTED_EDGE('',*,*,#2294,.F.);
#2297=ORIENTED_EDGE('',*,*,#2296,.F.);
#2298=EDGE_LOOP('',(#2295,#2297));
#2299=FACE_BOUND('',#2298,.F.);
#2301=ORIENTED_EDGE('',*,*,#2300,.F.);
#2303=ORIENTED_EDGE('',*,*,#2302,.F.);
#2305=ORIENTED_EDGE('',*,*,#2304,.F.);
#2307=ORIENTED_EDGE('',*,*,#2306,.F.);
#2309=ORIENTED_EDGE('',*,*,#2308,.F.);
#2311=ORIENTED_EDGE('',*,*,#2310,.F.);
#2313=ORIENTED_EDGE('',*,*,#2312,.F.);
#2315=ORIENTED_EDGE('',*,*,#2314,.F.);
#2316=EDGE_LOOP('',(#2301,#2303,#2305,#2307,#2309,#2311,#2313,#2315));
#2317=FACE_BOUND('',#2316,.F.);
#2318=ADVANCED_FACE('',(#2227,#2233,#2239,#2245,#2251,#2257,#2263,#2269,#2275,
#2281,#2287,#2293,#2299,#2317),#2199,.T.);
#2319=CARTESIAN_POINT('',(1.49E1,8.E0,1.49E1));
#2320=DIRECTION('',(0.E0,0.E0,-1.E0));
#2321=DIRECTION('',(-1.E0,0.E0,0.E0));
#2322=AXIS2_PLACEMENT_3D('',#2319,#2320,#2321);
#2323=PLANE('',#2322);
#2325=ORIENTED_EDGE('',*,*,#2324,.T.);
#2327=ORIENTED_EDGE('',*,*,#2326,.T.);
#2329=ORIENTED_EDGE('',*,*,#2328,.T.);
#2330=ORIENTED_EDGE('',*,*,#2300,.T.);
#2331=EDGE_LOOP('',(#2325,#2327,#2329,#2330));
#2332=FACE_OUTER_BOUND('',#2331,.F.);
#2333=ADVANCED_FACE('',(#2332),#2323,.F.);
#2334=CARTESIAN_POINT('',(-1.39E1,-1.10806E1,1.39E1));
#2335=DIRECTION('',(0.E0,1.E0,0.E0));
#2336=DIRECTION('',(-1.E0,0.E0,0.E0));
#2337=AXIS2_PLACEMENT_3D('',#2334,#2335,#2336);
#2338=CYLINDRICAL_SURFACE('',#2337,1.E0);
#2340=ORIENTED_EDGE('',*,*,#2339,.T.);
#2341=ORIENTED_EDGE('',*,*,#2324,.F.);
#2342=ORIENTED_EDGE('',*,*,#2314,.T.);
#2344=ORIENTED_EDGE('',*,*,#2343,.T.);
#2345=EDGE_LOOP('',(#2340,#2341,#2342,#2344));
#2346=FACE_OUTER_BOUND('',#2345,.F.);
#2347=ADVANCED_FACE('',(#2346),#2338,.T.);
#2348=CARTESIAN_POINT('',(0.E0,8.5E0,0.E0));
#2349=DIRECTION('',(0.E0,1.E0,0.E0));
#2350=DIRECTION('',(0.E0,0.E0,-1.E0));
#2351=AXIS2_PLACEMENT_3D('',#2348,#2349,#2350);
#2352=PLANE('',#2351);
#2353=ORIENTED_EDGE('',*,*,#2339,.F.);
#2355=ORIENTED_EDGE('',*,*,#2354,.F.);
#2357=ORIENTED_EDGE('',*,*,#2356,.F.);
#2359=ORIENTED_EDGE('',*,*,#2358,.F.);
#2361=ORIENTED_EDGE('',*,*,#2360,.F.);
#2363=ORIENTED_EDGE('',*,*,#2362,.F.);
#2365=ORIENTED_EDGE('',*,*,#2364,.F.);
#2366=ORIENTED_EDGE('',*,*,#2326,.F.);
#2367=EDGE_LOOP('',(#2353,#2355,#2357,#2359,#2361,#2363,#2365,#2366));
#2368=FACE_OUTER_BOUND('',#2367,.F.);
#2369=ADVANCED_FACE('',(#2368),#2352,.T.);
#2370=CARTESIAN_POINT('',(-1.49E1,8.E0,1.49E1));
#2371=DIRECTION('',(1.E0,0.E0,0.E0));
#2372=DIRECTION('',(0.E0,0.E0,-1.E0));
#2373=AXIS2_PLACEMENT_3D('',#2370,#2371,#2372);
#2374=PLANE('',#2373);
#2375=ORIENTED_EDGE('',*,*,#2343,.F.);
#2376=ORIENTED_EDGE('',*,*,#2312,.T.);
#2378=ORIENTED_EDGE('',*,*,#2377,.F.);
#2379=ORIENTED_EDGE('',*,*,#2354,.T.);
#2380=EDGE_LOOP('',(#2375,#2376,#2378,#2379));
#2381=FACE_OUTER_BOUND('',#2380,.F.);
#2382=ADVANCED_FACE('',(#2381),#2374,.F.);
#2383=CARTESIAN_POINT('',(-1.39E1,1.95806E1,-1.39E1));
#2384=DIRECTION('',(0.E0,-1.E0,0.E0));
#2385=DIRECTION('',(-1.E0,0.E0,0.E0));
#2386=AXIS2_PLACEMENT_3D('',#2383,#2384,#2385);
#2387=CYLINDRICAL_SURFACE('',#2386,1.E0);
#2389=ORIENTED_EDGE('',*,*,#2388,.F.);
#2390=ORIENTED_EDGE('',*,*,#2356,.T.);
#2391=ORIENTED_EDGE('',*,*,#2377,.T.);
#2392=ORIENTED_EDGE('',*,*,#2310,.T.);
#2393=EDGE_LOOP('',(#2389,#2390,#2391,#2392));
#2394=FACE_OUTER_BOUND('',#2393,.F.);
#2395=ADVANCED_FACE('',(#2394),#2387,.T.);
#2396=CARTESIAN_POINT('',(-1.49E1,8.E0,-1.49E1));
#2397=DIRECTION('',(0.E0,0.E0,1.E0));
#2398=DIRECTION('',(1.E0,0.E0,0.E0));
#2399=AXIS2_PLACEMENT_3D('',#2396,#2397,#2398);
#2400=PLANE('',#2399);
#2402=ORIENTED_EDGE('',*,*,#2401,.F.);
#2403=ORIENTED_EDGE('',*,*,#2358,.T.);
#2404=ORIENTED_EDGE('',*,*,#2388,.T.);
#2405=ORIENTED_EDGE('',*,*,#2308,.T.);
#2406=EDGE_LOOP('',(#2402,#2403,#2404,#2405));
#2407=FACE_OUTER_BOUND('',#2406,.F.);
#2408=ADVANCED_FACE('',(#2407),#2400,.F.);
#2409=CARTESIAN_POINT('',(1.39E1,1.95806E1,-1.39E1));
#2410=DIRECTION('',(0.E0,-1.E0,0.E0));
#2411=DIRECTION('',(0.E0,0.E0,-1.E0));
#2412=AXIS2_PLACEMENT_3D('',#2409,#2410,#2411);
#2413=CYLINDRICAL_SURFACE('',#2412,1.E0);
#2415=ORIENTED_EDGE('',*,*,#2414,.F.);
#2416=ORIENTED_EDGE('',*,*,#2360,.T.);
#2417=ORIENTED_EDGE('',*,*,#2401,.T.);
#2418=ORIENTED_EDGE('',*,*,#2306,.T.);
#2419=EDGE_LOOP('',(#2415,#2416,#2417,#2418));
#2420=FACE_OUTER_BOUND('',#2419,.F.);
#2421=ADVANCED_FACE('',(#2420),#2413,.T.);
#2422=CARTESIAN_POINT('',(1.49E1,8.E0,-1.49E1));
#2423=DIRECTION('',(-1.E0,0.E0,0.E0));
#2424=DIRECTION('',(0.E0,0.E0,1.E0));
#2425=AXIS2_PLACEMENT_3D('',#2422,#2423,#2424);
#2426=PLANE('',#2425);
#2428=ORIENTED_EDGE('',*,*,#2427,.F.);
#2429=ORIENTED_EDGE('',*,*,#2362,.T.);
#2430=ORIENTED_EDGE('',*,*,#2414,.T.);
#2431=ORIENTED_EDGE('',*,*,#2304,.T.);
#2432=EDGE_LOOP('',(#2428,#2429,#2430,#2431));
#2433=FACE_OUTER_BOUND('',#2432,.F.);
#2434=ADVANCED_FACE('',(#2433),#2426,.F.);
#2435=CARTESIAN_POINT('',(1.39E1,1.95806E1,1.39E1));
#2436=DIRECTION('',(0.E0,-1.E0,0.E0));
#2437=DIRECTION('',(1.E0,0.E0,0.E0));
#2438=AXIS2_PLACEMENT_3D('',#2435,#2436,#2437);
#2439=CYLINDRICAL_SURFACE('',#2438,1.E0);
#2440=ORIENTED_EDGE('',*,*,#2328,.F.);
#2441=ORIENTED_EDGE('',*,*,#2364,.T.);
#2442=ORIENTED_EDGE('',*,*,#2427,.T.);
#2443=ORIENTED_EDGE('',*,*,#2302,.T.);
#2444=EDGE_LOOP('',(#2440,#2441,#2442,#2443));
#2445=FACE_OUTER_BOUND('',#2444,.F.);
#2446=ADVANCED_FACE('',(#2445),#2439,.T.);
#2447=CARTESIAN_POINT('',(1.E1,5.5E0,2.15E1));
#2448=DIRECTION('',(0.E0,-1.E0,0.E0));
#2449=DIRECTION('',(1.E0,0.E0,0.E0));
#2450=AXIS2_PLACEMENT_3D('',#2447,#2448,#2449);
#2451=CYLINDRICAL_SURFACE('',#2450,1.5E0);
#2452=ORIENTED_EDGE('',*,*,#1559,.F.);
#2454=ORIENTED_EDGE('',*,*,#2453,.F.);
#2455=ORIENTED_EDGE('',*,*,#2228,.T.);
#2457=ORIENTED_EDGE('',*,*,#2456,.T.);
#2458=EDGE_LOOP('',(#2452,#2454,#2455,#2457));
#2459=FACE_OUTER_BOUND('',#2458,.F.);
#2460=ADVANCED_FACE('',(#2459),#2451,.F.);
#2461=CARTESIAN_POINT('',(1.E1,5.5E0,2.15E1));
#2462=DIRECTION('',(0.E0,-1.E0,0.E0));
#2463=DIRECTION('',(1.E0,0.E0,0.E0));
#2464=AXIS2_PLACEMENT_3D('',#2461,#2462,#2463);
#2465=CYLINDRICAL_SURFACE('',#2464,1.5E0);
#2466=ORIENTED_EDGE('',*,*,#1561,.F.);
#2467=ORIENTED_EDGE('',*,*,#2456,.F.);
#2468=ORIENTED_EDGE('',*,*,#2230,.T.);
#2469=ORIENTED_EDGE('',*,*,#2453,.T.);
#2470=EDGE_LOOP('',(#2466,#2467,#2468,#2469));
#2471=FACE_OUTER_BOUND('',#2470,.F.);
#2472=ADVANCED_FACE('',(#2471),#2465,.F.);
#2473=CARTESIAN_POINT('',(-1.E1,5.5E0,2.15E1));
#2474=DIRECTION('',(0.E0,-1.E0,0.E0));
#2475=DIRECTION('',(1.E0,0.E0,0.E0));
#2476=AXIS2_PLACEMENT_3D('',#2473,#2474,#2475);
#2477=CYLINDRICAL_SURFACE('',#2476,1.5E0);
#2478=ORIENTED_EDGE('',*,*,#1565,.F.);
#2480=ORIENTED_EDGE('',*,*,#2479,.F.);
#2481=ORIENTED_EDGE('',*,*,#2234,.T.);
#2483=ORIENTED_EDGE('',*,*,#2482,.T.);
#2484=EDGE_LOOP('',(#2478,#2480,#2481,#2483));
#2485=FACE_OUTER_BOUND('',#2484,.F.);
#2486=ADVANCED_FACE('',(#2485),#2477,.F.);
#2487=CARTESIAN_POINT('',(-1.E1,5.5E0,2.15E1));
#2488=DIRECTION('',(0.E0,-1.E0,0.E0));
#2489=DIRECTION('',(1.E0,0.E0,0.E0));
#2490=AXIS2_PLACEMENT_3D('',#2487,#2488,#2489);
#2491=CYLINDRICAL_SURFACE('',#2490,1.5E0);
#2492=ORIENTED_EDGE('',*,*,#1567,.F.);
#2493=ORIENTED_EDGE('',*,*,#2482,.F.);
#2494=ORIENTED_EDGE('',*,*,#2236,.T.);
#2495=ORIENTED_EDGE('',*,*,#2479,.T.);
#2496=EDGE_LOOP('',(#2492,#2493,#2494,#2495));
#2497=FACE_OUTER_BOUND('',#2496,.F.);
#2498=ADVANCED_FACE('',(#2497),#2491,.F.);
#2499=CARTESIAN_POINT('',(2.15E1,5.5E0,-1.E1));
#2500=DIRECTION('',(0.E0,-1.E0,0.E0));
#2501=DIRECTION('',(0.E0,0.E0,-1.E0));
#2502=AXIS2_PLACEMENT_3D('',#2499,#2500,#2501);
#2503=CYLINDRICAL_SURFACE('',#2502,1.5E0);
#2505=ORIENTED_EDGE('',*,*,#2504,.F.);
#2506=ORIENTED_EDGE('',*,*,#2240,.T.);
#2508=ORIENTED_EDGE('',*,*,#2507,.T.);
#2509=ORIENTED_EDGE('',*,*,#1571,.F.);
#2510=EDGE_LOOP('',(#2505,#2506,#2508,#2509));
#2511=FACE_OUTER_BOUND('',#2510,.F.);
#2512=ADVANCED_FACE('',(#2511),#2503,.F.);
#2513=CARTESIAN_POINT('',(2.15E1,5.5E0,-1.E1));
#2514=DIRECTION('',(0.E0,-1.E0,0.E0));
#2515=DIRECTION('',(0.E0,0.E0,-1.E0));
#2516=AXIS2_PLACEMENT_3D('',#2513,#2514,#2515);
#2517=CYLINDRICAL_SURFACE('',#2516,1.5E0);
#2518=ORIENTED_EDGE('',*,*,#2504,.T.);
#2519=ORIENTED_EDGE('',*,*,#1573,.F.);
#2520=ORIENTED_EDGE('',*,*,#2507,.F.);
#2521=ORIENTED_EDGE('',*,*,#2242,.T.);
#2522=EDGE_LOOP('',(#2518,#2519,#2520,#2521));
#2523=FACE_OUTER_BOUND('',#2522,.F.);
#2524=ADVANCED_FACE('',(#2523),#2517,.F.);
#2525=CARTESIAN_POINT('',(2.15E1,5.5E0,1.E1));
#2526=DIRECTION('',(0.E0,-1.E0,0.E0));
#2527=DIRECTION('',(0.E0,0.E0,-1.E0));
#2528=AXIS2_PLACEMENT_3D('',#2525,#2526,#2527);
#2529=CYLINDRICAL_SURFACE('',#2528,1.5E0);
#2531=ORIENTED_EDGE('',*,*,#2530,.F.);
#2532=ORIENTED_EDGE('',*,*,#2246,.T.);
#2534=ORIENTED_EDGE('',*,*,#2533,.T.);
#2535=ORIENTED_EDGE('',*,*,#1577,.F.);
#2536=EDGE_LOOP('',(#2531,#2532,#2534,#2535));
#2537=FACE_OUTER_BOUND('',#2536,.F.);
#2538=ADVANCED_FACE('',(#2537),#2529,.F.);
#2539=CARTESIAN_POINT('',(2.15E1,5.5E0,1.E1));
#2540=DIRECTION('',(0.E0,-1.E0,0.E0));
#2541=DIRECTION('',(0.E0,0.E0,-1.E0));
#2542=AXIS2_PLACEMENT_3D('',#2539,#2540,#2541);
#2543=CYLINDRICAL_SURFACE('',#2542,1.5E0);
#2544=ORIENTED_EDGE('',*,*,#2530,.T.);
#2545=ORIENTED_EDGE('',*,*,#1579,.F.);
#2546=ORIENTED_EDGE('',*,*,#2533,.F.);
#2547=ORIENTED_EDGE('',*,*,#2248,.T.);
#2548=EDGE_LOOP('',(#2544,#2545,#2546,#2547));
#2549=FACE_OUTER_BOUND('',#2548,.F.);
#2550=ADVANCED_FACE('',(#2549),#2543,.F.);
#2551=CARTESIAN_POINT('',(-1.E1,5.5E0,-2.15E1));
#2552=DIRECTION('',(0.E0,-1.E0,0.E0));
#2553=DIRECTION('',(-1.E0,0.E0,0.E0));
#2554=AXIS2_PLACEMENT_3D('',#2551,#2552,#2553);
#2555=CYLINDRICAL_SURFACE('',#2554,1.5E0);
#2557=ORIENTED_EDGE('',*,*,#2556,.F.);
#2558=ORIENTED_EDGE('',*,*,#2252,.T.);
#2560=ORIENTED_EDGE('',*,*,#2559,.T.);
#2561=ORIENTED_EDGE('',*,*,#1583,.F.);
#2562=EDGE_LOOP('',(#2557,#2558,#2560,#2561));
#2563=FACE_OUTER_BOUND('',#2562,.F.);
#2564=ADVANCED_FACE('',(#2563),#2555,.F.);
#2565=CARTESIAN_POINT('',(-1.E1,5.5E0,-2.15E1));
#2566=DIRECTION('',(0.E0,-1.E0,0.E0));
#2567=DIRECTION('',(-1.E0,0.E0,0.E0));
#2568=AXIS2_PLACEMENT_3D('',#2565,#2566,#2567);
#2569=CYLINDRICAL_SURFACE('',#2568,1.5E0);
#2570=ORIENTED_EDGE('',*,*,#2556,.T.);
#2571=ORIENTED_EDGE('',*,*,#1585,.F.);
#2572=ORIENTED_EDGE('',*,*,#2559,.F.);
#2573=ORIENTED_EDGE('',*,*,#2254,.T.);
#2574=EDGE_LOOP('',(#2570,#2571,#2572,#2573));
#2575=FACE_OUTER_BOUND('',#2574,.F.);
#2576=ADVANCED_FACE('',(#2575),#2569,.F.);
#2577=CARTESIAN_POINT('',(1.E1,5.5E0,-2.15E1));
#2578=DIRECTION('',(0.E0,-1.E0,0.E0));
#2579=DIRECTION('',(-1.E0,0.E0,0.E0));
#2580=AXIS2_PLACEMENT_3D('',#2577,#2578,#2579);
#2581=CYLINDRICAL_SURFACE('',#2580,1.5E0);
#2583=ORIENTED_EDGE('',*,*,#2582,.F.);
#2584=ORIENTED_EDGE('',*,*,#2258,.T.);
#2586=ORIENTED_EDGE('',*,*,#2585,.T.);
#2587=ORIENTED_EDGE('',*,*,#1589,.F.);
#2588=EDGE_LOOP('',(#2583,#2584,#2586,#2587));
#2589=FACE_OUTER_BOUND('',#2588,.F.);
#2590=ADVANCED_FACE('',(#2589),#2581,.F.);
#2591=CARTESIAN_POINT('',(1.E1,5.5E0,-2.15E1));
#2592=DIRECTION('',(0.E0,-1.E0,0.E0));
#2593=DIRECTION('',(-1.E0,0.E0,0.E0));
#2594=AXIS2_PLACEMENT_3D('',#2591,#2592,#2593);
#2595=CYLINDRICAL_SURFACE('',#2594,1.5E0);
#2596=ORIENTED_EDGE('',*,*,#2582,.T.);
#2597=ORIENTED_EDGE('',*,*,#1591,.F.);
#2598=ORIENTED_EDGE('',*,*,#2585,.F.);
#2599=ORIENTED_EDGE('',*,*,#2260,.T.);
#2600=EDGE_LOOP('',(#2596,#2597,#2598,#2599));
#2601=FACE_OUTER_BOUND('',#2600,.F.);
#2602=ADVANCED_FACE('',(#2601),#2595,.F.);
#2603=CARTESIAN_POINT('',(-2.15E1,5.5E0,1.E1));
#2604=DIRECTION('',(0.E0,-1.E0,0.E0));
#2605=DIRECTION('',(0.E0,0.E0,1.E0));
#2606=AXIS2_PLACEMENT_3D('',#2603,#2604,#2605);
#2607=CYLINDRICAL_SURFACE('',#2606,1.5E0);
#2609=ORIENTED_EDGE('',*,*,#2608,.F.);
#2610=ORIENTED_EDGE('',*,*,#2264,.T.);
#2612=ORIENTED_EDGE('',*,*,#2611,.T.);
#2613=ORIENTED_EDGE('',*,*,#1595,.F.);
#2614=EDGE_LOOP('',(#2609,#2610,#2612,#2613));
#2615=FACE_OUTER_BOUND('',#2614,.F.);
#2616=ADVANCED_FACE('',(#2615),#2607,.F.);
#2617=CARTESIAN_POINT('',(-2.15E1,5.5E0,1.E1));
#2618=DIRECTION('',(0.E0,-1.E0,0.E0));
#2619=DIRECTION('',(0.E0,0.E0,1.E0));
#2620=AXIS2_PLACEMENT_3D('',#2617,#2618,#2619);
#2621=CYLINDRICAL_SURFACE('',#2620,1.5E0);
#2622=ORIENTED_EDGE('',*,*,#2608,.T.);
#2623=ORIENTED_EDGE('',*,*,#1597,.F.);
#2624=ORIENTED_EDGE('',*,*,#2611,.F.);
#2625=ORIENTED_EDGE('',*,*,#2266,.T.);
#2626=EDGE_LOOP('',(#2622,#2623,#2624,#2625));
#2627=FACE_OUTER_BOUND('',#2626,.F.);
#2628=ADVANCED_FACE('',(#2627),#2621,.F.);
#2629=CARTESIAN_POINT('',(-2.15E1,5.5E0,-1.E1));
#2630=DIRECTION('',(0.E0,-1.E0,0.E0));
#2631=DIRECTION('',(0.E0,0.E0,1.E0));
#2632=AXIS2_PLACEMENT_3D('',#2629,#2630,#2631);
#2633=CYLINDRICAL_SURFACE('',#2632,1.5E0);
#2635=ORIENTED_EDGE('',*,*,#2634,.F.);
#2636=ORIENTED_EDGE('',*,*,#2270,.T.);
#2638=ORIENTED_EDGE('',*,*,#2637,.T.);
#2639=ORIENTED_EDGE('',*,*,#1601,.F.);
#2640=EDGE_LOOP('',(#2635,#2636,#2638,#2639));
#2641=FACE_OUTER_BOUND('',#2640,.F.);
#2642=ADVANCED_FACE('',(#2641),#2633,.F.);
#2643=CARTESIAN_POINT('',(-2.15E1,5.5E0,-1.E1));
#2644=DIRECTION('',(0.E0,-1.E0,0.E0));
#2645=DIRECTION('',(0.E0,0.E0,1.E0));
#2646=AXIS2_PLACEMENT_3D('',#2643,#2644,#2645);
#2647=CYLINDRICAL_SURFACE('',#2646,1.5E0);
#2648=ORIENTED_EDGE('',*,*,#2634,.T.);
#2649=ORIENTED_EDGE('',*,*,#1603,.F.);
#2650=ORIENTED_EDGE('',*,*,#2637,.F.);
#2651=ORIENTED_EDGE('',*,*,#2272,.T.);
#2652=EDGE_LOOP('',(#2648,#2649,#2650,#2651));
#2653=FACE_OUTER_BOUND('',#2652,.F.);
#2654=ADVANCED_FACE('',(#2653),#2647,.F.);
#2655=CARTESIAN_POINT('',(-2.E1,9.8175E0,-2.E1));
#2656=DIRECTION('',(0.E0,-1.E0,0.E0));
#2657=DIRECTION('',(-1.E0,0.E0,0.E0));
#2658=AXIS2_PLACEMENT_3D('',#2655,#2656,#2657);
#2659=CYLINDRICAL_SURFACE('',#2658,1.3E0);
#2660=ORIENTED_EDGE('',*,*,#2276,.T.);
#2662=ORIENTED_EDGE('',*,*,#2661,.T.);
#2664=ORIENTED_EDGE('',*,*,#2663,.F.);
#2666=ORIENTED_EDGE('',*,*,#2665,.F.);
#2667=EDGE_LOOP('',(#2660,#2662,#2664,#2666));
#2668=FACE_OUTER_BOUND('',#2667,.F.);
#2669=ADVANCED_FACE('',(#2668),#2659,.F.);
#2670=CARTESIAN_POINT('',(-2.E1,9.8175E0,-2.E1));
#2671=DIRECTION('',(0.E0,-1.E0,0.E0));
#2672=DIRECTION('',(-1.E0,0.E0,0.E0));
#2673=AXIS2_PLACEMENT_3D('',#2670,#2671,#2672);
#2674=CYLINDRICAL_SURFACE('',#2673,1.3E0);
#2675=ORIENTED_EDGE('',*,*,#2278,.T.);
#2676=ORIENTED_EDGE('',*,*,#2665,.T.);
#2678=ORIENTED_EDGE('',*,*,#2677,.T.);
#2679=ORIENTED_EDGE('',*,*,#2661,.F.);
#2680=EDGE_LOOP('',(#2675,#2676,#2678,#2679));
#2681=FACE_OUTER_BOUND('',#2680,.F.);
#2682=ADVANCED_FACE('',(#2681),#2674,.F.);
#2683=CARTESIAN_POINT('',(-2.E1,3.5E0,-2.E1));
#2684=DIRECTION('',(0.E0,-1.E0,0.E0));
#2685=DIRECTION('',(-1.E0,0.E0,0.E0));
#2686=AXIS2_PLACEMENT_3D('',#2683,#2684,#2685);
#2687=PLANE('',#2686);
#2689=ORIENTED_EDGE('',*,*,#2688,.F.);
#2691=ORIENTED_EDGE('',*,*,#2690,.T.);
#2692=EDGE_LOOP('',(#2689,#2691));
#2693=FACE_OUTER_BOUND('',#2692,.F.);
#2694=ORIENTED_EDGE('',*,*,#2677,.F.);
#2695=ORIENTED_EDGE('',*,*,#2663,.T.);
#2696=EDGE_LOOP('',(#2694,#2695));
#2697=FACE_BOUND('',#2696,.F.);
#2698=ADVANCED_FACE('',(#2693,#2697),#2687,.T.);
#2699=CARTESIAN_POINT('',(-2.E1,9.8175E0,-2.E1));
#2700=DIRECTION('',(0.E0,-1.E0,0.E0));
#2701=DIRECTION('',(-1.E0,0.E0,0.E0));
#2702=AXIS2_PLACEMENT_3D('',#2699,#2700,#2701);
#2703=CYLINDRICAL_SURFACE('',#2702,1.99E0);
#2704=ORIENTED_EDGE('',*,*,#1607,.F.);
#2706=ORIENTED_EDGE('',*,*,#2705,.F.);
#2707=ORIENTED_EDGE('',*,*,#2688,.T.);
#2709=ORIENTED_EDGE('',*,*,#2708,.T.);
#2710=EDGE_LOOP('',(#2704,#2706,#2707,#2709));
#2711=FACE_OUTER_BOUND('',#2710,.F.);
#2712=ADVANCED_FACE('',(#2711),#2703,.F.);
#2713=CARTESIAN_POINT('',(-2.E1,9.8175E0,-2.E1));
#2714=DIRECTION('',(0.E0,-1.E0,0.E0));
#2715=DIRECTION('',(-1.E0,0.E0,0.E0));
#2716=AXIS2_PLACEMENT_3D('',#2713,#2714,#2715);
#2717=CYLINDRICAL_SURFACE('',#2716,1.99E0);
#2718=ORIENTED_EDGE('',*,*,#1609,.F.);
#2719=ORIENTED_EDGE('',*,*,#2708,.F.);
#2720=ORIENTED_EDGE('',*,*,#2690,.F.);
#2721=ORIENTED_EDGE('',*,*,#2705,.T.);
#2722=EDGE_LOOP('',(#2718,#2719,#2720,#2721));
#2723=FACE_OUTER_BOUND('',#2722,.F.);
#2724=ADVANCED_FACE('',(#2723),#2717,.F.);
#2725=CARTESIAN_POINT('',(-2.E1,9.8175E0,2.E1));
#2726=DIRECTION('',(0.E0,-1.E0,0.E0));
#2727=DIRECTION('',(0.E0,0.E0,1.E0));
#2728=AXIS2_PLACEMENT_3D('',#2725,#2726,#2727);
#2729=CYLINDRICAL_SURFACE('',#2728,1.3E0);
#2730=ORIENTED_EDGE('',*,*,#2282,.T.);
#2732=ORIENTED_EDGE('',*,*,#2731,.T.);
#2734=ORIENTED_EDGE('',*,*,#2733,.F.);
#2736=ORIENTED_EDGE('',*,*,#2735,.F.);
#2737=EDGE_LOOP('',(#2730,#2732,#2734,#2736));
#2738=FACE_OUTER_BOUND('',#2737,.F.);
#2739=ADVANCED_FACE('',(#2738),#2729,.F.);
#2740=CARTESIAN_POINT('',(-2.E1,9.8175E0,2.E1));
#2741=DIRECTION('',(0.E0,-1.E0,0.E0));
#2742=DIRECTION('',(0.E0,0.E0,1.E0));
#2743=AXIS2_PLACEMENT_3D('',#2740,#2741,#2742);
#2744=CYLINDRICAL_SURFACE('',#2743,1.3E0);
#2745=ORIENTED_EDGE('',*,*,#2284,.T.);
#2746=ORIENTED_EDGE('',*,*,#2735,.T.);
#2748=ORIENTED_EDGE('',*,*,#2747,.T.);
#2749=ORIENTED_EDGE('',*,*,#2731,.F.);
#2750=EDGE_LOOP('',(#2745,#2746,#2748,#2749));
#2751=FACE_OUTER_BOUND('',#2750,.F.);
#2752=ADVANCED_FACE('',(#2751),#2744,.F.);
#2753=CARTESIAN_POINT('',(-2.E1,3.5E0,2.E1));
#2754=DIRECTION('',(0.E0,-1.E0,0.E0));
#2755=DIRECTION('',(0.E0,0.E0,1.E0));
#2756=AXIS2_PLACEMENT_3D('',#2753,#2754,#2755);
#2757=PLANE('',#2756);
#2759=ORIENTED_EDGE('',*,*,#2758,.F.);
#2761=ORIENTED_EDGE('',*,*,#2760,.T.);
#2762=EDGE_LOOP('',(#2759,#2761));
#2763=FACE_OUTER_BOUND('',#2762,.F.);
#2764=ORIENTED_EDGE('',*,*,#2747,.F.);
#2765=ORIENTED_EDGE('',*,*,#2733,.T.);
#2766=EDGE_LOOP('',(#2764,#2765));
#2767=FACE_BOUND('',#2766,.F.);
#2768=ADVANCED_FACE('',(#2763,#2767),#2757,.T.);
#2769=CARTESIAN_POINT('',(-2.E1,9.8175E0,2.E1));
#2770=DIRECTION('',(0.E0,-1.E0,0.E0));
#2771=DIRECTION('',(0.E0,0.E0,1.E0));
#2772=AXIS2_PLACEMENT_3D('',#2769,#2770,#2771);
#2773=CYLINDRICAL_SURFACE('',#2772,1.99E0);
#2774=ORIENTED_EDGE('',*,*,#1613,.F.);
#2776=ORIENTED_EDGE('',*,*,#2775,.F.);
#2777=ORIENTED_EDGE('',*,*,#2758,.T.);
#2779=ORIENTED_EDGE('',*,*,#2778,.T.);
#2780=EDGE_LOOP('',(#2774,#2776,#2777,#2779));
#2781=FACE_OUTER_BOUND('',#2780,.F.);
#2782=ADVANCED_FACE('',(#2781),#2773,.F.);
#2783=CARTESIAN_POINT('',(-2.E1,9.8175E0,2.E1));
#2784=DIRECTION('',(0.E0,-1.E0,0.E0));
#2785=DIRECTION('',(0.E0,0.E0,1.E0));
#2786=AXIS2_PLACEMENT_3D('',#2783,#2784,#2785);
#2787=CYLINDRICAL_SURFACE('',#2786,1.99E0);
#2788=ORIENTED_EDGE('',*,*,#1615,.F.);
#2789=ORIENTED_EDGE('',*,*,#2778,.F.);
#2790=ORIENTED_EDGE('',*,*,#2760,.F.);
#2791=ORIENTED_EDGE('',*,*,#2775,.T.);
#2792=EDGE_LOOP('',(#2788,#2789,#2790,#2791));
#2793=FACE_OUTER_BOUND('',#2792,.F.);
#2794=ADVANCED_FACE('',(#2793),#2787,.F.);
#2795=CARTESIAN_POINT('',(2.E1,9.8175E0,2.E1));
#2796=DIRECTION('',(0.E0,-1.E0,0.E0));
#2797=DIRECTION('',(1.E0,0.E0,0.E0));
#2798=AXIS2_PLACEMENT_3D('',#2795,#2796,#2797);
#2799=CYLINDRICAL_SURFACE('',#2798,1.3E0);
#2800=ORIENTED_EDGE('',*,*,#2288,.T.);
#2802=ORIENTED_EDGE('',*,*,#2801,.T.);
#2804=ORIENTED_EDGE('',*,*,#2803,.F.);
#2806=ORIENTED_EDGE('',*,*,#2805,.F.);
#2807=EDGE_LOOP('',(#2800,#2802,#2804,#2806));
#2808=FACE_OUTER_BOUND('',#2807,.F.);
#2809=ADVANCED_FACE('',(#2808),#2799,.F.);
#2810=CARTESIAN_POINT('',(2.E1,9.8175E0,2.E1));
#2811=DIRECTION('',(0.E0,-1.E0,0.E0));
#2812=DIRECTION('',(1.E0,0.E0,0.E0));
#2813=AXIS2_PLACEMENT_3D('',#2810,#2811,#2812);
#2814=CYLINDRICAL_SURFACE('',#2813,1.3E0);
#2815=ORIENTED_EDGE('',*,*,#2290,.T.);
#2816=ORIENTED_EDGE('',*,*,#2805,.T.);
#2818=ORIENTED_EDGE('',*,*,#2817,.T.);
#2819=ORIENTED_EDGE('',*,*,#2801,.F.);
#2820=EDGE_LOOP('',(#2815,#2816,#2818,#2819));
#2821=FACE_OUTER_BOUND('',#2820,.F.);
#2822=ADVANCED_FACE('',(#2821),#2814,.F.);
#2823=CARTESIAN_POINT('',(2.E1,3.5E0,2.E1));
#2824=DIRECTION('',(0.E0,-1.E0,0.E0));
#2825=DIRECTION('',(1.E0,0.E0,0.E0));
#2826=AXIS2_PLACEMENT_3D('',#2823,#2824,#2825);
#2827=PLANE('',#2826);
#2829=ORIENTED_EDGE('',*,*,#2828,.F.);
#2831=ORIENTED_EDGE('',*,*,#2830,.T.);
#2832=EDGE_LOOP('',(#2829,#2831));
#2833=FACE_OUTER_BOUND('',#2832,.F.);
#2834=ORIENTED_EDGE('',*,*,#2817,.F.);
#2835=ORIENTED_EDGE('',*,*,#2803,.T.);
#2836=EDGE_LOOP('',(#2834,#2835));
#2837=FACE_BOUND('',#2836,.F.);
#2838=ADVANCED_FACE('',(#2833,#2837),#2827,.T.);
#2839=CARTESIAN_POINT('',(2.E1,9.8175E0,2.E1));
#2840=DIRECTION('',(0.E0,-1.E0,0.E0));
#2841=DIRECTION('',(1.E0,0.E0,0.E0));
#2842=AXIS2_PLACEMENT_3D('',#2839,#2840,#2841);
#2843=CYLINDRICAL_SURFACE('',#2842,1.99E0);
#2844=ORIENTED_EDGE('',*,*,#1619,.F.);
#2846=ORIENTED_EDGE('',*,*,#2845,.F.);
#2847=ORIENTED_EDGE('',*,*,#2828,.T.);
#2849=ORIENTED_EDGE('',*,*,#2848,.T.);
#2850=EDGE_LOOP('',(#2844,#2846,#2847,#2849));
#2851=FACE_OUTER_BOUND('',#2850,.F.);
#2852=ADVANCED_FACE('',(#2851),#2843,.F.);
#2853=CARTESIAN_POINT('',(2.E1,9.8175E0,2.E1));
#2854=DIRECTION('',(0.E0,-1.E0,0.E0));
#2855=DIRECTION('',(1.E0,0.E0,0.E0));
#2856=AXIS2_PLACEMENT_3D('',#2853,#2854,#2855);
#2857=CYLINDRICAL_SURFACE('',#2856,1.99E0);
#2858=ORIENTED_EDGE('',*,*,#1621,.F.);
#2859=ORIENTED_EDGE('',*,*,#2848,.F.);
#2860=ORIENTED_EDGE('',*,*,#2830,.F.);
#2861=ORIENTED_EDGE('',*,*,#2845,.T.);
#2862=EDGE_LOOP('',(#2858,#2859,#2860,#2861));
#2863=FACE_OUTER_BOUND('',#2862,.F.);
#2864=ADVANCED_FACE('',(#2863),#2857,.F.);
#2865=CARTESIAN_POINT('',(2.E1,9.8175E0,-2.E1));
#2866=DIRECTION('',(0.E0,-1.E0,0.E0));
#2867=DIRECTION('',(0.E0,0.E0,-1.E0));
#2868=AXIS2_PLACEMENT_3D('',#2865,#2866,#2867);
#2869=CYLINDRICAL_SURFACE('',#2868,1.3E0);
#2870=ORIENTED_EDGE('',*,*,#2294,.T.);
#2872=ORIENTED_EDGE('',*,*,#2871,.T.);
#2874=ORIENTED_EDGE('',*,*,#2873,.F.);
#2876=ORIENTED_EDGE('',*,*,#2875,.F.);
#2877=EDGE_LOOP('',(#2870,#2872,#2874,#2876));
#2878=FACE_OUTER_BOUND('',#2877,.F.);
#2879=ADVANCED_FACE('',(#2878),#2869,.F.);
#2880=CARTESIAN_POINT('',(2.E1,9.8175E0,-2.E1));
#2881=DIRECTION('',(0.E0,-1.E0,0.E0));
#2882=DIRECTION('',(0.E0,0.E0,-1.E0));
#2883=AXIS2_PLACEMENT_3D('',#2880,#2881,#2882);
#2884=CYLINDRICAL_SURFACE('',#2883,1.3E0);
#2885=ORIENTED_EDGE('',*,*,#2296,.T.);
#2886=ORIENTED_EDGE('',*,*,#2875,.T.);
#2888=ORIENTED_EDGE('',*,*,#2887,.T.);
#2889=ORIENTED_EDGE('',*,*,#2871,.F.);
#2890=EDGE_LOOP('',(#2885,#2886,#2888,#2889));
#2891=FACE_OUTER_BOUND('',#2890,.F.);
#2892=ADVANCED_FACE('',(#2891),#2884,.F.);
#2893=CARTESIAN_POINT('',(2.E1,3.5E0,-2.E1));
#2894=DIRECTION('',(0.E0,-1.E0,0.E0));
#2895=DIRECTION('',(0.E0,0.E0,-1.E0));
#2896=AXIS2_PLACEMENT_3D('',#2893,#2894,#2895);
#2897=PLANE('',#2896);
#2899=ORIENTED_EDGE('',*,*,#2898,.F.);
#2901=ORIENTED_EDGE('',*,*,#2900,.T.);
#2902=EDGE_LOOP('',(#2899,#2901));
#2903=FACE_OUTER_BOUND('',#2902,.F.);
#2904=ORIENTED_EDGE('',*,*,#2887,.F.);
#2905=ORIENTED_EDGE('',*,*,#2873,.T.);
#2906=EDGE_LOOP('',(#2904,#2905));
#2907=FACE_BOUND('',#2906,.F.);
#2908=ADVANCED_FACE('',(#2903,#2907),#2897,.T.);
#2909=CARTESIAN_POINT('',(2.E1,9.8175E0,-2.E1));
#2910=DIRECTION('',(0.E0,-1.E0,0.E0));
#2911=DIRECTION('',(0.E0,0.E0,-1.E0));
#2912=AXIS2_PLACEMENT_3D('',#2909,#2910,#2911);
#2913=CYLINDRICAL_SURFACE('',#2912,1.99E0);
#2914=ORIENTED_EDGE('',*,*,#1625,.F.);
#2916=ORIENTED_EDGE('',*,*,#2915,.F.);
#2917=ORIENTED_EDGE('',*,*,#2898,.T.);
#2919=ORIENTED_EDGE('',*,*,#2918,.T.);
#2920=EDGE_LOOP('',(#2914,#2916,#2917,#2919));
#2921=FACE_OUTER_BOUND('',#2920,.F.);
#2922=ADVANCED_FACE('',(#2921),#2913,.F.);
#2923=CARTESIAN_POINT('',(2.E1,9.8175E0,-2.E1));
#2924=DIRECTION('',(0.E0,-1.E0,0.E0));
#2925=DIRECTION('',(0.E0,0.E0,-1.E0));
#2926=AXIS2_PLACEMENT_3D('',#2923,#2924,#2925);
#2927=CYLINDRICAL_SURFACE('',#2926,1.99E0);
#2928=ORIENTED_EDGE('',*,*,#1627,.F.);
#2929=ORIENTED_EDGE('',*,*,#2918,.F.);
#2930=ORIENTED_EDGE('',*,*,#2900,.F.);
#2931=ORIENTED_EDGE('',*,*,#2915,.T.);
#2932=EDGE_LOOP('',(#2928,#2929,#2930,#2931));
#2933=FACE_OUTER_BOUND('',#2932,.F.);
#2934=ADVANCED_FACE('',(#2933),#2927,.F.);
#2935=CARTESIAN_POINT('',(-2.36E1,8.E0,0.E0));
#2936=DIRECTION('',(0.E0,1.E0,0.E0));
#2937=DIRECTION('',(0.E0,0.E0,1.E0));
#2938=AXIS2_PLACEMENT_3D('',#2935,#2936,#2937);
#2939=CYLINDRICAL_SURFACE('',#2938,5.E0);
#2940=ORIENTED_EDGE('',*,*,#1836,.F.);
#2941=ORIENTED_EDGE('',*,*,#2200,.F.);
#2943=ORIENTED_EDGE('',*,*,#2942,.T.);
#2945=ORIENTED_EDGE('',*,*,#2944,.T.);
#2947=ORIENTED_EDGE('',*,*,#2946,.F.);
#2948=ORIENTED_EDGE('',*,*,#2222,.F.);
#2949=EDGE_LOOP('',(#2940,#2941,#2943,#2945,#2947,#2948));
#2950=FACE_OUTER_BOUND('',#2949,.F.);
#2951=ADVANCED_FACE('',(#2950),#2939,.F.);
#2952=CARTESIAN_POINT('',(-2.36E1,8.E0,5.E0));
#2953=DIRECTION('',(1.E0,0.E0,0.E0));
#2954=DIRECTION('',(0.E0,0.E0,-1.E0));
#2955=AXIS2_PLACEMENT_3D('',#2952,#2953,#2954);
#2956=PLANE('',#2955);
#2957=ORIENTED_EDGE('',*,*,#2224,.F.);
#2958=ORIENTED_EDGE('',*,*,#2946,.T.);
#2960=ORIENTED_EDGE('',*,*,#2959,.T.);
#2961=ORIENTED_EDGE('',*,*,#2942,.F.);
#2962=EDGE_LOOP('',(#2957,#2958,#2960,#2961));
#2963=FACE_OUTER_BOUND('',#2962,.F.);
#2964=ADVANCED_FACE('',(#2963),#2956,.F.);
#2965=CARTESIAN_POINT('',(0.E0,4.E0,0.E0));
#2966=DIRECTION('',(0.E0,1.E0,0.E0));
#2967=DIRECTION('',(0.E0,0.E0,1.E0));
#2968=AXIS2_PLACEMENT_3D('',#2965,#2966,#2967);
#2969=PLANE('',#2968);
#2970=ORIENTED_EDGE('',*,*,#2944,.F.);
#2971=ORIENTED_EDGE('',*,*,#2959,.F.);
#2972=EDGE_LOOP('',(#2970,#2971));
#2973=FACE_OUTER_BOUND('',#2972,.F.);
#2974=ADVANCED_FACE('',(#2973),#2969,.T.);
#2975=CARTESIAN_POINT('',(3.11E1,1.95806E1,-1.26E1));
#2976=DIRECTION('',(0.E0,-1.E0,0.E0));
#2977=DIRECTION('',(0.E0,0.E0,-1.E0));
#2978=AXIS2_PLACEMENT_3D('',#2975,#2976,#2977);
#2979=CYLINDRICAL_SURFACE('',#2978,2.E0);
#2980=ORIENTED_EDGE('',*,*,#1980,.T.);
#2982=ORIENTED_EDGE('',*,*,#2981,.T.);
#2983=ORIENTED_EDGE('',*,*,#2208,.T.);
#2984=ORIENTED_EDGE('',*,*,#1951,.F.);
#2985=EDGE_LOOP('',(#2980,#2982,#2983,#2984));
#2986=FACE_OUTER_BOUND('',#2985,.F.);
#2987=ADVANCED_FACE('',(#2986),#2979,.F.);
#2988=CARTESIAN_POINT('',(3.31E1,8.E0,1.46E1));
#2989=DIRECTION('',(1.E0,0.E0,0.E0));
#2990=DIRECTION('',(0.E0,0.E0,-1.E0));
#2991=AXIS2_PLACEMENT_3D('',#2988,#2989,#2990);
#2992=PLANE('',#2991);
#2993=ORIENTED_EDGE('',*,*,#1994,.T.);
#2995=ORIENTED_EDGE('',*,*,#2994,.T.);
#2996=ORIENTED_EDGE('',*,*,#2210,.T.);
#2997=ORIENTED_EDGE('',*,*,#2981,.F.);
#2998=EDGE_LOOP('',(#2993,#2995,#2996,#2997));
#2999=FACE_OUTER_BOUND('',#2998,.F.);
#3000=ADVANCED_FACE('',(#2999),#2992,.F.);
#3001=CARTESIAN_POINT('',(3.11E1,1.95806E1,1.26E1));
#3002=DIRECTION('',(0.E0,-1.E0,0.E0));
#3003=DIRECTION('',(1.E0,0.E0,0.E0));
#3004=AXIS2_PLACEMENT_3D('',#3001,#3002,#3003);
#3005=CYLINDRICAL_SURFACE('',#3004,2.E0);
#3006=ORIENTED_EDGE('',*,*,#2008,.T.);
#3007=ORIENTED_EDGE('',*,*,#2038,.T.);
#3008=ORIENTED_EDGE('',*,*,#2212,.T.);
#3009=ORIENTED_EDGE('',*,*,#2994,.F.);
#3010=EDGE_LOOP('',(#3006,#3007,#3008,#3009));
#3011=FACE_OUTER_BOUND('',#3010,.F.);
#3012=ADVANCED_FACE('',(#3011),#3005,.F.);
#3013=CARTESIAN_POINT('',(2.01E1,1.95806E1,2.01E1));
#3014=DIRECTION('',(0.E0,-1.E0,0.E0));
#3015=DIRECTION('',(1.E0,0.E0,0.E0));
#3016=AXIS2_PLACEMENT_3D('',#3013,#3014,#3015);
#3017=CYLINDRICAL_SURFACE('',#3016,5.E0);
#3018=ORIENTED_EDGE('',*,*,#2079,.T.);
#3020=ORIENTED_EDGE('',*,*,#3019,.T.);
#3021=ORIENTED_EDGE('',*,*,#2216,.T.);
#3022=ORIENTED_EDGE('',*,*,#2050,.F.);
#3023=EDGE_LOOP('',(#3018,#3020,#3021,#3022));
#3024=FACE_OUTER_BOUND('',#3023,.F.);
#3025=ADVANCED_FACE('',(#3024),#3017,.F.);
#3026=CARTESIAN_POINT('',(-2.51E1,8.E0,2.51E1));
#3027=DIRECTION('',(0.E0,0.E0,1.E0));
#3028=DIRECTION('',(1.E0,0.E0,0.E0));
#3029=AXIS2_PLACEMENT_3D('',#3026,#3027,#3028);
#3030=PLANE('',#3029);
#3031=ORIENTED_EDGE('',*,*,#2093,.T.);
#3032=ORIENTED_EDGE('',*,*,#2122,.T.);
#3033=ORIENTED_EDGE('',*,*,#2218,.T.);
#3034=ORIENTED_EDGE('',*,*,#3019,.F.);
#3035=EDGE_LOOP('',(#3031,#3032,#3033,#3034));
#3036=FACE_OUTER_BOUND('',#3035,.F.);
#3037=ADVANCED_FACE('',(#3036),#3030,.F.);
#3038=CARTESIAN_POINT('',(-5.E1,5.39E0,5.E1));
#3039=DIRECTION('',(0.E0,1.E0,0.E0));
#3040=DIRECTION('',(1.E0,0.E0,0.E0));
#3041=AXIS2_PLACEMENT_3D('',#3038,#3039,#3040);
#3042=CONICAL_SURFACE('',#3041,5.11E0,4.5E1);
#3043=ORIENTED_EDGE('',*,*,#1691,.F.);
#3045=ORIENTED_EDGE('',*,*,#3044,.F.);
#3047=ORIENTED_EDGE('',*,*,#3046,.T.);
#3049=ORIENTED_EDGE('',*,*,#3048,.T.);
#3050=EDGE_LOOP('',(#3043,#3045,#3047,#3049));
#3051=FACE_OUTER_BOUND('',#3050,.F.);
#3052=ADVANCED_FACE('',(#3051),#3042,.F.);
#3053=CARTESIAN_POINT('',(-5.E1,5.39E0,5.E1));
#3054=DIRECTION('',(0.E0,1.E0,0.E0));
#3055=DIRECTION('',(1.E0,0.E0,0.E0));
#3056=AXIS2_PLACEMENT_3D('',#3053,#3054,#3055);
#3057=CONICAL_SURFACE('',#3056,5.11E0,4.5E1);
#3058=ORIENTED_EDGE('',*,*,#1693,.F.);
#3059=ORIENTED_EDGE('',*,*,#3048,.F.);
#3061=ORIENTED_EDGE('',*,*,#3060,.F.);
#3062=ORIENTED_EDGE('',*,*,#3044,.T.);
#3063=EDGE_LOOP('',(#3058,#3059,#3061,#3062));
#3064=FACE_OUTER_BOUND('',#3063,.F.);
#3065=ADVANCED_FACE('',(#3064),#3057,.F.);
#3066=CARTESIAN_POINT('',(-5.E1,-1.2425E0,5.E1));
#3067=DIRECTION('',(0.E0,1.E0,0.E0));
#3068=DIRECTION('',(1.E0,0.E0,0.E0));
#3069=AXIS2_PLACEMENT_3D('',#3066,#3067,#3068);
#3070=CYLINDRICAL_SURFACE('',#3069,3.5E0);
#3071=ORIENTED_EDGE('',*,*,#1633,.T.);
#3073=ORIENTED_EDGE('',*,*,#3072,.T.);
#3074=ORIENTED_EDGE('',*,*,#3060,.T.);
#3076=ORIENTED_EDGE('',*,*,#3075,.F.);
#3077=EDGE_LOOP('',(#3071,#3073,#3074,#3076));
#3078=FACE_OUTER_BOUND('',#3077,.F.);
#3079=ADVANCED_FACE('',(#3078),#3070,.F.);
#3080=CARTESIAN_POINT('',(-5.E1,-1.2425E0,5.E1));
#3081=DIRECTION('',(0.E0,1.E0,0.E0));
#3082=DIRECTION('',(1.E0,0.E0,0.E0));
#3083=AXIS2_PLACEMENT_3D('',#3080,#3081,#3082);
#3084=CYLINDRICAL_SURFACE('',#3083,3.5E0);
#3085=ORIENTED_EDGE('',*,*,#1631,.T.);
#3086=ORIENTED_EDGE('',*,*,#3075,.T.);
#3087=ORIENTED_EDGE('',*,*,#3046,.F.);
#3088=ORIENTED_EDGE('',*,*,#3072,.F.);
#3089=EDGE_LOOP('',(#3085,#3086,#3087,#3088));
#3090=FACE_OUTER_BOUND('',#3089,.F.);
#3091=ADVANCED_FACE('',(#3090),#3084,.F.);
#3092=CARTESIAN_POINT('',(5.E1,5.39E0,5.E1));
#3093=DIRECTION('',(0.E0,1.E0,0.E0));
#3094=DIRECTION('',(0.E0,0.E0,-1.E0));
#3095=AXIS2_PLACEMENT_3D('',#3092,#3093,#3094);
#3096=CONICAL_SURFACE('',#3095,5.11E0,4.5E1);
#3097=ORIENTED_EDGE('',*,*,#1697,.F.);
#3099=ORIENTED_EDGE('',*,*,#3098,.F.);
#3101=ORIENTED_EDGE('',*,*,#3100,.T.);
#3103=ORIENTED_EDGE('',*,*,#3102,.T.);
#3104=EDGE_LOOP('',(#3097,#3099,#3101,#3103));
#3105=FACE_OUTER_BOUND('',#3104,.F.);
#3106=ADVANCED_FACE('',(#3105),#3096,.F.);
#3107=CARTESIAN_POINT('',(5.E1,5.39E0,5.E1));
#3108=DIRECTION('',(0.E0,1.E0,0.E0));
#3109=DIRECTION('',(0.E0,0.E0,-1.E0));
#3110=AXIS2_PLACEMENT_3D('',#3107,#3108,#3109);
#3111=CONICAL_SURFACE('',#3110,5.11E0,4.5E1);
#3112=ORIENTED_EDGE('',*,*,#1699,.F.);
#3113=ORIENTED_EDGE('',*,*,#3102,.F.);
#3115=ORIENTED_EDGE('',*,*,#3114,.F.);
#3116=ORIENTED_EDGE('',*,*,#3098,.T.);
#3117=EDGE_LOOP('',(#3112,#3113,#3115,#3116));
#3118=FACE_OUTER_BOUND('',#3117,.F.);
#3119=ADVANCED_FACE('',(#3118),#3111,.F.);
#3120=CARTESIAN_POINT('',(5.E1,-1.2425E0,5.E1));
#3121=DIRECTION('',(0.E0,1.E0,0.E0));
#3122=DIRECTION('',(0.E0,0.E0,-1.E0));
#3123=AXIS2_PLACEMENT_3D('',#3120,#3121,#3122);
#3124=CYLINDRICAL_SURFACE('',#3123,3.5E0);
#3125=ORIENTED_EDGE('',*,*,#1639,.T.);
#3127=ORIENTED_EDGE('',*,*,#3126,.T.);
#3128=ORIENTED_EDGE('',*,*,#3114,.T.);
#3130=ORIENTED_EDGE('',*,*,#3129,.F.);
#3131=EDGE_LOOP('',(#3125,#3127,#3128,#3130));
#3132=FACE_OUTER_BOUND('',#3131,.F.);
#3133=ADVANCED_FACE('',(#3132),#3124,.F.);
#3134=CARTESIAN_POINT('',(5.E1,-1.2425E0,5.E1));
#3135=DIRECTION('',(0.E0,1.E0,0.E0));
#3136=DIRECTION('',(0.E0,0.E0,-1.E0));
#3137=AXIS2_PLACEMENT_3D('',#3134,#3135,#3136);
#3138=CYLINDRICAL_SURFACE('',#3137,3.5E0);
#3139=ORIENTED_EDGE('',*,*,#1637,.T.);
#3140=ORIENTED_EDGE('',*,*,#3129,.T.);
#3141=ORIENTED_EDGE('',*,*,#3100,.F.);
#3142=ORIENTED_EDGE('',*,*,#3126,.F.);
#3143=EDGE_LOOP('',(#3139,#3140,#3141,#3142));
#3144=FACE_OUTER_BOUND('',#3143,.F.);
#3145=ADVANCED_FACE('',(#3144),#3138,.F.);
#3146=CARTESIAN_POINT('',(5.E1,5.39E0,-5.E1));
#3147=DIRECTION('',(0.E0,1.E0,0.E0));
#3148=DIRECTION('',(-1.E0,0.E0,0.E0));
#3149=AXIS2_PLACEMENT_3D('',#3146,#3147,#3148);
#3150=CONICAL_SURFACE('',#3149,5.11E0,4.5E1);
#3151=ORIENTED_EDGE('',*,*,#1703,.F.);
#3153=ORIENTED_EDGE('',*,*,#3152,.F.);
#3155=ORIENTED_EDGE('',*,*,#3154,.T.);
#3157=ORIENTED_EDGE('',*,*,#3156,.T.);
#3158=EDGE_LOOP('',(#3151,#3153,#3155,#3157));
#3159=FACE_OUTER_BOUND('',#3158,.F.);
#3160=ADVANCED_FACE('',(#3159),#3150,.F.);
#3161=CARTESIAN_POINT('',(5.E1,5.39E0,-5.E1));
#3162=DIRECTION('',(0.E0,1.E0,0.E0));
#3163=DIRECTION('',(-1.E0,0.E0,0.E0));
#3164=AXIS2_PLACEMENT_3D('',#3161,#3162,#3163);
#3165=CONICAL_SURFACE('',#3164,5.11E0,4.5E1);
#3166=ORIENTED_EDGE('',*,*,#1705,.F.);
#3167=ORIENTED_EDGE('',*,*,#3156,.F.);
#3169=ORIENTED_EDGE('',*,*,#3168,.F.);
#3170=ORIENTED_EDGE('',*,*,#3152,.T.);
#3171=EDGE_LOOP('',(#3166,#3167,#3169,#3170));
#3172=FACE_OUTER_BOUND('',#3171,.F.);
#3173=ADVANCED_FACE('',(#3172),#3165,.F.);
#3174=CARTESIAN_POINT('',(5.E1,-1.2425E0,-5.E1));
#3175=DIRECTION('',(0.E0,1.E0,0.E0));
#3176=DIRECTION('',(-1.E0,0.E0,0.E0));
#3177=AXIS2_PLACEMENT_3D('',#3174,#3175,#3176);
#3178=CYLINDRICAL_SURFACE('',#3177,3.5E0);
#3179=ORIENTED_EDGE('',*,*,#1645,.T.);
#3181=ORIENTED_EDGE('',*,*,#3180,.T.);
#3182=ORIENTED_EDGE('',*,*,#3168,.T.);
#3184=ORIENTED_EDGE('',*,*,#3183,.F.);
#3185=EDGE_LOOP('',(#3179,#3181,#3182,#3184));
#3186=FACE_OUTER_BOUND('',#3185,.F.);
#3187=ADVANCED_FACE('',(#3186),#3178,.F.);
#3188=CARTESIAN_POINT('',(5.E1,-1.2425E0,-5.E1));
#3189=DIRECTION('',(0.E0,1.E0,0.E0));
#3190=DIRECTION('',(-1.E0,0.E0,0.E0));
#3191=AXIS2_PLACEMENT_3D('',#3188,#3189,#3190);
#3192=CYLINDRICAL_SURFACE('',#3191,3.5E0);
#3193=ORIENTED_EDGE('',*,*,#1643,.T.);
#3194=ORIENTED_EDGE('',*,*,#3183,.T.);
#3195=ORIENTED_EDGE('',*,*,#3154,.F.);
#3196=ORIENTED_EDGE('',*,*,#3180,.F.);
#3197=EDGE_LOOP('',(#3193,#3194,#3195,#3196));
#3198=FACE_OUTER_BOUND('',#3197,.F.);
#3199=ADVANCED_FACE('',(#3198),#3192,.F.);
#3200=CARTESIAN_POINT('',(-5.E1,5.39E0,-5.E1));
#3201=DIRECTION('',(0.E0,1.E0,0.E0));
#3202=DIRECTION('',(0.E0,0.E0,1.E0));
#3203=AXIS2_PLACEMENT_3D('',#3200,#3201,#3202);
#3204=CONICAL_SURFACE('',#3203,5.11E0,4.5E1);
#3205=ORIENTED_EDGE('',*,*,#1709,.F.);
#3207=ORIENTED_EDGE('',*,*,#3206,.F.);
#3209=ORIENTED_EDGE('',*,*,#3208,.T.);
#3211=ORIENTED_EDGE('',*,*,#3210,.T.);
#3212=EDGE_LOOP('',(#3205,#3207,#3209,#3211));
#3213=FACE_OUTER_BOUND('',#3212,.F.);
#3214=ADVANCED_FACE('',(#3213),#3204,.F.);
#3215=CARTESIAN_POINT('',(-5.E1,5.39E0,-5.E1));
#3216=DIRECTION('',(0.E0,1.E0,0.E0));
#3217=DIRECTION('',(0.E0,0.E0,1.E0));
#3218=AXIS2_PLACEMENT_3D('',#3215,#3216,#3217);
#3219=CONICAL_SURFACE('',#3218,5.11E0,4.5E1);
#3220=ORIENTED_EDGE('',*,*,#1711,.F.);
#3221=ORIENTED_EDGE('',*,*,#3210,.F.);
#3223=ORIENTED_EDGE('',*,*,#3222,.F.);
#3224=ORIENTED_EDGE('',*,*,#3206,.T.);
#3225=EDGE_LOOP('',(#3220,#3221,#3223,#3224));
#3226=FACE_OUTER_BOUND('',#3225,.F.);
#3227=ADVANCED_FACE('',(#3226),#3219,.F.);
#3228=CARTESIAN_POINT('',(-5.E1,-1.2425E0,-5.E1));
#3229=DIRECTION('',(0.E0,1.E0,0.E0));
#3230=DIRECTION('',(0.E0,0.E0,1.E0));
#3231=AXIS2_PLACEMENT_3D('',#3228,#3229,#3230);
#3232=CYLINDRICAL_SURFACE('',#3231,3.5E0);
#3233=ORIENTED_EDGE('',*,*,#1651,.T.);
#3235=ORIENTED_EDGE('',*,*,#3234,.T.);
#3236=ORIENTED_EDGE('',*,*,#3222,.T.);
#3238=ORIENTED_EDGE('',*,*,#3237,.F.);
#3239=EDGE_LOOP('',(#3233,#3235,#3236,#3238));
#3240=FACE_OUTER_BOUND('',#3239,.F.);
#3241=ADVANCED_FACE('',(#3240),#3232,.F.);
#3242=CARTESIAN_POINT('',(-5.E1,-1.2425E0,-5.E1));
#3243=DIRECTION('',(0.E0,1.E0,0.E0));
#3244=DIRECTION('',(0.E0,0.E0,1.E0));
#3245=AXIS2_PLACEMENT_3D('',#3242,#3243,#3244);
#3246=CYLINDRICAL_SURFACE('',#3245,3.5E0);
#3247=ORIENTED_EDGE('',*,*,#1649,.T.);
#3248=ORIENTED_EDGE('',*,*,#3237,.T.);
#3249=ORIENTED_EDGE('',*,*,#3208,.F.);
#3250=ORIENTED_EDGE('',*,*,#3234,.F.);
#3251=EDGE_LOOP('',(#3247,#3248,#3249,#3250));
#3252=FACE_OUTER_BOUND('',#3251,.F.);
#3253=ADVANCED_FACE('',(#3252),#3246,.F.);
#3257=DIMENSIONAL_EXPONENTS(0.E0,0.E0,0.E0,0.E0,0.E0,0.E0,0.E0);
#3259=PLANE_ANGLE_MEASURE_WITH_UNIT(PLANE_ANGLE_MEASURE(1.745329251994E-2),
#3258);
#3260=(CONVERSION_BASED_UNIT('DEGREE',#3259)NAMED_UNIT(*)PLANE_ANGLE_UNIT());
#3262=UNCERTAINTY_MEASURE_WITH_UNIT(LENGTH_MEASURE(1.769738519390E-2),#3256,
'closure',
'Maximum model space distance between geometric entities at asserted connectivities');
#3263=(GEOMETRIC_REPRESENTATION_CONTEXT(3)GLOBAL_UNCERTAINTY_ASSIGNED_CONTEXT((
#3262))GLOBAL_UNIT_ASSIGNED_CONTEXT((#3256,#3260,#3261))REPRESENTATION_CONTEXT(
'ID1','3'));
#3265=APPLICATION_CONTEXT(
'CONFIGURATION CONTROLLED 3D DESIGNS OF MECHANICAL PARTS AND ASSEMBLIES');
#3266=APPLICATION_PROTOCOL_DEFINITION('international standard',
'config_control_design',1994,#3265);
#3267=DESIGN_CONTEXT('',#3265,'design');
#3268=MECHANICAL_CONTEXT('',#3265,'mechanical');
#3269=PRODUCT('SOS_30X30MM_LOADING_PLATE','SOS_30X30MM_LOADING_PLATE',
'NOT SPECIFIED',(#3268));
#3270=PRODUCT_DEFINITION_FORMATION_WITH_SPECIFIED_SOURCE('1','LAST_VERSION',
#3269,.MADE.);
#3274=PRODUCT_CATEGORY('part','');
#3275=PRODUCT_RELATED_PRODUCT_CATEGORY('detail','',(#3269));
#3276=PRODUCT_CATEGORY_RELATIONSHIP('','',#3274,#3275);
#3277=SECURITY_CLASSIFICATION_LEVEL('unclassified');
#3278=SECURITY_CLASSIFICATION('','',#3277);
#3279=CC_DESIGN_SECURITY_CLASSIFICATION(#3278,(#3270));
#3280=APPROVAL_STATUS('approved');
#3281=APPROVAL(#3280,'');
#3282=CC_DESIGN_APPROVAL(#3281,(#3278,#3270,#3271));
#3283=CALENDAR_DATE(124,6,4);
#3284=COORDINATED_UNIVERSAL_TIME_OFFSET(6,0,.BEHIND.);
#3285=LOCAL_TIME(19,39,4.4E1,#3284);
#3286=DATE_AND_TIME(#3283,#3285);
#3287=APPROVAL_DATE_TIME(#3286,#3281);
#3288=DATE_TIME_ROLE('creation_date');
#3289=CC_DESIGN_DATE_AND_TIME_ASSIGNMENT(#3286,#3288,(#3271));
#3290=DATE_TIME_ROLE('classification_date');
#3291=CC_DESIGN_DATE_AND_TIME_ASSIGNMENT(#3286,#3290,(#3278));
#3292=PERSON('UNSPECIFIED','UNSPECIFIED',$,$,$,$);
#3293=ORGANIZATION('UNSPECIFIED','UNSPECIFIED','UNSPECIFIED');
#3294=PERSON_AND_ORGANIZATION(#3292,#3293);
#3295=APPROVAL_ROLE('approver');
#3296=APPROVAL_PERSON_ORGANIZATION(#3294,#3281,#3295);
#3297=PERSON_AND_ORGANIZATION_ROLE('creator');
#3298=CC_DESIGN_PERSON_AND_ORGANIZATION_ASSIGNMENT(#3294,#3297,(#3270,#3271));
#3299=PERSON_AND_ORGANIZATION_ROLE('design_supplier');
#3300=CC_DESIGN_PERSON_AND_ORGANIZATION_ASSIGNMENT(#3294,#3299,(#3270));
#3301=PERSON_AND_ORGANIZATION_ROLE('classification_officer');
#3302=CC_DESIGN_PERSON_AND_ORGANIZATION_ASSIGNMENT(#3294,#3301,(#3278));
#3303=PERSON_AND_ORGANIZATION_ROLE('design_owner');
#3304=CC_DESIGN_PERSON_AND_ORGANIZATION_ASSIGNMENT(#3294,#3303,(#3269));
#21=CIRCLE('',#20,1.5E0);
#26=CIRCLE('',#25,1.5E0);
#31=CIRCLE('',#30,1.5E0);
#36=CIRCLE('',#35,1.5E0);
#41=CIRCLE('',#40,1.5E0);
#46=CIRCLE('',#45,1.5E0);
#51=CIRCLE('',#50,1.5E0);
#56=CIRCLE('',#55,1.5E0);
#61=CIRCLE('',#60,1.5E0);
#66=CIRCLE('',#65,1.5E0);
#71=CIRCLE('',#70,1.5E0);
#76=CIRCLE('',#75,1.5E0);
#81=CIRCLE('',#80,1.5E0);
#86=CIRCLE('',#85,1.5E0);
#91=CIRCLE('',#90,1.5E0);
#96=CIRCLE('',#95,1.5E0);
#101=CIRCLE('',#100,1.99E0);
#106=CIRCLE('',#105,1.99E0);
#111=CIRCLE('',#110,1.99E0);
#116=CIRCLE('',#115,1.99E0);
#121=CIRCLE('',#120,1.99E0);
#126=CIRCLE('',#125,1.99E0);
#131=CIRCLE('',#130,1.99E0);
#136=CIRCLE('',#135,1.99E0);
#141=CIRCLE('',#140,3.5E0);
#146=CIRCLE('',#145,3.5E0);
#151=CIRCLE('',#150,3.5E0);
#156=CIRCLE('',#155,3.5E0);
#161=CIRCLE('',#160,3.5E0);
#166=CIRCLE('',#165,3.5E0);
#171=CIRCLE('',#170,3.5E0);
#176=CIRCLE('',#175,3.5E0);
#189=CIRCLE('',#188,4.25E1);
#194=CIRCLE('',#193,4.25E1);
#199=CIRCLE('',#198,6.72E0);
#204=CIRCLE('',#203,6.72E0);
#209=CIRCLE('',#208,6.72E0);
#214=CIRCLE('',#213,6.72E0);
#219=CIRCLE('',#218,6.72E0);
#224=CIRCLE('',#223,6.72E0);
#229=CIRCLE('',#228,6.72E0);
#234=CIRCLE('',#233,6.72E0);
#267=CIRCLE('',#266,3.85E1);
#272=CIRCLE('',#271,3.85E1);
#281=CIRCLE('',#280,5.2E0);
#290=CIRCLE('',#289,5.2E0);
#303=CIRCLE('',#302,2.2E0);
#312=CIRCLE('',#311,2.2E0);
#325=CIRCLE('',#324,5.2E0);
#334=CIRCLE('',#333,5.2E0);
#347=CIRCLE('',#346,7.499920223846E0);
#352=CIRCLE('',#351,4.999972490676E0);
#360=B_SPLINE_CURVE_WITH_KNOTS('',3,(#353,#354,#355,#356,#357,#358,#359),
.UNSPECIFIED.,.F.,.F.,(4,1,1,1,4),(0.E0,2.5E-1,5.E-1,7.5E-1,1.E0),
.UNSPECIFIED.);
#368=B_SPLINE_CURVE_WITH_KNOTS('',3,(#361,#362,#363,#364,#365,#366,#367),
.UNSPECIFIED.,.F.,.F.,(4,1,1,1,4),(0.E0,2.5E-1,5.E-1,7.5E-1,1.E0),
.UNSPECIFIED.);
#373=CIRCLE('',#372,2.E-1);
#378=CIRCLE('',#377,2.E-1);
#383=CIRCLE('',#382,2.E-1);
#388=CIRCLE('',#387,2.E-1);
#393=CIRCLE('',#392,2.E-1);
#401=B_SPLINE_CURVE_WITH_KNOTS('',3,(#394,#395,#396,#397,#398,#399,#400),
.UNSPECIFIED.,.F.,.F.,(4,1,1,1,4),(0.E0,2.5E-1,5.E-1,7.5E-1,1.E0),
.UNSPECIFIED.);
#426=CIRCLE('',#425,2.E-1);
#431=CIRCLE('',#430,2.E-1);
#436=CIRCLE('',#435,2.E-1);
#441=CIRCLE('',#440,2.E-1);
#449=B_SPLINE_CURVE_WITH_KNOTS('',3,(#442,#443,#444,#445,#446,#447,#448),
.UNSPECIFIED.,.F.,.F.,(4,1,1,1,4),(0.E0,2.5E-1,5.E-1,7.5E-1,1.E0),
.UNSPECIFIED.);
#474=CIRCLE('',#473,2.E-1);
#479=CIRCLE('',#478,2.E-1);
#484=CIRCLE('',#483,2.E-1);
#489=CIRCLE('',#488,5.E0);
#496=B_SPLINE_CURVE_WITH_KNOTS('',3,(#490,#491,#492,#493,#494,#495),
.UNSPECIFIED.,.F.,.F.,(4,1,1,4),(0.E0,3.333333333333E-1,6.666666666667E-1,1.E0),
.UNSPECIFIED.);
#511=B_SPLINE_CURVE_WITH_KNOTS('',3,(#505,#506,#507,#508,#509,#510),
.UNSPECIFIED.,.F.,.F.,(4,1,1,4),(0.E0,3.333333333333E-1,6.666666666667E-1,1.E0),
.UNSPECIFIED.);
#524=CIRCLE('',#523,5.E0);
#541=CIRCLE('',#540,5.E0);
#562=CIRCLE('',#561,1.5E0);
#567=CIRCLE('',#566,1.5E0);
#572=CIRCLE('',#571,1.5E0);
#577=CIRCLE('',#576,1.5E0);
#582=CIRCLE('',#581,1.5E0);
#587=CIRCLE('',#586,1.5E0);
#592=CIRCLE('',#591,1.5E0);
#597=CIRCLE('',#596,1.5E0);
#602=CIRCLE('',#601,1.5E0);
#607=CIRCLE('',#606,1.5E0);
#612=CIRCLE('',#611,1.5E0);
#617=CIRCLE('',#616,1.5E0);
#622=CIRCLE('',#621,1.5E0);
#627=CIRCLE('',#626,1.5E0);
#632=CIRCLE('',#631,1.5E0);
#637=CIRCLE('',#636,1.5E0);
#642=CIRCLE('',#641,1.3E0);
#647=CIRCLE('',#646,1.3E0);
#652=CIRCLE('',#651,1.3E0);
#657=CIRCLE('',#656,1.3E0);
#662=CIRCLE('',#661,1.3E0);
#667=CIRCLE('',#666,1.3E0);
#672=CIRCLE('',#671,1.3E0);
#677=CIRCLE('',#676,1.3E0);
#682=CIRCLE('',#681,5.E0);
#691=CIRCLE('',#690,5.E0);
#700=CIRCLE('',#699,5.E0);
#713=CIRCLE('',#712,2.E0);
#722=CIRCLE('',#721,2.E0);
#735=CIRCLE('',#734,5.E0);
#744=CIRCLE('',#743,5.E0);
#753=CIRCLE('',#752,5.E0);
#770=CIRCLE('',#769,1.E0);
#775=CIRCLE('',#774,1.E0);
#784=CIRCLE('',#783,1.E0);
#793=CIRCLE('',#792,1.E0);
#802=CIRCLE('',#801,1.E0);
#819=CIRCLE('',#818,1.E0);
#832=CIRCLE('',#831,1.E0);
#845=CIRCLE('',#844,1.E0);
#922=CIRCLE('',#921,1.3E0);
#927=CIRCLE('',#926,1.3E0);
#932=CIRCLE('',#931,1.99E0);
#941=CIRCLE('',#940,1.99E0);
#958=CIRCLE('',#957,1.3E0);
#963=CIRCLE('',#962,1.3E0);
#968=CIRCLE('',#967,1.99E0);
#977=CIRCLE('',#976,1.99E0);
#994=CIRCLE('',#993,1.3E0);
#999=CIRCLE('',#998,1.3E0);
#1004=CIRCLE('',#1003,1.99E0);
#1013=CIRCLE('',#1012,1.99E0);
#1030=CIRCLE('',#1029,1.3E0);
#1035=CIRCLE('',#1034,1.3E0);
#1040=CIRCLE('',#1039,1.99E0);
#1049=CIRCLE('',#1048,1.99E0);
#1066=CIRCLE('',#1065,5.E0);
#1075=CIRCLE('',#1074,2.E0);
#1092=CIRCLE('',#1091,2.E0);
#1097=CIRCLE('',#1096,5.E0);
#1114=CIRCLE('',#1113,3.5E0);
#1123=CIRCLE('',#1122,3.5E0);
#1140=CIRCLE('',#1139,3.5E0);
#1149=CIRCLE('',#1148,3.5E0);
#1166=CIRCLE('',#1165,3.5E0);
#1175=CIRCLE('',#1174,3.5E0);
#1192=CIRCLE('',#1191,3.5E0);
#1201=CIRCLE('',#1200,3.5E0);
#1549=EDGE_CURVE('',#1404,#1405,#4,.T.);
#1551=EDGE_CURVE('',#1405,#1407,#8,.T.);
#1553=EDGE_CURVE('',#1407,#1409,#12,.T.);
#1555=EDGE_CURVE('',#1409,#1404,#16,.T.);
#1559=EDGE_CURVE('',#1264,#1265,#21,.T.);
#1561=EDGE_CURVE('',#1265,#1264,#26,.T.);
#1565=EDGE_CURVE('',#1272,#1273,#31,.T.);
#1567=EDGE_CURVE('',#1273,#1272,#36,.T.);
#1571=EDGE_CURVE('',#1281,#1285,#41,.T.);
#1573=EDGE_CURVE('',#1285,#1281,#46,.T.);
#1577=EDGE_CURVE('',#1289,#1293,#51,.T.);
#1579=EDGE_CURVE('',#1293,#1289,#56,.T.);
#1583=EDGE_CURVE('',#1297,#1301,#61,.T.);
#1585=EDGE_CURVE('',#1301,#1297,#66,.T.);
#1589=EDGE_CURVE('',#1305,#1309,#71,.T.);
#1591=EDGE_CURVE('',#1309,#1305,#76,.T.);
#1595=EDGE_CURVE('',#1313,#1317,#81,.T.);
#1597=EDGE_CURVE('',#1317,#1313,#86,.T.);
#1601=EDGE_CURVE('',#1321,#1325,#91,.T.);
#1603=EDGE_CURVE('',#1325,#1321,#96,.T.);
#1607=EDGE_CURVE('',#1336,#1337,#101,.T.);
#1609=EDGE_CURVE('',#1337,#1336,#106,.T.);
#1613=EDGE_CURVE('',#1352,#1353,#111,.T.);
#1615=EDGE_CURVE('',#1353,#1352,#116,.T.);
#1619=EDGE_CURVE('',#1368,#1369,#121,.T.);
#1621=EDGE_CURVE('',#1369,#1368,#126,.T.);
#1625=EDGE_CURVE('',#1384,#1385,#131,.T.);
#1627=EDGE_CURVE('',#1385,#1384,#136,.T.);
#1631=EDGE_CURVE('',#1476,#1477,#141,.T.);
#1633=EDGE_CURVE('',#1477,#1476,#146,.T.);
#1637=EDGE_CURVE('',#1484,#1485,#151,.T.);
#1639=EDGE_CURVE('',#1485,#1484,#156,.T.);
#1643=EDGE_CURVE('',#1492,#1493,#161,.T.);
#1645=EDGE_CURVE('',#1493,#1492,#166,.T.);
#1649=EDGE_CURVE('',#1500,#1501,#171,.T.);
#1651=EDGE_CURVE('',#1501,#1500,#176,.T.);
#1661=EDGE_CURVE('',#1412,#1413,#180,.T.);
#1663=EDGE_CURVE('',#1405,#1413,#258,.T.);
#1666=EDGE_CURVE('',#1404,#1412,#184,.T.);
#1677=EDGE_CURVE('',#1417,#1412,#238,.T.);
#1679=EDGE_CURVE('',#1415,#1417,#246,.T.);
#1681=EDGE_CURVE('',#1413,#1415,#254,.T.);
#1685=EDGE_CURVE('',#1512,#1513,#189,.T.);
#1687=EDGE_CURVE('',#1513,#1512,#194,.T.);
#1691=EDGE_CURVE('',#1516,#1517,#199,.T.);
#1693=EDGE_CURVE('',#1517,#1516,#204,.T.);
#1697=EDGE_CURVE('',#1520,#1521,#209,.T.);
#1699=EDGE_CURVE('',#1521,#1520,#214,.T.);
#1703=EDGE_CURVE('',#1524,#1525,#219,.T.);
#1705=EDGE_CURVE('',#1525,#1524,#224,.T.);
#1709=EDGE_CURVE('',#1528,#1529,#229,.T.);
#1711=EDGE_CURVE('',#1529,#1528,#234,.T.);
#1724=EDGE_CURVE('',#1409,#1417,#242,.T.);
#1737=EDGE_CURVE('',#1407,#1415,#250,.T.);
#1759=EDGE_CURVE('',#1508,#1509,#267,.T.);
#1761=EDGE_CURVE('',#1509,#1513,#342,.T.);
#1764=EDGE_CURVE('',#1508,#1512,#262,.T.);
#1775=EDGE_CURVE('',#1509,#1508,#272,.T.);
#1779=EDGE_CURVE('',#1543,#1538,#347,.T.);
#1781=EDGE_CURVE('',#1461,#1543,#276,.T.);
#1783=EDGE_CURVE('',#1460,#1461,#281,.T.);
#1785=EDGE_CURVE('',#1467,#1460,#285,.T.);
#1787=EDGE_CURVE('',#1471,#1467,#290,.T.);
#1789=EDGE_CURVE('',#1441,#1471,#294,.T.);
#1791=EDGE_CURVE('',#1435,#1441,#298,.T.);
#1793=EDGE_CURVE('',#1431,#1435,#303,.T.);
#1795=EDGE_CURVE('',#1427,#1431,#307,.T.);
#1797=EDGE_CURVE('',#1421,#1427,#312,.T.);
#1799=EDGE_CURVE('',#1420,#1421,#316,.T.);
#1801=EDGE_CURVE('',#1445,#1420,#320,.T.);
#1803=EDGE_CURVE('',#1447,#1445,#325,.T.);
#1805=EDGE_CURVE('',#1451,#1447,#329,.T.);
#1807=EDGE_CURVE('',#1455,#1451,#334,.T.);
#1809=EDGE_CURVE('',#1538,#1455,#338,.T.);
#1832=EDGE_CURVE('',#1538,#1539,#360,.T.);
#1834=EDGE_CURVE('',#1539,#1540,#496,.T.);
#1836=EDGE_CURVE('',#1540,#1541,#352,.T.);
#1838=EDGE_CURVE('',#1541,#1542,#511,.T.);
#1840=EDGE_CURVE('',#1542,#1543,#368,.T.);
#1852=EDGE_CURVE('',#1455,#1457,#378,.T.);
#1854=EDGE_CURVE('',#1539,#1457,#500,.T.);
#1865=EDGE_CURVE('',#1465,#1542,#519,.T.);
#1867=EDGE_CURVE('',#1461,#1465,#373,.T.);
#1879=EDGE_CURVE('',#1451,#1453,#383,.T.);
#1881=EDGE_CURVE('',#1457,#1453,#524,.T.);
#1893=EDGE_CURVE('',#1447,#1449,#388,.T.);
#1895=EDGE_CURVE('',#1453,#1449,#528,.T.);
#1907=EDGE_CURVE('',#1445,#1443,#393,.T.);
#1909=EDGE_CURVE('',#1449,#1443,#541,.T.);
#1920=EDGE_CURVE('',#1443,#1424,#405,.T.);
#1924=EDGE_CURVE('',#1424,#1420,#401,.T.);
#1935=EDGE_CURVE('',#1424,#1229,#409,.T.);
#1937=EDGE_CURVE('',#1229,#1224,#704,.T.);
#1939=EDGE_CURVE('',#1443,#1224,#413,.T.);
#1949=EDGE_CURVE('',#1424,#1425,#417,.T.);
#1951=EDGE_CURVE('',#1425,#1401,#421,.T.);
#1953=EDGE_CURVE('',#1401,#1229,#708,.T.);
#1965=EDGE_CURVE('',#1421,#1425,#426,.T.);
#1978=EDGE_CURVE('',#1427,#1429,#431,.T.);
#1980=EDGE_CURVE('',#1425,#1429,#1075,.T.);
#1992=EDGE_CURVE('',#1431,#1433,#436,.T.);
#1994=EDGE_CURVE('',#1429,#1433,#1079,.T.);
#2006=EDGE_CURVE('',#1435,#1437,#441,.T.);
#2008=EDGE_CURVE('',#1433,#1437,#1092,.T.);
#2019=EDGE_CURVE('',#1437,#1439,#453,.T.);
#2023=EDGE_CURVE('',#1439,#1441,#449,.T.);
#2034=EDGE_CURVE('',#1439,#1393,#457,.T.);
#2036=EDGE_CURVE('',#1393,#1396,#726,.T.);
#2038=EDGE_CURVE('',#1437,#1396,#461,.T.);
#2048=EDGE_CURVE('',#1439,#1473,#465,.T.);
#2050=EDGE_CURVE('',#1473,#1391,#469,.T.);
#2052=EDGE_CURVE('',#1391,#1393,#730,.T.);
#2064=EDGE_CURVE('',#1471,#1473,#474,.T.);
#2077=EDGE_CURVE('',#1467,#1469,#479,.T.);
#2079=EDGE_CURVE('',#1473,#1469,#1097,.T.);
#2091=EDGE_CURVE('',#1460,#1464,#484,.T.);
#2093=EDGE_CURVE('',#1469,#1464,#1101,.T.);
#2106=EDGE_CURVE('',#1464,#1465,#489,.T.);
#2118=EDGE_CURVE('',#1465,#1216,#515,.T.);
#2120=EDGE_CURVE('',#1216,#1217,#744,.T.);
#2122=EDGE_CURVE('',#1464,#1217,#1105,.T.);
#2134=EDGE_CURVE('',#1457,#1221,#504,.T.);
#2136=EDGE_CURVE('',#1221,#1540,#686,.T.);
#2147=EDGE_CURVE('',#1541,#1216,#748,.T.);
#2160=EDGE_CURVE('',#1453,#1220,#536,.T.);
#2162=EDGE_CURVE('',#1220,#1221,#691,.T.);
#2174=EDGE_CURVE('',#1449,#1225,#532,.T.);
#2176=EDGE_CURVE('',#1225,#1220,#695,.T.);
#2189=EDGE_CURVE('',#1224,#1225,#700,.T.);
#2200=EDGE_CURVE('',#1537,#1540,#682,.T.);
#2208=EDGE_CURVE('',#1400,#1401,#713,.T.);
#2210=EDGE_CURVE('',#1397,#1400,#717,.T.);
#2212=EDGE_CURVE('',#1396,#1397,#722,.T.);
#2216=EDGE_CURVE('',#1227,#1391,#735,.T.);
#2218=EDGE_CURVE('',#1217,#1227,#739,.T.);
#2222=EDGE_CURVE('',#1541,#1536,#753,.T.);
#2224=EDGE_CURVE('',#1536,#1537,#757,.T.);
#2228=EDGE_CURVE('',#1268,#1269,#562,.T.);
#2230=EDGE_CURVE('',#1269,#1268,#567,.T.);
#2234=EDGE_CURVE('',#1276,#1277,#572,.T.);
#2236=EDGE_CURVE('',#1277,#1276,#577,.T.);
#2240=EDGE_CURVE('',#1280,#1284,#582,.T.);
#2242=EDGE_CURVE('',#1284,#1280,#587,.T.);
#2246=EDGE_CURVE('',#1288,#1292,#592,.T.);
#2248=EDGE_CURVE('',#1292,#1288,#597,.T.);
#2252=EDGE_CURVE('',#1296,#1300,#602,.T.);
#2254=EDGE_CURVE('',#1300,#1296,#607,.T.);
#2258=EDGE_CURVE('',#1304,#1308,#612,.T.);
#2260=EDGE_CURVE('',#1308,#1304,#617,.T.);
#2264=EDGE_CURVE('',#1312,#1316,#622,.T.);
#2266=EDGE_CURVE('',#1316,#1312,#627,.T.);
#2270=EDGE_CURVE('',#1320,#1324,#632,.T.);
#2272=EDGE_CURVE('',#1324,#1320,#637,.T.);
#2276=EDGE_CURVE('',#1340,#1341,#642,.T.);
#2278=EDGE_CURVE('',#1341,#1340,#647,.T.);
#2282=EDGE_CURVE('',#1356,#1357,#652,.T.);
#2284=EDGE_CURVE('',#1357,#1356,#657,.T.);
#2288=EDGE_CURVE('',#1372,#1373,#662,.T.);
#2290=EDGE_CURVE('',#1373,#1372,#667,.T.);
#2294=EDGE_CURVE('',#1388,#1389,#672,.T.);
#2296=EDGE_CURVE('',#1389,#1388,#677,.T.);
#2300=EDGE_CURVE('',#1241,#1235,#545,.T.);
#2302=EDGE_CURVE('',#1245,#1241,#845,.T.);
#2304=EDGE_CURVE('',#1249,#1245,#549,.T.);
#2306=EDGE_CURVE('',#1253,#1249,#832,.T.);
#2308=EDGE_CURVE('',#1257,#1253,#553,.T.);
#2310=EDGE_CURVE('',#1261,#1257,#819,.T.);
#2312=EDGE_CURVE('',#1237,#1261,#557,.T.);
#2314=EDGE_CURVE('',#1235,#1237,#770,.T.);
#2324=EDGE_CURVE('',#1235,#1233,#761,.T.);
#2326=EDGE_CURVE('',#1233,#1240,#806,.T.);
#2328=EDGE_CURVE('',#1240,#1241,#765,.T.);
#2339=EDGE_CURVE('',#1232,#1233,#775,.T.);
#2343=EDGE_CURVE('',#1237,#1232,#810,.T.);
#2354=EDGE_CURVE('',#1259,#1232,#779,.T.);
#2356=EDGE_CURVE('',#1256,#1259,#784,.T.);
#2358=EDGE_CURVE('',#1251,#1256,#788,.T.);
#2360=EDGE_CURVE('',#1248,#1251,#793,.T.);
#2362=EDGE_CURVE('',#1243,#1248,#797,.T.);
#2364=EDGE_CURVE('',#1240,#1243,#802,.T.);
#2377=EDGE_CURVE('',#1259,#1261,#814,.T.);
#2388=EDGE_CURVE('',#1256,#1257,#827,.T.);
#2401=EDGE_CURVE('',#1251,#1253,#823,.T.);
#2414=EDGE_CURVE('',#1248,#1249,#840,.T.);
#2427=EDGE_CURVE('',#1243,#1245,#836,.T.);
#2453=EDGE_CURVE('',#1268,#1264,#849,.T.);
#2456=EDGE_CURVE('',#1269,#1265,#853,.T.);
#2479=EDGE_CURVE('',#1276,#1272,#857,.T.);
#2482=EDGE_CURVE('',#1277,#1273,#861,.T.);
#2504=EDGE_CURVE('',#1280,#1281,#865,.T.);
#2507=EDGE_CURVE('',#1284,#1285,#869,.T.);
#2530=EDGE_CURVE('',#1288,#1289,#873,.T.);
#2533=EDGE_CURVE('',#1292,#1293,#877,.T.);
#2556=EDGE_CURVE('',#1296,#1297,#881,.T.);
#2559=EDGE_CURVE('',#1300,#1301,#885,.T.);
#2582=EDGE_CURVE('',#1304,#1305,#889,.T.);
#2585=EDGE_CURVE('',#1308,#1309,#893,.T.);
#2608=EDGE_CURVE('',#1312,#1313,#897,.T.);
#2611=EDGE_CURVE('',#1316,#1317,#901,.T.);
#2634=EDGE_CURVE('',#1320,#1321,#905,.T.);
#2637=EDGE_CURVE('',#1324,#1325,#909,.T.);
#2661=EDGE_CURVE('',#1341,#1329,#917,.T.);
#2663=EDGE_CURVE('',#1328,#1329,#927,.T.);
#2665=EDGE_CURVE('',#1340,#1328,#913,.T.);
#2677=EDGE_CURVE('',#1328,#1329,#922,.T.);
#2688=EDGE_CURVE('',#1332,#1333,#932,.T.);
#2690=EDGE_CURVE('',#1332,#1333,#941,.T.);
#2705=EDGE_CURVE('',#1332,#1336,#945,.T.);
#2708=EDGE_CURVE('',#1333,#1337,#936,.T.);
#2731=EDGE_CURVE('',#1357,#1345,#953,.T.);
#2733=EDGE_CURVE('',#1344,#1345,#963,.T.);
#2735=EDGE_CURVE('',#1356,#1344,#949,.T.);
#2747=EDGE_CURVE('',#1344,#1345,#958,.T.);
#2758=EDGE_CURVE('',#1348,#1349,#968,.T.);
#2760=EDGE_CURVE('',#1348,#1349,#977,.T.);
#2775=EDGE_CURVE('',#1348,#1352,#981,.T.);
#2778=EDGE_CURVE('',#1349,#1353,#972,.T.);
#2801=EDGE_CURVE('',#1373,#1361,#989,.T.);
#2803=EDGE_CURVE('',#1360,#1361,#999,.T.);
#2805=EDGE_CURVE('',#1372,#1360,#985,.T.);
#2817=EDGE_CURVE('',#1360,#1361,#994,.T.);
#2828=EDGE_CURVE('',#1364,#1365,#1004,.T.);
#2830=EDGE_CURVE('',#1364,#1365,#1013,.T.);
#2845=EDGE_CURVE('',#1364,#1368,#1017,.T.);
#2848=EDGE_CURVE('',#1365,#1369,#1008,.T.);
#2871=EDGE_CURVE('',#1389,#1377,#1025,.T.);
#2873=EDGE_CURVE('',#1376,#1377,#1035,.T.);
#2875=EDGE_CURVE('',#1388,#1376,#1021,.T.);
#2887=EDGE_CURVE('',#1376,#1377,#1030,.T.);
#2898=EDGE_CURVE('',#1380,#1381,#1040,.T.);
#2900=EDGE_CURVE('',#1380,#1381,#1049,.T.);
#2915=EDGE_CURVE('',#1380,#1384,#1053,.T.);
#2918=EDGE_CURVE('',#1381,#1385,#1044,.T.);
#2942=EDGE_CURVE('',#1537,#1532,#1057,.T.);
#2944=EDGE_CURVE('',#1532,#1533,#1066,.T.);
#2946=EDGE_CURVE('',#1536,#1533,#1061,.T.);
#2959=EDGE_CURVE('',#1533,#1532,#1070,.T.);
#2981=EDGE_CURVE('',#1429,#1400,#1087,.T.);
#2994=EDGE_CURVE('',#1433,#1397,#1083,.T.);
#3019=EDGE_CURVE('',#1469,#1227,#1109,.T.);
#3044=EDGE_CURVE('',#1479,#1516,#1127,.T.);
#3046=EDGE_CURVE('',#1479,#1481,#1114,.T.);
#3048=EDGE_CURVE('',#1481,#1517,#1118,.T.);
#3060=EDGE_CURVE('',#1479,#1481,#1123,.T.);
#3072=EDGE_CURVE('',#1476,#1479,#1131,.T.);
#3075=EDGE_CURVE('',#1477,#1481,#1135,.T.);
#3098=EDGE_CURVE('',#1487,#1520,#1153,.T.);
#3100=EDGE_CURVE('',#1487,#1489,#1140,.T.);
#3102=EDGE_CURVE('',#1489,#1521,#1144,.T.);
#3114=EDGE_CURVE('',#1487,#1489,#1149,.T.);
#3126=EDGE_CURVE('',#1484,#1487,#1157,.T.);
#3129=EDGE_CURVE('',#1485,#1489,#1161,.T.);
#3152=EDGE_CURVE('',#1495,#1524,#1179,.T.);
#3154=EDGE_CURVE('',#1495,#1497,#1166,.T.);
#3156=EDGE_CURVE('',#1497,#1525,#1170,.T.);
#3168=EDGE_CURVE('',#1495,#1497,#1175,.T.);
#3180=EDGE_CURVE('',#1492,#1495,#1183,.T.);
#3183=EDGE_CURVE('',#1493,#1497,#1187,.T.);
#3206=EDGE_CURVE('',#1503,#1528,#1205,.T.);
#3208=EDGE_CURVE('',#1503,#1505,#1192,.T.);
#3210=EDGE_CURVE('',#1505,#1529,#1196,.T.);
#3222=EDGE_CURVE('',#1503,#1505,#1201,.T.);
#3234=EDGE_CURVE('',#1500,#1503,#1209,.T.);
#3237=EDGE_CURVE('',#1501,#1505,#1213,.T.);
#3254=CLOSED_SHELL('',(#1655,#1670,#1715,#1728,#1741,#1753,#1768,#1813,#1825,
#1844,#1858,#1872,#1886,#1900,#1914,#1928,#1943,#1958,#1971,#1985,#1999,#2013,
#2027,#2042,#2057,#2070,#2084,#2098,#2111,#2126,#2140,#2153,#2167,#2181,#2194,
#2318,#2333,#2347,#2369,#2382,#2395,#2408,#2421,#2434,#2446,#2460,#2472,#2486,
#2498,#2512,#2524,#2538,#2550,#2564,#2576,#2590,#2602,#2616,#2628,#2642,#2654,
#2669,#2682,#2698,#2712,#2724,#2739,#2752,#2768,#2782,#2794,#2809,#2822,#2838,
#2852,#2864,#2879,#2892,#2908,#2922,#2934,#2951,#2964,#2974,#2987,#3000,#3012,
#3025,#3037,#3052,#3065,#3079,#3091,#3106,#3119,#3133,#3145,#3160,#3173,#3187,
#3199,#3214,#3227,#3241,#3253));
#3255=MANIFOLD_SOLID_BREP('',#3254);
#3256=(LENGTH_UNIT()NAMED_UNIT(*)SI_UNIT(.MILLI.,.METRE.));
#3258=(NAMED_UNIT(*)PLANE_ANGLE_UNIT()SI_UNIT($,.RADIAN.));
#3261=(NAMED_UNIT(*)SI_UNIT($,.STERADIAN.)SOLID_ANGLE_UNIT());
#3264=ADVANCED_BREP_SHAPE_REPRESENTATION('',(#3255),#3263);
#3271=PRODUCT_DEFINITION('design','',#3270,#3267);
#3272=PRODUCT_DEFINITION_SHAPE('','SHAPE FOR SOS_30X30MM_LOADING_PLATE.',#3271);
#3273=SHAPE_DEFINITION_REPRESENTATION(#3272,#3264);
ENDSEC;
END-ISO-10303-21;
