# Supplementary material for: Sheet-on-sheet fixed target data collection devices for serial crystallography at synchrotron and XFEL sources
Source: J Appl Crystallogr. 2024 Oct 16;57(Pt 6):1725–32. doi: 10.1107/S1600576724008914 (PMC11611291; doi:10.1107/S1600576724008914)
Supplement: Supplementary file 1 [file j-57-01725-sup2.zip › SOS_30x30mm_rear_frame_Al.stp]

ISO-10303-21;
HEADER;
FILE_DESCRIPTION((''),'2;1');
FILE_NAME('30X30MM_SOSOS_UPPER_FRAME_AL','2024-04-06T19:29:51',('doak'),(''),
'CREO PARAMETRIC BY PTC INC, 2022024','CREO PARAMETRIC BY PTC INC, 2022024','');
FILE_SCHEMA(('CONFIG_CONTROL_DESIGN'));
ENDSEC;
DATA;
#1=CARTESIAN_POINT('',(1.4E1,0.E0,-1.4E1));
#2=DIRECTION('',(0.E0,1.E0,0.E0));
#3=DIRECTION('',(1.E0,0.E0,0.E0));
#4=AXIS2_PLACEMENT_3D('',#1,#2,#3);
#6=DIRECTION('',(1.258548820716E-12,0.E0,-1.E0));
#7=VECTOR('',#6,2.799999999999E1);
#8=CARTESIAN_POINT('',(1.769999999994E1,0.E0,1.399999999999E1));
#9=LINE('',#8,#7);
#10=CARTESIAN_POINT('',(1.4E1,0.E0,1.4E1));
#11=DIRECTION('',(0.E0,1.E0,0.E0));
#12=DIRECTION('',(0.E0,0.E0,1.E0));
#13=AXIS2_PLACEMENT_3D('',#10,#11,#12);
#15=DIRECTION('',(1.E0,0.E0,1.258548820716E-12));
#16=VECTOR('',#15,2.799999999999E1);
#17=CARTESIAN_POINT('',(-1.399999999999E1,0.E0,1.769999999994E1));
#18=LINE('',#17,#16);
#19=CARTESIAN_POINT('',(-1.4E1,0.E0,1.4E1));
#20=DIRECTION('',(0.E0,1.E0,0.E0));
#21=DIRECTION('',(-1.E0,0.E0,0.E0));
#22=AXIS2_PLACEMENT_3D('',#19,#20,#21);
#24=DIRECTION('',(-1.258548820716E-12,0.E0,1.E0));
#25=VECTOR('',#24,2.799999999999E1);
#26=CARTESIAN_POINT('',(-1.769999999994E1,0.E0,-1.399999999999E1));
#27=LINE('',#26,#25);
#28=CARTESIAN_POINT('',(-1.4E1,0.E0,-1.4E1));
#29=DIRECTION('',(0.E0,1.E0,0.E0));
#30=DIRECTION('',(0.E0,0.E0,-1.E0));
#31=AXIS2_PLACEMENT_3D('',#28,#29,#30);
#33=DIRECTION('',(-1.E0,0.E0,-1.258548820716E-12));
#34=VECTOR('',#33,2.799999999999E1);
#35=CARTESIAN_POINT('',(1.399999999999E1,0.E0,-1.769999999994E1));
#36=LINE('',#35,#34);
#37=CARTESIAN_POINT('',(2.E1,0.E0,-2.E1));
#38=DIRECTION('',(0.E0,-1.E0,0.E0));
#39=DIRECTION('',(0.E0,0.E0,-1.E0));
#40=AXIS2_PLACEMENT_3D('',#37,#38,#39);
#42=DIRECTION('',(1.E0,0.E0,0.E0));
#43=VECTOR('',#42,4.E1);
#44=CARTESIAN_POINT('',(-2.E1,0.E0,-2.45E1));
#45=LINE('',#44,#43);
#46=CARTESIAN_POINT('',(-2.E1,0.E0,-2.E1));
#47=DIRECTION('',(0.E0,-1.E0,0.E0));
#48=DIRECTION('',(-1.E0,0.E0,0.E0));
#49=AXIS2_PLACEMENT_3D('',#46,#47,#48);
#51=DIRECTION('',(0.E0,0.E0,-1.E0));
#52=VECTOR('',#51,4.E1);
#53=CARTESIAN_POINT('',(-2.45E1,0.E0,2.E1));
#54=LINE('',#53,#52);
#55=CARTESIAN_POINT('',(-2.E1,0.E0,2.E1));
#56=DIRECTION('',(0.E0,-1.E0,0.E0));
#57=DIRECTION('',(0.E0,0.E0,1.E0));
#58=AXIS2_PLACEMENT_3D('',#55,#56,#57);
#60=DIRECTION('',(-1.E0,0.E0,0.E0));
#61=VECTOR('',#60,4.E1);
#62=CARTESIAN_POINT('',(2.E1,0.E0,2.45E1));
#63=LINE('',#62,#61);
#64=CARTESIAN_POINT('',(2.E1,0.E0,2.E1));
#65=DIRECTION('',(0.E0,-1.E0,0.E0));
#66=DIRECTION('',(1.E0,0.E0,0.E0));
#67=AXIS2_PLACEMENT_3D('',#64,#65,#66);
#69=DIRECTION('',(0.E0,0.E0,1.E0));
#70=VECTOR('',#69,4.E1);
#71=CARTESIAN_POINT('',(2.45E1,0.E0,-2.E1));
#72=LINE('',#71,#70);
#73=CARTESIAN_POINT('',(2.E1,0.E0,2.E1));
#74=DIRECTION('',(0.E0,1.E0,0.E0));
#75=DIRECTION('',(1.E0,0.E0,0.E0));
#76=AXIS2_PLACEMENT_3D('',#73,#74,#75);
#78=CARTESIAN_POINT('',(2.E1,0.E0,2.E1));
#79=DIRECTION('',(0.E0,1.E0,0.E0));
#80=DIRECTION('',(-1.E0,0.E0,0.E0));
#81=AXIS2_PLACEMENT_3D('',#78,#79,#80);
#83=CARTESIAN_POINT('',(-2.E1,0.E0,2.E1));
#84=DIRECTION('',(0.E0,1.E0,0.E0));
#85=DIRECTION('',(1.E0,0.E0,0.E0));
#86=AXIS2_PLACEMENT_3D('',#83,#84,#85);
#88=CARTESIAN_POINT('',(-2.E1,0.E0,2.E1));
#89=DIRECTION('',(0.E0,1.E0,0.E0));
#90=DIRECTION('',(-1.E0,0.E0,0.E0));
#91=AXIS2_PLACEMENT_3D('',#88,#89,#90);
#93=CARTESIAN_POINT('',(2.E1,0.E0,-2.E1));
#94=DIRECTION('',(0.E0,1.E0,0.E0));
#95=DIRECTION('',(1.E0,0.E0,0.E0));
#96=AXIS2_PLACEMENT_3D('',#93,#94,#95);
#98=CARTESIAN_POINT('',(2.E1,0.E0,-2.E1));
#99=DIRECTION('',(0.E0,1.E0,0.E0));
#100=DIRECTION('',(-1.E0,0.E0,0.E0));
#101=AXIS2_PLACEMENT_3D('',#98,#99,#100);
#103=CARTESIAN_POINT('',(-2.E1,0.E0,-2.E1));
#104=DIRECTION('',(0.E0,1.E0,0.E0));
#105=DIRECTION('',(1.E0,0.E0,0.E0));
#106=AXIS2_PLACEMENT_3D('',#103,#104,#105);
#108=CARTESIAN_POINT('',(-2.E1,0.E0,-2.E1));
#109=DIRECTION('',(0.E0,1.E0,0.E0));
#110=DIRECTION('',(-1.E0,0.E0,0.E0));
#111=AXIS2_PLACEMENT_3D('',#108,#109,#110);
#113=CARTESIAN_POINT('',(-2.15E1,0.E0,-1.E1));
#114=DIRECTION('',(0.E0,1.E0,0.E0));
#115=DIRECTION('',(1.E0,0.E0,0.E0));
#116=AXIS2_PLACEMENT_3D('',#113,#114,#115);
#118=CARTESIAN_POINT('',(-2.15E1,0.E0,-1.E1));
#119=DIRECTION('',(0.E0,1.E0,0.E0));
#120=DIRECTION('',(-1.E0,0.E0,0.E0));
#121=AXIS2_PLACEMENT_3D('',#118,#119,#120);
#123=CARTESIAN_POINT('',(-2.15E1,0.E0,1.E1));
#124=DIRECTION('',(0.E0,1.E0,0.E0));
#125=DIRECTION('',(1.E0,0.E0,0.E0));
#126=AXIS2_PLACEMENT_3D('',#123,#124,#125);
#128=CARTESIAN_POINT('',(-2.15E1,0.E0,1.E1));
#129=DIRECTION('',(0.E0,1.E0,0.E0));
#130=DIRECTION('',(-1.E0,0.E0,0.E0));
#131=AXIS2_PLACEMENT_3D('',#128,#129,#130);
#133=CARTESIAN_POINT('',(-1.E1,0.E0,2.15E1));
#134=DIRECTION('',(0.E0,1.E0,0.E0));
#135=DIRECTION('',(0.E0,0.E0,-1.E0));
#136=AXIS2_PLACEMENT_3D('',#133,#134,#135);
#138=CARTESIAN_POINT('',(-1.E1,0.E0,2.15E1));
#139=DIRECTION('',(0.E0,1.E0,0.E0));
#140=DIRECTION('',(0.E0,0.E0,1.E0));
#141=AXIS2_PLACEMENT_3D('',#138,#139,#140);
#143=CARTESIAN_POINT('',(1.E1,0.E0,2.15E1));
#144=DIRECTION('',(0.E0,1.E0,0.E0));
#145=DIRECTION('',(0.E0,0.E0,-1.E0));
#146=AXIS2_PLACEMENT_3D('',#143,#144,#145);
#148=CARTESIAN_POINT('',(1.E1,0.E0,2.15E1));
#149=DIRECTION('',(0.E0,1.E0,0.E0));
#150=DIRECTION('',(0.E0,0.E0,1.E0));
#151=AXIS2_PLACEMENT_3D('',#148,#149,#150);
#153=CARTESIAN_POINT('',(2.15E1,0.E0,1.E1));
#154=DIRECTION('',(0.E0,1.E0,0.E0));
#155=DIRECTION('',(-1.E0,0.E0,0.E0));
#156=AXIS2_PLACEMENT_3D('',#153,#154,#155);
#158=CARTESIAN_POINT('',(2.15E1,0.E0,1.E1));
#159=DIRECTION('',(0.E0,1.E0,0.E0));
#160=DIRECTION('',(1.E0,0.E0,0.E0));
#161=AXIS2_PLACEMENT_3D('',#158,#159,#160);
#163=CARTESIAN_POINT('',(2.15E1,0.E0,-1.E1));
#164=DIRECTION('',(0.E0,1.E0,0.E0));
#165=DIRECTION('',(-1.E0,0.E0,0.E0));
#166=AXIS2_PLACEMENT_3D('',#163,#164,#165);
#168=CARTESIAN_POINT('',(2.15E1,0.E0,-1.E1));
#169=DIRECTION('',(0.E0,1.E0,0.E0));
#170=DIRECTION('',(1.E0,0.E0,0.E0));
#171=AXIS2_PLACEMENT_3D('',#168,#169,#170);
#173=CARTESIAN_POINT('',(1.E1,0.E0,-2.15E1));
#174=DIRECTION('',(0.E0,1.E0,0.E0));
#175=DIRECTION('',(0.E0,0.E0,1.E0));
#176=AXIS2_PLACEMENT_3D('',#173,#174,#175);
#178=CARTESIAN_POINT('',(1.E1,0.E0,-2.15E1));
#179=DIRECTION('',(0.E0,1.E0,0.E0));
#180=DIRECTION('',(0.E0,0.E0,-1.E0));
#181=AXIS2_PLACEMENT_3D('',#178,#179,#180);
#183=CARTESIAN_POINT('',(-1.E1,0.E0,-2.15E1));
#184=DIRECTION('',(0.E0,1.E0,0.E0));
#185=DIRECTION('',(0.E0,0.E0,1.E0));
#186=AXIS2_PLACEMENT_3D('',#183,#184,#185);
#188=CARTESIAN_POINT('',(-1.E1,0.E0,-2.15E1));
#189=DIRECTION('',(0.E0,1.E0,0.E0));
#190=DIRECTION('',(0.E0,0.E0,-1.E0));
#191=AXIS2_PLACEMENT_3D('',#188,#189,#190);
#193=CARTESIAN_POINT('',(1.77E1,2.E-1,-1.4E1));
#194=DIRECTION('',(0.E0,0.E0,-1.E0));
#195=DIRECTION('',(0.E0,-1.E0,0.E0));
#196=AXIS2_PLACEMENT_3D('',#193,#194,#195);
#198=CARTESIAN_POINT('',(1.4E1,2.E-1,-1.77E1));
#199=DIRECTION('',(-1.E0,0.E0,0.E0));
#200=DIRECTION('',(0.E0,-1.E0,0.E0));
#201=AXIS2_PLACEMENT_3D('',#198,#199,#200);
#203=CARTESIAN_POINT('',(-1.4E1,2.E-1,-1.77E1));
#204=DIRECTION('',(-1.E0,0.E0,0.E0));
#205=DIRECTION('',(0.E0,-1.E0,0.E0));
#206=AXIS2_PLACEMENT_3D('',#203,#204,#205);
#208=CARTESIAN_POINT('',(-1.77E1,2.E-1,-1.4E1));
#209=DIRECTION('',(0.E0,0.E0,1.E0));
#210=DIRECTION('',(0.E0,-1.E0,0.E0));
#211=AXIS2_PLACEMENT_3D('',#208,#209,#210);
#213=CARTESIAN_POINT('',(-1.77E1,2.E-1,1.4E1));
#214=DIRECTION('',(0.E0,0.E0,1.E0));
#215=DIRECTION('',(0.E0,-1.E0,0.E0));
#216=AXIS2_PLACEMENT_3D('',#213,#214,#215);
#218=CARTESIAN_POINT('',(-1.4E1,2.E-1,1.77E1));
#219=DIRECTION('',(1.E0,0.E0,0.E0));
#220=DIRECTION('',(0.E0,-1.E0,0.E0));
#221=AXIS2_PLACEMENT_3D('',#218,#219,#220);
#223=CARTESIAN_POINT('',(1.4E1,2.E-1,1.77E1));
#224=DIRECTION('',(1.E0,0.E0,0.E0));
#225=DIRECTION('',(0.E0,-1.E0,0.E0));
#226=AXIS2_PLACEMENT_3D('',#223,#224,#225);
#228=CARTESIAN_POINT('',(1.77E1,2.E-1,1.4E1));
#229=DIRECTION('',(0.E0,0.E0,-1.E0));
#230=DIRECTION('',(0.E0,-1.E0,0.E0));
#231=AXIS2_PLACEMENT_3D('',#228,#229,#230);
#233=DIRECTION('',(-1.012891359632E-11,-1.012885808517E-11,1.E0));
#234=VECTOR('',#233,2.799999995735E1);
#235=CARTESIAN_POINT('',(1.749999999941E1,1.499999999412E0,-1.399999997565E1));
#236=LINE('',#235,#234);
#237=DIRECTION('',(-6.707468772941E-10,1.E0,-1.353962139895E-8));
#238=VECTOR('',#237,1.299999999128E0);
#239=CARTESIAN_POINT('',(1.75E1,2.E-1,1.399999999931E1));
#240=LINE('',#239,#238);
#241=DIRECTION('',(0.E0,0.E0,-1.E0));
#242=VECTOR('',#241,2.799999999842E1);
#243=CARTESIAN_POINT('',(1.75E1,2.E-1,1.399999999931E1));
#244=LINE('',#243,#242);
#245=DIRECTION('',(-4.525856614606E-10,1.E0,1.805644182E-8));
#246=VECTOR('',#245,1.299999999412E0);
#247=CARTESIAN_POINT('',(1.75E1,2.E-1,-1.399999999912E1));
#248=LINE('',#247,#246);
#249=DIRECTION('',(-7.071067811865E-1,-7.071067811865E-1,-1.230099111472E-8));
#250=VECTOR('',#249,1.414213561779E0);
#251=CARTESIAN_POINT('',(1.849999999899E1,2.499999998991E0,-1.399999995825E1));
#252=LINE('',#251,#250);
#253=CARTESIAN_POINT('',(2.E1,2.5E0,2.E1));
#254=DIRECTION('',(0.E0,1.E0,0.E0));
#255=DIRECTION('',(1.E0,0.E0,0.E0));
#256=AXIS2_PLACEMENT_3D('',#253,#254,#255);
#258=CARTESIAN_POINT('',(2.E1,2.5E0,2.E1));
#259=DIRECTION('',(0.E0,1.E0,0.E0));
#260=DIRECTION('',(-1.E0,0.E0,0.E0));
#261=AXIS2_PLACEMENT_3D('',#258,#259,#260);
#263=CARTESIAN_POINT('',(-2.E1,2.5E0,2.E1));
#264=DIRECTION('',(0.E0,1.E0,0.E0));
#265=DIRECTION('',(1.E0,0.E0,0.E0));
#266=AXIS2_PLACEMENT_3D('',#263,#264,#265);
#268=CARTESIAN_POINT('',(-2.E1,2.5E0,2.E1));
#269=DIRECTION('',(0.E0,1.E0,0.E0));
#270=DIRECTION('',(-1.E0,0.E0,0.E0));
#271=AXIS2_PLACEMENT_3D('',#268,#269,#270);
#273=CARTESIAN_POINT('',(2.E1,2.5E0,-2.E1));
#274=DIRECTION('',(0.E0,1.E0,0.E0));
#275=DIRECTION('',(1.E0,0.E0,0.E0));
#276=AXIS2_PLACEMENT_3D('',#273,#274,#275);
#278=CARTESIAN_POINT('',(2.E1,2.5E0,-2.E1));
#279=DIRECTION('',(0.E0,1.E0,0.E0));
#280=DIRECTION('',(-1.E0,0.E0,0.E0));
#281=AXIS2_PLACEMENT_3D('',#278,#279,#280);
#283=CARTESIAN_POINT('',(-2.E1,2.5E0,-2.E1));
#284=DIRECTION('',(0.E0,1.E0,0.E0));
#285=DIRECTION('',(1.E0,0.E0,0.E0));
#286=AXIS2_PLACEMENT_3D('',#283,#284,#285);
#288=CARTESIAN_POINT('',(-2.E1,2.5E0,-2.E1));
#289=DIRECTION('',(0.E0,1.E0,0.E0));
#290=DIRECTION('',(-1.E0,0.E0,0.E0));
#291=AXIS2_PLACEMENT_3D('',#288,#289,#290);
#293=CARTESIAN_POINT('',(-1.4E1,2.5E0,-1.4E1));
#294=DIRECTION('',(0.E0,-1.E0,0.E0));
#295=DIRECTION('',(-1.E0,0.E0,0.E0));
#296=AXIS2_PLACEMENT_3D('',#293,#294,#295);
#298=DIRECTION('',(1.736363438522E-11,-1.736369782653E-11,-1.E0));
#299=VECTOR('',#298,2.799999992688E1);
#300=CARTESIAN_POINT('',(-1.849999999899E1,2.499999998991E0,1.399999995825E1));
#301=LINE('',#300,#299);
#302=CARTESIAN_POINT('',(-1.4E1,2.5E0,1.4E1));
#303=DIRECTION('',(0.E0,-1.E0,0.E0));
#304=DIRECTION('',(0.E0,0.E0,1.E0));
#305=AXIS2_PLACEMENT_3D('',#302,#303,#304);
#307=DIRECTION('',(-1.E0,-1.736369782653E-11,-1.736363438522E-11));
#308=VECTOR('',#307,2.799999992688E1);
#309=CARTESIAN_POINT('',(1.399999995825E1,2.499999998991E0,1.849999999899E1));
#310=LINE('',#309,#308);
#311=CARTESIAN_POINT('',(1.4E1,2.5E0,1.4E1));
#312=DIRECTION('',(0.E0,-1.E0,0.E0));
#313=DIRECTION('',(1.E0,0.E0,0.E0));
#314=AXIS2_PLACEMENT_3D('',#311,#312,#313);
#316=DIRECTION('',(-1.736363438522E-11,-1.736369782653E-11,1.E0));
#317=VECTOR('',#316,2.799999992688E1);
#318=CARTESIAN_POINT('',(1.849999999899E1,2.499999998991E0,-1.399999995825E1));
#319=LINE('',#318,#317);
#320=CARTESIAN_POINT('',(1.4E1,2.5E0,-1.4E1));
#321=DIRECTION('',(0.E0,-1.E0,0.E0));
#322=DIRECTION('',(0.E0,0.E0,-1.E0));
#323=AXIS2_PLACEMENT_3D('',#320,#321,#322);
#325=DIRECTION('',(1.E0,-1.736369782653E-11,1.736363438522E-11));
#326=VECTOR('',#325,2.799999992688E1);
#327=CARTESIAN_POINT('',(-1.399999995825E1,2.499999998991E0,-1.849999999899E1));
#328=LINE('',#327,#326);
#329=CARTESIAN_POINT('',(-2.E1,2.5E0,2.E1));
#330=DIRECTION('',(0.E0,1.E0,0.E0));
#331=DIRECTION('',(-1.E0,0.E0,0.E0));
#332=AXIS2_PLACEMENT_3D('',#329,#330,#331);
#334=DIRECTION('',(0.E0,0.E0,1.E0));
#335=VECTOR('',#334,4.E1);
#336=CARTESIAN_POINT('',(-2.45E1,2.5E0,-2.E1));
#337=LINE('',#336,#335);
#338=CARTESIAN_POINT('',(-2.E1,2.5E0,-2.E1));
#339=DIRECTION('',(0.E0,1.E0,0.E0));
#340=DIRECTION('',(0.E0,0.E0,-1.E0));
#341=AXIS2_PLACEMENT_3D('',#338,#339,#340);
#343=DIRECTION('',(-1.E0,0.E0,0.E0));
#344=VECTOR('',#343,4.E1);
#345=CARTESIAN_POINT('',(2.E1,2.5E0,-2.45E1));
#346=LINE('',#345,#344);
#347=CARTESIAN_POINT('',(2.E1,2.5E0,-2.E1));
#348=DIRECTION('',(0.E0,1.E0,0.E0));
#349=DIRECTION('',(1.E0,0.E0,0.E0));
#350=AXIS2_PLACEMENT_3D('',#347,#348,#349);
#352=DIRECTION('',(0.E0,0.E0,-1.E0));
#353=VECTOR('',#352,4.E1);
#354=CARTESIAN_POINT('',(2.45E1,2.5E0,2.E1));
#355=LINE('',#354,#353);
#356=CARTESIAN_POINT('',(2.E1,2.5E0,2.E1));
#357=DIRECTION('',(0.E0,1.E0,0.E0));
#358=DIRECTION('',(0.E0,0.E0,1.E0));
#359=AXIS2_PLACEMENT_3D('',#356,#357,#358);
#361=DIRECTION('',(1.E0,0.E0,0.E0));
#362=VECTOR('',#361,4.E1);
#363=CARTESIAN_POINT('',(-2.E1,2.5E0,2.45E1));
#364=LINE('',#363,#362);
#365=CARTESIAN_POINT('',(-2.15E1,2.5E0,-1.E1));
#366=DIRECTION('',(0.E0,1.E0,0.E0));
#367=DIRECTION('',(1.E0,0.E0,0.E0));
#368=AXIS2_PLACEMENT_3D('',#365,#366,#367);
#370=CARTESIAN_POINT('',(-2.15E1,2.5E0,-1.E1));
#371=DIRECTION('',(0.E0,1.E0,0.E0));
#372=DIRECTION('',(-1.E0,0.E0,0.E0));
#373=AXIS2_PLACEMENT_3D('',#370,#371,#372);
#375=CARTESIAN_POINT('',(-2.15E1,2.5E0,1.E1));
#376=DIRECTION('',(0.E0,1.E0,0.E0));
#377=DIRECTION('',(1.E0,0.E0,0.E0));
#378=AXIS2_PLACEMENT_3D('',#375,#376,#377);
#380=CARTESIAN_POINT('',(-2.15E1,2.5E0,1.E1));
#381=DIRECTION('',(0.E0,1.E0,0.E0));
#382=DIRECTION('',(-1.E0,0.E0,0.E0));
#383=AXIS2_PLACEMENT_3D('',#380,#381,#382);
#385=CARTESIAN_POINT('',(-1.E1,2.5E0,2.15E1));
#386=DIRECTION('',(0.E0,1.E0,0.E0));
#387=DIRECTION('',(0.E0,0.E0,-1.E0));
#388=AXIS2_PLACEMENT_3D('',#385,#386,#387);
#390=CARTESIAN_POINT('',(-1.E1,2.5E0,2.15E1));
#391=DIRECTION('',(0.E0,1.E0,0.E0));
#392=DIRECTION('',(0.E0,0.E0,1.E0));
#393=AXIS2_PLACEMENT_3D('',#390,#391,#392);
#395=CARTESIAN_POINT('',(1.E1,2.5E0,2.15E1));
#396=DIRECTION('',(0.E0,1.E0,0.E0));
#397=DIRECTION('',(0.E0,0.E0,-1.E0));
#398=AXIS2_PLACEMENT_3D('',#395,#396,#397);
#400=CARTESIAN_POINT('',(1.E1,2.5E0,2.15E1));
#401=DIRECTION('',(0.E0,1.E0,0.E0));
#402=DIRECTION('',(0.E0,0.E0,1.E0));
#403=AXIS2_PLACEMENT_3D('',#400,#401,#402);
#405=CARTESIAN_POINT('',(2.15E1,2.5E0,1.E1));
#406=DIRECTION('',(0.E0,1.E0,0.E0));
#407=DIRECTION('',(-1.E0,0.E0,0.E0));
#408=AXIS2_PLACEMENT_3D('',#405,#406,#407);
#410=CARTESIAN_POINT('',(2.15E1,2.5E0,1.E1));
#411=DIRECTION('',(0.E0,1.E0,0.E0));
#412=DIRECTION('',(1.E0,0.E0,0.E0));
#413=AXIS2_PLACEMENT_3D('',#410,#411,#412);
#415=CARTESIAN_POINT('',(2.15E1,2.5E0,-1.E1));
#416=DIRECTION('',(0.E0,1.E0,0.E0));
#417=DIRECTION('',(-1.E0,0.E0,0.E0));
#418=AXIS2_PLACEMENT_3D('',#415,#416,#417);
#420=CARTESIAN_POINT('',(2.15E1,2.5E0,-1.E1));
#421=DIRECTION('',(0.E0,1.E0,0.E0));
#422=DIRECTION('',(1.E0,0.E0,0.E0));
#423=AXIS2_PLACEMENT_3D('',#420,#421,#422);
#425=CARTESIAN_POINT('',(1.E1,2.5E0,-2.15E1));
#426=DIRECTION('',(0.E0,1.E0,0.E0));
#427=DIRECTION('',(0.E0,0.E0,1.E0));
#428=AXIS2_PLACEMENT_3D('',#425,#426,#427);
#430=CARTESIAN_POINT('',(1.E1,2.5E0,-2.15E1));
#431=DIRECTION('',(0.E0,1.E0,0.E0));
#432=DIRECTION('',(0.E0,0.E0,-1.E0));
#433=AXIS2_PLACEMENT_3D('',#430,#431,#432);
#435=CARTESIAN_POINT('',(-1.E1,2.5E0,-2.15E1));
#436=DIRECTION('',(0.E0,1.E0,0.E0));
#437=DIRECTION('',(0.E0,0.E0,1.E0));
#438=AXIS2_PLACEMENT_3D('',#435,#436,#437);
#440=CARTESIAN_POINT('',(-1.E1,2.5E0,-2.15E1));
#441=DIRECTION('',(0.E0,1.E0,0.E0));
#442=DIRECTION('',(0.E0,0.E0,-1.E0));
#443=AXIS2_PLACEMENT_3D('',#440,#441,#442);
#445=CARTESIAN_POINT('',(2.E1,5.E-1,2.E1));
#446=DIRECTION('',(0.E0,1.E0,0.E0));
#447=DIRECTION('',(1.E0,0.E0,0.E0));
#448=AXIS2_PLACEMENT_3D('',#445,#446,#447);
#450=DIRECTION('',(0.E0,1.E0,0.E0));
#451=VECTOR('',#450,2.E0);
#452=CARTESIAN_POINT('',(1.801E1,5.E-1,2.E1));
#453=LINE('',#452,#451);
#454=CARTESIAN_POINT('',(2.E1,5.E-1,2.E1));
#455=DIRECTION('',(0.E0,-1.E0,0.E0));
#456=DIRECTION('',(1.E0,0.E0,0.E0));
#457=AXIS2_PLACEMENT_3D('',#454,#455,#456);
#459=DIRECTION('',(0.E0,1.E0,0.E0));
#460=VECTOR('',#459,2.E0);
#461=CARTESIAN_POINT('',(2.199E1,5.E-1,2.E1));
#462=LINE('',#461,#460);
#463=CARTESIAN_POINT('',(2.E1,5.E-1,2.E1));
#464=DIRECTION('',(0.E0,-1.E0,0.E0));
#465=DIRECTION('',(1.E0,0.E0,0.E0));
#466=AXIS2_PLACEMENT_3D('',#463,#464,#465);
#468=CARTESIAN_POINT('',(2.E1,5.E-1,2.E1));
#469=DIRECTION('',(0.E0,1.E0,0.E0));
#470=DIRECTION('',(1.E0,0.E0,0.E0));
#471=AXIS2_PLACEMENT_3D('',#468,#469,#470);
#473=DIRECTION('',(0.E0,1.E0,0.E0));
#474=VECTOR('',#473,5.E-1);
#475=CARTESIAN_POINT('',(2.15E1,0.E0,2.E1));
#476=LINE('',#475,#474);
#477=DIRECTION('',(0.E0,1.E0,0.E0));
#478=VECTOR('',#477,5.E-1);
#479=CARTESIAN_POINT('',(1.85E1,0.E0,2.E1));
#480=LINE('',#479,#478);
#481=CARTESIAN_POINT('',(-2.E1,5.E-1,2.E1));
#482=DIRECTION('',(0.E0,1.E0,0.E0));
#483=DIRECTION('',(1.E0,0.E0,0.E0));
#484=AXIS2_PLACEMENT_3D('',#481,#482,#483);
#486=DIRECTION('',(0.E0,1.E0,0.E0));
#487=VECTOR('',#486,2.E0);
#488=CARTESIAN_POINT('',(-2.199E1,5.E-1,2.E1));
#489=LINE('',#488,#487);
#490=CARTESIAN_POINT('',(-2.E1,5.E-1,2.E1));
#491=DIRECTION('',(0.E0,-1.E0,0.E0));
#492=DIRECTION('',(1.E0,0.E0,0.E0));
#493=AXIS2_PLACEMENT_3D('',#490,#491,#492);
#495=DIRECTION('',(0.E0,1.E0,0.E0));
#496=VECTOR('',#495,2.E0);
#497=CARTESIAN_POINT('',(-1.801E1,5.E-1,2.E1));
#498=LINE('',#497,#496);
#499=CARTESIAN_POINT('',(-2.E1,5.E-1,2.E1));
#500=DIRECTION('',(0.E0,-1.E0,0.E0));
#501=DIRECTION('',(1.E0,0.E0,0.E0));
#502=AXIS2_PLACEMENT_3D('',#499,#500,#501);
#504=CARTESIAN_POINT('',(-2.E1,5.E-1,2.E1));
#505=DIRECTION('',(0.E0,1.E0,0.E0));
#506=DIRECTION('',(1.E0,0.E0,0.E0));
#507=AXIS2_PLACEMENT_3D('',#504,#505,#506);
#509=DIRECTION('',(0.E0,1.E0,0.E0));
#510=VECTOR('',#509,5.E-1);
#511=CARTESIAN_POINT('',(-1.85E1,0.E0,2.E1));
#512=LINE('',#511,#510);
#513=DIRECTION('',(0.E0,1.E0,0.E0));
#514=VECTOR('',#513,5.E-1);
#515=CARTESIAN_POINT('',(-2.15E1,0.E0,2.E1));
#516=LINE('',#515,#514);
#517=CARTESIAN_POINT('',(2.E1,5.E-1,-2.E1));
#518=DIRECTION('',(0.E0,1.E0,0.E0));
#519=DIRECTION('',(1.E0,0.E0,0.E0));
#520=AXIS2_PLACEMENT_3D('',#517,#518,#519);
#522=DIRECTION('',(0.E0,1.E0,0.E0));
#523=VECTOR('',#522,2.E0);
#524=CARTESIAN_POINT('',(1.801E1,5.E-1,-2.E1));
#525=LINE('',#524,#523);
#526=CARTESIAN_POINT('',(2.E1,5.E-1,-2.E1));
#527=DIRECTION('',(0.E0,-1.E0,0.E0));
#528=DIRECTION('',(1.E0,0.E0,0.E0));
#529=AXIS2_PLACEMENT_3D('',#526,#527,#528);
#531=DIRECTION('',(0.E0,1.E0,0.E0));
#532=VECTOR('',#531,2.E0);
#533=CARTESIAN_POINT('',(2.199E1,5.E-1,-2.E1));
#534=LINE('',#533,#532);
#535=CARTESIAN_POINT('',(2.E1,5.E-1,-2.E1));
#536=DIRECTION('',(0.E0,-1.E0,0.E0));
#537=DIRECTION('',(1.E0,0.E0,0.E0));
#538=AXIS2_PLACEMENT_3D('',#535,#536,#537);
#540=CARTESIAN_POINT('',(2.E1,5.E-1,-2.E1));
#541=DIRECTION('',(0.E0,1.E0,0.E0));
#542=DIRECTION('',(1.E0,0.E0,0.E0));
#543=AXIS2_PLACEMENT_3D('',#540,#541,#542);
#545=DIRECTION('',(0.E0,1.E0,0.E0));
#546=VECTOR('',#545,5.E-1);
#547=CARTESIAN_POINT('',(2.15E1,0.E0,-2.E1));
#548=LINE('',#547,#546);
#549=DIRECTION('',(0.E0,1.E0,0.E0));
#550=VECTOR('',#549,5.E-1);
#551=CARTESIAN_POINT('',(1.85E1,0.E0,-2.E1));
#552=LINE('',#551,#550);
#553=CARTESIAN_POINT('',(-2.E1,5.E-1,-2.E1));
#554=DIRECTION('',(0.E0,1.E0,0.E0));
#555=DIRECTION('',(1.E0,0.E0,0.E0));
#556=AXIS2_PLACEMENT_3D('',#553,#554,#555);
#558=DIRECTION('',(0.E0,1.E0,0.E0));
#559=VECTOR('',#558,2.E0);
#560=CARTESIAN_POINT('',(-2.199E1,5.E-1,-2.E1));
#561=LINE('',#560,#559);
#562=CARTESIAN_POINT('',(-2.E1,5.E-1,-2.E1));
#563=DIRECTION('',(0.E0,-1.E0,0.E0));
#564=DIRECTION('',(1.E0,0.E0,0.E0));
#565=AXIS2_PLACEMENT_3D('',#562,#563,#564);
#567=DIRECTION('',(0.E0,1.E0,0.E0));
#568=VECTOR('',#567,2.E0);
#569=CARTESIAN_POINT('',(-1.801E1,5.E-1,-2.E1));
#570=LINE('',#569,#568);
#571=CARTESIAN_POINT('',(-2.E1,5.E-1,-2.E1));
#572=DIRECTION('',(0.E0,-1.E0,0.E0));
#573=DIRECTION('',(1.E0,0.E0,0.E0));
#574=AXIS2_PLACEMENT_3D('',#571,#572,#573);
#576=CARTESIAN_POINT('',(-2.E1,5.E-1,-2.E1));
#577=DIRECTION('',(0.E0,1.E0,0.E0));
#578=DIRECTION('',(1.E0,0.E0,0.E0));
#579=AXIS2_PLACEMENT_3D('',#576,#577,#578);
#581=DIRECTION('',(0.E0,1.E0,0.E0));
#582=VECTOR('',#581,5.E-1);
#583=CARTESIAN_POINT('',(-1.85E1,0.E0,-2.E1));
#584=LINE('',#583,#582);
#585=DIRECTION('',(0.E0,1.E0,0.E0));
#586=VECTOR('',#585,5.E-1);
#587=CARTESIAN_POINT('',(-2.15E1,0.E0,-2.E1));
#588=LINE('',#587,#586);
#589=DIRECTION('',(7.071067811865E-1,-7.071067811865E-1,-9.240899754440E-9));
#590=VECTOR('',#589,1.414213561492E0);
#591=CARTESIAN_POINT('',(-1.849999999851E1,2.499999998505E0,-1.399999996864E1));
#592=LINE('',#591,#590);
#593=DIRECTION('',(-1.230099111472E-8,-7.071067811865E-1,7.071067811865E-1));
#594=VECTOR('',#593,1.414213561779E0);
#595=CARTESIAN_POINT('',(-1.399999995825E1,2.499999998991E0,-1.849999999899E1));
#596=LINE('',#595,#594);
#597=DIRECTION('',(9.240899754440E-9,-7.071067811865E-1,7.071067811865E-1));
#598=VECTOR('',#597,1.414213561492E0);
#599=CARTESIAN_POINT('',(1.399999996864E1,2.499999998505E0,-1.849999999851E1));
#600=LINE('',#599,#598);
#601=CARTESIAN_POINT('',(1.4E1,1.5E0,-1.4E1));
#602=DIRECTION('',(0.E0,-1.E0,0.E0));
#603=DIRECTION('',(0.E0,0.E0,-1.E0));
#604=AXIS2_PLACEMENT_3D('',#601,#602,#603);
#606=CARTESIAN_POINT('',(1.4E1,2.E-1,-1.4E1));
#607=DIRECTION('',(0.E0,1.E0,0.E0));
#608=DIRECTION('',(1.E0,0.E0,0.E0));
#609=AXIS2_PLACEMENT_3D('',#606,#607,#608);
#611=DIRECTION('',(1.E0,-1.012885808517E-11,1.012891359632E-11));
#612=VECTOR('',#611,2.799999995735E1);
#613=CARTESIAN_POINT('',(-1.399999997565E1,1.499999999412E0,-1.749999999941E1));
#614=LINE('',#613,#612);
#615=DIRECTION('',(-1.353962139895E-8,1.E0,6.707468772941E-10));
#616=VECTOR('',#615,1.299999999128E0);
#617=CARTESIAN_POINT('',(1.399999999931E1,2.E-1,-1.75E1));
#618=LINE('',#617,#616);
#619=DIRECTION('',(-1.E0,0.E0,0.E0));
#620=VECTOR('',#619,2.799999999842E1);
#621=CARTESIAN_POINT('',(1.399999999931E1,2.E-1,-1.75E1));
#622=LINE('',#621,#620);
#623=DIRECTION('',(1.805644182E-8,1.E0,4.525856614606E-10));
#624=VECTOR('',#623,1.299999999412E0);
#625=CARTESIAN_POINT('',(-1.399999999912E1,2.E-1,-1.75E1));
#626=LINE('',#625,#624);
#627=CARTESIAN_POINT('',(-1.4E1,1.5E0,-1.4E1));
#628=DIRECTION('',(0.E0,-1.E0,0.E0));
#629=DIRECTION('',(-1.E0,0.E0,0.E0));
#630=AXIS2_PLACEMENT_3D('',#627,#628,#629);
#632=CARTESIAN_POINT('',(-1.4E1,2.E-1,-1.4E1));
#633=DIRECTION('',(0.E0,1.E0,0.E0));
#634=DIRECTION('',(0.E0,0.E0,-1.E0));
#635=AXIS2_PLACEMENT_3D('',#632,#633,#634);
#637=DIRECTION('',(1.012891359632E-11,-1.012885808517E-11,-1.E0));
#638=VECTOR('',#637,2.799999995735E1);
#639=CARTESIAN_POINT('',(-1.749999999941E1,1.499999999412E0,1.399999997565E1));
#640=LINE('',#639,#638);
#641=DIRECTION('',(6.707468772941E-10,1.E0,1.353962139895E-8));
#642=VECTOR('',#641,1.299999999128E0);
#643=CARTESIAN_POINT('',(-1.75E1,2.E-1,-1.399999999931E1));
#644=LINE('',#643,#642);
#645=DIRECTION('',(0.E0,0.E0,1.E0));
#646=VECTOR('',#645,2.799999999842E1);
#647=CARTESIAN_POINT('',(-1.75E1,2.E-1,-1.399999999931E1));
#648=LINE('',#647,#646);
#649=DIRECTION('',(4.525856614606E-10,1.E0,-1.805644182E-8));
#650=VECTOR('',#649,1.299999999412E0);
#651=CARTESIAN_POINT('',(-1.75E1,2.E-1,1.399999999912E1));
#652=LINE('',#651,#650);
#653=DIRECTION('',(7.071067811865E-1,-7.071067811865E-1,1.230099111472E-8));
#654=VECTOR('',#653,1.414213561779E0);
#655=CARTESIAN_POINT('',(-1.849999999899E1,2.499999998991E0,1.399999995825E1));
#656=LINE('',#655,#654);
#657=DIRECTION('',(-9.240899754440E-9,-7.071067811865E-1,-7.071067811865E-1));
#658=VECTOR('',#657,1.414213561492E0);
#659=CARTESIAN_POINT('',(-1.399999996864E1,2.499999998505E0,1.849999999851E1));
#660=LINE('',#659,#658);
#661=CARTESIAN_POINT('',(-1.4E1,1.5E0,1.4E1));
#662=DIRECTION('',(0.E0,-1.E0,0.E0));
#663=DIRECTION('',(0.E0,0.E0,1.E0));
#664=AXIS2_PLACEMENT_3D('',#661,#662,#663);
#666=CARTESIAN_POINT('',(-1.4E1,2.E-1,1.4E1));
#667=DIRECTION('',(0.E0,1.E0,0.E0));
#668=DIRECTION('',(-1.E0,0.E0,0.E0));
#669=AXIS2_PLACEMENT_3D('',#666,#667,#668);
#671=DIRECTION('',(-1.E0,-1.012885808517E-11,-1.012891359632E-11));
#672=VECTOR('',#671,2.799999995735E1);
#673=CARTESIAN_POINT('',(1.399999997565E1,1.499999999412E0,1.749999999941E1));
#674=LINE('',#673,#672);
#675=DIRECTION('',(1.353962139895E-8,1.E0,-6.707468772941E-10));
#676=VECTOR('',#675,1.299999999128E0);
#677=CARTESIAN_POINT('',(-1.399999999931E1,2.E-1,1.75E1));
#678=LINE('',#677,#676);
#679=DIRECTION('',(1.E0,0.E0,0.E0));
#680=VECTOR('',#679,2.799999999842E1);
#681=CARTESIAN_POINT('',(-1.399999999931E1,2.E-1,1.75E1));
#682=LINE('',#681,#680);
#683=DIRECTION('',(-1.805644182E-8,1.E0,-4.525856614606E-10));
#684=VECTOR('',#683,1.299999999412E0);
#685=CARTESIAN_POINT('',(1.399999999912E1,2.E-1,1.75E1));
#686=LINE('',#685,#684);
#687=DIRECTION('',(1.230099111472E-8,-7.071067811865E-1,-7.071067811865E-1));
#688=VECTOR('',#687,1.414213561779E0);
#689=CARTESIAN_POINT('',(1.399999995825E1,2.499999998991E0,1.849999999899E1));
#690=LINE('',#689,#688);
#691=DIRECTION('',(-7.071067811865E-1,-7.071067811865E-1,9.240899754440E-9));
#692=VECTOR('',#691,1.414213561492E0);
#693=CARTESIAN_POINT('',(1.849999999851E1,2.499999998505E0,1.399999996864E1));
#694=LINE('',#693,#692);
#695=CARTESIAN_POINT('',(1.4E1,1.5E0,1.4E1));
#696=DIRECTION('',(0.E0,-1.E0,0.E0));
#697=DIRECTION('',(1.E0,0.E0,0.E0));
#698=AXIS2_PLACEMENT_3D('',#695,#696,#697);
#700=CARTESIAN_POINT('',(1.4E1,2.E-1,1.4E1));
#701=DIRECTION('',(0.E0,1.E0,0.E0));
#702=DIRECTION('',(0.E0,0.E0,1.E0));
#703=AXIS2_PLACEMENT_3D('',#700,#701,#702);
#705=CARTESIAN_POINT('',(-2.45E1,2.E0,2.E1));
#706=DIRECTION('',(0.E0,0.E0,1.E0));
#707=DIRECTION('',(0.E0,1.E0,0.E0));
#708=AXIS2_PLACEMENT_3D('',#705,#706,#707);
#710=CARTESIAN_POINT('',(-2.E1,2.E0,2.45E1));
#711=DIRECTION('',(1.E0,0.E0,0.E0));
#712=DIRECTION('',(0.E0,1.E0,0.E0));
#713=AXIS2_PLACEMENT_3D('',#710,#711,#712);
#715=CARTESIAN_POINT('',(2.E1,2.E0,2.45E1));
#716=DIRECTION('',(1.E0,0.E0,0.E0));
#717=DIRECTION('',(0.E0,1.E0,0.E0));
#718=AXIS2_PLACEMENT_3D('',#715,#716,#717);
#720=CARTESIAN_POINT('',(2.45E1,2.E0,2.E1));
#721=DIRECTION('',(0.E0,0.E0,-1.E0));
#722=DIRECTION('',(0.E0,1.E0,0.E0));
#723=AXIS2_PLACEMENT_3D('',#720,#721,#722);
#725=CARTESIAN_POINT('',(2.45E1,2.E0,-2.E1));
#726=DIRECTION('',(0.E0,0.E0,-1.E0));
#727=DIRECTION('',(0.E0,1.E0,0.E0));
#728=AXIS2_PLACEMENT_3D('',#725,#726,#727);
#730=CARTESIAN_POINT('',(2.E1,2.E0,-2.45E1));
#731=DIRECTION('',(-1.E0,0.E0,0.E0));
#732=DIRECTION('',(0.E0,1.E0,0.E0));
#733=AXIS2_PLACEMENT_3D('',#730,#731,#732);
#735=CARTESIAN_POINT('',(-2.E1,2.E0,-2.45E1));
#736=DIRECTION('',(-1.E0,0.E0,0.E0));
#737=DIRECTION('',(0.E0,1.E0,0.E0));
#738=AXIS2_PLACEMENT_3D('',#735,#736,#737);
#740=CARTESIAN_POINT('',(-2.45E1,2.E0,-2.E1));
#741=DIRECTION('',(0.E0,0.E0,1.E0));
#742=DIRECTION('',(0.E0,1.E0,0.E0));
#743=AXIS2_PLACEMENT_3D('',#740,#741,#742);
#745=DIRECTION('',(0.E0,0.E0,1.E0));
#746=VECTOR('',#745,3.999999999976E1);
#747=CARTESIAN_POINT('',(-2.5E1,2.E0,-1.999999999994E1));
#748=LINE('',#747,#746);
#749=DIRECTION('',(0.E0,-1.E0,5.696894807746E-11));
#750=VECTOR('',#749,1.5E0);
#751=CARTESIAN_POINT('',(-2.5E1,2.E0,1.999999999982E1));
#752=LINE('',#751,#750);
#753=DIRECTION('',(0.E0,0.E0,-1.E0));
#754=VECTOR('',#753,3.999999999980E1);
#755=CARTESIAN_POINT('',(-2.5E1,5.E-1,1.999999999991E1));
#756=LINE('',#755,#754);
#757=DIRECTION('',(0.E0,-1.E0,3.468869635981E-11));
#758=VECTOR('',#757,1.5E0);
#759=CARTESIAN_POINT('',(-2.5E1,2.E0,-1.999999999994E1));
#760=LINE('',#759,#758);
#761=CARTESIAN_POINT('',(-2.E1,2.E0,2.E1));
#762=DIRECTION('',(0.E0,1.E0,0.E0));
#763=DIRECTION('',(-1.E0,0.E0,0.E0));
#764=AXIS2_PLACEMENT_3D('',#761,#762,#763);
#766=CARTESIAN_POINT('',(-2.E1,5.E-1,2.E1));
#767=DIRECTION('',(0.E0,-1.E0,0.E0));
#768=DIRECTION('',(0.E0,0.E0,1.E0));
#769=AXIS2_PLACEMENT_3D('',#766,#767,#768);
#771=DIRECTION('',(1.E0,0.E0,0.E0));
#772=VECTOR('',#771,3.999999999976E1);
#773=CARTESIAN_POINT('',(-1.999999999994E1,2.E0,2.5E1));
#774=LINE('',#773,#772);
#775=DIRECTION('',(5.696894807746E-11,-1.E0,0.E0));
#776=VECTOR('',#775,1.5E0);
#777=CARTESIAN_POINT('',(1.999999999982E1,2.E0,2.5E1));
#778=LINE('',#777,#776);
#779=DIRECTION('',(-1.E0,0.E0,0.E0));
#780=VECTOR('',#779,3.999999999980E1);
#781=CARTESIAN_POINT('',(1.999999999991E1,5.E-1,2.5E1));
#782=LINE('',#781,#780);
#783=DIRECTION('',(3.468869635981E-11,-1.E0,0.E0));
#784=VECTOR('',#783,1.5E0);
#785=CARTESIAN_POINT('',(-1.999999999994E1,2.E0,2.5E1));
#786=LINE('',#785,#784);
#787=CARTESIAN_POINT('',(2.E1,2.E0,2.E1));
#788=DIRECTION('',(0.E0,1.E0,0.E0));
#789=DIRECTION('',(0.E0,0.E0,1.E0));
#790=AXIS2_PLACEMENT_3D('',#787,#788,#789);
#792=CARTESIAN_POINT('',(2.E1,5.E-1,2.E1));
#793=DIRECTION('',(0.E0,-1.E0,0.E0));
#794=DIRECTION('',(1.E0,0.E0,0.E0));
#795=AXIS2_PLACEMENT_3D('',#792,#793,#794);
#797=DIRECTION('',(0.E0,0.E0,-1.E0));
#798=VECTOR('',#797,3.999999999976E1);
#799=CARTESIAN_POINT('',(2.5E1,2.E0,1.999999999994E1));
#800=LINE('',#799,#798);
#801=DIRECTION('',(0.E0,-1.E0,-5.696894807746E-11));
#802=VECTOR('',#801,1.5E0);
#803=CARTESIAN_POINT('',(2.5E1,2.E0,-1.999999999982E1));
#804=LINE('',#803,#802);
#805=DIRECTION('',(0.E0,0.E0,1.E0));
#806=VECTOR('',#805,3.999999999980E1);
#807=CARTESIAN_POINT('',(2.5E1,5.E-1,-1.999999999991E1));
#808=LINE('',#807,#806);
#809=DIRECTION('',(0.E0,-1.E0,-3.468869635981E-11));
#810=VECTOR('',#809,1.5E0);
#811=CARTESIAN_POINT('',(2.5E1,2.E0,1.999999999994E1));
#812=LINE('',#811,#810);
#813=CARTESIAN_POINT('',(2.E1,2.E0,-2.E1));
#814=DIRECTION('',(0.E0,1.E0,0.E0));
#815=DIRECTION('',(1.E0,0.E0,0.E0));
#816=AXIS2_PLACEMENT_3D('',#813,#814,#815);
#818=CARTESIAN_POINT('',(2.E1,5.E-1,-2.E1));
#819=DIRECTION('',(0.E0,-1.E0,0.E0));
#820=DIRECTION('',(0.E0,0.E0,-1.E0));
#821=AXIS2_PLACEMENT_3D('',#818,#819,#820);
#823=DIRECTION('',(-1.E0,0.E0,0.E0));
#824=VECTOR('',#823,3.999999999976E1);
#825=CARTESIAN_POINT('',(1.999999999994E1,2.E0,-2.5E1));
#826=LINE('',#825,#824);
#827=DIRECTION('',(-5.696894807746E-11,-1.E0,0.E0));
#828=VECTOR('',#827,1.5E0);
#829=CARTESIAN_POINT('',(-1.999999999982E1,2.E0,-2.5E1));
#830=LINE('',#829,#828);
#831=DIRECTION('',(1.E0,0.E0,0.E0));
#832=VECTOR('',#831,3.999999999980E1);
#833=CARTESIAN_POINT('',(-1.999999999991E1,5.E-1,-2.5E1));
#834=LINE('',#833,#832);
#835=DIRECTION('',(-3.468869635981E-11,-1.E0,0.E0));
#836=VECTOR('',#835,1.5E0);
#837=CARTESIAN_POINT('',(1.999999999994E1,2.E0,-2.5E1));
#838=LINE('',#837,#836);
#839=CARTESIAN_POINT('',(-2.E1,2.E0,-2.E1));
#840=DIRECTION('',(0.E0,1.E0,0.E0));
#841=DIRECTION('',(0.E0,0.E0,-1.E0));
#842=AXIS2_PLACEMENT_3D('',#839,#840,#841);
#844=CARTESIAN_POINT('',(-2.E1,5.E-1,-2.E1));
#845=DIRECTION('',(0.E0,-1.E0,0.E0));
#846=DIRECTION('',(-1.E0,0.E0,0.E0));
#847=AXIS2_PLACEMENT_3D('',#844,#845,#846);
#849=CARTESIAN_POINT('',(-2.45E1,5.E-1,-2.E1));
#850=DIRECTION('',(0.E0,0.E0,-1.E0));
#851=DIRECTION('',(0.E0,-1.E0,0.E0));
#852=AXIS2_PLACEMENT_3D('',#849,#850,#851);
#854=CARTESIAN_POINT('',(-2.E1,5.E-1,-2.45E1));
#855=DIRECTION('',(1.E0,0.E0,0.E0));
#856=DIRECTION('',(0.E0,-1.E0,0.E0));
#857=AXIS2_PLACEMENT_3D('',#854,#855,#856);
#859=CARTESIAN_POINT('',(2.E1,5.E-1,-2.45E1));
#860=DIRECTION('',(1.E0,0.E0,0.E0));
#861=DIRECTION('',(0.E0,-1.E0,0.E0));
#862=AXIS2_PLACEMENT_3D('',#859,#860,#861);
#864=CARTESIAN_POINT('',(2.45E1,5.E-1,-2.E1));
#865=DIRECTION('',(0.E0,0.E0,1.E0));
#866=DIRECTION('',(0.E0,-1.E0,0.E0));
#867=AXIS2_PLACEMENT_3D('',#864,#865,#866);
#869=CARTESIAN_POINT('',(2.45E1,5.E-1,2.E1));
#870=DIRECTION('',(0.E0,0.E0,1.E0));
#871=DIRECTION('',(0.E0,-1.E0,0.E0));
#872=AXIS2_PLACEMENT_3D('',#869,#870,#871);
#874=CARTESIAN_POINT('',(2.E1,5.E-1,2.45E1));
#875=DIRECTION('',(-1.E0,0.E0,0.E0));
#876=DIRECTION('',(0.E0,-1.E0,0.E0));
#877=AXIS2_PLACEMENT_3D('',#874,#875,#876);
#879=CARTESIAN_POINT('',(-2.E1,5.E-1,2.45E1));
#880=DIRECTION('',(-1.E0,0.E0,0.E0));
#881=DIRECTION('',(0.E0,-1.E0,0.E0));
#882=AXIS2_PLACEMENT_3D('',#879,#880,#881);
#884=CARTESIAN_POINT('',(-2.45E1,5.E-1,2.E1));
#885=DIRECTION('',(0.E0,0.E0,-1.E0));
#886=DIRECTION('',(0.E0,-1.E0,0.E0));
#887=AXIS2_PLACEMENT_3D('',#884,#885,#886);
#889=CARTESIAN_POINT('',(-2.15E1,1.6E0,-1.E1));
#890=DIRECTION('',(0.E0,1.E0,0.E0));
#891=DIRECTION('',(1.E0,0.E0,0.E0));
#892=AXIS2_PLACEMENT_3D('',#889,#890,#891);
#894=DIRECTION('',(-7.071067811865E-1,7.071067811865E-1,0.E0));
#895=VECTOR('',#894,1.272792206136E0);
#896=CARTESIAN_POINT('',(-2.26E1,1.6E0,-1.E1));
#897=LINE('',#896,#895);
#898=CARTESIAN_POINT('',(-2.15E1,1.6E0,-1.E1));
#899=DIRECTION('',(0.E0,-1.E0,0.E0));
#900=DIRECTION('',(1.E0,0.E0,0.E0));
#901=AXIS2_PLACEMENT_3D('',#898,#899,#900);
#903=DIRECTION('',(7.071067811865E-1,7.071067811865E-1,0.E0));
#904=VECTOR('',#903,1.272792206136E0);
#905=CARTESIAN_POINT('',(-2.04E1,1.6E0,-1.E1));
#906=LINE('',#905,#904);
#907=DIRECTION('',(0.E0,1.E0,0.E0));
#908=VECTOR('',#907,1.6E0);
#909=CARTESIAN_POINT('',(-2.04E1,0.E0,-1.E1));
#910=LINE('',#909,#908);
#911=DIRECTION('',(0.E0,1.E0,0.E0));
#912=VECTOR('',#911,1.6E0);
#913=CARTESIAN_POINT('',(-2.26E1,0.E0,-1.E1));
#914=LINE('',#913,#912);
#915=CARTESIAN_POINT('',(-2.15E1,1.6E0,1.E1));
#916=DIRECTION('',(0.E0,1.E0,0.E0));
#917=DIRECTION('',(1.E0,0.E0,0.E0));
#918=AXIS2_PLACEMENT_3D('',#915,#916,#917);
#920=DIRECTION('',(-7.071067811865E-1,7.071067811865E-1,0.E0));
#921=VECTOR('',#920,1.272792206136E0);
#922=CARTESIAN_POINT('',(-2.26E1,1.6E0,1.E1));
#923=LINE('',#922,#921);
#924=CARTESIAN_POINT('',(-2.15E1,1.6E0,1.E1));
#925=DIRECTION('',(0.E0,-1.E0,0.E0));
#926=DIRECTION('',(1.E0,0.E0,0.E0));
#927=AXIS2_PLACEMENT_3D('',#924,#925,#926);
#929=DIRECTION('',(7.071067811865E-1,7.071067811865E-1,0.E0));
#930=VECTOR('',#929,1.272792206136E0);
#931=CARTESIAN_POINT('',(-2.04E1,1.6E0,1.E1));
#932=LINE('',#931,#930);
#933=DIRECTION('',(0.E0,1.E0,0.E0));
#934=VECTOR('',#933,1.6E0);
#935=CARTESIAN_POINT('',(-2.04E1,0.E0,1.E1));
#936=LINE('',#935,#934);
#937=DIRECTION('',(0.E0,1.E0,0.E0));
#938=VECTOR('',#937,1.6E0);
#939=CARTESIAN_POINT('',(-2.26E1,0.E0,1.E1));
#940=LINE('',#939,#938);
#941=CARTESIAN_POINT('',(-1.E1,1.6E0,2.15E1));
#942=DIRECTION('',(0.E0,1.E0,0.E0));
#943=DIRECTION('',(0.E0,0.E0,-1.E0));
#944=AXIS2_PLACEMENT_3D('',#941,#942,#943);
#946=DIRECTION('',(0.E0,7.071067811865E-1,-7.071067811865E-1));
#947=VECTOR('',#946,1.272792206136E0);
#948=CARTESIAN_POINT('',(-1.E1,1.6E0,2.04E1));
#949=LINE('',#948,#947);
#950=DIRECTION('',(0.E0,7.071067811865E-1,7.071067811865E-1));
#951=VECTOR('',#950,1.272792206136E0);
#952=CARTESIAN_POINT('',(-1.E1,1.6E0,2.26E1));
#953=LINE('',#952,#951);
#954=CARTESIAN_POINT('',(-1.E1,1.6E0,2.15E1));
#955=DIRECTION('',(0.E0,-1.E0,0.E0));
#956=DIRECTION('',(0.E0,0.E0,-1.E0));
#957=AXIS2_PLACEMENT_3D('',#954,#955,#956);
#959=DIRECTION('',(0.E0,1.E0,0.E0));
#960=VECTOR('',#959,1.6E0);
#961=CARTESIAN_POINT('',(-1.E1,0.E0,2.04E1));
#962=LINE('',#961,#960);
#963=DIRECTION('',(0.E0,1.E0,0.E0));
#964=VECTOR('',#963,1.6E0);
#965=CARTESIAN_POINT('',(-1.E1,0.E0,2.26E1));
#966=LINE('',#965,#964);
#967=CARTESIAN_POINT('',(1.E1,1.6E0,2.15E1));
#968=DIRECTION('',(0.E0,1.E0,0.E0));
#969=DIRECTION('',(0.E0,0.E0,-1.E0));
#970=AXIS2_PLACEMENT_3D('',#967,#968,#969);
#972=DIRECTION('',(0.E0,7.071067811865E-1,-7.071067811865E-1));
#973=VECTOR('',#972,1.272792206136E0);
#974=CARTESIAN_POINT('',(1.E1,1.6E0,2.04E1));
#975=LINE('',#974,#973);
#976=DIRECTION('',(0.E0,7.071067811865E-1,7.071067811865E-1));
#977=VECTOR('',#976,1.272792206136E0);
#978=CARTESIAN_POINT('',(1.E1,1.6E0,2.26E1));
#979=LINE('',#978,#977);
#980=CARTESIAN_POINT('',(1.E1,1.6E0,2.15E1));
#981=DIRECTION('',(0.E0,-1.E0,0.E0));
#982=DIRECTION('',(0.E0,0.E0,-1.E0));
#983=AXIS2_PLACEMENT_3D('',#980,#981,#982);
#985=DIRECTION('',(0.E0,1.E0,0.E0));
#986=VECTOR('',#985,1.6E0);
#987=CARTESIAN_POINT('',(1.E1,0.E0,2.04E1));
#988=LINE('',#987,#986);
#989=DIRECTION('',(0.E0,1.E0,0.E0));
#990=VECTOR('',#989,1.6E0);
#991=CARTESIAN_POINT('',(1.E1,0.E0,2.26E1));
#992=LINE('',#991,#990);
#993=CARTESIAN_POINT('',(2.15E1,1.6E0,1.E1));
#994=DIRECTION('',(0.E0,1.E0,0.E0));
#995=DIRECTION('',(-1.E0,0.E0,0.E0));
#996=AXIS2_PLACEMENT_3D('',#993,#994,#995);
#998=DIRECTION('',(-7.071067811865E-1,7.071067811865E-1,0.E0));
#999=VECTOR('',#998,1.272792206136E0);
#1000=CARTESIAN_POINT('',(2.04E1,1.6E0,1.E1));
#1001=LINE('',#1000,#999);
#1002=DIRECTION('',(7.071067811865E-1,7.071067811865E-1,0.E0));
#1003=VECTOR('',#1002,1.272792206136E0);
#1004=CARTESIAN_POINT('',(2.26E1,1.6E0,1.E1));
#1005=LINE('',#1004,#1003);
#1006=CARTESIAN_POINT('',(2.15E1,1.6E0,1.E1));
#1007=DIRECTION('',(0.E0,-1.E0,0.E0));
#1008=DIRECTION('',(-1.E0,0.E0,0.E0));
#1009=AXIS2_PLACEMENT_3D('',#1006,#1007,#1008);
#1011=DIRECTION('',(0.E0,1.E0,0.E0));
#1012=VECTOR('',#1011,1.6E0);
#1013=CARTESIAN_POINT('',(2.04E1,0.E0,1.E1));
#1014=LINE('',#1013,#1012);
#1015=DIRECTION('',(0.E0,1.E0,0.E0));
#1016=VECTOR('',#1015,1.6E0);
#1017=CARTESIAN_POINT('',(2.26E1,0.E0,1.E1));
#1018=LINE('',#1017,#1016);
#1019=CARTESIAN_POINT('',(2.15E1,1.6E0,-1.E1));
#1020=DIRECTION('',(0.E0,1.E0,0.E0));
#1021=DIRECTION('',(-1.E0,0.E0,0.E0));
#1022=AXIS2_PLACEMENT_3D('',#1019,#1020,#1021);
#1024=DIRECTION('',(-7.071067811865E-1,7.071067811865E-1,0.E0));
#1025=VECTOR('',#1024,1.272792206136E0);
#1026=CARTESIAN_POINT('',(2.04E1,1.6E0,-1.E1));
#1027=LINE('',#1026,#1025);
#1028=DIRECTION('',(7.071067811865E-1,7.071067811865E-1,0.E0));
#1029=VECTOR('',#1028,1.272792206136E0);
#1030=CARTESIAN_POINT('',(2.26E1,1.6E0,-1.E1));
#1031=LINE('',#1030,#1029);
#1032=CARTESIAN_POINT('',(2.15E1,1.6E0,-1.E1));
#1033=DIRECTION('',(0.E0,-1.E0,0.E0));
#1034=DIRECTION('',(-1.E0,0.E0,0.E0));
#1035=AXIS2_PLACEMENT_3D('',#1032,#1033,#1034);
#1037=DIRECTION('',(0.E0,1.E0,0.E0));
#1038=VECTOR('',#1037,1.6E0);
#1039=CARTESIAN_POINT('',(2.04E1,0.E0,-1.E1));
#1040=LINE('',#1039,#1038);
#1041=DIRECTION('',(0.E0,1.E0,0.E0));
#1042=VECTOR('',#1041,1.6E0);
#1043=CARTESIAN_POINT('',(2.26E1,0.E0,-1.E1));
#1044=LINE('',#1043,#1042);
#1045=CARTESIAN_POINT('',(1.E1,1.6E0,-2.15E1));
#1046=DIRECTION('',(0.E0,1.E0,0.E0));
#1047=DIRECTION('',(0.E0,0.E0,1.E0));
#1048=AXIS2_PLACEMENT_3D('',#1045,#1046,#1047);
#1050=DIRECTION('',(0.E0,7.071067811865E-1,7.071067811865E-1));
#1051=VECTOR('',#1050,1.272792206136E0);
#1052=CARTESIAN_POINT('',(1.E1,1.6E0,-2.04E1));
#1053=LINE('',#1052,#1051);
#1054=DIRECTION('',(0.E0,7.071067811865E-1,-7.071067811865E-1));
#1055=VECTOR('',#1054,1.272792206136E0);
#1056=CARTESIAN_POINT('',(1.E1,1.6E0,-2.26E1));
#1057=LINE('',#1056,#1055);
#1058=CARTESIAN_POINT('',(1.E1,1.6E0,-2.15E1));
#1059=DIRECTION('',(0.E0,-1.E0,0.E0));
#1060=DIRECTION('',(0.E0,0.E0,1.E0));
#1061=AXIS2_PLACEMENT_3D('',#1058,#1059,#1060);
#1063=DIRECTION('',(0.E0,1.E0,0.E0));
#1064=VECTOR('',#1063,1.6E0);
#1065=CARTESIAN_POINT('',(1.E1,0.E0,-2.04E1));
#1066=LINE('',#1065,#1064);
#1067=DIRECTION('',(0.E0,1.E0,0.E0));
#1068=VECTOR('',#1067,1.6E0);
#1069=CARTESIAN_POINT('',(1.E1,0.E0,-2.26E1));
#1070=LINE('',#1069,#1068);
#1071=CARTESIAN_POINT('',(-1.E1,1.6E0,-2.15E1));
#1072=DIRECTION('',(0.E0,1.E0,0.E0));
#1073=DIRECTION('',(0.E0,0.E0,1.E0));
#1074=AXIS2_PLACEMENT_3D('',#1071,#1072,#1073);
#1076=DIRECTION('',(0.E0,7.071067811865E-1,7.071067811865E-1));
#1077=VECTOR('',#1076,1.272792206136E0);
#1078=CARTESIAN_POINT('',(-1.E1,1.6E0,-2.04E1));
#1079=LINE('',#1078,#1077);
#1080=DIRECTION('',(0.E0,7.071067811865E-1,-7.071067811865E-1));
#1081=VECTOR('',#1080,1.272792206136E0);
#1082=CARTESIAN_POINT('',(-1.E1,1.6E0,-2.26E1));
#1083=LINE('',#1082,#1081);
#1084=CARTESIAN_POINT('',(-1.E1,1.6E0,-2.15E1));
#1085=DIRECTION('',(0.E0,-1.E0,0.E0));
#1086=DIRECTION('',(0.E0,0.E0,1.E0));
#1087=AXIS2_PLACEMENT_3D('',#1084,#1085,#1086);
#1089=DIRECTION('',(0.E0,1.E0,0.E0));
#1090=VECTOR('',#1089,1.6E0);
#1091=CARTESIAN_POINT('',(-1.E1,0.E0,-2.04E1));
#1092=LINE('',#1091,#1090);
#1093=DIRECTION('',(0.E0,1.E0,0.E0));
#1094=VECTOR('',#1093,1.6E0);
#1095=CARTESIAN_POINT('',(-1.E1,0.E0,-2.26E1));
#1096=LINE('',#1095,#1094);
#1097=CARTESIAN_POINT('',(1.77E1,0.E0,-1.4E1));
#1098=CARTESIAN_POINT('',(1.4E1,0.E0,-1.77E1));
#1099=VERTEX_POINT('',#1097);
#1100=VERTEX_POINT('',#1098);
#1101=CARTESIAN_POINT('',(1.75E1,2.E-1,-1.4E1));
#1102=CARTESIAN_POINT('',(1.4E1,2.E-1,-1.75E1));
#1103=VERTEX_POINT('',#1101);
#1104=VERTEX_POINT('',#1102);
#1105=CARTESIAN_POINT('',(-1.4E1,0.E0,-1.769999999998E1));
#1106=VERTEX_POINT('',#1105);
#1107=CARTESIAN_POINT('',(-1.399999999912E1,2.E-1,-1.75E1));
#1108=VERTEX_POINT('',#1107);
#1109=CARTESIAN_POINT('',(-1.77E1,0.E0,-1.4E1));
#1110=VERTEX_POINT('',#1109);
#1111=CARTESIAN_POINT('',(-1.75E1,2.E-1,-1.4E1));
#1112=VERTEX_POINT('',#1111);
#1113=CARTESIAN_POINT('',(-1.769999999998E1,0.E0,1.4E1));
#1114=VERTEX_POINT('',#1113);
#1115=CARTESIAN_POINT('',(-1.75E1,2.E-1,1.399999999912E1));
#1116=VERTEX_POINT('',#1115);
#1117=CARTESIAN_POINT('',(-1.4E1,0.E0,1.77E1));
#1118=VERTEX_POINT('',#1117);
#1119=CARTESIAN_POINT('',(-1.4E1,2.E-1,1.75E1));
#1120=VERTEX_POINT('',#1119);
#1121=CARTESIAN_POINT('',(1.4E1,0.E0,1.769999999998E1));
#1122=VERTEX_POINT('',#1121);
#1123=CARTESIAN_POINT('',(1.399999999912E1,2.E-1,1.75E1));
#1124=VERTEX_POINT('',#1123);
#1125=CARTESIAN_POINT('',(1.77E1,0.E0,1.4E1));
#1126=VERTEX_POINT('',#1125);
#1127=CARTESIAN_POINT('',(1.75E1,2.E-1,1.4E1));
#1128=VERTEX_POINT('',#1127);
#1129=CARTESIAN_POINT('',(2.E1,0.E0,-2.45E1));
#1130=CARTESIAN_POINT('',(2.45E1,0.E0,-2.E1));
#1131=VERTEX_POINT('',#1129);
#1132=VERTEX_POINT('',#1130);
#1133=CARTESIAN_POINT('',(2.E1,5.E-1,-2.5E1));
#1134=CARTESIAN_POINT('',(2.5E1,5.E-1,-2.E1));
#1135=VERTEX_POINT('',#1133);
#1136=VERTEX_POINT('',#1134);
#1137=CARTESIAN_POINT('',(2.45E1,0.E0,2.E1));
#1138=VERTEX_POINT('',#1137);
#1139=CARTESIAN_POINT('',(2.5E1,5.E-1,1.999999999989E1));
#1140=VERTEX_POINT('',#1139);
#1141=CARTESIAN_POINT('',(2.E1,0.E0,2.45E1));
#1142=VERTEX_POINT('',#1141);
#1143=CARTESIAN_POINT('',(2.E1,5.E-1,2.5E1));
#1144=VERTEX_POINT('',#1143);
#1145=CARTESIAN_POINT('',(-2.E1,0.E0,2.45E1));
#1146=VERTEX_POINT('',#1145);
#1147=CARTESIAN_POINT('',(-1.999999999989E1,5.E-1,2.5E1));
#1148=VERTEX_POINT('',#1147);
#1149=CARTESIAN_POINT('',(-2.45E1,0.E0,2.E1));
#1150=VERTEX_POINT('',#1149);
#1151=CARTESIAN_POINT('',(-2.5E1,5.E-1,2.E1));
#1152=VERTEX_POINT('',#1151);
#1153=CARTESIAN_POINT('',(-2.45E1,0.E0,-2.E1));
#1154=VERTEX_POINT('',#1153);
#1155=CARTESIAN_POINT('',(-2.5E1,5.E-1,-1.999999999989E1));
#1156=VERTEX_POINT('',#1155);
#1157=CARTESIAN_POINT('',(-2.E1,0.E0,-2.45E1));
#1158=VERTEX_POINT('',#1157);
#1159=CARTESIAN_POINT('',(-2.E1,5.E-1,-2.5E1));
#1160=VERTEX_POINT('',#1159);
#1161=CARTESIAN_POINT('',(2.15E1,0.E0,2.E1));
#1162=CARTESIAN_POINT('',(1.85E1,0.E0,2.E1));
#1163=VERTEX_POINT('',#1161);
#1164=VERTEX_POINT('',#1162);
#1165=CARTESIAN_POINT('',(2.15E1,5.E-1,2.E1));
#1166=VERTEX_POINT('',#1165);
#1167=CARTESIAN_POINT('',(1.85E1,5.E-1,2.E1));
#1168=VERTEX_POINT('',#1167);
#1169=CARTESIAN_POINT('',(-1.85E1,0.E0,2.E1));
#1170=CARTESIAN_POINT('',(-2.15E1,0.E0,2.E1));
#1171=VERTEX_POINT('',#1169);
#1172=VERTEX_POINT('',#1170);
#1173=CARTESIAN_POINT('',(-1.85E1,5.E-1,2.E1));
#1174=VERTEX_POINT('',#1173);
#1175=CARTESIAN_POINT('',(-2.15E1,5.E-1,2.E1));
#1176=VERTEX_POINT('',#1175);
#1177=CARTESIAN_POINT('',(2.15E1,0.E0,-2.E1));
#1178=CARTESIAN_POINT('',(1.85E1,0.E0,-2.E1));
#1179=VERTEX_POINT('',#1177);
#1180=VERTEX_POINT('',#1178);
#1181=CARTESIAN_POINT('',(2.15E1,5.E-1,-2.E1));
#1182=VERTEX_POINT('',#1181);
#1183=CARTESIAN_POINT('',(1.85E1,5.E-1,-2.E1));
#1184=VERTEX_POINT('',#1183);
#1185=CARTESIAN_POINT('',(-1.85E1,0.E0,-2.E1));
#1186=CARTESIAN_POINT('',(-2.15E1,0.E0,-2.E1));
#1187=VERTEX_POINT('',#1185);
#1188=VERTEX_POINT('',#1186);
#1189=CARTESIAN_POINT('',(-1.85E1,5.E-1,-2.E1));
#1190=VERTEX_POINT('',#1189);
#1191=CARTESIAN_POINT('',(-2.15E1,5.E-1,-2.E1));
#1192=VERTEX_POINT('',#1191);
#1193=CARTESIAN_POINT('',(-1.85E1,2.5E0,-1.4E1));
#1194=CARTESIAN_POINT('',(-1.4E1,2.5E0,-1.85E1));
#1195=VERTEX_POINT('',#1193);
#1196=VERTEX_POINT('',#1194);
#1197=CARTESIAN_POINT('',(-1.75E1,1.5E0,-1.4E1));
#1198=CARTESIAN_POINT('',(-1.4E1,1.5E0,-1.75E1));
#1199=VERTEX_POINT('',#1197);
#1200=VERTEX_POINT('',#1198);
#1201=CARTESIAN_POINT('',(1.399999996864E1,2.499999998505E0,-1.849999999851E1));
#1202=VERTEX_POINT('',#1201);
#1203=CARTESIAN_POINT('',(1.399999998170E1,1.499999999128E0,-1.749999999913E1));
#1204=VERTEX_POINT('',#1203);
#1205=CARTESIAN_POINT('',(1.85E1,2.5E0,-1.4E1));
#1206=VERTEX_POINT('',#1205);
#1207=CARTESIAN_POINT('',(1.75E1,1.5E0,-1.4E1));
#1208=VERTEX_POINT('',#1207);
#1209=CARTESIAN_POINT('',(1.849999999851E1,2.499999998505E0,1.399999996864E1));
#1210=VERTEX_POINT('',#1209);
#1211=CARTESIAN_POINT('',(1.749999999913E1,1.499999999128E0,1.399999998170E1));
#1212=VERTEX_POINT('',#1211);
#1213=CARTESIAN_POINT('',(1.4E1,2.5E0,1.85E1));
#1214=VERTEX_POINT('',#1213);
#1215=CARTESIAN_POINT('',(1.4E1,1.5E0,1.75E1));
#1216=VERTEX_POINT('',#1215);
#1217=CARTESIAN_POINT('',(-1.399999996864E1,2.499999998505E0,1.849999999851E1));
#1218=VERTEX_POINT('',#1217);
#1219=CARTESIAN_POINT('',(-1.399999998170E1,1.499999999128E0,1.749999999913E1));
#1220=VERTEX_POINT('',#1219);
#1221=CARTESIAN_POINT('',(-1.85E1,2.5E0,1.4E1));
#1222=VERTEX_POINT('',#1221);
#1223=CARTESIAN_POINT('',(-1.75E1,1.5E0,1.4E1));
#1224=VERTEX_POINT('',#1223);
#1225=CARTESIAN_POINT('',(-2.45E1,2.5E0,2.E1));
#1226=CARTESIAN_POINT('',(-2.E1,2.5E0,2.45E1));
#1227=VERTEX_POINT('',#1225);
#1228=VERTEX_POINT('',#1226);
#1229=CARTESIAN_POINT('',(-2.5E1,2.E0,2.E1));
#1230=CARTESIAN_POINT('',(-2.E1,2.E0,2.5E1));
#1231=VERTEX_POINT('',#1229);
#1232=VERTEX_POINT('',#1230);
#1233=CARTESIAN_POINT('',(2.E1,2.5E0,2.45E1));
#1234=VERTEX_POINT('',#1233);
#1235=CARTESIAN_POINT('',(1.999999999982E1,2.E0,2.5E1));
#1236=VERTEX_POINT('',#1235);
#1237=CARTESIAN_POINT('',(2.45E1,2.5E0,2.E1));
#1238=VERTEX_POINT('',#1237);
#1239=CARTESIAN_POINT('',(2.5E1,2.E0,2.E1));
#1240=VERTEX_POINT('',#1239);
#1241=CARTESIAN_POINT('',(2.45E1,2.5E0,-2.E1));
#1242=VERTEX_POINT('',#1241);
#1243=CARTESIAN_POINT('',(2.5E1,2.E0,-1.999999999982E1));
#1244=VERTEX_POINT('',#1243);
#1245=CARTESIAN_POINT('',(2.E1,2.5E0,-2.45E1));
#1246=VERTEX_POINT('',#1245);
#1247=CARTESIAN_POINT('',(2.E1,2.E0,-2.5E1));
#1248=VERTEX_POINT('',#1247);
#1249=CARTESIAN_POINT('',(-2.E1,2.5E0,-2.45E1));
#1250=VERTEX_POINT('',#1249);
#1251=CARTESIAN_POINT('',(-1.999999999982E1,2.E0,-2.5E1));
#1252=VERTEX_POINT('',#1251);
#1253=CARTESIAN_POINT('',(-2.45E1,2.5E0,-2.E1));
#1254=VERTEX_POINT('',#1253);
#1255=CARTESIAN_POINT('',(-2.5E1,2.E0,-2.E1));
#1256=VERTEX_POINT('',#1255);
#1257=CARTESIAN_POINT('',(2.199E1,5.E-1,2.E1));
#1258=CARTESIAN_POINT('',(1.801E1,5.E-1,2.E1));
#1259=VERTEX_POINT('',#1257);
#1260=VERTEX_POINT('',#1258);
#1261=CARTESIAN_POINT('',(2.199E1,2.5E0,2.E1));
#1262=CARTESIAN_POINT('',(1.801E1,2.5E0,2.E1));
#1263=VERTEX_POINT('',#1261);
#1264=VERTEX_POINT('',#1262);
#1265=CARTESIAN_POINT('',(-1.801E1,5.E-1,2.E1));
#1266=CARTESIAN_POINT('',(-2.199E1,5.E-1,2.E1));
#1267=VERTEX_POINT('',#1265);
#1268=VERTEX_POINT('',#1266);
#1269=CARTESIAN_POINT('',(-1.801E1,2.5E0,2.E1));
#1270=CARTESIAN_POINT('',(-2.199E1,2.5E0,2.E1));
#1271=VERTEX_POINT('',#1269);
#1272=VERTEX_POINT('',#1270);
#1273=CARTESIAN_POINT('',(2.199E1,5.E-1,-2.E1));
#1274=CARTESIAN_POINT('',(1.801E1,5.E-1,-2.E1));
#1275=VERTEX_POINT('',#1273);
#1276=VERTEX_POINT('',#1274);
#1277=CARTESIAN_POINT('',(2.199E1,2.5E0,-2.E1));
#1278=CARTESIAN_POINT('',(1.801E1,2.5E0,-2.E1));
#1279=VERTEX_POINT('',#1277);
#1280=VERTEX_POINT('',#1278);
#1281=CARTESIAN_POINT('',(-1.801E1,5.E-1,-2.E1));
#1282=CARTESIAN_POINT('',(-2.199E1,5.E-1,-2.E1));
#1283=VERTEX_POINT('',#1281);
#1284=VERTEX_POINT('',#1282);
#1285=CARTESIAN_POINT('',(-1.801E1,2.5E0,-2.E1));
#1286=CARTESIAN_POINT('',(-2.199E1,2.5E0,-2.E1));
#1287=VERTEX_POINT('',#1285);
#1288=VERTEX_POINT('',#1286);
#1289=CARTESIAN_POINT('',(-2.04E1,1.6E0,-1.E1));
#1290=CARTESIAN_POINT('',(-2.26E1,1.6E0,-1.E1));
#1291=VERTEX_POINT('',#1289);
#1292=VERTEX_POINT('',#1290);
#1293=CARTESIAN_POINT('',(-2.04E1,0.E0,-1.E1));
#1294=CARTESIAN_POINT('',(-2.26E1,0.E0,-1.E1));
#1295=VERTEX_POINT('',#1293);
#1296=VERTEX_POINT('',#1294);
#1297=CARTESIAN_POINT('',(-1.95E1,2.5E0,-1.E1));
#1298=CARTESIAN_POINT('',(-2.35E1,2.5E0,-1.E1));
#1299=VERTEX_POINT('',#1297);
#1300=VERTEX_POINT('',#1298);
#1301=CARTESIAN_POINT('',(-2.04E1,1.6E0,1.E1));
#1302=CARTESIAN_POINT('',(-2.26E1,1.6E0,1.E1));
#1303=VERTEX_POINT('',#1301);
#1304=VERTEX_POINT('',#1302);
#1305=CARTESIAN_POINT('',(-2.04E1,0.E0,1.E1));
#1306=CARTESIAN_POINT('',(-2.26E1,0.E0,1.E1));
#1307=VERTEX_POINT('',#1305);
#1308=VERTEX_POINT('',#1306);
#1309=CARTESIAN_POINT('',(-1.95E1,2.5E0,1.E1));
#1310=CARTESIAN_POINT('',(-2.35E1,2.5E0,1.E1));
#1311=VERTEX_POINT('',#1309);
#1312=VERTEX_POINT('',#1310);
#1313=CARTESIAN_POINT('',(-1.E1,1.6E0,2.04E1));
#1314=CARTESIAN_POINT('',(-1.E1,1.6E0,2.26E1));
#1315=VERTEX_POINT('',#1313);
#1316=VERTEX_POINT('',#1314);
#1317=CARTESIAN_POINT('',(-1.E1,0.E0,2.04E1));
#1318=VERTEX_POINT('',#1317);
#1319=CARTESIAN_POINT('',(-1.E1,2.5E0,1.95E1));
#1320=VERTEX_POINT('',#1319);
#1321=CARTESIAN_POINT('',(-1.E1,0.E0,2.26E1));
#1322=VERTEX_POINT('',#1321);
#1323=CARTESIAN_POINT('',(-1.E1,2.5E0,2.35E1));
#1324=VERTEX_POINT('',#1323);
#1325=CARTESIAN_POINT('',(1.E1,1.6E0,2.04E1));
#1326=CARTESIAN_POINT('',(1.E1,1.6E0,2.26E1));
#1327=VERTEX_POINT('',#1325);
#1328=VERTEX_POINT('',#1326);
#1329=CARTESIAN_POINT('',(1.E1,0.E0,2.04E1));
#1330=VERTEX_POINT('',#1329);
#1331=CARTESIAN_POINT('',(1.E1,2.5E0,1.95E1));
#1332=VERTEX_POINT('',#1331);
#1333=CARTESIAN_POINT('',(1.E1,0.E0,2.26E1));
#1334=VERTEX_POINT('',#1333);
#1335=CARTESIAN_POINT('',(1.E1,2.5E0,2.35E1));
#1336=VERTEX_POINT('',#1335);
#1337=CARTESIAN_POINT('',(2.04E1,1.6E0,1.E1));
#1338=CARTESIAN_POINT('',(2.26E1,1.6E0,1.E1));
#1339=VERTEX_POINT('',#1337);
#1340=VERTEX_POINT('',#1338);
#1341=CARTESIAN_POINT('',(2.04E1,0.E0,1.E1));
#1342=VERTEX_POINT('',#1341);
#1343=CARTESIAN_POINT('',(1.95E1,2.5E0,1.E1));
#1344=VERTEX_POINT('',#1343);
#1345=CARTESIAN_POINT('',(2.26E1,0.E0,1.E1));
#1346=VERTEX_POINT('',#1345);
#1347=CARTESIAN_POINT('',(2.35E1,2.5E0,1.E1));
#1348=VERTEX_POINT('',#1347);
#1349=CARTESIAN_POINT('',(2.04E1,1.6E0,-1.E1));
#1350=CARTESIAN_POINT('',(2.26E1,1.6E0,-1.E1));
#1351=VERTEX_POINT('',#1349);
#1352=VERTEX_POINT('',#1350);
#1353=CARTESIAN_POINT('',(2.04E1,0.E0,-1.E1));
#1354=VERTEX_POINT('',#1353);
#1355=CARTESIAN_POINT('',(1.95E1,2.5E0,-1.E1));
#1356=VERTEX_POINT('',#1355);
#1357=CARTESIAN_POINT('',(2.26E1,0.E0,-1.E1));
#1358=VERTEX_POINT('',#1357);
#1359=CARTESIAN_POINT('',(2.35E1,2.5E0,-1.E1));
#1360=VERTEX_POINT('',#1359);
#1361=CARTESIAN_POINT('',(1.E1,1.6E0,-2.04E1));
#1362=CARTESIAN_POINT('',(1.E1,1.6E0,-2.26E1));
#1363=VERTEX_POINT('',#1361);
#1364=VERTEX_POINT('',#1362);
#1365=CARTESIAN_POINT('',(1.E1,0.E0,-2.04E1));
#1366=VERTEX_POINT('',#1365);
#1367=CARTESIAN_POINT('',(1.E1,2.5E0,-1.95E1));
#1368=VERTEX_POINT('',#1367);
#1369=CARTESIAN_POINT('',(1.E1,0.E0,-2.26E1));
#1370=VERTEX_POINT('',#1369);
#1371=CARTESIAN_POINT('',(1.E1,2.5E0,-2.35E1));
#1372=VERTEX_POINT('',#1371);
#1373=CARTESIAN_POINT('',(-1.E1,1.6E0,-2.04E1));
#1374=CARTESIAN_POINT('',(-1.E1,1.6E0,-2.26E1));
#1375=VERTEX_POINT('',#1373);
#1376=VERTEX_POINT('',#1374);
#1377=CARTESIAN_POINT('',(-1.E1,0.E0,-2.04E1));
#1378=VERTEX_POINT('',#1377);
#1379=CARTESIAN_POINT('',(-1.E1,2.5E0,-1.95E1));
#1380=VERTEX_POINT('',#1379);
#1381=CARTESIAN_POINT('',(-1.E1,0.E0,-2.26E1));
#1382=VERTEX_POINT('',#1381);
#1383=CARTESIAN_POINT('',(-1.E1,2.5E0,-2.35E1));
#1384=VERTEX_POINT('',#1383);
#1385=CARTESIAN_POINT('',(0.E0,0.E0,0.E0));
#1386=DIRECTION('',(0.E0,1.E0,0.E0));
#1387=DIRECTION('',(1.E0,0.E0,0.E0));
#1388=AXIS2_PLACEMENT_3D('',#1385,#1386,#1387);
#1389=PLANE('',#1388);
#1391=ORIENTED_EDGE('',*,*,#1390,.F.);
#1393=ORIENTED_EDGE('',*,*,#1392,.F.);
#1395=ORIENTED_EDGE('',*,*,#1394,.F.);
#1397=ORIENTED_EDGE('',*,*,#1396,.F.);
#1399=ORIENTED_EDGE('',*,*,#1398,.F.);
#1401=ORIENTED_EDGE('',*,*,#1400,.F.);
#1403=ORIENTED_EDGE('',*,*,#1402,.F.);
#1405=ORIENTED_EDGE('',*,*,#1404,.F.);
#1406=EDGE_LOOP('',(#1391,#1393,#1395,#1397,#1399,#1401,#1403,#1405));
#1407=FACE_OUTER_BOUND('',#1406,.F.);
#1409=ORIENTED_EDGE('',*,*,#1408,.F.);
#1411=ORIENTED_EDGE('',*,*,#1410,.F.);
#1413=ORIENTED_EDGE('',*,*,#1412,.F.);
#1415=ORIENTED_EDGE('',*,*,#1414,.F.);
#1417=ORIENTED_EDGE('',*,*,#1416,.F.);
#1419=ORIENTED_EDGE('',*,*,#1418,.F.);
#1421=ORIENTED_EDGE('',*,*,#1420,.F.);
#1423=ORIENTED_EDGE('',*,*,#1422,.F.);
#1424=EDGE_LOOP('',(#1409,#1411,#1413,#1415,#1417,#1419,#1421,#1423));
#1425=FACE_BOUND('',#1424,.F.);
#1427=ORIENTED_EDGE('',*,*,#1426,.F.);
#1429=ORIENTED_EDGE('',*,*,#1428,.F.);
#1430=EDGE_LOOP('',(#1427,#1429));
#1431=FACE_BOUND('',#1430,.F.);
#1433=ORIENTED_EDGE('',*,*,#1432,.F.);
#1435=ORIENTED_EDGE('',*,*,#1434,.F.);
#1436=EDGE_LOOP('',(#1433,#1435));
#1437=FACE_BOUND('',#1436,.F.);
#1439=ORIENTED_EDGE('',*,*,#1438,.F.);
#1441=ORIENTED_EDGE('',*,*,#1440,.F.);
#1442=EDGE_LOOP('',(#1439,#1441));
#1443=FACE_BOUND('',#1442,.F.);
#1445=ORIENTED_EDGE('',*,*,#1444,.F.);
#1447=ORIENTED_EDGE('',*,*,#1446,.F.);
#1448=EDGE_LOOP('',(#1445,#1447));
#1449=FACE_BOUND('',#1448,.F.);
#1451=ORIENTED_EDGE('',*,*,#1450,.F.);
#1453=ORIENTED_EDGE('',*,*,#1452,.F.);
#1454=EDGE_LOOP('',(#1451,#1453));
#1455=FACE_BOUND('',#1454,.F.);
#1457=ORIENTED_EDGE('',*,*,#1456,.F.);
#1459=ORIENTED_EDGE('',*,*,#1458,.F.);
#1460=EDGE_LOOP('',(#1457,#1459));
#1461=FACE_BOUND('',#1460,.F.);
#1463=ORIENTED_EDGE('',*,*,#1462,.F.);
#1465=ORIENTED_EDGE('',*,*,#1464,.F.);
#1466=EDGE_LOOP('',(#1463,#1465));
#1467=FACE_BOUND('',#1466,.F.);
#1469=ORIENTED_EDGE('',*,*,#1468,.F.);
#1471=ORIENTED_EDGE('',*,*,#1470,.F.);
#1472=EDGE_LOOP('',(#1469,#1471));
#1473=FACE_BOUND('',#1472,.F.);
#1475=ORIENTED_EDGE('',*,*,#1474,.F.);
#1477=ORIENTED_EDGE('',*,*,#1476,.F.);
#1478=EDGE_LOOP('',(#1475,#1477));
#1479=FACE_BOUND('',#1478,.F.);
#1481=ORIENTED_EDGE('',*,*,#1480,.F.);
#1483=ORIENTED_EDGE('',*,*,#1482,.F.);
#1484=EDGE_LOOP('',(#1481,#1483));
#1485=FACE_BOUND('',#1484,.F.);
#1487=ORIENTED_EDGE('',*,*,#1486,.F.);
#1489=ORIENTED_EDGE('',*,*,#1488,.F.);
#1490=EDGE_LOOP('',(#1487,#1489));
#1491=FACE_BOUND('',#1490,.F.);
#1493=ORIENTED_EDGE('',*,*,#1492,.F.);
#1495=ORIENTED_EDGE('',*,*,#1494,.F.);
#1496=EDGE_LOOP('',(#1493,#1495));
#1497=FACE_BOUND('',#1496,.F.);
#1498=ADVANCED_FACE('',(#1407,#1425,#1431,#1437,#1443,#1449,#1455,#1461,#1467,
#1473,#1479,#1485,#1491,#1497),#1389,.F.);
#1499=CARTESIAN_POINT('',(1.4E1,2.E-1,-1.4E1));
#1500=DIRECTION('',(0.E0,1.E0,0.E0));
#1501=DIRECTION('',(9.995169315572E-1,0.E0,3.107898856955E-2));
#1502=AXIS2_PLACEMENT_3D('',#1499,#1500,#1501);
#1503=TOROIDAL_SURFACE('',#1502,3.7E0,2.E-1);
#1504=ORIENTED_EDGE('',*,*,#1408,.T.);
#1506=ORIENTED_EDGE('',*,*,#1505,.T.);
#1508=ORIENTED_EDGE('',*,*,#1507,.F.);
#1510=ORIENTED_EDGE('',*,*,#1509,.F.);
#1511=EDGE_LOOP('',(#1504,#1506,#1508,#1510));
#1512=FACE_OUTER_BOUND('',#1511,.F.);
#1513=ADVANCED_FACE('',(#1512),#1503,.T.);
#1514=CARTESIAN_POINT('',(1.415454790053E1,2.E-1,-1.77E1));
#1515=DIRECTION('',(-1.E0,0.E0,0.E0));
#1516=DIRECTION('',(0.E0,-1.E0,0.E0));
#1517=AXIS2_PLACEMENT_3D('',#1514,#1515,#1516);
#1518=CYLINDRICAL_SURFACE('',#1517,2.E-1);
#1519=ORIENTED_EDGE('',*,*,#1422,.T.);
#1521=ORIENTED_EDGE('',*,*,#1520,.T.);
#1523=ORIENTED_EDGE('',*,*,#1522,.F.);
#1524=ORIENTED_EDGE('',*,*,#1505,.F.);
#1525=EDGE_LOOP('',(#1519,#1521,#1523,#1524));
#1526=FACE_OUTER_BOUND('',#1525,.F.);
#1527=ADVANCED_FACE('',(#1526),#1518,.T.);
#1528=CARTESIAN_POINT('',(-1.4E1,2.E-1,-1.4E1));
#1529=DIRECTION('',(0.E0,1.E0,0.E0));
#1530=DIRECTION('',(3.107898856955E-2,0.E0,-9.995169315572E-1));
#1531=AXIS2_PLACEMENT_3D('',#1528,#1529,#1530);
#1532=TOROIDAL_SURFACE('',#1531,3.7E0,2.E-1);
#1533=ORIENTED_EDGE('',*,*,#1420,.T.);
#1535=ORIENTED_EDGE('',*,*,#1534,.T.);
#1537=ORIENTED_EDGE('',*,*,#1536,.F.);
#1538=ORIENTED_EDGE('',*,*,#1520,.F.);
#1539=EDGE_LOOP('',(#1533,#1535,#1537,#1538));
#1540=FACE_OUTER_BOUND('',#1539,.F.);
#1541=ADVANCED_FACE('',(#1540),#1532,.T.);
#1542=CARTESIAN_POINT('',(-1.77E1,2.E-1,-1.415454790053E1));
#1543=DIRECTION('',(0.E0,0.E0,1.E0));
#1544=DIRECTION('',(0.E0,-1.E0,0.E0));
#1545=AXIS2_PLACEMENT_3D('',#1542,#1543,#1544);
#1546=CYLINDRICAL_SURFACE('',#1545,2.E-1);
#1547=ORIENTED_EDGE('',*,*,#1418,.T.);
#1549=ORIENTED_EDGE('',*,*,#1548,.T.);
#1551=ORIENTED_EDGE('',*,*,#1550,.F.);
#1552=ORIENTED_EDGE('',*,*,#1534,.F.);
#1553=EDGE_LOOP('',(#1547,#1549,#1551,#1552));
#1554=FACE_OUTER_BOUND('',#1553,.F.);
#1555=ADVANCED_FACE('',(#1554),#1546,.T.);
#1556=CARTESIAN_POINT('',(-1.4E1,2.E-1,1.4E1));
#1557=DIRECTION('',(0.E0,1.E0,0.E0));
#1558=DIRECTION('',(-9.995169315572E-1,0.E0,-3.107898856955E-2));
#1559=AXIS2_PLACEMENT_3D('',#1556,#1557,#1558);
#1560=TOROIDAL_SURFACE('',#1559,3.7E0,2.E-1);
#1561=ORIENTED_EDGE('',*,*,#1416,.T.);
#1563=ORIENTED_EDGE('',*,*,#1562,.T.);
#1565=ORIENTED_EDGE('',*,*,#1564,.F.);
#1566=ORIENTED_EDGE('',*,*,#1548,.F.);
#1567=EDGE_LOOP('',(#1561,#1563,#1565,#1566));
#1568=FACE_OUTER_BOUND('',#1567,.F.);
#1569=ADVANCED_FACE('',(#1568),#1560,.T.);
#1570=CARTESIAN_POINT('',(-1.415454790053E1,2.E-1,1.77E1));
#1571=DIRECTION('',(1.E0,0.E0,0.E0));
#1572=DIRECTION('',(0.E0,-1.E0,0.E0));
#1573=AXIS2_PLACEMENT_3D('',#1570,#1571,#1572);
#1574=CYLINDRICAL_SURFACE('',#1573,2.E-1);
#1575=ORIENTED_EDGE('',*,*,#1414,.T.);
#1577=ORIENTED_EDGE('',*,*,#1576,.T.);
#1579=ORIENTED_EDGE('',*,*,#1578,.F.);
#1580=ORIENTED_EDGE('',*,*,#1562,.F.);
#1581=EDGE_LOOP('',(#1575,#1577,#1579,#1580));
#1582=FACE_OUTER_BOUND('',#1581,.F.);
#1583=ADVANCED_FACE('',(#1582),#1574,.T.);
#1584=CARTESIAN_POINT('',(1.4E1,2.E-1,1.4E1));
#1585=DIRECTION('',(0.E0,1.E0,0.E0));
#1586=DIRECTION('',(-3.107898856955E-2,0.E0,9.995169315572E-1));
#1587=AXIS2_PLACEMENT_3D('',#1584,#1585,#1586);
#1588=TOROIDAL_SURFACE('',#1587,3.7E0,2.E-1);
#1589=ORIENTED_EDGE('',*,*,#1412,.T.);
#1591=ORIENTED_EDGE('',*,*,#1590,.T.);
#1593=ORIENTED_EDGE('',*,*,#1592,.F.);
#1594=ORIENTED_EDGE('',*,*,#1576,.F.);
#1595=EDGE_LOOP('',(#1589,#1591,#1593,#1594));
#1596=FACE_OUTER_BOUND('',#1595,.F.);
#1597=ADVANCED_FACE('',(#1596),#1588,.T.);
#1598=CARTESIAN_POINT('',(1.77E1,2.E-1,1.415454790053E1));
#1599=DIRECTION('',(0.E0,0.E0,-1.E0));
#1600=DIRECTION('',(0.E0,-1.E0,0.E0));
#1601=AXIS2_PLACEMENT_3D('',#1598,#1599,#1600);
#1602=CYLINDRICAL_SURFACE('',#1601,2.E-1);
#1603=ORIENTED_EDGE('',*,*,#1410,.T.);
#1604=ORIENTED_EDGE('',*,*,#1509,.T.);
#1606=ORIENTED_EDGE('',*,*,#1605,.F.);
#1607=ORIENTED_EDGE('',*,*,#1590,.F.);
#1608=EDGE_LOOP('',(#1603,#1604,#1606,#1607));
#1609=FACE_OUTER_BOUND('',#1608,.F.);
#1610=ADVANCED_FACE('',(#1609),#1602,.T.);
#1611=CARTESIAN_POINT('',(1.75E1,0.E0,-1.75E1));
#1612=DIRECTION('',(-1.E0,0.E0,0.E0));
#1613=DIRECTION('',(0.E0,0.E0,1.E0));
#1614=AXIS2_PLACEMENT_3D('',#1611,#1612,#1613);
#1615=PLANE('',#1614);
#1617=ORIENTED_EDGE('',*,*,#1616,.T.);
#1619=ORIENTED_EDGE('',*,*,#1618,.F.);
#1620=ORIENTED_EDGE('',*,*,#1605,.T.);
#1622=ORIENTED_EDGE('',*,*,#1621,.T.);
#1623=EDGE_LOOP('',(#1617,#1619,#1620,#1622));
#1624=FACE_OUTER_BOUND('',#1623,.F.);
#1625=ADVANCED_FACE('',(#1624),#1615,.T.);
#1626=CARTESIAN_POINT('',(1.8E1,2.E0,0.E0));
#1627=DIRECTION('',(-7.071067811865E-1,7.071067811865E-1,0.E0));
#1628=DIRECTION('',(-7.071067811865E-1,-7.071067811865E-1,0.E0));
#1629=AXIS2_PLACEMENT_3D('',#1626,#1627,#1628);
#1630=PLANE('',#1629);
#1632=ORIENTED_EDGE('',*,*,#1631,.T.);
#1634=ORIENTED_EDGE('',*,*,#1633,.T.);
#1635=ORIENTED_EDGE('',*,*,#1616,.F.);
#1637=ORIENTED_EDGE('',*,*,#1636,.F.);
#1638=EDGE_LOOP('',(#1632,#1634,#1635,#1637));
#1639=FACE_OUTER_BOUND('',#1638,.F.);
#1640=ADVANCED_FACE('',(#1639),#1630,.T.);
#1641=CARTESIAN_POINT('',(0.E0,2.5E0,0.E0));
#1642=DIRECTION('',(0.E0,1.E0,0.E0));
#1643=DIRECTION('',(1.E0,0.E0,0.E0));
#1644=AXIS2_PLACEMENT_3D('',#1641,#1642,#1643);
#1645=PLANE('',#1644);
#1647=ORIENTED_EDGE('',*,*,#1646,.F.);
#1649=ORIENTED_EDGE('',*,*,#1648,.F.);
#1651=ORIENTED_EDGE('',*,*,#1650,.F.);
#1653=ORIENTED_EDGE('',*,*,#1652,.F.);
#1655=ORIENTED_EDGE('',*,*,#1654,.F.);
#1657=ORIENTED_EDGE('',*,*,#1656,.F.);
#1659=ORIENTED_EDGE('',*,*,#1658,.F.);
#1661=ORIENTED_EDGE('',*,*,#1660,.F.);
#1662=EDGE_LOOP('',(#1647,#1649,#1651,#1653,#1655,#1657,#1659,#1661));
#1663=FACE_OUTER_BOUND('',#1662,.F.);
#1665=ORIENTED_EDGE('',*,*,#1664,.T.);
#1667=ORIENTED_EDGE('',*,*,#1666,.T.);
#1668=EDGE_LOOP('',(#1665,#1667));
#1669=FACE_BOUND('',#1668,.F.);
#1671=ORIENTED_EDGE('',*,*,#1670,.T.);
#1673=ORIENTED_EDGE('',*,*,#1672,.T.);
#1674=EDGE_LOOP('',(#1671,#1673));
#1675=FACE_BOUND('',#1674,.F.);
#1677=ORIENTED_EDGE('',*,*,#1676,.T.);
#1679=ORIENTED_EDGE('',*,*,#1678,.T.);
#1680=EDGE_LOOP('',(#1677,#1679));
#1681=FACE_BOUND('',#1680,.F.);
#1683=ORIENTED_EDGE('',*,*,#1682,.F.);
#1685=ORIENTED_EDGE('',*,*,#1684,.F.);
#1687=ORIENTED_EDGE('',*,*,#1686,.F.);
#1689=ORIENTED_EDGE('',*,*,#1688,.F.);
#1691=ORIENTED_EDGE('',*,*,#1690,.F.);
#1692=ORIENTED_EDGE('',*,*,#1631,.F.);
#1694=ORIENTED_EDGE('',*,*,#1693,.F.);
#1696=ORIENTED_EDGE('',*,*,#1695,.F.);
#1697=EDGE_LOOP('',(#1683,#1685,#1687,#1689,#1691,#1692,#1694,#1696));
#1698=FACE_BOUND('',#1697,.F.);
#1700=ORIENTED_EDGE('',*,*,#1699,.T.);
#1702=ORIENTED_EDGE('',*,*,#1701,.T.);
#1703=EDGE_LOOP('',(#1700,#1702));
#1704=FACE_BOUND('',#1703,.F.);
#1706=ORIENTED_EDGE('',*,*,#1705,.T.);
#1708=ORIENTED_EDGE('',*,*,#1707,.T.);
#1709=EDGE_LOOP('',(#1706,#1708));
#1710=FACE_BOUND('',#1709,.F.);
#1712=ORIENTED_EDGE('',*,*,#1711,.T.);
#1714=ORIENTED_EDGE('',*,*,#1713,.T.);
#1715=EDGE_LOOP('',(#1712,#1714));
#1716=FACE_BOUND('',#1715,.F.);
#1718=ORIENTED_EDGE('',*,*,#1717,.T.);
#1720=ORIENTED_EDGE('',*,*,#1719,.T.);
#1721=EDGE_LOOP('',(#1718,#1720));
#1722=FACE_BOUND('',#1721,.F.);
#1724=ORIENTED_EDGE('',*,*,#1723,.T.);
#1726=ORIENTED_EDGE('',*,*,#1725,.T.);
#1727=EDGE_LOOP('',(#1724,#1726));
#1728=FACE_BOUND('',#1727,.F.);
#1730=ORIENTED_EDGE('',*,*,#1729,.T.);
#1732=ORIENTED_EDGE('',*,*,#1731,.T.);
#1733=EDGE_LOOP('',(#1730,#1732));
#1734=FACE_BOUND('',#1733,.F.);
#1736=ORIENTED_EDGE('',*,*,#1735,.T.);
#1738=ORIENTED_EDGE('',*,*,#1737,.T.);
#1739=EDGE_LOOP('',(#1736,#1738));
#1740=FACE_BOUND('',#1739,.F.);
#1742=ORIENTED_EDGE('',*,*,#1741,.T.);
#1744=ORIENTED_EDGE('',*,*,#1743,.T.);
#1745=EDGE_LOOP('',(#1742,#1744));
#1746=FACE_BOUND('',#1745,.F.);
#1748=ORIENTED_EDGE('',*,*,#1747,.T.);
#1750=ORIENTED_EDGE('',*,*,#1749,.T.);
#1751=EDGE_LOOP('',(#1748,#1750));
#1752=FACE_BOUND('',#1751,.F.);
#1753=ADVANCED_FACE('',(#1663,#1669,#1675,#1681,#1698,#1704,#1710,#1716,#1722,
#1728,#1734,#1740,#1746,#1752),#1645,.T.);
#1754=CARTESIAN_POINT('',(2.E1,-3.875E-1,2.E1));
#1755=DIRECTION('',(0.E0,1.E0,0.E0));
#1756=DIRECTION('',(1.E0,0.E0,0.E0));
#1757=AXIS2_PLACEMENT_3D('',#1754,#1755,#1756);
#1758=CYLINDRICAL_SURFACE('',#1757,1.99E0);
#1759=ORIENTED_EDGE('',*,*,#1699,.F.);
#1761=ORIENTED_EDGE('',*,*,#1760,.F.);
#1763=ORIENTED_EDGE('',*,*,#1762,.T.);
#1765=ORIENTED_EDGE('',*,*,#1764,.T.);
#1766=EDGE_LOOP('',(#1759,#1761,#1763,#1765));
#1767=FACE_OUTER_BOUND('',#1766,.F.);
#1768=ADVANCED_FACE('',(#1767),#1758,.F.);
#1769=CARTESIAN_POINT('',(2.E1,-3.875E-1,2.E1));
#1770=DIRECTION('',(0.E0,1.E0,0.E0));
#1771=DIRECTION('',(1.E0,0.E0,0.E0));
#1772=AXIS2_PLACEMENT_3D('',#1769,#1770,#1771);
#1773=CYLINDRICAL_SURFACE('',#1772,1.99E0);
#1774=ORIENTED_EDGE('',*,*,#1701,.F.);
#1775=ORIENTED_EDGE('',*,*,#1764,.F.);
#1777=ORIENTED_EDGE('',*,*,#1776,.F.);
#1778=ORIENTED_EDGE('',*,*,#1760,.T.);
#1779=EDGE_LOOP('',(#1774,#1775,#1777,#1778));
#1780=FACE_OUTER_BOUND('',#1779,.F.);
#1781=ADVANCED_FACE('',(#1780),#1773,.F.);
#1782=CARTESIAN_POINT('',(2.E1,5.E-1,2.E1));
#1783=DIRECTION('',(0.E0,1.E0,0.E0));
#1784=DIRECTION('',(1.E0,0.E0,0.E0));
#1785=AXIS2_PLACEMENT_3D('',#1782,#1783,#1784);
#1786=PLANE('',#1785);
#1787=ORIENTED_EDGE('',*,*,#1762,.F.);
#1788=ORIENTED_EDGE('',*,*,#1776,.T.);
#1789=EDGE_LOOP('',(#1787,#1788));
#1790=FACE_OUTER_BOUND('',#1789,.F.);
#1792=ORIENTED_EDGE('',*,*,#1791,.F.);
#1794=ORIENTED_EDGE('',*,*,#1793,.T.);
#1795=EDGE_LOOP('',(#1792,#1794));
#1796=FACE_BOUND('',#1795,.F.);
#1797=ADVANCED_FACE('',(#1790,#1796),#1786,.T.);
#1798=CARTESIAN_POINT('',(2.E1,-3.875E-1,2.E1));
#1799=DIRECTION('',(0.E0,1.E0,0.E0));
#1800=DIRECTION('',(1.E0,0.E0,0.E0));
#1801=AXIS2_PLACEMENT_3D('',#1798,#1799,#1800);
#1802=CYLINDRICAL_SURFACE('',#1801,1.5E0);
#1803=ORIENTED_EDGE('',*,*,#1428,.T.);
#1805=ORIENTED_EDGE('',*,*,#1804,.T.);
#1806=ORIENTED_EDGE('',*,*,#1791,.T.);
#1808=ORIENTED_EDGE('',*,*,#1807,.F.);
#1809=EDGE_LOOP('',(#1803,#1805,#1806,#1808));
#1810=FACE_OUTER_BOUND('',#1809,.F.);
#1811=ADVANCED_FACE('',(#1810),#1802,.F.);
#1812=CARTESIAN_POINT('',(2.E1,-3.875E-1,2.E1));
#1813=DIRECTION('',(0.E0,1.E0,0.E0));
#1814=DIRECTION('',(1.E0,0.E0,0.E0));
#1815=AXIS2_PLACEMENT_3D('',#1812,#1813,#1814);
#1816=CYLINDRICAL_SURFACE('',#1815,1.5E0);
#1817=ORIENTED_EDGE('',*,*,#1426,.T.);
#1818=ORIENTED_EDGE('',*,*,#1807,.T.);
#1819=ORIENTED_EDGE('',*,*,#1793,.F.);
#1820=ORIENTED_EDGE('',*,*,#1804,.F.);
#1821=EDGE_LOOP('',(#1817,#1818,#1819,#1820));
#1822=FACE_OUTER_BOUND('',#1821,.F.);
#1823=ADVANCED_FACE('',(#1822),#1816,.F.);
#1824=CARTESIAN_POINT('',(-2.E1,-3.875E-1,2.E1));
#1825=DIRECTION('',(0.E0,1.E0,0.E0));
#1826=DIRECTION('',(1.E0,0.E0,0.E0));
#1827=AXIS2_PLACEMENT_3D('',#1824,#1825,#1826);
#1828=CYLINDRICAL_SURFACE('',#1827,1.99E0);
#1829=ORIENTED_EDGE('',*,*,#1664,.F.);
#1831=ORIENTED_EDGE('',*,*,#1830,.F.);
#1833=ORIENTED_EDGE('',*,*,#1832,.T.);
#1835=ORIENTED_EDGE('',*,*,#1834,.T.);
#1836=EDGE_LOOP('',(#1829,#1831,#1833,#1835));
#1837=FACE_OUTER_BOUND('',#1836,.F.);
#1838=ADVANCED_FACE('',(#1837),#1828,.F.);
#1839=CARTESIAN_POINT('',(-2.E1,-3.875E-1,2.E1));
#1840=DIRECTION('',(0.E0,1.E0,0.E0));
#1841=DIRECTION('',(1.E0,0.E0,0.E0));
#1842=AXIS2_PLACEMENT_3D('',#1839,#1840,#1841);
#1843=CYLINDRICAL_SURFACE('',#1842,1.99E0);
#1844=ORIENTED_EDGE('',*,*,#1666,.F.);
#1845=ORIENTED_EDGE('',*,*,#1834,.F.);
#1847=ORIENTED_EDGE('',*,*,#1846,.F.);
#1848=ORIENTED_EDGE('',*,*,#1830,.T.);
#1849=EDGE_LOOP('',(#1844,#1845,#1847,#1848));
#1850=FACE_OUTER_BOUND('',#1849,.F.);
#1851=ADVANCED_FACE('',(#1850),#1843,.F.);
#1852=CARTESIAN_POINT('',(-2.E1,5.E-1,2.E1));
#1853=DIRECTION('',(0.E0,1.E0,0.E0));
#1854=DIRECTION('',(1.E0,0.E0,0.E0));
#1855=AXIS2_PLACEMENT_3D('',#1852,#1853,#1854);
#1856=PLANE('',#1855);
#1857=ORIENTED_EDGE('',*,*,#1832,.F.);
#1858=ORIENTED_EDGE('',*,*,#1846,.T.);
#1859=EDGE_LOOP('',(#1857,#1858));
#1860=FACE_OUTER_BOUND('',#1859,.F.);
#1862=ORIENTED_EDGE('',*,*,#1861,.F.);
#1864=ORIENTED_EDGE('',*,*,#1863,.T.);
#1865=EDGE_LOOP('',(#1862,#1864));
#1866=FACE_BOUND('',#1865,.F.);
#1867=ADVANCED_FACE('',(#1860,#1866),#1856,.T.);
#1868=CARTESIAN_POINT('',(-2.E1,-3.875E-1,2.E1));
#1869=DIRECTION('',(0.E0,1.E0,0.E0));
#1870=DIRECTION('',(1.E0,0.E0,0.E0));
#1871=AXIS2_PLACEMENT_3D('',#1868,#1869,#1870);
#1872=CYLINDRICAL_SURFACE('',#1871,1.5E0);
#1873=ORIENTED_EDGE('',*,*,#1434,.T.);
#1875=ORIENTED_EDGE('',*,*,#1874,.T.);
#1876=ORIENTED_EDGE('',*,*,#1861,.T.);
#1878=ORIENTED_EDGE('',*,*,#1877,.F.);
#1879=EDGE_LOOP('',(#1873,#1875,#1876,#1878));
#1880=FACE_OUTER_BOUND('',#1879,.F.);
#1881=ADVANCED_FACE('',(#1880),#1872,.F.);
#1882=CARTESIAN_POINT('',(-2.E1,-3.875E-1,2.E1));
#1883=DIRECTION('',(0.E0,1.E0,0.E0));
#1884=DIRECTION('',(1.E0,0.E0,0.E0));
#1885=AXIS2_PLACEMENT_3D('',#1882,#1883,#1884);
#1886=CYLINDRICAL_SURFACE('',#1885,1.5E0);
#1887=ORIENTED_EDGE('',*,*,#1432,.T.);
#1888=ORIENTED_EDGE('',*,*,#1877,.T.);
#1889=ORIENTED_EDGE('',*,*,#1863,.F.);
#1890=ORIENTED_EDGE('',*,*,#1874,.F.);
#1891=EDGE_LOOP('',(#1887,#1888,#1889,#1890));
#1892=FACE_OUTER_BOUND('',#1891,.F.);
#1893=ADVANCED_FACE('',(#1892),#1886,.F.);
#1894=CARTESIAN_POINT('',(2.E1,-3.875E-1,-2.E1));
#1895=DIRECTION('',(0.E0,1.E0,0.E0));
#1896=DIRECTION('',(1.E0,0.E0,0.E0));
#1897=AXIS2_PLACEMENT_3D('',#1894,#1895,#1896);
#1898=CYLINDRICAL_SURFACE('',#1897,1.99E0);
#1899=ORIENTED_EDGE('',*,*,#1670,.F.);
#1901=ORIENTED_EDGE('',*,*,#1900,.F.);
#1903=ORIENTED_EDGE('',*,*,#1902,.T.);
#1905=ORIENTED_EDGE('',*,*,#1904,.T.);
#1906=EDGE_LOOP('',(#1899,#1901,#1903,#1905));
#1907=FACE_OUTER_BOUND('',#1906,.F.);
#1908=ADVANCED_FACE('',(#1907),#1898,.F.);
#1909=CARTESIAN_POINT('',(2.E1,-3.875E-1,-2.E1));
#1910=DIRECTION('',(0.E0,1.E0,0.E0));
#1911=DIRECTION('',(1.E0,0.E0,0.E0));
#1912=AXIS2_PLACEMENT_3D('',#1909,#1910,#1911);
#1913=CYLINDRICAL_SURFACE('',#1912,1.99E0);
#1914=ORIENTED_EDGE('',*,*,#1672,.F.);
#1915=ORIENTED_EDGE('',*,*,#1904,.F.);
#1917=ORIENTED_EDGE('',*,*,#1916,.F.);
#1918=ORIENTED_EDGE('',*,*,#1900,.T.);
#1919=EDGE_LOOP('',(#1914,#1915,#1917,#1918));
#1920=FACE_OUTER_BOUND('',#1919,.F.);
#1921=ADVANCED_FACE('',(#1920),#1913,.F.);
#1922=CARTESIAN_POINT('',(2.E1,5.E-1,-2.E1));
#1923=DIRECTION('',(0.E0,1.E0,0.E0));
#1924=DIRECTION('',(1.E0,0.E0,0.E0));
#1925=AXIS2_PLACEMENT_3D('',#1922,#1923,#1924);
#1926=PLANE('',#1925);
#1927=ORIENTED_EDGE('',*,*,#1902,.F.);
#1928=ORIENTED_EDGE('',*,*,#1916,.T.);
#1929=EDGE_LOOP('',(#1927,#1928));
#1930=FACE_OUTER_BOUND('',#1929,.F.);
#1932=ORIENTED_EDGE('',*,*,#1931,.F.);
#1934=ORIENTED_EDGE('',*,*,#1933,.T.);
#1935=EDGE_LOOP('',(#1932,#1934));
#1936=FACE_BOUND('',#1935,.F.);
#1937=ADVANCED_FACE('',(#1930,#1936),#1926,.T.);
#1938=CARTESIAN_POINT('',(2.E1,-3.875E-1,-2.E1));
#1939=DIRECTION('',(0.E0,1.E0,0.E0));
#1940=DIRECTION('',(1.E0,0.E0,0.E0));
#1941=AXIS2_PLACEMENT_3D('',#1938,#1939,#1940);
#1942=CYLINDRICAL_SURFACE('',#1941,1.5E0);
#1943=ORIENTED_EDGE('',*,*,#1440,.T.);
#1945=ORIENTED_EDGE('',*,*,#1944,.T.);
#1946=ORIENTED_EDGE('',*,*,#1931,.T.);
#1948=ORIENTED_EDGE('',*,*,#1947,.F.);
#1949=EDGE_LOOP('',(#1943,#1945,#1946,#1948));
#1950=FACE_OUTER_BOUND('',#1949,.F.);
#1951=ADVANCED_FACE('',(#1950),#1942,.F.);
#1952=CARTESIAN_POINT('',(2.E1,-3.875E-1,-2.E1));
#1953=DIRECTION('',(0.E0,1.E0,0.E0));
#1954=DIRECTION('',(1.E0,0.E0,0.E0));
#1955=AXIS2_PLACEMENT_3D('',#1952,#1953,#1954);
#1956=CYLINDRICAL_SURFACE('',#1955,1.5E0);
#1957=ORIENTED_EDGE('',*,*,#1438,.T.);
#1958=ORIENTED_EDGE('',*,*,#1947,.T.);
#1959=ORIENTED_EDGE('',*,*,#1933,.F.);
#1960=ORIENTED_EDGE('',*,*,#1944,.F.);
#1961=EDGE_LOOP('',(#1957,#1958,#1959,#1960));
#1962=FACE_OUTER_BOUND('',#1961,.F.);
#1963=ADVANCED_FACE('',(#1962),#1956,.F.);
#1964=CARTESIAN_POINT('',(-2.E1,-3.875E-1,-2.E1));
#1965=DIRECTION('',(0.E0,1.E0,0.E0));
#1966=DIRECTION('',(1.E0,0.E0,0.E0));
#1967=AXIS2_PLACEMENT_3D('',#1964,#1965,#1966);
#1968=CYLINDRICAL_SURFACE('',#1967,1.99E0);
#1969=ORIENTED_EDGE('',*,*,#1676,.F.);
#1971=ORIENTED_EDGE('',*,*,#1970,.F.);
#1973=ORIENTED_EDGE('',*,*,#1972,.T.);
#1975=ORIENTED_EDGE('',*,*,#1974,.T.);
#1976=EDGE_LOOP('',(#1969,#1971,#1973,#1975));
#1977=FACE_OUTER_BOUND('',#1976,.F.);
#1978=ADVANCED_FACE('',(#1977),#1968,.F.);
#1979=CARTESIAN_POINT('',(-2.E1,-3.875E-1,-2.E1));
#1980=DIRECTION('',(0.E0,1.E0,0.E0));
#1981=DIRECTION('',(1.E0,0.E0,0.E0));
#1982=AXIS2_PLACEMENT_3D('',#1979,#1980,#1981);
#1983=CYLINDRICAL_SURFACE('',#1982,1.99E0);
#1984=ORIENTED_EDGE('',*,*,#1678,.F.);
#1985=ORIENTED_EDGE('',*,*,#1974,.F.);
#1987=ORIENTED_EDGE('',*,*,#1986,.F.);
#1988=ORIENTED_EDGE('',*,*,#1970,.T.);
#1989=EDGE_LOOP('',(#1984,#1985,#1987,#1988));
#1990=FACE_OUTER_BOUND('',#1989,.F.);
#1991=ADVANCED_FACE('',(#1990),#1983,.F.);
#1992=CARTESIAN_POINT('',(-2.E1,5.E-1,-2.E1));
#1993=DIRECTION('',(0.E0,1.E0,0.E0));
#1994=DIRECTION('',(1.E0,0.E0,0.E0));
#1995=AXIS2_PLACEMENT_3D('',#1992,#1993,#1994);
#1996=PLANE('',#1995);
#1997=ORIENTED_EDGE('',*,*,#1972,.F.);
#1998=ORIENTED_EDGE('',*,*,#1986,.T.);
#1999=EDGE_LOOP('',(#1997,#1998));
#2000=FACE_OUTER_BOUND('',#1999,.F.);
#2002=ORIENTED_EDGE('',*,*,#2001,.F.);
#2004=ORIENTED_EDGE('',*,*,#2003,.T.);
#2005=EDGE_LOOP('',(#2002,#2004));
#2006=FACE_BOUND('',#2005,.F.);
#2007=ADVANCED_FACE('',(#2000,#2006),#1996,.T.);
#2008=CARTESIAN_POINT('',(-2.E1,-3.875E-1,-2.E1));
#2009=DIRECTION('',(0.E0,1.E0,0.E0));
#2010=DIRECTION('',(1.E0,0.E0,0.E0));
#2011=AXIS2_PLACEMENT_3D('',#2008,#2009,#2010);
#2012=CYLINDRICAL_SURFACE('',#2011,1.5E0);
#2013=ORIENTED_EDGE('',*,*,#1446,.T.);
#2015=ORIENTED_EDGE('',*,*,#2014,.T.);
#2016=ORIENTED_EDGE('',*,*,#2001,.T.);
#2018=ORIENTED_EDGE('',*,*,#2017,.F.);
#2019=EDGE_LOOP('',(#2013,#2015,#2016,#2018));
#2020=FACE_OUTER_BOUND('',#2019,.F.);
#2021=ADVANCED_FACE('',(#2020),#2012,.F.);
#2022=CARTESIAN_POINT('',(-2.E1,-3.875E-1,-2.E1));
#2023=DIRECTION('',(0.E0,1.E0,0.E0));
#2024=DIRECTION('',(1.E0,0.E0,0.E0));
#2025=AXIS2_PLACEMENT_3D('',#2022,#2023,#2024);
#2026=CYLINDRICAL_SURFACE('',#2025,1.5E0);
#2027=ORIENTED_EDGE('',*,*,#1444,.T.);
#2028=ORIENTED_EDGE('',*,*,#2017,.T.);
#2029=ORIENTED_EDGE('',*,*,#2003,.F.);
#2030=ORIENTED_EDGE('',*,*,#2014,.F.);
#2031=EDGE_LOOP('',(#2027,#2028,#2029,#2030));
#2032=FACE_OUTER_BOUND('',#2031,.F.);
#2033=ADVANCED_FACE('',(#2032),#2026,.F.);
#2034=CARTESIAN_POINT('',(-1.4E1,1.999999998472E0,-1.4E1));
#2035=DIRECTION('',(0.E0,1.E0,0.E0));
#2036=DIRECTION('',(0.E0,0.E0,-1.E0));
#2037=AXIS2_PLACEMENT_3D('',#2034,#2035,#2036);
#2038=CONICAL_SURFACE('',#2037,3.999999998472E0,4.5E1);
#2039=ORIENTED_EDGE('',*,*,#1682,.T.);
#2041=ORIENTED_EDGE('',*,*,#2040,.T.);
#2043=ORIENTED_EDGE('',*,*,#2042,.F.);
#2045=ORIENTED_EDGE('',*,*,#2044,.F.);
#2046=EDGE_LOOP('',(#2039,#2041,#2043,#2045));
#2047=FACE_OUTER_BOUND('',#2046,.F.);
#2048=ADVANCED_FACE('',(#2047),#2038,.F.);
#2049=CARTESIAN_POINT('',(0.E0,2.E0,-1.8E1));
#2050=DIRECTION('',(0.E0,7.071067811865E-1,7.071067811865E-1));
#2051=DIRECTION('',(0.E0,-7.071067811865E-1,7.071067811865E-1));
#2052=AXIS2_PLACEMENT_3D('',#2049,#2050,#2051);
#2053=PLANE('',#2052);
#2054=ORIENTED_EDGE('',*,*,#1695,.T.);
#2056=ORIENTED_EDGE('',*,*,#2055,.T.);
#2058=ORIENTED_EDGE('',*,*,#2057,.F.);
#2059=ORIENTED_EDGE('',*,*,#2040,.F.);
#2060=EDGE_LOOP('',(#2054,#2056,#2058,#2059));
#2061=FACE_OUTER_BOUND('',#2060,.F.);
#2062=ADVANCED_FACE('',(#2061),#2053,.T.);
#2063=CARTESIAN_POINT('',(1.4E1,1.999999998472E0,-1.4E1));
#2064=DIRECTION('',(0.E0,1.E0,0.E0));
#2065=DIRECTION('',(0.E0,0.E0,-1.E0));
#2066=AXIS2_PLACEMENT_3D('',#2063,#2064,#2065);
#2067=CONICAL_SURFACE('',#2066,3.999999998472E0,4.5E1);
#2068=ORIENTED_EDGE('',*,*,#1693,.T.);
#2069=ORIENTED_EDGE('',*,*,#1636,.T.);
#2071=ORIENTED_EDGE('',*,*,#2070,.F.);
#2072=ORIENTED_EDGE('',*,*,#2055,.F.);
#2073=EDGE_LOOP('',(#2068,#2069,#2071,#2072));
#2074=FACE_OUTER_BOUND('',#2073,.F.);
#2075=ADVANCED_FACE('',(#2074),#2067,.F.);
#2076=CARTESIAN_POINT('',(1.4E1,-4.4614E0,-1.4E1));
#2077=DIRECTION('',(0.E0,1.E0,0.E0));
#2078=DIRECTION('',(1.E0,0.E0,0.E0));
#2079=AXIS2_PLACEMENT_3D('',#2076,#2077,#2078);
#2080=CYLINDRICAL_SURFACE('',#2079,3.5E0);
#2081=ORIENTED_EDGE('',*,*,#2070,.T.);
#2082=ORIENTED_EDGE('',*,*,#1621,.F.);
#2083=ORIENTED_EDGE('',*,*,#1507,.T.);
#2085=ORIENTED_EDGE('',*,*,#2084,.T.);
#2086=EDGE_LOOP('',(#2081,#2082,#2083,#2085));
#2087=FACE_OUTER_BOUND('',#2086,.F.);
#2088=ADVANCED_FACE('',(#2087),#2080,.F.);
#2089=CARTESIAN_POINT('',(-1.75E1,0.E0,-1.75E1));
#2090=DIRECTION('',(0.E0,0.E0,1.E0));
#2091=DIRECTION('',(1.E0,0.E0,0.E0));
#2092=AXIS2_PLACEMENT_3D('',#2089,#2090,#2091);
#2093=PLANE('',#2092);
#2094=ORIENTED_EDGE('',*,*,#2057,.T.);
#2095=ORIENTED_EDGE('',*,*,#2084,.F.);
#2096=ORIENTED_EDGE('',*,*,#1522,.T.);
#2098=ORIENTED_EDGE('',*,*,#2097,.T.);
#2099=EDGE_LOOP('',(#2094,#2095,#2096,#2098));
#2100=FACE_OUTER_BOUND('',#2099,.F.);
#2101=ADVANCED_FACE('',(#2100),#2093,.T.);
#2102=CARTESIAN_POINT('',(-1.4E1,-4.4614E0,-1.4E1));
#2103=DIRECTION('',(0.E0,1.E0,0.E0));
#2104=DIRECTION('',(0.E0,0.E0,-1.E0));
#2105=AXIS2_PLACEMENT_3D('',#2102,#2103,#2104);
#2106=CYLINDRICAL_SURFACE('',#2105,3.5E0);
#2107=ORIENTED_EDGE('',*,*,#2042,.T.);
#2108=ORIENTED_EDGE('',*,*,#2097,.F.);
#2109=ORIENTED_EDGE('',*,*,#1536,.T.);
#2111=ORIENTED_EDGE('',*,*,#2110,.T.);
#2112=EDGE_LOOP('',(#2107,#2108,#2109,#2111));
#2113=FACE_OUTER_BOUND('',#2112,.F.);
#2114=ADVANCED_FACE('',(#2113),#2106,.F.);
#2115=CARTESIAN_POINT('',(-1.75E1,0.E0,1.75E1));
#2116=DIRECTION('',(1.E0,0.E0,0.E0));
#2117=DIRECTION('',(0.E0,0.E0,-1.E0));
#2118=AXIS2_PLACEMENT_3D('',#2115,#2116,#2117);
#2119=PLANE('',#2118);
#2121=ORIENTED_EDGE('',*,*,#2120,.T.);
#2122=ORIENTED_EDGE('',*,*,#2110,.F.);
#2123=ORIENTED_EDGE('',*,*,#1550,.T.);
#2125=ORIENTED_EDGE('',*,*,#2124,.T.);
#2126=EDGE_LOOP('',(#2121,#2122,#2123,#2125));
#2127=FACE_OUTER_BOUND('',#2126,.F.);
#2128=ADVANCED_FACE('',(#2127),#2119,.T.);
#2129=CARTESIAN_POINT('',(-1.8E1,2.E0,0.E0));
#2130=DIRECTION('',(7.071067811865E-1,7.071067811865E-1,0.E0));
#2131=DIRECTION('',(7.071067811865E-1,-7.071067811865E-1,0.E0));
#2132=AXIS2_PLACEMENT_3D('',#2129,#2130,#2131);
#2133=PLANE('',#2132);
#2134=ORIENTED_EDGE('',*,*,#1684,.T.);
#2135=ORIENTED_EDGE('',*,*,#2044,.T.);
#2136=ORIENTED_EDGE('',*,*,#2120,.F.);
#2138=ORIENTED_EDGE('',*,*,#2137,.F.);
#2139=EDGE_LOOP('',(#2134,#2135,#2136,#2138));
#2140=FACE_OUTER_BOUND('',#2139,.F.);
#2141=ADVANCED_FACE('',(#2140),#2133,.T.);
#2142=CARTESIAN_POINT('',(-1.4E1,1.999999998472E0,1.4E1));
#2143=DIRECTION('',(0.E0,1.E0,0.E0));
#2144=DIRECTION('',(0.E0,0.E0,-1.E0));
#2145=AXIS2_PLACEMENT_3D('',#2142,#2143,#2144);
#2146=CONICAL_SURFACE('',#2145,3.999999998472E0,4.5E1);
#2147=ORIENTED_EDGE('',*,*,#1686,.T.);
#2148=ORIENTED_EDGE('',*,*,#2137,.T.);
#2150=ORIENTED_EDGE('',*,*,#2149,.F.);
#2152=ORIENTED_EDGE('',*,*,#2151,.F.);
#2153=EDGE_LOOP('',(#2147,#2148,#2150,#2152));
#2154=FACE_OUTER_BOUND('',#2153,.F.);
#2155=ADVANCED_FACE('',(#2154),#2146,.F.);
#2156=CARTESIAN_POINT('',(-1.4E1,-4.4614E0,1.4E1));
#2157=DIRECTION('',(0.E0,1.E0,0.E0));
#2158=DIRECTION('',(-1.E0,0.E0,0.E0));
#2159=AXIS2_PLACEMENT_3D('',#2156,#2157,#2158);
#2160=CYLINDRICAL_SURFACE('',#2159,3.5E0);
#2161=ORIENTED_EDGE('',*,*,#2149,.T.);
#2162=ORIENTED_EDGE('',*,*,#2124,.F.);
#2163=ORIENTED_EDGE('',*,*,#1564,.T.);
#2165=ORIENTED_EDGE('',*,*,#2164,.T.);
#2166=EDGE_LOOP('',(#2161,#2162,#2163,#2165));
#2167=FACE_OUTER_BOUND('',#2166,.F.);
#2168=ADVANCED_FACE('',(#2167),#2160,.F.);
#2169=CARTESIAN_POINT('',(1.75E1,0.E0,1.75E1));
#2170=DIRECTION('',(0.E0,0.E0,-1.E0));
#2171=DIRECTION('',(-1.E0,0.E0,0.E0));
#2172=AXIS2_PLACEMENT_3D('',#2169,#2170,#2171);
#2173=PLANE('',#2172);
#2175=ORIENTED_EDGE('',*,*,#2174,.T.);
#2176=ORIENTED_EDGE('',*,*,#2164,.F.);
#2177=ORIENTED_EDGE('',*,*,#1578,.T.);
#2179=ORIENTED_EDGE('',*,*,#2178,.T.);
#2180=EDGE_LOOP('',(#2175,#2176,#2177,#2179));
#2181=FACE_OUTER_BOUND('',#2180,.F.);
#2182=ADVANCED_FACE('',(#2181),#2173,.T.);
#2183=CARTESIAN_POINT('',(0.E0,2.E0,1.8E1));
#2184=DIRECTION('',(0.E0,7.071067811865E-1,-7.071067811865E-1));
#2185=DIRECTION('',(0.E0,-7.071067811865E-1,-7.071067811865E-1));
#2186=AXIS2_PLACEMENT_3D('',#2183,#2184,#2185);
#2187=PLANE('',#2186);
#2188=ORIENTED_EDGE('',*,*,#1688,.T.);
#2189=ORIENTED_EDGE('',*,*,#2151,.T.);
#2190=ORIENTED_EDGE('',*,*,#2174,.F.);
#2192=ORIENTED_EDGE('',*,*,#2191,.F.);
#2193=EDGE_LOOP('',(#2188,#2189,#2190,#2192));
#2194=FACE_OUTER_BOUND('',#2193,.F.);
#2195=ADVANCED_FACE('',(#2194),#2187,.T.);
#2196=CARTESIAN_POINT('',(1.4E1,1.999999998472E0,1.4E1));
#2197=DIRECTION('',(0.E0,1.E0,0.E0));
#2198=DIRECTION('',(0.E0,0.E0,-1.E0));
#2199=AXIS2_PLACEMENT_3D('',#2196,#2197,#2198);
#2200=CONICAL_SURFACE('',#2199,3.999999998472E0,4.5E1);
#2201=ORIENTED_EDGE('',*,*,#1690,.T.);
#2202=ORIENTED_EDGE('',*,*,#2191,.T.);
#2204=ORIENTED_EDGE('',*,*,#2203,.F.);
#2205=ORIENTED_EDGE('',*,*,#1633,.F.);
#2206=EDGE_LOOP('',(#2201,#2202,#2204,#2205));
#2207=FACE_OUTER_BOUND('',#2206,.F.);
#2208=ADVANCED_FACE('',(#2207),#2200,.F.);
#2209=CARTESIAN_POINT('',(1.4E1,-4.4614E0,1.4E1));
#2210=DIRECTION('',(0.E0,1.E0,0.E0));
#2211=DIRECTION('',(0.E0,0.E0,1.E0));
#2212=AXIS2_PLACEMENT_3D('',#2209,#2210,#2211);
#2213=CYLINDRICAL_SURFACE('',#2212,3.5E0);
#2214=ORIENTED_EDGE('',*,*,#2203,.T.);
#2215=ORIENTED_EDGE('',*,*,#2178,.F.);
#2216=ORIENTED_EDGE('',*,*,#1592,.T.);
#2217=ORIENTED_EDGE('',*,*,#1618,.T.);
#2218=EDGE_LOOP('',(#2214,#2215,#2216,#2217));
#2219=FACE_OUTER_BOUND('',#2218,.F.);
#2220=ADVANCED_FACE('',(#2219),#2213,.F.);
#2221=CARTESIAN_POINT('',(-2.E1,2.E0,2.E1));
#2222=DIRECTION('',(0.E0,-1.E0,0.E0));
#2223=DIRECTION('',(-9.995223369607E-1,0.E0,-3.090465849438E-2));
#2224=AXIS2_PLACEMENT_3D('',#2221,#2222,#2223);
#2225=TOROIDAL_SURFACE('',#2224,4.5E0,5.E-1);
#2226=ORIENTED_EDGE('',*,*,#1646,.T.);
#2228=ORIENTED_EDGE('',*,*,#2227,.T.);
#2230=ORIENTED_EDGE('',*,*,#2229,.F.);
#2232=ORIENTED_EDGE('',*,*,#2231,.F.);
#2233=EDGE_LOOP('',(#2226,#2228,#2230,#2232));
#2234=FACE_OUTER_BOUND('',#2233,.F.);
#2235=ADVANCED_FACE('',(#2234),#2225,.T.);
#2236=CARTESIAN_POINT('',(-2.010879397887E1,2.E0,2.45E1));
#2237=DIRECTION('',(1.E0,0.E0,0.E0));
#2238=DIRECTION('',(0.E0,1.E0,0.E0));
#2239=AXIS2_PLACEMENT_3D('',#2236,#2237,#2238);
#2240=CYLINDRICAL_SURFACE('',#2239,5.E-1);
#2241=ORIENTED_EDGE('',*,*,#1660,.T.);
#2243=ORIENTED_EDGE('',*,*,#2242,.T.);
#2245=ORIENTED_EDGE('',*,*,#2244,.F.);
#2246=ORIENTED_EDGE('',*,*,#2227,.F.);
#2247=EDGE_LOOP('',(#2241,#2243,#2245,#2246));
#2248=FACE_OUTER_BOUND('',#2247,.F.);
#2249=ADVANCED_FACE('',(#2248),#2240,.T.);
#2250=CARTESIAN_POINT('',(2.E1,2.E0,2.E1));
#2251=DIRECTION('',(0.E0,-1.E0,0.E0));
#2252=DIRECTION('',(-3.090465849438E-2,0.E0,9.995223369607E-1));
#2253=AXIS2_PLACEMENT_3D('',#2250,#2251,#2252);
#2254=TOROIDAL_SURFACE('',#2253,4.5E0,5.E-1);
#2255=ORIENTED_EDGE('',*,*,#1658,.T.);
#2257=ORIENTED_EDGE('',*,*,#2256,.T.);
#2259=ORIENTED_EDGE('',*,*,#2258,.F.);
#2260=ORIENTED_EDGE('',*,*,#2242,.F.);
#2261=EDGE_LOOP('',(#2255,#2257,#2259,#2260));
#2262=FACE_OUTER_BOUND('',#2261,.F.);
#2263=ADVANCED_FACE('',(#2262),#2254,.T.);
#2264=CARTESIAN_POINT('',(2.45E1,2.E0,2.010879397887E1));
#2265=DIRECTION('',(0.E0,0.E0,-1.E0));
#2266=DIRECTION('',(0.E0,1.E0,0.E0));
#2267=AXIS2_PLACEMENT_3D('',#2264,#2265,#2266);
#2268=CYLINDRICAL_SURFACE('',#2267,5.E-1);
#2269=ORIENTED_EDGE('',*,*,#1656,.T.);
#2271=ORIENTED_EDGE('',*,*,#2270,.T.);
#2273=ORIENTED_EDGE('',*,*,#2272,.F.);
#2274=ORIENTED_EDGE('',*,*,#2256,.F.);
#2275=EDGE_LOOP('',(#2269,#2271,#2273,#2274));
#2276=FACE_OUTER_BOUND('',#2275,.F.);
#2277=ADVANCED_FACE('',(#2276),#2268,.T.);
#2278=CARTESIAN_POINT('',(2.E1,2.E0,-2.E1));
#2279=DIRECTION('',(0.E0,-1.E0,0.E0));
#2280=DIRECTION('',(9.995223369607E-1,0.E0,3.090465849438E-2));
#2281=AXIS2_PLACEMENT_3D('',#2278,#2279,#2280);
#2282=TOROIDAL_SURFACE('',#2281,4.5E0,5.E-1);
#2283=ORIENTED_EDGE('',*,*,#1654,.T.);
#2285=ORIENTED_EDGE('',*,*,#2284,.T.);
#2287=ORIENTED_EDGE('',*,*,#2286,.F.);
#2288=ORIENTED_EDGE('',*,*,#2270,.F.);
#2289=EDGE_LOOP('',(#2283,#2285,#2287,#2288));
#2290=FACE_OUTER_BOUND('',#2289,.F.);
#2291=ADVANCED_FACE('',(#2290),#2282,.T.);
#2292=CARTESIAN_POINT('',(2.010879397887E1,2.E0,-2.45E1));
#2293=DIRECTION('',(-1.E0,0.E0,0.E0));
#2294=DIRECTION('',(0.E0,1.E0,0.E0));
#2295=AXIS2_PLACEMENT_3D('',#2292,#2293,#2294);
#2296=CYLINDRICAL_SURFACE('',#2295,5.E-1);
#2297=ORIENTED_EDGE('',*,*,#1652,.T.);
#2299=ORIENTED_EDGE('',*,*,#2298,.T.);
#2301=ORIENTED_EDGE('',*,*,#2300,.F.);
#2302=ORIENTED_EDGE('',*,*,#2284,.F.);
#2303=EDGE_LOOP('',(#2297,#2299,#2301,#2302));
#2304=FACE_OUTER_BOUND('',#2303,.F.);
#2305=ADVANCED_FACE('',(#2304),#2296,.T.);
#2306=CARTESIAN_POINT('',(-2.E1,2.E0,-2.E1));
#2307=DIRECTION('',(0.E0,-1.E0,0.E0));
#2308=DIRECTION('',(3.090465849438E-2,0.E0,-9.995223369607E-1));
#2309=AXIS2_PLACEMENT_3D('',#2306,#2307,#2308);
#2310=TOROIDAL_SURFACE('',#2309,4.5E0,5.E-1);
#2311=ORIENTED_EDGE('',*,*,#1650,.T.);
#2313=ORIENTED_EDGE('',*,*,#2312,.T.);
#2315=ORIENTED_EDGE('',*,*,#2314,.F.);
#2316=ORIENTED_EDGE('',*,*,#2298,.F.);
#2317=EDGE_LOOP('',(#2311,#2313,#2315,#2316));
#2318=FACE_OUTER_BOUND('',#2317,.F.);
#2319=ADVANCED_FACE('',(#2318),#2310,.T.);
#2320=CARTESIAN_POINT('',(-2.45E1,2.E0,-2.010879397887E1));
#2321=DIRECTION('',(0.E0,0.E0,1.E0));
#2322=DIRECTION('',(0.E0,1.E0,0.E0));
#2323=AXIS2_PLACEMENT_3D('',#2320,#2321,#2322);
#2324=CYLINDRICAL_SURFACE('',#2323,5.E-1);
#2325=ORIENTED_EDGE('',*,*,#1648,.T.);
#2326=ORIENTED_EDGE('',*,*,#2231,.T.);
#2328=ORIENTED_EDGE('',*,*,#2327,.F.);
#2329=ORIENTED_EDGE('',*,*,#2312,.F.);
#2330=EDGE_LOOP('',(#2325,#2326,#2328,#2329));
#2331=FACE_OUTER_BOUND('',#2330,.F.);
#2332=ADVANCED_FACE('',(#2331),#2324,.T.);
#2333=CARTESIAN_POINT('',(-2.5E1,0.E0,-2.5E1));
#2334=DIRECTION('',(-1.E0,0.E0,0.E0));
#2335=DIRECTION('',(0.E0,0.E0,1.E0));
#2336=AXIS2_PLACEMENT_3D('',#2333,#2334,#2335);
#2337=PLANE('',#2336);
#2338=ORIENTED_EDGE('',*,*,#2327,.T.);
#2340=ORIENTED_EDGE('',*,*,#2339,.T.);
#2342=ORIENTED_EDGE('',*,*,#2341,.T.);
#2344=ORIENTED_EDGE('',*,*,#2343,.F.);
#2345=EDGE_LOOP('',(#2338,#2340,#2342,#2344));
#2346=FACE_OUTER_BOUND('',#2345,.F.);
#2347=ADVANCED_FACE('',(#2346),#2337,.T.);
#2348=CARTESIAN_POINT('',(-2.E1,8.765E0,2.E1));
#2349=DIRECTION('',(0.E0,-1.E0,0.E0));
#2350=DIRECTION('',(0.E0,0.E0,1.E0));
#2351=AXIS2_PLACEMENT_3D('',#2348,#2349,#2350);
#2352=CYLINDRICAL_SURFACE('',#2351,5.E0);
#2353=ORIENTED_EDGE('',*,*,#2229,.T.);
#2355=ORIENTED_EDGE('',*,*,#2354,.T.);
#2357=ORIENTED_EDGE('',*,*,#2356,.T.);
#2358=ORIENTED_EDGE('',*,*,#2339,.F.);
#2359=EDGE_LOOP('',(#2353,#2355,#2357,#2358));
#2360=FACE_OUTER_BOUND('',#2359,.F.);
#2361=ADVANCED_FACE('',(#2360),#2352,.T.);
#2362=CARTESIAN_POINT('',(-2.5E1,0.E0,2.5E1));
#2363=DIRECTION('',(0.E0,0.E0,1.E0));
#2364=DIRECTION('',(1.E0,0.E0,0.E0));
#2365=AXIS2_PLACEMENT_3D('',#2362,#2363,#2364);
#2366=PLANE('',#2365);
#2367=ORIENTED_EDGE('',*,*,#2244,.T.);
#2369=ORIENTED_EDGE('',*,*,#2368,.T.);
#2371=ORIENTED_EDGE('',*,*,#2370,.T.);
#2372=ORIENTED_EDGE('',*,*,#2354,.F.);
#2373=EDGE_LOOP('',(#2367,#2369,#2371,#2372));
#2374=FACE_OUTER_BOUND('',#2373,.F.);
#2375=ADVANCED_FACE('',(#2374),#2366,.T.);
#2376=CARTESIAN_POINT('',(2.E1,8.765E0,2.E1));
#2377=DIRECTION('',(0.E0,-1.E0,0.E0));
#2378=DIRECTION('',(1.E0,0.E0,0.E0));
#2379=AXIS2_PLACEMENT_3D('',#2376,#2377,#2378);
#2380=CYLINDRICAL_SURFACE('',#2379,5.E0);
#2381=ORIENTED_EDGE('',*,*,#2258,.T.);
#2383=ORIENTED_EDGE('',*,*,#2382,.T.);
#2385=ORIENTED_EDGE('',*,*,#2384,.T.);
#2386=ORIENTED_EDGE('',*,*,#2368,.F.);
#2387=EDGE_LOOP('',(#2381,#2383,#2385,#2386));
#2388=FACE_OUTER_BOUND('',#2387,.F.);
#2389=ADVANCED_FACE('',(#2388),#2380,.T.);
#2390=CARTESIAN_POINT('',(2.5E1,0.E0,2.5E1));
#2391=DIRECTION('',(1.E0,0.E0,0.E0));
#2392=DIRECTION('',(0.E0,0.E0,-1.E0));
#2393=AXIS2_PLACEMENT_3D('',#2390,#2391,#2392);
#2394=PLANE('',#2393);
#2395=ORIENTED_EDGE('',*,*,#2272,.T.);
#2397=ORIENTED_EDGE('',*,*,#2396,.T.);
#2399=ORIENTED_EDGE('',*,*,#2398,.T.);
#2400=ORIENTED_EDGE('',*,*,#2382,.F.);
#2401=EDGE_LOOP('',(#2395,#2397,#2399,#2400));
#2402=FACE_OUTER_BOUND('',#2401,.F.);
#2403=ADVANCED_FACE('',(#2402),#2394,.T.);
#2404=CARTESIAN_POINT('',(2.E1,8.765E0,-2.E1));
#2405=DIRECTION('',(0.E0,-1.E0,0.E0));
#2406=DIRECTION('',(0.E0,0.E0,-1.E0));
#2407=AXIS2_PLACEMENT_3D('',#2404,#2405,#2406);
#2408=CYLINDRICAL_SURFACE('',#2407,5.E0);
#2409=ORIENTED_EDGE('',*,*,#2286,.T.);
#2411=ORIENTED_EDGE('',*,*,#2410,.T.);
#2413=ORIENTED_EDGE('',*,*,#2412,.T.);
#2414=ORIENTED_EDGE('',*,*,#2396,.F.);
#2415=EDGE_LOOP('',(#2409,#2411,#2413,#2414));
#2416=FACE_OUTER_BOUND('',#2415,.F.);
#2417=ADVANCED_FACE('',(#2416),#2408,.T.);
#2418=CARTESIAN_POINT('',(2.5E1,0.E0,-2.5E1));
#2419=DIRECTION('',(0.E0,0.E0,-1.E0));
#2420=DIRECTION('',(-1.E0,0.E0,0.E0));
#2421=AXIS2_PLACEMENT_3D('',#2418,#2419,#2420);
#2422=PLANE('',#2421);
#2423=ORIENTED_EDGE('',*,*,#2300,.T.);
#2425=ORIENTED_EDGE('',*,*,#2424,.T.);
#2427=ORIENTED_EDGE('',*,*,#2426,.T.);
#2428=ORIENTED_EDGE('',*,*,#2410,.F.);
#2429=EDGE_LOOP('',(#2423,#2425,#2427,#2428));
#2430=FACE_OUTER_BOUND('',#2429,.F.);
#2431=ADVANCED_FACE('',(#2430),#2422,.T.);
#2432=CARTESIAN_POINT('',(-2.E1,8.765E0,-2.E1));
#2433=DIRECTION('',(0.E0,-1.E0,0.E0));
#2434=DIRECTION('',(-1.E0,0.E0,0.E0));
#2435=AXIS2_PLACEMENT_3D('',#2432,#2433,#2434);
#2436=CYLINDRICAL_SURFACE('',#2435,5.E0);
#2437=ORIENTED_EDGE('',*,*,#2314,.T.);
#2438=ORIENTED_EDGE('',*,*,#2343,.T.);
#2440=ORIENTED_EDGE('',*,*,#2439,.T.);
#2441=ORIENTED_EDGE('',*,*,#2424,.F.);
#2442=EDGE_LOOP('',(#2437,#2438,#2440,#2441));
#2443=FACE_OUTER_BOUND('',#2442,.F.);
#2444=ADVANCED_FACE('',(#2443),#2436,.T.);
#2445=CARTESIAN_POINT('',(-2.E1,5.E-1,-2.E1));
#2446=DIRECTION('',(0.E0,-1.E0,0.E0));
#2447=DIRECTION('',(-9.997632867427E-1,0.E0,2.175707888183E-2));
#2448=AXIS2_PLACEMENT_3D('',#2445,#2446,#2447);
#2449=TOROIDAL_SURFACE('',#2448,4.5E0,5.E-1);
#2450=ORIENTED_EDGE('',*,*,#1394,.T.);
#2452=ORIENTED_EDGE('',*,*,#2451,.T.);
#2453=ORIENTED_EDGE('',*,*,#2439,.F.);
#2455=ORIENTED_EDGE('',*,*,#2454,.F.);
#2456=EDGE_LOOP('',(#2450,#2452,#2453,#2455));
#2457=FACE_OUTER_BOUND('',#2456,.F.);
#2458=ADVANCED_FACE('',(#2457),#2449,.T.);
#2459=CARTESIAN_POINT('',(-2.015454790053E1,5.E-1,-2.45E1));
#2460=DIRECTION('',(1.E0,0.E0,0.E0));
#2461=DIRECTION('',(0.E0,-1.E0,0.E0));
#2462=AXIS2_PLACEMENT_3D('',#2459,#2460,#2461);
#2463=CYLINDRICAL_SURFACE('',#2462,5.E-1);
#2464=ORIENTED_EDGE('',*,*,#1392,.T.);
#2466=ORIENTED_EDGE('',*,*,#2465,.T.);
#2467=ORIENTED_EDGE('',*,*,#2426,.F.);
#2468=ORIENTED_EDGE('',*,*,#2451,.F.);
#2469=EDGE_LOOP('',(#2464,#2466,#2467,#2468));
#2470=FACE_OUTER_BOUND('',#2469,.F.);
#2471=ADVANCED_FACE('',(#2470),#2463,.T.);
#2472=CARTESIAN_POINT('',(2.E1,5.E-1,-2.E1));
#2473=DIRECTION('',(0.E0,-1.E0,0.E0));
#2474=DIRECTION('',(-2.175707888183E-2,0.E0,-9.997632867427E-1));
#2475=AXIS2_PLACEMENT_3D('',#2472,#2473,#2474);
#2476=TOROIDAL_SURFACE('',#2475,4.5E0,5.E-1);
#2477=ORIENTED_EDGE('',*,*,#1390,.T.);
#2479=ORIENTED_EDGE('',*,*,#2478,.T.);
#2480=ORIENTED_EDGE('',*,*,#2412,.F.);
#2481=ORIENTED_EDGE('',*,*,#2465,.F.);
#2482=EDGE_LOOP('',(#2477,#2479,#2480,#2481));
#2483=FACE_OUTER_BOUND('',#2482,.F.);
#2484=ADVANCED_FACE('',(#2483),#2476,.T.);
#2485=CARTESIAN_POINT('',(2.45E1,5.E-1,-2.015454790053E1));
#2486=DIRECTION('',(0.E0,0.E0,1.E0));
#2487=DIRECTION('',(0.E0,-1.E0,0.E0));
#2488=AXIS2_PLACEMENT_3D('',#2485,#2486,#2487);
#2489=CYLINDRICAL_SURFACE('',#2488,5.E-1);
#2490=ORIENTED_EDGE('',*,*,#1404,.T.);
#2492=ORIENTED_EDGE('',*,*,#2491,.T.);
#2493=ORIENTED_EDGE('',*,*,#2398,.F.);
#2494=ORIENTED_EDGE('',*,*,#2478,.F.);
#2495=EDGE_LOOP('',(#2490,#2492,#2493,#2494));
#2496=FACE_OUTER_BOUND('',#2495,.F.);
#2497=ADVANCED_FACE('',(#2496),#2489,.T.);
#2498=CARTESIAN_POINT('',(2.E1,5.E-1,2.E1));
#2499=DIRECTION('',(0.E0,-1.E0,0.E0));
#2500=DIRECTION('',(9.997632867427E-1,0.E0,-2.175707888183E-2));
#2501=AXIS2_PLACEMENT_3D('',#2498,#2499,#2500);
#2502=TOROIDAL_SURFACE('',#2501,4.5E0,5.E-1);
#2503=ORIENTED_EDGE('',*,*,#1402,.T.);
#2505=ORIENTED_EDGE('',*,*,#2504,.T.);
#2506=ORIENTED_EDGE('',*,*,#2384,.F.);
#2507=ORIENTED_EDGE('',*,*,#2491,.F.);
#2508=EDGE_LOOP('',(#2503,#2505,#2506,#2507));
#2509=FACE_OUTER_BOUND('',#2508,.F.);
#2510=ADVANCED_FACE('',(#2509),#2502,.T.);
#2511=CARTESIAN_POINT('',(2.015454790053E1,5.E-1,2.45E1));
#2512=DIRECTION('',(-1.E0,0.E0,0.E0));
#2513=DIRECTION('',(0.E0,-1.E0,0.E0));
#2514=AXIS2_PLACEMENT_3D('',#2511,#2512,#2513);
#2515=CYLINDRICAL_SURFACE('',#2514,5.E-1);
#2516=ORIENTED_EDGE('',*,*,#1400,.T.);
#2518=ORIENTED_EDGE('',*,*,#2517,.T.);
#2519=ORIENTED_EDGE('',*,*,#2370,.F.);
#2520=ORIENTED_EDGE('',*,*,#2504,.F.);
#2521=EDGE_LOOP('',(#2516,#2518,#2519,#2520));
#2522=FACE_OUTER_BOUND('',#2521,.F.);
#2523=ADVANCED_FACE('',(#2522),#2515,.T.);
#2524=CARTESIAN_POINT('',(-2.E1,5.E-1,2.E1));
#2525=DIRECTION('',(0.E0,-1.E0,0.E0));
#2526=DIRECTION('',(2.175707888183E-2,0.E0,9.997632867427E-1));
#2527=AXIS2_PLACEMENT_3D('',#2524,#2525,#2526);
#2528=TOROIDAL_SURFACE('',#2527,4.5E0,5.E-1);
#2529=ORIENTED_EDGE('',*,*,#1398,.T.);
#2531=ORIENTED_EDGE('',*,*,#2530,.T.);
#2532=ORIENTED_EDGE('',*,*,#2356,.F.);
#2533=ORIENTED_EDGE('',*,*,#2517,.F.);
#2534=EDGE_LOOP('',(#2529,#2531,#2532,#2533));
#2535=FACE_OUTER_BOUND('',#2534,.F.);
#2536=ADVANCED_FACE('',(#2535),#2528,.T.);
#2537=CARTESIAN_POINT('',(-2.45E1,5.E-1,2.015454790053E1));
#2538=DIRECTION('',(0.E0,0.E0,-1.E0));
#2539=DIRECTION('',(0.E0,-1.E0,0.E0));
#2540=AXIS2_PLACEMENT_3D('',#2537,#2538,#2539);
#2541=CYLINDRICAL_SURFACE('',#2540,5.E-1);
#2542=ORIENTED_EDGE('',*,*,#1396,.T.);
#2543=ORIENTED_EDGE('',*,*,#2454,.T.);
#2544=ORIENTED_EDGE('',*,*,#2341,.F.);
#2545=ORIENTED_EDGE('',*,*,#2530,.F.);
#2546=EDGE_LOOP('',(#2542,#2543,#2544,#2545));
#2547=FACE_OUTER_BOUND('',#2546,.F.);
#2548=ADVANCED_FACE('',(#2547),#2541,.T.);
#2549=CARTESIAN_POINT('',(-2.15E1,2.05E0,-1.E1));
#2550=DIRECTION('',(0.E0,1.E0,0.E0));
#2551=DIRECTION('',(1.E0,0.E0,0.E0));
#2552=AXIS2_PLACEMENT_3D('',#2549,#2550,#2551);
#2553=CONICAL_SURFACE('',#2552,1.55E0,4.5E1);
#2554=ORIENTED_EDGE('',*,*,#1705,.F.);
#2556=ORIENTED_EDGE('',*,*,#2555,.F.);
#2558=ORIENTED_EDGE('',*,*,#2557,.T.);
#2560=ORIENTED_EDGE('',*,*,#2559,.T.);
#2561=EDGE_LOOP('',(#2554,#2556,#2558,#2560));
#2562=FACE_OUTER_BOUND('',#2561,.F.);
#2563=ADVANCED_FACE('',(#2562),#2553,.F.);
#2564=CARTESIAN_POINT('',(-2.15E1,2.05E0,-1.E1));
#2565=DIRECTION('',(0.E0,1.E0,0.E0));
#2566=DIRECTION('',(1.E0,0.E0,0.E0));
#2567=AXIS2_PLACEMENT_3D('',#2564,#2565,#2566);
#2568=CONICAL_SURFACE('',#2567,1.55E0,4.5E1);
#2569=ORIENTED_EDGE('',*,*,#1707,.F.);
#2570=ORIENTED_EDGE('',*,*,#2559,.F.);
#2572=ORIENTED_EDGE('',*,*,#2571,.F.);
#2573=ORIENTED_EDGE('',*,*,#2555,.T.);
#2574=EDGE_LOOP('',(#2569,#2570,#2572,#2573));
#2575=FACE_OUTER_BOUND('',#2574,.F.);
#2576=ADVANCED_FACE('',(#2575),#2568,.F.);
#2577=CARTESIAN_POINT('',(-2.15E1,-3.875000000453E-1,-1.E1));
#2578=DIRECTION('',(0.E0,1.E0,0.E0));
#2579=DIRECTION('',(1.E0,0.E0,0.E0));
#2580=AXIS2_PLACEMENT_3D('',#2577,#2578,#2579);
#2581=CYLINDRICAL_SURFACE('',#2580,1.1E0);
#2582=ORIENTED_EDGE('',*,*,#1452,.T.);
#2584=ORIENTED_EDGE('',*,*,#2583,.T.);
#2585=ORIENTED_EDGE('',*,*,#2571,.T.);
#2587=ORIENTED_EDGE('',*,*,#2586,.F.);
#2588=EDGE_LOOP('',(#2582,#2584,#2585,#2587));
#2589=FACE_OUTER_BOUND('',#2588,.F.);
#2590=ADVANCED_FACE('',(#2589),#2581,.F.);
#2591=CARTESIAN_POINT('',(-2.15E1,-3.875000000453E-1,-1.E1));
#2592=DIRECTION('',(0.E0,1.E0,0.E0));
#2593=DIRECTION('',(1.E0,0.E0,0.E0));
#2594=AXIS2_PLACEMENT_3D('',#2591,#2592,#2593);
#2595=CYLINDRICAL_SURFACE('',#2594,1.1E0);
#2596=ORIENTED_EDGE('',*,*,#1450,.T.);
#2597=ORIENTED_EDGE('',*,*,#2586,.T.);
#2598=ORIENTED_EDGE('',*,*,#2557,.F.);
#2599=ORIENTED_EDGE('',*,*,#2583,.F.);
#2600=EDGE_LOOP('',(#2596,#2597,#2598,#2599));
#2601=FACE_OUTER_BOUND('',#2600,.F.);
#2602=ADVANCED_FACE('',(#2601),#2595,.F.);
#2603=CARTESIAN_POINT('',(-2.15E1,2.05E0,1.E1));
#2604=DIRECTION('',(0.E0,1.E0,0.E0));
#2605=DIRECTION('',(1.E0,0.E0,0.E0));
#2606=AXIS2_PLACEMENT_3D('',#2603,#2604,#2605);
#2607=CONICAL_SURFACE('',#2606,1.55E0,4.5E1);
#2608=ORIENTED_EDGE('',*,*,#1711,.F.);
#2610=ORIENTED_EDGE('',*,*,#2609,.F.);
#2612=ORIENTED_EDGE('',*,*,#2611,.T.);
#2614=ORIENTED_EDGE('',*,*,#2613,.T.);
#2615=EDGE_LOOP('',(#2608,#2610,#2612,#2614));
#2616=FACE_OUTER_BOUND('',#2615,.F.);
#2617=ADVANCED_FACE('',(#2616),#2607,.F.);
#2618=CARTESIAN_POINT('',(-2.15E1,2.05E0,1.E1));
#2619=DIRECTION('',(0.E0,1.E0,0.E0));
#2620=DIRECTION('',(1.E0,0.E0,0.E0));
#2621=AXIS2_PLACEMENT_3D('',#2618,#2619,#2620);
#2622=CONICAL_SURFACE('',#2621,1.55E0,4.5E1);
#2623=ORIENTED_EDGE('',*,*,#1713,.F.);
#2624=ORIENTED_EDGE('',*,*,#2613,.F.);
#2626=ORIENTED_EDGE('',*,*,#2625,.F.);
#2627=ORIENTED_EDGE('',*,*,#2609,.T.);
#2628=EDGE_LOOP('',(#2623,#2624,#2626,#2627));
#2629=FACE_OUTER_BOUND('',#2628,.F.);
#2630=ADVANCED_FACE('',(#2629),#2622,.F.);
#2631=CARTESIAN_POINT('',(-2.15E1,-3.875000000453E-1,1.E1));
#2632=DIRECTION('',(0.E0,1.E0,0.E0));
#2633=DIRECTION('',(1.E0,0.E0,0.E0));
#2634=AXIS2_PLACEMENT_3D('',#2631,#2632,#2633);
#2635=CYLINDRICAL_SURFACE('',#2634,1.1E0);
#2636=ORIENTED_EDGE('',*,*,#1458,.T.);
#2638=ORIENTED_EDGE('',*,*,#2637,.T.);
#2639=ORIENTED_EDGE('',*,*,#2625,.T.);
#2641=ORIENTED_EDGE('',*,*,#2640,.F.);
#2642=EDGE_LOOP('',(#2636,#2638,#2639,#2641));
#2643=FACE_OUTER_BOUND('',#2642,.F.);
#2644=ADVANCED_FACE('',(#2643),#2635,.F.);
#2645=CARTESIAN_POINT('',(-2.15E1,-3.875000000453E-1,1.E1));
#2646=DIRECTION('',(0.E0,1.E0,0.E0));
#2647=DIRECTION('',(1.E0,0.E0,0.E0));
#2648=AXIS2_PLACEMENT_3D('',#2645,#2646,#2647);
#2649=CYLINDRICAL_SURFACE('',#2648,1.1E0);
#2650=ORIENTED_EDGE('',*,*,#1456,.T.);
#2651=ORIENTED_EDGE('',*,*,#2640,.T.);
#2652=ORIENTED_EDGE('',*,*,#2611,.F.);
#2653=ORIENTED_EDGE('',*,*,#2637,.F.);
#2654=EDGE_LOOP('',(#2650,#2651,#2652,#2653));
#2655=FACE_OUTER_BOUND('',#2654,.F.);
#2656=ADVANCED_FACE('',(#2655),#2649,.F.);
#2657=CARTESIAN_POINT('',(-1.E1,2.05E0,2.15E1));
#2658=DIRECTION('',(0.E0,1.E0,0.E0));
#2659=DIRECTION('',(0.E0,0.E0,-1.E0));
#2660=AXIS2_PLACEMENT_3D('',#2657,#2658,#2659);
#2661=CONICAL_SURFACE('',#2660,1.55E0,4.5E1);
#2663=ORIENTED_EDGE('',*,*,#2662,.F.);
#2665=ORIENTED_EDGE('',*,*,#2664,.T.);
#2667=ORIENTED_EDGE('',*,*,#2666,.T.);
#2668=ORIENTED_EDGE('',*,*,#1717,.F.);
#2669=EDGE_LOOP('',(#2663,#2665,#2667,#2668));
#2670=FACE_OUTER_BOUND('',#2669,.F.);
#2671=ADVANCED_FACE('',(#2670),#2661,.F.);
#2672=CARTESIAN_POINT('',(-1.E1,2.05E0,2.15E1));
#2673=DIRECTION('',(0.E0,1.E0,0.E0));
#2674=DIRECTION('',(0.E0,0.E0,-1.E0));
#2675=AXIS2_PLACEMENT_3D('',#2672,#2673,#2674);
#2676=CONICAL_SURFACE('',#2675,1.55E0,4.5E1);
#2677=ORIENTED_EDGE('',*,*,#2662,.T.);
#2678=ORIENTED_EDGE('',*,*,#1719,.F.);
#2679=ORIENTED_EDGE('',*,*,#2666,.F.);
#2681=ORIENTED_EDGE('',*,*,#2680,.F.);
#2682=EDGE_LOOP('',(#2677,#2678,#2679,#2681));
#2683=FACE_OUTER_BOUND('',#2682,.F.);
#2684=ADVANCED_FACE('',(#2683),#2676,.F.);
#2685=CARTESIAN_POINT('',(-1.E1,-3.875000000453E-1,2.15E1));
#2686=DIRECTION('',(0.E0,1.E0,0.E0));
#2687=DIRECTION('',(0.E0,0.E0,-1.E0));
#2688=AXIS2_PLACEMENT_3D('',#2685,#2686,#2687);
#2689=CYLINDRICAL_SURFACE('',#2688,1.1E0);
#2691=ORIENTED_EDGE('',*,*,#2690,.T.);
#2692=ORIENTED_EDGE('',*,*,#2680,.T.);
#2694=ORIENTED_EDGE('',*,*,#2693,.F.);
#2695=ORIENTED_EDGE('',*,*,#1464,.T.);
#2696=EDGE_LOOP('',(#2691,#2692,#2694,#2695));
#2697=FACE_OUTER_BOUND('',#2696,.F.);
#2698=ADVANCED_FACE('',(#2697),#2689,.F.);
#2699=CARTESIAN_POINT('',(-1.E1,-3.875000000453E-1,2.15E1));
#2700=DIRECTION('',(0.E0,1.E0,0.E0));
#2701=DIRECTION('',(0.E0,0.E0,-1.E0));
#2702=AXIS2_PLACEMENT_3D('',#2699,#2700,#2701);
#2703=CYLINDRICAL_SURFACE('',#2702,1.1E0);
#2704=ORIENTED_EDGE('',*,*,#2690,.F.);
#2705=ORIENTED_EDGE('',*,*,#1462,.T.);
#2706=ORIENTED_EDGE('',*,*,#2693,.T.);
#2707=ORIENTED_EDGE('',*,*,#2664,.F.);
#2708=EDGE_LOOP('',(#2704,#2705,#2706,#2707));
#2709=FACE_OUTER_BOUND('',#2708,.F.);
#2710=ADVANCED_FACE('',(#2709),#2703,.F.);
#2711=CARTESIAN_POINT('',(1.E1,2.05E0,2.15E1));
#2712=DIRECTION('',(0.E0,1.E0,0.E0));
#2713=DIRECTION('',(0.E0,0.E0,-1.E0));
#2714=AXIS2_PLACEMENT_3D('',#2711,#2712,#2713);
#2715=CONICAL_SURFACE('',#2714,1.55E0,4.5E1);
#2717=ORIENTED_EDGE('',*,*,#2716,.F.);
#2719=ORIENTED_EDGE('',*,*,#2718,.T.);
#2721=ORIENTED_EDGE('',*,*,#2720,.T.);
#2722=ORIENTED_EDGE('',*,*,#1723,.F.);
#2723=EDGE_LOOP('',(#2717,#2719,#2721,#2722));
#2724=FACE_OUTER_BOUND('',#2723,.F.);
#2725=ADVANCED_FACE('',(#2724),#2715,.F.);
#2726=CARTESIAN_POINT('',(1.E1,2.05E0,2.15E1));
#2727=DIRECTION('',(0.E0,1.E0,0.E0));
#2728=DIRECTION('',(0.E0,0.E0,-1.E0));
#2729=AXIS2_PLACEMENT_3D('',#2726,#2727,#2728);
#2730=CONICAL_SURFACE('',#2729,1.55E0,4.5E1);
#2731=ORIENTED_EDGE('',*,*,#2716,.T.);
#2732=ORIENTED_EDGE('',*,*,#1725,.F.);
#2733=ORIENTED_EDGE('',*,*,#2720,.F.);
#2735=ORIENTED_EDGE('',*,*,#2734,.F.);
#2736=EDGE_LOOP('',(#2731,#2732,#2733,#2735));
#2737=FACE_OUTER_BOUND('',#2736,.F.);
#2738=ADVANCED_FACE('',(#2737),#2730,.F.);
#2739=CARTESIAN_POINT('',(1.E1,-3.875000000453E-1,2.15E1));
#2740=DIRECTION('',(0.E0,1.E0,0.E0));
#2741=DIRECTION('',(0.E0,0.E0,-1.E0));
#2742=AXIS2_PLACEMENT_3D('',#2739,#2740,#2741);
#2743=CYLINDRICAL_SURFACE('',#2742,1.1E0);
#2745=ORIENTED_EDGE('',*,*,#2744,.T.);
#2746=ORIENTED_EDGE('',*,*,#2734,.T.);
#2748=ORIENTED_EDGE('',*,*,#2747,.F.);
#2749=ORIENTED_EDGE('',*,*,#1470,.T.);
#2750=EDGE_LOOP('',(#2745,#2746,#2748,#2749));
#2751=FACE_OUTER_BOUND('',#2750,.F.);
#2752=ADVANCED_FACE('',(#2751),#2743,.F.);
#2753=CARTESIAN_POINT('',(1.E1,-3.875000000453E-1,2.15E1));
#2754=DIRECTION('',(0.E0,1.E0,0.E0));
#2755=DIRECTION('',(0.E0,0.E0,-1.E0));
#2756=AXIS2_PLACEMENT_3D('',#2753,#2754,#2755);
#2757=CYLINDRICAL_SURFACE('',#2756,1.1E0);
#2758=ORIENTED_EDGE('',*,*,#2744,.F.);
#2759=ORIENTED_EDGE('',*,*,#1468,.T.);
#2760=ORIENTED_EDGE('',*,*,#2747,.T.);
#2761=ORIENTED_EDGE('',*,*,#2718,.F.);
#2762=EDGE_LOOP('',(#2758,#2759,#2760,#2761));
#2763=FACE_OUTER_BOUND('',#2762,.F.);
#2764=ADVANCED_FACE('',(#2763),#2757,.F.);
#2765=CARTESIAN_POINT('',(2.15E1,2.05E0,1.E1));
#2766=DIRECTION('',(0.E0,1.E0,0.E0));
#2767=DIRECTION('',(-1.E0,0.E0,0.E0));
#2768=AXIS2_PLACEMENT_3D('',#2765,#2766,#2767);
#2769=CONICAL_SURFACE('',#2768,1.55E0,4.5E1);
#2771=ORIENTED_EDGE('',*,*,#2770,.F.);
#2773=ORIENTED_EDGE('',*,*,#2772,.T.);
#2775=ORIENTED_EDGE('',*,*,#2774,.T.);
#2776=ORIENTED_EDGE('',*,*,#1729,.F.);
#2777=EDGE_LOOP('',(#2771,#2773,#2775,#2776));
#2778=FACE_OUTER_BOUND('',#2777,.F.);
#2779=ADVANCED_FACE('',(#2778),#2769,.F.);
#2780=CARTESIAN_POINT('',(2.15E1,2.05E0,1.E1));
#2781=DIRECTION('',(0.E0,1.E0,0.E0));
#2782=DIRECTION('',(-1.E0,0.E0,0.E0));
#2783=AXIS2_PLACEMENT_3D('',#2780,#2781,#2782);
#2784=CONICAL_SURFACE('',#2783,1.55E0,4.5E1);
#2785=ORIENTED_EDGE('',*,*,#2770,.T.);
#2786=ORIENTED_EDGE('',*,*,#1731,.F.);
#2787=ORIENTED_EDGE('',*,*,#2774,.F.);
#2789=ORIENTED_EDGE('',*,*,#2788,.F.);
#2790=EDGE_LOOP('',(#2785,#2786,#2787,#2789));
#2791=FACE_OUTER_BOUND('',#2790,.F.);
#2792=ADVANCED_FACE('',(#2791),#2784,.F.);
#2793=CARTESIAN_POINT('',(2.15E1,-3.875000000453E-1,1.E1));
#2794=DIRECTION('',(0.E0,1.E0,0.E0));
#2795=DIRECTION('',(-1.E0,0.E0,0.E0));
#2796=AXIS2_PLACEMENT_3D('',#2793,#2794,#2795);
#2797=CYLINDRICAL_SURFACE('',#2796,1.1E0);
#2799=ORIENTED_EDGE('',*,*,#2798,.T.);
#2800=ORIENTED_EDGE('',*,*,#2788,.T.);
#2802=ORIENTED_EDGE('',*,*,#2801,.F.);
#2803=ORIENTED_EDGE('',*,*,#1476,.T.);
#2804=EDGE_LOOP('',(#2799,#2800,#2802,#2803));
#2805=FACE_OUTER_BOUND('',#2804,.F.);
#2806=ADVANCED_FACE('',(#2805),#2797,.F.);
#2807=CARTESIAN_POINT('',(2.15E1,-3.875000000453E-1,1.E1));
#2808=DIRECTION('',(0.E0,1.E0,0.E0));
#2809=DIRECTION('',(-1.E0,0.E0,0.E0));
#2810=AXIS2_PLACEMENT_3D('',#2807,#2808,#2809);
#2811=CYLINDRICAL_SURFACE('',#2810,1.1E0);
#2812=ORIENTED_EDGE('',*,*,#2798,.F.);
#2813=ORIENTED_EDGE('',*,*,#1474,.T.);
#2814=ORIENTED_EDGE('',*,*,#2801,.T.);
#2815=ORIENTED_EDGE('',*,*,#2772,.F.);
#2816=EDGE_LOOP('',(#2812,#2813,#2814,#2815));
#2817=FACE_OUTER_BOUND('',#2816,.F.);
#2818=ADVANCED_FACE('',(#2817),#2811,.F.);
#2819=CARTESIAN_POINT('',(2.15E1,2.05E0,-1.E1));
#2820=DIRECTION('',(0.E0,1.E0,0.E0));
#2821=DIRECTION('',(-1.E0,0.E0,0.E0));
#2822=AXIS2_PLACEMENT_3D('',#2819,#2820,#2821);
#2823=CONICAL_SURFACE('',#2822,1.55E0,4.5E1);
#2825=ORIENTED_EDGE('',*,*,#2824,.F.);
#2827=ORIENTED_EDGE('',*,*,#2826,.T.);
#2829=ORIENTED_EDGE('',*,*,#2828,.T.);
#2830=ORIENTED_EDGE('',*,*,#1735,.F.);
#2831=EDGE_LOOP('',(#2825,#2827,#2829,#2830));
#2832=FACE_OUTER_BOUND('',#2831,.F.);
#2833=ADVANCED_FACE('',(#2832),#2823,.F.);
#2834=CARTESIAN_POINT('',(2.15E1,2.05E0,-1.E1));
#2835=DIRECTION('',(0.E0,1.E0,0.E0));
#2836=DIRECTION('',(-1.E0,0.E0,0.E0));
#2837=AXIS2_PLACEMENT_3D('',#2834,#2835,#2836);
#2838=CONICAL_SURFACE('',#2837,1.55E0,4.5E1);
#2839=ORIENTED_EDGE('',*,*,#2824,.T.);
#2840=ORIENTED_EDGE('',*,*,#1737,.F.);
#2841=ORIENTED_EDGE('',*,*,#2828,.F.);
#2843=ORIENTED_EDGE('',*,*,#2842,.F.);
#2844=EDGE_LOOP('',(#2839,#2840,#2841,#2843));
#2845=FACE_OUTER_BOUND('',#2844,.F.);
#2846=ADVANCED_FACE('',(#2845),#2838,.F.);
#2847=CARTESIAN_POINT('',(2.15E1,-3.875000000453E-1,-1.E1));
#2848=DIRECTION('',(0.E0,1.E0,0.E0));
#2849=DIRECTION('',(-1.E0,0.E0,0.E0));
#2850=AXIS2_PLACEMENT_3D('',#2847,#2848,#2849);
#2851=CYLINDRICAL_SURFACE('',#2850,1.1E0);
#2853=ORIENTED_EDGE('',*,*,#2852,.T.);
#2854=ORIENTED_EDGE('',*,*,#2842,.T.);
#2856=ORIENTED_EDGE('',*,*,#2855,.F.);
#2857=ORIENTED_EDGE('',*,*,#1482,.T.);
#2858=EDGE_LOOP('',(#2853,#2854,#2856,#2857));
#2859=FACE_OUTER_BOUND('',#2858,.F.);
#2860=ADVANCED_FACE('',(#2859),#2851,.F.);
#2861=CARTESIAN_POINT('',(2.15E1,-3.875000000453E-1,-1.E1));
#2862=DIRECTION('',(0.E0,1.E0,0.E0));
#2863=DIRECTION('',(-1.E0,0.E0,0.E0));
#2864=AXIS2_PLACEMENT_3D('',#2861,#2862,#2863);
#2865=CYLINDRICAL_SURFACE('',#2864,1.1E0);
#2866=ORIENTED_EDGE('',*,*,#2852,.F.);
#2867=ORIENTED_EDGE('',*,*,#1480,.T.);
#2868=ORIENTED_EDGE('',*,*,#2855,.T.);
#2869=ORIENTED_EDGE('',*,*,#2826,.F.);
#2870=EDGE_LOOP('',(#2866,#2867,#2868,#2869));
#2871=FACE_OUTER_BOUND('',#2870,.F.);
#2872=ADVANCED_FACE('',(#2871),#2865,.F.);
#2873=CARTESIAN_POINT('',(1.E1,2.05E0,-2.15E1));
#2874=DIRECTION('',(0.E0,1.E0,0.E0));
#2875=DIRECTION('',(0.E0,0.E0,1.E0));
#2876=AXIS2_PLACEMENT_3D('',#2873,#2874,#2875);
#2877=CONICAL_SURFACE('',#2876,1.55E0,4.5E1);
#2879=ORIENTED_EDGE('',*,*,#2878,.F.);
#2881=ORIENTED_EDGE('',*,*,#2880,.T.);
#2883=ORIENTED_EDGE('',*,*,#2882,.T.);
#2884=ORIENTED_EDGE('',*,*,#1741,.F.);
#2885=EDGE_LOOP('',(#2879,#2881,#2883,#2884));
#2886=FACE_OUTER_BOUND('',#2885,.F.);
#2887=ADVANCED_FACE('',(#2886),#2877,.F.);
#2888=CARTESIAN_POINT('',(1.E1,2.05E0,-2.15E1));
#2889=DIRECTION('',(0.E0,1.E0,0.E0));
#2890=DIRECTION('',(0.E0,0.E0,1.E0));
#2891=AXIS2_PLACEMENT_3D('',#2888,#2889,#2890);
#2892=CONICAL_SURFACE('',#2891,1.55E0,4.5E1);
#2893=ORIENTED_EDGE('',*,*,#2878,.T.);
#2894=ORIENTED_EDGE('',*,*,#1743,.F.);
#2895=ORIENTED_EDGE('',*,*,#2882,.F.);
#2897=ORIENTED_EDGE('',*,*,#2896,.F.);
#2898=EDGE_LOOP('',(#2893,#2894,#2895,#2897));
#2899=FACE_OUTER_BOUND('',#2898,.F.);
#2900=ADVANCED_FACE('',(#2899),#2892,.F.);
#2901=CARTESIAN_POINT('',(1.E1,-3.875000000453E-1,-2.15E1));
#2902=DIRECTION('',(0.E0,1.E0,0.E0));
#2903=DIRECTION('',(0.E0,0.E0,1.E0));
#2904=AXIS2_PLACEMENT_3D('',#2901,#2902,#2903);
#2905=CYLINDRICAL_SURFACE('',#2904,1.1E0);
#2907=ORIENTED_EDGE('',*,*,#2906,.T.);
#2908=ORIENTED_EDGE('',*,*,#2896,.T.);
#2910=ORIENTED_EDGE('',*,*,#2909,.F.);
#2911=ORIENTED_EDGE('',*,*,#1488,.T.);
#2912=EDGE_LOOP('',(#2907,#2908,#2910,#2911));
#2913=FACE_OUTER_BOUND('',#2912,.F.);
#2914=ADVANCED_FACE('',(#2913),#2905,.F.);
#2915=CARTESIAN_POINT('',(1.E1,-3.875000000453E-1,-2.15E1));
#2916=DIRECTION('',(0.E0,1.E0,0.E0));
#2917=DIRECTION('',(0.E0,0.E0,1.E0));
#2918=AXIS2_PLACEMENT_3D('',#2915,#2916,#2917);
#2919=CYLINDRICAL_SURFACE('',#2918,1.1E0);
#2920=ORIENTED_EDGE('',*,*,#2906,.F.);
#2921=ORIENTED_EDGE('',*,*,#1486,.T.);
#2922=ORIENTED_EDGE('',*,*,#2909,.T.);
#2923=ORIENTED_EDGE('',*,*,#2880,.F.);
#2924=EDGE_LOOP('',(#2920,#2921,#2922,#2923));
#2925=FACE_OUTER_BOUND('',#2924,.F.);
#2926=ADVANCED_FACE('',(#2925),#2919,.F.);
#2927=CARTESIAN_POINT('',(-1.E1,2.05E0,-2.15E1));
#2928=DIRECTION('',(0.E0,1.E0,0.E0));
#2929=DIRECTION('',(0.E0,0.E0,1.E0));
#2930=AXIS2_PLACEMENT_3D('',#2927,#2928,#2929);
#2931=CONICAL_SURFACE('',#2930,1.55E0,4.5E1);
#2933=ORIENTED_EDGE('',*,*,#2932,.F.);
#2935=ORIENTED_EDGE('',*,*,#2934,.T.);
#2937=ORIENTED_EDGE('',*,*,#2936,.T.);
#2938=ORIENTED_EDGE('',*,*,#1747,.F.);
#2939=EDGE_LOOP('',(#2933,#2935,#2937,#2938));
#2940=FACE_OUTER_BOUND('',#2939,.F.);
#2941=ADVANCED_FACE('',(#2940),#2931,.F.);
#2942=CARTESIAN_POINT('',(-1.E1,2.05E0,-2.15E1));
#2943=DIRECTION('',(0.E0,1.E0,0.E0));
#2944=DIRECTION('',(0.E0,0.E0,1.E0));
#2945=AXIS2_PLACEMENT_3D('',#2942,#2943,#2944);
#2946=CONICAL_SURFACE('',#2945,1.55E0,4.5E1);
#2947=ORIENTED_EDGE('',*,*,#2932,.T.);
#2948=ORIENTED_EDGE('',*,*,#1749,.F.);
#2949=ORIENTED_EDGE('',*,*,#2936,.F.);
#2951=ORIENTED_EDGE('',*,*,#2950,.F.);
#2952=EDGE_LOOP('',(#2947,#2948,#2949,#2951));
#2953=FACE_OUTER_BOUND('',#2952,.F.);
#2954=ADVANCED_FACE('',(#2953),#2946,.F.);
#2955=CARTESIAN_POINT('',(-1.E1,-3.875000000453E-1,-2.15E1));
#2956=DIRECTION('',(0.E0,1.E0,0.E0));
#2957=DIRECTION('',(0.E0,0.E0,1.E0));
#2958=AXIS2_PLACEMENT_3D('',#2955,#2956,#2957);
#2959=CYLINDRICAL_SURFACE('',#2958,1.1E0);
#2961=ORIENTED_EDGE('',*,*,#2960,.T.);
#2962=ORIENTED_EDGE('',*,*,#2950,.T.);
#2964=ORIENTED_EDGE('',*,*,#2963,.F.);
#2965=ORIENTED_EDGE('',*,*,#1494,.T.);
#2966=EDGE_LOOP('',(#2961,#2962,#2964,#2965));
#2967=FACE_OUTER_BOUND('',#2966,.F.);
#2968=ADVANCED_FACE('',(#2967),#2959,.F.);
#2969=CARTESIAN_POINT('',(-1.E1,-3.875000000453E-1,-2.15E1));
#2970=DIRECTION('',(0.E0,1.E0,0.E0));
#2971=DIRECTION('',(0.E0,0.E0,1.E0));
#2972=AXIS2_PLACEMENT_3D('',#2969,#2970,#2971);
#2973=CYLINDRICAL_SURFACE('',#2972,1.1E0);
#2974=ORIENTED_EDGE('',*,*,#2960,.F.);
#2975=ORIENTED_EDGE('',*,*,#1492,.T.);
#2976=ORIENTED_EDGE('',*,*,#2963,.T.);
#2977=ORIENTED_EDGE('',*,*,#2934,.F.);
#2978=EDGE_LOOP('',(#2974,#2975,#2976,#2977));
#2979=FACE_OUTER_BOUND('',#2978,.F.);
#2980=ADVANCED_FACE('',(#2979),#2973,.F.);
#2984=DIMENSIONAL_EXPONENTS(0.E0,0.E0,0.E0,0.E0,0.E0,0.E0,0.E0);
#2986=PLANE_ANGLE_MEASURE_WITH_UNIT(PLANE_ANGLE_MEASURE(1.745329251994E-2),
#2985);
#2987=(CONVERSION_BASED_UNIT('DEGREE',#2986)NAMED_UNIT(*)PLANE_ANGLE_UNIT());
#2989=UNCERTAINTY_MEASURE_WITH_UNIT(LENGTH_MEASURE(7.075202829610E-3),#2983,
'closure',
'Maximum model space distance between geometric entities at asserted connectivities');
#2990=(GEOMETRIC_REPRESENTATION_CONTEXT(3)GLOBAL_UNCERTAINTY_ASSIGNED_CONTEXT((
#2989))GLOBAL_UNIT_ASSIGNED_CONTEXT((#2983,#2987,#2988))REPRESENTATION_CONTEXT(
'ID1','3'));
#2992=APPLICATION_CONTEXT(
'CONFIGURATION CONTROLLED 3D DESIGNS OF MECHANICAL PARTS AND ASSEMBLIES');
#2993=APPLICATION_PROTOCOL_DEFINITION('international standard',
'config_control_design',1994,#2992);
#2994=DESIGN_CONTEXT('',#2992,'design');
#2995=MECHANICAL_CONTEXT('',#2992,'mechanical');
#2996=PRODUCT('30X30MM_SOSOS_UPPER_FRAME_AL','30X30MM_SOSOS_UPPER_FRAME_AL',
'NOT SPECIFIED',(#2995));
#2997=PRODUCT_DEFINITION_FORMATION_WITH_SPECIFIED_SOURCE('1','LAST_VERSION',
#2996,.MADE.);
#3001=PRODUCT_CATEGORY('part','');
#3002=PRODUCT_RELATED_PRODUCT_CATEGORY('detail','',(#2996));
#3003=PRODUCT_CATEGORY_RELATIONSHIP('','',#3001,#3002);
#3004=SECURITY_CLASSIFICATION_LEVEL('unclassified');
#3005=SECURITY_CLASSIFICATION('','',#3004);
#3006=CC_DESIGN_SECURITY_CLASSIFICATION(#3005,(#2997));
#3007=APPROVAL_STATUS('approved');
#3008=APPROVAL(#3007,'');
#3009=CC_DESIGN_APPROVAL(#3008,(#3005,#2997,#2998));
#3010=CALENDAR_DATE(124,6,4);
#3011=COORDINATED_UNIVERSAL_TIME_OFFSET(6,0,.BEHIND.);
#3012=LOCAL_TIME(19,29,5.1E1,#3011);
#3013=DATE_AND_TIME(#3010,#3012);
#3014=APPROVAL_DATE_TIME(#3013,#3008);
#3015=DATE_TIME_ROLE('creation_date');
#3016=CC_DESIGN_DATE_AND_TIME_ASSIGNMENT(#3013,#3015,(#2998));
#3017=DATE_TIME_ROLE('classification_date');
#3018=CC_DESIGN_DATE_AND_TIME_ASSIGNMENT(#3013,#3017,(#3005));
#3019=PERSON('UNSPECIFIED','UNSPECIFIED',$,$,$,$);
#3020=ORGANIZATION('UNSPECIFIED','UNSPECIFIED','UNSPECIFIED');
#3021=PERSON_AND_ORGANIZATION(#3019,#3020);
#3022=APPROVAL_ROLE('approver');
#3023=APPROVAL_PERSON_ORGANIZATION(#3021,#3008,#3022);
#3024=PERSON_AND_ORGANIZATION_ROLE('creator');
#3025=CC_DESIGN_PERSON_AND_ORGANIZATION_ASSIGNMENT(#3021,#3024,(#2997,#2998));
#3026=PERSON_AND_ORGANIZATION_ROLE('design_supplier');
#3027=CC_DESIGN_PERSON_AND_ORGANIZATION_ASSIGNMENT(#3021,#3026,(#2997));
#3028=PERSON_AND_ORGANIZATION_ROLE('classification_officer');
#3029=CC_DESIGN_PERSON_AND_ORGANIZATION_ASSIGNMENT(#3021,#3028,(#3005));
#3030=PERSON_AND_ORGANIZATION_ROLE('design_owner');
#3031=CC_DESIGN_PERSON_AND_ORGANIZATION_ASSIGNMENT(#3021,#3030,(#2996));
#5=CIRCLE('',#4,3.7E0);
#14=CIRCLE('',#13,3.7E0);
#23=CIRCLE('',#22,3.7E0);
#32=CIRCLE('',#31,3.7E0);
#41=CIRCLE('',#40,4.5E0);
#50=CIRCLE('',#49,4.5E0);
#59=CIRCLE('',#58,4.5E0);
#68=CIRCLE('',#67,4.5E0);
#77=CIRCLE('',#76,1.5E0);
#82=CIRCLE('',#81,1.5E0);
#87=CIRCLE('',#86,1.5E0);
#92=CIRCLE('',#91,1.5E0);
#97=CIRCLE('',#96,1.5E0);
#102=CIRCLE('',#101,1.5E0);
#107=CIRCLE('',#106,1.5E0);
#112=CIRCLE('',#111,1.5E0);
#117=CIRCLE('',#116,1.1E0);
#122=CIRCLE('',#121,1.1E0);
#127=CIRCLE('',#126,1.1E0);
#132=CIRCLE('',#131,1.1E0);
#137=CIRCLE('',#136,1.1E0);
#142=CIRCLE('',#141,1.1E0);
#147=CIRCLE('',#146,1.1E0);
#152=CIRCLE('',#151,1.1E0);
#157=CIRCLE('',#156,1.1E0);
#162=CIRCLE('',#161,1.1E0);
#167=CIRCLE('',#166,1.1E0);
#172=CIRCLE('',#171,1.1E0);
#177=CIRCLE('',#176,1.1E0);
#182=CIRCLE('',#181,1.1E0);
#187=CIRCLE('',#186,1.1E0);
#192=CIRCLE('',#191,1.1E0);
#197=CIRCLE('',#196,2.E-1);
#202=CIRCLE('',#201,2.E-1);
#207=CIRCLE('',#206,2.E-1);
#212=CIRCLE('',#211,2.E-1);
#217=CIRCLE('',#216,2.E-1);
#222=CIRCLE('',#221,2.E-1);
#227=CIRCLE('',#226,2.E-1);
#232=CIRCLE('',#231,2.E-1);
#257=CIRCLE('',#256,1.99E0);
#262=CIRCLE('',#261,1.99E0);
#267=CIRCLE('',#266,1.99E0);
#272=CIRCLE('',#271,1.99E0);
#277=CIRCLE('',#276,1.99E0);
#282=CIRCLE('',#281,1.99E0);
#287=CIRCLE('',#286,1.99E0);
#292=CIRCLE('',#291,1.99E0);
#297=CIRCLE('',#296,4.5E0);
#306=CIRCLE('',#305,4.5E0);
#315=CIRCLE('',#314,4.5E0);
#324=CIRCLE('',#323,4.5E0);
#333=CIRCLE('',#332,4.5E0);
#342=CIRCLE('',#341,4.5E0);
#351=CIRCLE('',#350,4.5E0);
#360=CIRCLE('',#359,4.5E0);
#369=CIRCLE('',#368,2.E0);
#374=CIRCLE('',#373,2.E0);
#379=CIRCLE('',#378,2.E0);
#384=CIRCLE('',#383,2.E0);
#389=CIRCLE('',#388,2.E0);
#394=CIRCLE('',#393,2.E0);
#399=CIRCLE('',#398,2.E0);
#404=CIRCLE('',#403,2.E0);
#409=CIRCLE('',#408,2.E0);
#414=CIRCLE('',#413,2.E0);
#419=CIRCLE('',#418,2.E0);
#424=CIRCLE('',#423,2.E0);
#429=CIRCLE('',#428,2.E0);
#434=CIRCLE('',#433,2.E0);
#439=CIRCLE('',#438,2.E0);
#444=CIRCLE('',#443,2.E0);
#449=CIRCLE('',#448,1.99E0);
#458=CIRCLE('',#457,1.99E0);
#467=CIRCLE('',#466,1.5E0);
#472=CIRCLE('',#471,1.5E0);
#485=CIRCLE('',#484,1.99E0);
#494=CIRCLE('',#493,1.99E0);
#503=CIRCLE('',#502,1.5E0);
#508=CIRCLE('',#507,1.5E0);
#521=CIRCLE('',#520,1.99E0);
#530=CIRCLE('',#529,1.99E0);
#539=CIRCLE('',#538,1.5E0);
#544=CIRCLE('',#543,1.5E0);
#557=CIRCLE('',#556,1.99E0);
#566=CIRCLE('',#565,1.99E0);
#575=CIRCLE('',#574,1.5E0);
#580=CIRCLE('',#579,1.5E0);
#605=CIRCLE('',#604,3.5E0);
#610=CIRCLE('',#609,3.5E0);
#631=CIRCLE('',#630,3.5E0);
#636=CIRCLE('',#635,3.5E0);
#665=CIRCLE('',#664,3.5E0);
#670=CIRCLE('',#669,3.5E0);
#699=CIRCLE('',#698,3.5E0);
#704=CIRCLE('',#703,3.5E0);
#709=CIRCLE('',#708,5.E-1);
#714=CIRCLE('',#713,5.E-1);
#719=CIRCLE('',#718,5.E-1);
#724=CIRCLE('',#723,5.E-1);
#729=CIRCLE('',#728,5.E-1);
#734=CIRCLE('',#733,5.E-1);
#739=CIRCLE('',#738,5.E-1);
#744=CIRCLE('',#743,5.E-1);
#765=CIRCLE('',#764,5.E0);
#770=CIRCLE('',#769,5.E0);
#791=CIRCLE('',#790,5.E0);
#796=CIRCLE('',#795,5.E0);
#817=CIRCLE('',#816,5.E0);
#822=CIRCLE('',#821,5.E0);
#843=CIRCLE('',#842,5.E0);
#848=CIRCLE('',#847,5.E0);
#853=CIRCLE('',#852,5.E-1);
#858=CIRCLE('',#857,5.E-1);
#863=CIRCLE('',#862,5.E-1);
#868=CIRCLE('',#867,5.E-1);
#873=CIRCLE('',#872,5.E-1);
#878=CIRCLE('',#877,5.E-1);
#883=CIRCLE('',#882,5.E-1);
#888=CIRCLE('',#887,5.E-1);
#893=CIRCLE('',#892,1.1E0);
#902=CIRCLE('',#901,1.1E0);
#919=CIRCLE('',#918,1.1E0);
#928=CIRCLE('',#927,1.1E0);
#945=CIRCLE('',#944,1.1E0);
#958=CIRCLE('',#957,1.1E0);
#971=CIRCLE('',#970,1.1E0);
#984=CIRCLE('',#983,1.1E0);
#997=CIRCLE('',#996,1.1E0);
#1010=CIRCLE('',#1009,1.1E0);
#1023=CIRCLE('',#1022,1.1E0);
#1036=CIRCLE('',#1035,1.1E0);
#1049=CIRCLE('',#1048,1.1E0);
#1062=CIRCLE('',#1061,1.1E0);
#1075=CIRCLE('',#1074,1.1E0);
#1088=CIRCLE('',#1087,1.1E0);
#1390=EDGE_CURVE('',#1131,#1132,#41,.T.);
#1392=EDGE_CURVE('',#1158,#1131,#45,.T.);
#1394=EDGE_CURVE('',#1154,#1158,#50,.T.);
#1396=EDGE_CURVE('',#1150,#1154,#54,.T.);
#1398=EDGE_CURVE('',#1146,#1150,#59,.T.);
#1400=EDGE_CURVE('',#1142,#1146,#63,.T.);
#1402=EDGE_CURVE('',#1138,#1142,#68,.T.);
#1404=EDGE_CURVE('',#1132,#1138,#72,.T.);
#1408=EDGE_CURVE('',#1099,#1100,#5,.T.);
#1410=EDGE_CURVE('',#1126,#1099,#9,.T.);
#1412=EDGE_CURVE('',#1122,#1126,#14,.T.);
#1414=EDGE_CURVE('',#1118,#1122,#18,.T.);
#1416=EDGE_CURVE('',#1114,#1118,#23,.T.);
#1418=EDGE_CURVE('',#1110,#1114,#27,.T.);
#1420=EDGE_CURVE('',#1106,#1110,#32,.T.);
#1422=EDGE_CURVE('',#1100,#1106,#36,.T.);
#1426=EDGE_CURVE('',#1163,#1164,#77,.T.);
#1428=EDGE_CURVE('',#1164,#1163,#82,.T.);
#1432=EDGE_CURVE('',#1171,#1172,#87,.T.);
#1434=EDGE_CURVE('',#1172,#1171,#92,.T.);
#1438=EDGE_CURVE('',#1179,#1180,#97,.T.);
#1440=EDGE_CURVE('',#1180,#1179,#102,.T.);
#1444=EDGE_CURVE('',#1187,#1188,#107,.T.);
#1446=EDGE_CURVE('',#1188,#1187,#112,.T.);
#1450=EDGE_CURVE('',#1295,#1296,#117,.T.);
#1452=EDGE_CURVE('',#1296,#1295,#122,.T.);
#1456=EDGE_CURVE('',#1307,#1308,#127,.T.);
#1458=EDGE_CURVE('',#1308,#1307,#132,.T.);
#1462=EDGE_CURVE('',#1318,#1322,#137,.T.);
#1464=EDGE_CURVE('',#1322,#1318,#142,.T.);
#1468=EDGE_CURVE('',#1330,#1334,#147,.T.);
#1470=EDGE_CURVE('',#1334,#1330,#152,.T.);
#1474=EDGE_CURVE('',#1342,#1346,#157,.T.);
#1476=EDGE_CURVE('',#1346,#1342,#162,.T.);
#1480=EDGE_CURVE('',#1354,#1358,#167,.T.);
#1482=EDGE_CURVE('',#1358,#1354,#172,.T.);
#1486=EDGE_CURVE('',#1366,#1370,#177,.T.);
#1488=EDGE_CURVE('',#1370,#1366,#182,.T.);
#1492=EDGE_CURVE('',#1378,#1382,#187,.T.);
#1494=EDGE_CURVE('',#1382,#1378,#192,.T.);
#1505=EDGE_CURVE('',#1100,#1104,#202,.T.);
#1507=EDGE_CURVE('',#1103,#1104,#610,.T.);
#1509=EDGE_CURVE('',#1099,#1103,#197,.T.);
#1520=EDGE_CURVE('',#1106,#1108,#207,.T.);
#1522=EDGE_CURVE('',#1104,#1108,#622,.T.);
#1534=EDGE_CURVE('',#1110,#1112,#212,.T.);
#1536=EDGE_CURVE('',#1108,#1112,#636,.T.);
#1548=EDGE_CURVE('',#1114,#1116,#217,.T.);
#1550=EDGE_CURVE('',#1112,#1116,#648,.T.);
#1562=EDGE_CURVE('',#1118,#1120,#222,.T.);
#1564=EDGE_CURVE('',#1116,#1120,#670,.T.);
#1576=EDGE_CURVE('',#1122,#1124,#227,.T.);
#1578=EDGE_CURVE('',#1120,#1124,#682,.T.);
#1590=EDGE_CURVE('',#1126,#1128,#232,.T.);
#1592=EDGE_CURVE('',#1124,#1128,#704,.T.);
#1605=EDGE_CURVE('',#1128,#1103,#244,.T.);
#1616=EDGE_CURVE('',#1208,#1212,#236,.T.);
#1618=EDGE_CURVE('',#1128,#1212,#240,.T.);
#1621=EDGE_CURVE('',#1103,#1208,#248,.T.);
#1631=EDGE_CURVE('',#1206,#1210,#319,.T.);
#1633=EDGE_CURVE('',#1210,#1212,#694,.T.);
#1636=EDGE_CURVE('',#1206,#1208,#252,.T.);
#1646=EDGE_CURVE('',#1227,#1228,#333,.T.);
#1648=EDGE_CURVE('',#1254,#1227,#337,.T.);
#1650=EDGE_CURVE('',#1250,#1254,#342,.T.);
#1652=EDGE_CURVE('',#1246,#1250,#346,.T.);
#1654=EDGE_CURVE('',#1242,#1246,#351,.T.);
#1656=EDGE_CURVE('',#1238,#1242,#355,.T.);
#1658=EDGE_CURVE('',#1234,#1238,#360,.T.);
#1660=EDGE_CURVE('',#1228,#1234,#364,.T.);
#1664=EDGE_CURVE('',#1271,#1272,#267,.T.);
#1666=EDGE_CURVE('',#1272,#1271,#272,.T.);
#1670=EDGE_CURVE('',#1279,#1280,#277,.T.);
#1672=EDGE_CURVE('',#1280,#1279,#282,.T.);
#1676=EDGE_CURVE('',#1287,#1288,#287,.T.);
#1678=EDGE_CURVE('',#1288,#1287,#292,.T.);
#1682=EDGE_CURVE('',#1195,#1196,#297,.T.);
#1684=EDGE_CURVE('',#1222,#1195,#301,.T.);
#1686=EDGE_CURVE('',#1218,#1222,#306,.T.);
#1688=EDGE_CURVE('',#1214,#1218,#310,.T.);
#1690=EDGE_CURVE('',#1210,#1214,#315,.T.);
#1693=EDGE_CURVE('',#1202,#1206,#324,.T.);
#1695=EDGE_CURVE('',#1196,#1202,#328,.T.);
#1699=EDGE_CURVE('',#1263,#1264,#257,.T.);
#1701=EDGE_CURVE('',#1264,#1263,#262,.T.);
#1705=EDGE_CURVE('',#1299,#1300,#369,.T.);
#1707=EDGE_CURVE('',#1300,#1299,#374,.T.);
#1711=EDGE_CURVE('',#1311,#1312,#379,.T.);
#1713=EDGE_CURVE('',#1312,#1311,#384,.T.);
#1717=EDGE_CURVE('',#1320,#1324,#389,.T.);
#1719=EDGE_CURVE('',#1324,#1320,#394,.T.);
#1723=EDGE_CURVE('',#1332,#1336,#399,.T.);
#1725=EDGE_CURVE('',#1336,#1332,#404,.T.);
#1729=EDGE_CURVE('',#1344,#1348,#409,.T.);
#1731=EDGE_CURVE('',#1348,#1344,#414,.T.);
#1735=EDGE_CURVE('',#1356,#1360,#419,.T.);
#1737=EDGE_CURVE('',#1360,#1356,#424,.T.);
#1741=EDGE_CURVE('',#1368,#1372,#429,.T.);
#1743=EDGE_CURVE('',#1372,#1368,#434,.T.);
#1747=EDGE_CURVE('',#1380,#1384,#439,.T.);
#1749=EDGE_CURVE('',#1384,#1380,#444,.T.);
#1760=EDGE_CURVE('',#1259,#1263,#462,.T.);
#1762=EDGE_CURVE('',#1259,#1260,#449,.T.);
#1764=EDGE_CURVE('',#1260,#1264,#453,.T.);
#1776=EDGE_CURVE('',#1259,#1260,#458,.T.);
#1791=EDGE_CURVE('',#1166,#1168,#467,.T.);
#1793=EDGE_CURVE('',#1166,#1168,#472,.T.);
#1804=EDGE_CURVE('',#1163,#1166,#476,.T.);
#1807=EDGE_CURVE('',#1164,#1168,#480,.T.);
#1830=EDGE_CURVE('',#1267,#1271,#498,.T.);
#1832=EDGE_CURVE('',#1267,#1268,#485,.T.);
#1834=EDGE_CURVE('',#1268,#1272,#489,.T.);
#1846=EDGE_CURVE('',#1267,#1268,#494,.T.);
#1861=EDGE_CURVE('',#1174,#1176,#503,.T.);
#1863=EDGE_CURVE('',#1174,#1176,#508,.T.);
#1874=EDGE_CURVE('',#1171,#1174,#512,.T.);
#1877=EDGE_CURVE('',#1172,#1176,#516,.T.);
#1900=EDGE_CURVE('',#1275,#1279,#534,.T.);
#1902=EDGE_CURVE('',#1275,#1276,#521,.T.);
#1904=EDGE_CURVE('',#1276,#1280,#525,.T.);
#1916=EDGE_CURVE('',#1275,#1276,#530,.T.);
#1931=EDGE_CURVE('',#1182,#1184,#539,.T.);
#1933=EDGE_CURVE('',#1182,#1184,#544,.T.);
#1944=EDGE_CURVE('',#1179,#1182,#548,.T.);
#1947=EDGE_CURVE('',#1180,#1184,#552,.T.);
#1970=EDGE_CURVE('',#1283,#1287,#570,.T.);
#1972=EDGE_CURVE('',#1283,#1284,#557,.T.);
#1974=EDGE_CURVE('',#1284,#1288,#561,.T.);
#1986=EDGE_CURVE('',#1283,#1284,#566,.T.);
#2001=EDGE_CURVE('',#1190,#1192,#575,.T.);
#2003=EDGE_CURVE('',#1190,#1192,#580,.T.);
#2014=EDGE_CURVE('',#1187,#1190,#584,.T.);
#2017=EDGE_CURVE('',#1188,#1192,#588,.T.);
#2040=EDGE_CURVE('',#1196,#1200,#596,.T.);
#2042=EDGE_CURVE('',#1199,#1200,#631,.T.);
#2044=EDGE_CURVE('',#1195,#1199,#592,.T.);
#2055=EDGE_CURVE('',#1202,#1204,#600,.T.);
#2057=EDGE_CURVE('',#1200,#1204,#614,.T.);
#2070=EDGE_CURVE('',#1204,#1208,#605,.T.);
#2084=EDGE_CURVE('',#1104,#1204,#618,.T.);
#2097=EDGE_CURVE('',#1108,#1200,#626,.T.);
#2110=EDGE_CURVE('',#1112,#1199,#644,.T.);
#2120=EDGE_CURVE('',#1224,#1199,#640,.T.);
#2124=EDGE_CURVE('',#1116,#1224,#652,.T.);
#2137=EDGE_CURVE('',#1222,#1224,#656,.T.);
#2149=EDGE_CURVE('',#1220,#1224,#665,.T.);
#2151=EDGE_CURVE('',#1218,#1220,#660,.T.);
#2164=EDGE_CURVE('',#1120,#1220,#678,.T.);
#2174=EDGE_CURVE('',#1216,#1220,#674,.T.);
#2178=EDGE_CURVE('',#1124,#1216,#686,.T.);
#2191=EDGE_CURVE('',#1214,#1216,#690,.T.);
#2203=EDGE_CURVE('',#1212,#1216,#699,.T.);
#2227=EDGE_CURVE('',#1228,#1232,#714,.T.);
#2229=EDGE_CURVE('',#1231,#1232,#765,.T.);
#2231=EDGE_CURVE('',#1227,#1231,#709,.T.);
#2242=EDGE_CURVE('',#1234,#1236,#719,.T.);
#2244=EDGE_CURVE('',#1232,#1236,#774,.T.);
#2256=EDGE_CURVE('',#1238,#1240,#724,.T.);
#2258=EDGE_CURVE('',#1236,#1240,#791,.T.);
#2270=EDGE_CURVE('',#1242,#1244,#729,.T.);
#2272=EDGE_CURVE('',#1240,#1244,#800,.T.);
#2284=EDGE_CURVE('',#1246,#1248,#734,.T.);
#2286=EDGE_CURVE('',#1244,#1248,#817,.T.);
#2298=EDGE_CURVE('',#1250,#1252,#739,.T.);
#2300=EDGE_CURVE('',#1248,#1252,#826,.T.);
#2312=EDGE_CURVE('',#1254,#1256,#744,.T.);
#2314=EDGE_CURVE('',#1252,#1256,#843,.T.);
#2327=EDGE_CURVE('',#1256,#1231,#748,.T.);
#2339=EDGE_CURVE('',#1231,#1152,#752,.T.);
#2341=EDGE_CURVE('',#1152,#1156,#756,.T.);
#2343=EDGE_CURVE('',#1256,#1156,#760,.T.);
#2354=EDGE_CURVE('',#1232,#1148,#786,.T.);
#2356=EDGE_CURVE('',#1148,#1152,#770,.T.);
#2368=EDGE_CURVE('',#1236,#1144,#778,.T.);
#2370=EDGE_CURVE('',#1144,#1148,#782,.T.);
#2382=EDGE_CURVE('',#1240,#1140,#812,.T.);
#2384=EDGE_CURVE('',#1140,#1144,#796,.T.);
#2396=EDGE_CURVE('',#1244,#1136,#804,.T.);
#2398=EDGE_CURVE('',#1136,#1140,#808,.T.);
#2410=EDGE_CURVE('',#1248,#1135,#838,.T.);
#2412=EDGE_CURVE('',#1135,#1136,#822,.T.);
#2424=EDGE_CURVE('',#1252,#1160,#830,.T.);
#2426=EDGE_CURVE('',#1160,#1135,#834,.T.);
#2439=EDGE_CURVE('',#1156,#1160,#848,.T.);
#2451=EDGE_CURVE('',#1158,#1160,#858,.T.);
#2454=EDGE_CURVE('',#1154,#1156,#853,.T.);
#2465=EDGE_CURVE('',#1131,#1135,#863,.T.);
#2478=EDGE_CURVE('',#1132,#1136,#868,.T.);
#2491=EDGE_CURVE('',#1138,#1140,#873,.T.);
#2504=EDGE_CURVE('',#1142,#1144,#878,.T.);
#2517=EDGE_CURVE('',#1146,#1148,#883,.T.);
#2530=EDGE_CURVE('',#1150,#1152,#888,.T.);
#2555=EDGE_CURVE('',#1291,#1299,#906,.T.);
#2557=EDGE_CURVE('',#1291,#1292,#893,.T.);
#2559=EDGE_CURVE('',#1292,#1300,#897,.T.);
#2571=EDGE_CURVE('',#1291,#1292,#902,.T.);
#2583=EDGE_CURVE('',#1295,#1291,#910,.T.);
#2586=EDGE_CURVE('',#1296,#1292,#914,.T.);
#2609=EDGE_CURVE('',#1303,#1311,#932,.T.);
#2611=EDGE_CURVE('',#1303,#1304,#919,.T.);
#2613=EDGE_CURVE('',#1304,#1312,#923,.T.);
#2625=EDGE_CURVE('',#1303,#1304,#928,.T.);
#2637=EDGE_CURVE('',#1307,#1303,#936,.T.);
#2640=EDGE_CURVE('',#1308,#1304,#940,.T.);
#2662=EDGE_CURVE('',#1315,#1320,#949,.T.);
#2664=EDGE_CURVE('',#1315,#1316,#945,.T.);
#2666=EDGE_CURVE('',#1316,#1324,#953,.T.);
#2680=EDGE_CURVE('',#1315,#1316,#958,.T.);
#2690=EDGE_CURVE('',#1318,#1315,#962,.T.);
#2693=EDGE_CURVE('',#1322,#1316,#966,.T.);
#2716=EDGE_CURVE('',#1327,#1332,#975,.T.);
#2718=EDGE_CURVE('',#1327,#1328,#971,.T.);
#2720=EDGE_CURVE('',#1328,#1336,#979,.T.);
#2734=EDGE_CURVE('',#1327,#1328,#984,.T.);
#2744=EDGE_CURVE('',#1330,#1327,#988,.T.);
#2747=EDGE_CURVE('',#1334,#1328,#992,.T.);
#2770=EDGE_CURVE('',#1339,#1344,#1001,.T.);
#2772=EDGE_CURVE('',#1339,#1340,#997,.T.);
#2774=EDGE_CURVE('',#1340,#1348,#1005,.T.);
#2788=EDGE_CURVE('',#1339,#1340,#1010,.T.);
#2798=EDGE_CURVE('',#1342,#1339,#1014,.T.);
#2801=EDGE_CURVE('',#1346,#1340,#1018,.T.);
#2824=EDGE_CURVE('',#1351,#1356,#1027,.T.);
#2826=EDGE_CURVE('',#1351,#1352,#1023,.T.);
#2828=EDGE_CURVE('',#1352,#1360,#1031,.T.);
#2842=EDGE_CURVE('',#1351,#1352,#1036,.T.);
#2852=EDGE_CURVE('',#1354,#1351,#1040,.T.);
#2855=EDGE_CURVE('',#1358,#1352,#1044,.T.);
#2878=EDGE_CURVE('',#1363,#1368,#1053,.T.);
#2880=EDGE_CURVE('',#1363,#1364,#1049,.T.);
#2882=EDGE_CURVE('',#1364,#1372,#1057,.T.);
#2896=EDGE_CURVE('',#1363,#1364,#1062,.T.);
#2906=EDGE_CURVE('',#1366,#1363,#1066,.T.);
#2909=EDGE_CURVE('',#1370,#1364,#1070,.T.);
#2932=EDGE_CURVE('',#1375,#1380,#1079,.T.);
#2934=EDGE_CURVE('',#1375,#1376,#1075,.T.);
#2936=EDGE_CURVE('',#1376,#1384,#1083,.T.);
#2950=EDGE_CURVE('',#1375,#1376,#1088,.T.);
#2960=EDGE_CURVE('',#1378,#1375,#1092,.T.);
#2963=EDGE_CURVE('',#1382,#1376,#1096,.T.);
#2981=CLOSED_SHELL('',(#1498,#1513,#1527,#1541,#1555,#1569,#1583,#1597,#1610,
#1625,#1640,#1753,#1768,#1781,#1797,#1811,#1823,#1838,#1851,#1867,#1881,#1893,
#1908,#1921,#1937,#1951,#1963,#1978,#1991,#2007,#2021,#2033,#2048,#2062,#2075,
#2088,#2101,#2114,#2128,#2141,#2155,#2168,#2182,#2195,#2208,#2220,#2235,#2249,
#2263,#2277,#2291,#2305,#2319,#2332,#2347,#2361,#2375,#2389,#2403,#2417,#2431,
#2444,#2458,#2471,#2484,#2497,#2510,#2523,#2536,#2548,#2563,#2576,#2590,#2602,
#2617,#2630,#2644,#2656,#2671,#2684,#2698,#2710,#2725,#2738,#2752,#2764,#2779,
#2792,#2806,#2818,#2833,#2846,#2860,#2872,#2887,#2900,#2914,#2926,#2941,#2954,
#2968,#2980));
#2982=MANIFOLD_SOLID_BREP('',#2981);
#2983=(LENGTH_UNIT()NAMED_UNIT(*)SI_UNIT(.MILLI.,.METRE.));
#2985=(NAMED_UNIT(*)PLANE_ANGLE_UNIT()SI_UNIT($,.RADIAN.));
#2988=(NAMED_UNIT(*)SI_UNIT($,.STERADIAN.)SOLID_ANGLE_UNIT());
#2991=ADVANCED_BREP_SHAPE_REPRESENTATION('',(#2982),#2990);
#2998=PRODUCT_DEFINITION('design','',#2997,#2994);
#2999=PRODUCT_DEFINITION_SHAPE('','SHAPE FOR 30X30MM_SOSOS_UPPER_FRAME_AL.',
#2998);
#3000=SHAPE_DEFINITION_REPRESENTATION(#2999,#2991);
ENDSEC;
END-ISO-10303-21;
