# Supplementary material for: Sheet-on-sheet fixed target data collection devices for serial crystallography at synchrotron and XFEL sources
Source: J Appl Crystallogr. 2024 Oct 16;57(Pt 6):1725–32. doi: 10.1107/S1600576724008914 (PMC11611291; doi:10.1107/S1600576724008914)
Supplement: Supplementary file 1 [file j-57-01725-sup2.zip › SOSOS_5x10mm_Base_Al.stp]

ISO-10303-21;
HEADER;
FILE_DESCRIPTION((''),'2;1');
FILE_NAME('5X10MM_SOSOS_BASE_AL','2024-04-06T15:27:24',('doak'),(''),
'CREO PARAMETRIC BY PTC INC, 2022024','CREO PARAMETRIC BY PTC INC, 2022024','');
FILE_SCHEMA(('CONFIG_CONTROL_DESIGN'));
ENDSEC;
DATA;
#2=DIRECTION('',(0.E0,0.E0,-1.E0));
#3=VECTOR('',#2,9.E0);
#4=CARTESIAN_POINT('',(-1.45E1,-2.E0,4.5E0));
#5=LINE('',#4,#3);
#6=DIRECTION('',(1.E0,0.E0,0.E0));
#7=VECTOR('',#6,3.E0);
#8=CARTESIAN_POINT('',(-1.45E1,-2.E0,4.5E0));
#9=LINE('',#8,#7);
#10=DIRECTION('',(1.E0,0.E0,0.E0));
#11=VECTOR('',#10,3.E0);
#12=CARTESIAN_POINT('',(-1.45E1,-2.E0,-4.5E0));
#13=LINE('',#12,#11);
#14=CARTESIAN_POINT('',(-1.25E1,0.E0,-4.5E0));
#15=DIRECTION('',(0.E0,0.E0,1.E0));
#16=DIRECTION('',(1.E0,0.E0,0.E0));
#17=AXIS2_PLACEMENT_3D('',#14,#15,#16);
#19=CARTESIAN_POINT('',(-1.25E1,0.E0,-4.5E0));
#20=DIRECTION('',(0.E0,0.E0,1.E0));
#21=DIRECTION('',(-1.E0,0.E0,0.E0));
#22=AXIS2_PLACEMENT_3D('',#19,#20,#21);
#24=DIRECTION('',(-7.071067811865E-1,7.071067811865E-1,0.E0));
#25=VECTOR('',#24,7.071067811865E-1);
#26=CARTESIAN_POINT('',(-1.45E1,-2.E0,-4.5E0));
#27=LINE('',#26,#25);
#28=DIRECTION('',(-7.071067811865E-1,-7.071067811865E-1,0.E0));
#29=VECTOR('',#28,2.121320343560E0);
#30=CARTESIAN_POINT('',(-1.E1,-5.E-1,-4.5E0));
#31=LINE('',#30,#29);
#32=DIRECTION('',(0.E0,0.E0,1.E0));
#33=VECTOR('',#32,3.25E0);
#34=CARTESIAN_POINT('',(-1.175E1,0.E0,-4.5E0));
#35=LINE('',#34,#33);
#36=DIRECTION('',(0.E0,0.E0,1.E0));
#37=VECTOR('',#36,3.25E0);
#38=CARTESIAN_POINT('',(-1.175E1,0.E0,1.25E0));
#39=LINE('',#38,#37);
#40=DIRECTION('',(0.E0,0.E0,1.E0));
#41=VECTOR('',#40,3.25E0);
#42=CARTESIAN_POINT('',(-1.325E1,0.E0,-4.5E0));
#43=LINE('',#42,#41);
#44=DIRECTION('',(0.E0,0.E0,1.E0));
#45=VECTOR('',#44,3.25E0);
#46=CARTESIAN_POINT('',(-1.325E1,0.E0,1.25E0));
#47=LINE('',#46,#45);
#48=CARTESIAN_POINT('',(-1.325E1,0.E0,-1.25E0));
#49=CARTESIAN_POINT('',(-1.325E1,5.751563584110E-2,-1.25E0));
#50=CARTESIAN_POINT('',(-1.323731991651E1,1.712899393030E-1,-1.242310456124E0));
#51=CARTESIAN_POINT('',(-1.317536509351E1,3.423032773906E-1,-1.206114425825E0));
#52=CARTESIAN_POINT('',(-1.307773123386E1,4.886926475121E-1,-1.153506407778E0));
#53=CARTESIAN_POINT('',(-1.295224389398E1,6.057668896236E-1,-1.095314775477E0));
#54=CARTESIAN_POINT('',(-1.281856167338E1,6.842824013592E-1,-1.046911903103E0));
#55=CARTESIAN_POINT('',(-1.268148506092E1,7.325947544803E-1,-1.013097576478E0));
#56=CARTESIAN_POINT('',(-1.253662749653E1,7.535372015610E-1,
-9.973231533376E-1));
#57=CARTESIAN_POINT('',(-1.240410082813E1,7.472670650681E-1,-1.002097173408E0));
#58=CARTESIAN_POINT('',(-1.228933372012E1,7.227100568793E-1,-1.020145545829E0));
#59=CARTESIAN_POINT('',(-1.218769614239E1,6.845456976291E-1,-1.046323100951E0));
#60=CARTESIAN_POINT('',(-1.209789296961E1,6.358128937470E-1,-1.076838872546E0));
#61=CARTESIAN_POINT('',(-1.201516421307E1,5.752598821832E-1,-1.110589060913E0));
#62=CARTESIAN_POINT('',(-1.194146605801E1,5.040910677606E-1,-1.144880806011E0));
#63=CARTESIAN_POINT('',(-1.187718833517E1,4.220919767756E-1,-1.177748742158E0));
#64=CARTESIAN_POINT('',(-1.182584231822E1,3.338592282845E-1,-1.205831974650E0));
#65=CARTESIAN_POINT('',(-1.178621376691E1,2.382333349090E-1,-1.228510701682E0));
#66=CARTESIAN_POINT('',(-1.175818266733E1,1.300823029942E-1,-1.245073663801E0));
#67=CARTESIAN_POINT('',(-1.175E1,4.513945733175E-2,-1.25E0));
#68=CARTESIAN_POINT('',(-1.175E1,0.E0,-1.25E0));
#70=CARTESIAN_POINT('',(-1.175E1,0.E0,-1.25E0));
#71=CARTESIAN_POINT('',(-1.175E1,-5.919013836689E-2,-1.25E0));
#72=CARTESIAN_POINT('',(-1.176334330168E1,-1.757080609058E-1,
-1.241901778425E0));
#73=CARTESIAN_POINT('',(-1.182846826233E1,-3.502104311328E-1,
-1.203917094767E0));
#74=CARTESIAN_POINT('',(-1.192806114418E1,-4.952108449419E-1,
-1.150606303335E0));
#75=CARTESIAN_POINT('',(-1.205299811688E1,-6.095575113251E-1,
-1.093136299123E0));
#76=CARTESIAN_POINT('',(-1.218608413539E1,-6.860149600887E-1,
-1.045679396726E0));
#77=CARTESIAN_POINT('',(-1.231235957730E1,-7.300995970794E-1,
-1.014873884465E0));
#78=CARTESIAN_POINT('',(-1.244931210146E1,-7.532203529896E-1,
-9.975780499015E-1));
#79=CARTESIAN_POINT('',(-1.260429939422E1,-7.479154506098E-1,
-1.001630792506E0));
#80=CARTESIAN_POINT('',(-1.274620488726E1,-7.132094610694E-1,
-1.027102568617E0));
#81=CARTESIAN_POINT('',(-1.287496778556E1,-6.544141578135E-1,
-1.066005398970E0));
#82=CARTESIAN_POINT('',(-1.298735263864E1,-5.757688259099E-1,
-1.111078863808E0));
#83=CARTESIAN_POINT('',(-1.308850287074E1,-4.725430531716E-1,
-1.159377560914E0));
#84=CARTESIAN_POINT('',(-1.317381463460E1,-3.435995487595E-1,
-1.205293382773E0));
#85=CARTESIAN_POINT('',(-1.323679326168E1,-1.742317129264E-1,
-1.241973387786E0));
#86=CARTESIAN_POINT('',(-1.325E1,-5.935790810269E-2,-1.25E0));
#87=CARTESIAN_POINT('',(-1.325E1,0.E0,-1.25E0));
#89=CARTESIAN_POINT('',(-1.E1,-5.E-1,-1.145637037156E0));
#90=CARTESIAN_POINT('',(-1.008820821247E1,-5.882082124672E-1,
-1.107139817104E0));
#91=CARTESIAN_POINT('',(-1.024765550580E1,-7.476555058023E-1,
-1.013598766783E0));
#92=CARTESIAN_POINT('',(-1.044000360326E1,-9.400036032595E-1,
-8.368828176899E-1));
#93=CARTESIAN_POINT('',(-1.058484385283E1,-1.084843852832E0,
-6.362482464840E-1));
#94=CARTESIAN_POINT('',(-1.068285416171E1,-1.182854161715E0,
-4.246373482120E-1));
#95=CARTESIAN_POINT('',(-1.073813978058E1,-1.238139780583E0,
-2.118544149697E-1));
#96=CARTESIAN_POINT('',(-1.075E1,-1.25E0,-7.059688425274E-2));
#97=CARTESIAN_POINT('',(-1.075E1,-1.25E0,0.E0));
#99=CARTESIAN_POINT('',(-1.E1,0.E0,0.E0));
#100=DIRECTION('',(-1.E0,0.E0,0.E0));
#101=DIRECTION('',(0.E0,1.E0,0.E0));
#102=AXIS2_PLACEMENT_3D('',#99,#100,#101);
#104=DIRECTION('',(0.E0,0.E0,1.E0));
#105=VECTOR('',#104,9.E0);
#106=CARTESIAN_POINT('',(-1.15E1,-2.E0,-4.5E0));
#107=LINE('',#106,#105);
#108=CARTESIAN_POINT('',(-1.25E1,0.E0,4.5E0));
#109=DIRECTION('',(0.E0,0.E0,1.E0));
#110=DIRECTION('',(1.E0,0.E0,0.E0));
#111=AXIS2_PLACEMENT_3D('',#108,#109,#110);
#113=CARTESIAN_POINT('',(-1.25E1,0.E0,4.5E0));
#114=DIRECTION('',(0.E0,0.E0,1.E0));
#115=DIRECTION('',(-1.E0,0.E0,0.E0));
#116=AXIS2_PLACEMENT_3D('',#113,#114,#115);
#118=DIRECTION('',(7.071067811865E-1,-7.071067811865E-1,0.E0));
#119=VECTOR('',#118,7.071067811865E-1);
#120=CARTESIAN_POINT('',(-1.5E1,-1.5E0,4.5E0));
#121=LINE('',#120,#119);
#122=DIRECTION('',(7.071067811865E-1,7.071067811865E-1,0.E0));
#123=VECTOR('',#122,2.121320343560E0);
#124=CARTESIAN_POINT('',(-1.15E1,-2.E0,4.5E0));
#125=LINE('',#124,#123);
#126=CARTESIAN_POINT('',(-1.5E1,0.E0,0.E0));
#127=DIRECTION('',(-1.E0,0.E0,0.E0));
#128=DIRECTION('',(0.E0,1.E0,0.E0));
#129=AXIS2_PLACEMENT_3D('',#126,#127,#128);
#131=CARTESIAN_POINT('',(-1.5E1,0.E0,0.E0));
#132=DIRECTION('',(-1.E0,0.E0,0.E0));
#133=DIRECTION('',(0.E0,-1.E0,0.E0));
#134=AXIS2_PLACEMENT_3D('',#131,#132,#133);
#136=DIRECTION('',(0.E0,0.E0,-1.E0));
#137=VECTOR('',#136,9.E0);
#138=CARTESIAN_POINT('',(-1.5E1,-1.5E0,4.5E0));
#139=LINE('',#138,#137);
#140=DIRECTION('',(0.E0,1.E0,0.E0));
#141=VECTOR('',#140,3.5E0);
#142=CARTESIAN_POINT('',(-1.5E1,-1.5E0,-4.5E0));
#143=LINE('',#142,#141);
#144=DIRECTION('',(0.E0,1.E0,0.E0));
#145=VECTOR('',#144,3.5E0);
#146=CARTESIAN_POINT('',(-1.5E1,-1.5E0,4.5E0));
#147=LINE('',#146,#145);
#148=CARTESIAN_POINT('',(-1.175E1,0.E0,1.25E0));
#149=CARTESIAN_POINT('',(-1.175E1,5.973464896550E-2,1.25E0));
#150=CARTESIAN_POINT('',(-1.176348883038E1,1.774981904430E-1,1.241805643185E0));
#151=CARTESIAN_POINT('',(-1.183097702372E1,3.555779273499E-1,1.202475826250E0));
#152=CARTESIAN_POINT('',(-1.193331820916E1,5.014497125136E-1,1.147923545317E0));
#153=CARTESIAN_POINT('',(-1.206158899122E1,6.160443457388E-1,1.089503681397E0));
#154=CARTESIAN_POINT('',(-1.219857870197E1,6.917547574254E-1,1.041852042026E0));
#155=CARTESIAN_POINT('',(-1.232648766467E1,7.335249218141E-1,1.012354518337E0));
#156=CARTESIAN_POINT('',(-1.246149465414E1,7.537452701394E-1,
9.971702709590E-1));
#157=CARTESIAN_POINT('',(-1.261368532002E1,7.464098880935E-1,1.002774116467E0));
#158=CARTESIAN_POINT('',(-1.275377024875E1,7.104569403822E-1,1.029026388836E0));
#159=CARTESIAN_POINT('',(-1.288046964735E1,6.511263132789E-1,1.068025304836E0));
#160=CARTESIAN_POINT('',(-1.299102066617E1,5.724803280263E-1,1.112747245749E0));
#161=CARTESIAN_POINT('',(-1.308999332831E1,4.704684429765E-1,1.160174144556E0));
#162=CARTESIAN_POINT('',(-1.317390864620E1,3.429770352442E-1,1.205359127698E0));
#163=CARTESIAN_POINT('',(-1.323625734118E1,1.761473820412E-1,1.241654603434E0));
#164=CARTESIAN_POINT('',(-1.325E1,6.027224615904E-2,1.25E0));
#165=CARTESIAN_POINT('',(-1.325E1,0.E0,1.25E0));
#167=CARTESIAN_POINT('',(-1.325E1,0.E0,1.25E0));
#168=CARTESIAN_POINT('',(-1.325E1,-5.710968381535E-2,1.25E0));
#169=CARTESIAN_POINT('',(-1.323758129500E1,-1.703636670788E-1,
1.242463567978E0));
#170=CARTESIAN_POINT('',(-1.317530754959E1,-3.424941734393E-1,
1.206084103343E0));
#171=CARTESIAN_POINT('',(-1.307777284697E1,-4.887112001169E-1,
1.153515092317E0));
#172=CARTESIAN_POINT('',(-1.295090478919E1,-6.069583749696E-1,
1.094698758390E0));
#173=CARTESIAN_POINT('',(-1.281565354678E1,-6.856692440348E-1,
1.045991683970E0));
#174=CARTESIAN_POINT('',(-1.267825755743E1,-7.334004736721E-1,
1.012504385295E0));
#175=CARTESIAN_POINT('',(-1.253255107978E1,-7.538033609643E-1,
9.971196443388E-1));
#176=CARTESIAN_POINT('',(-1.239863528418E1,-7.466180860514E-1,
1.002590076298E0));
#177=CARTESIAN_POINT('',(-1.228318493352E1,-7.209154990071E-1,
1.021431481214E0));
#178=CARTESIAN_POINT('',(-1.218164073222E1,-6.817578979799E-1,
1.048159245966E0));
#179=CARTESIAN_POINT('',(-1.209230491697E1,-6.322240265262E-1,
1.078959713176E0));
#180=CARTESIAN_POINT('',(-1.201056943436E1,-5.713263697137E-1,
1.112623277650E0));
#181=CARTESIAN_POINT('',(-1.193766444032E1,-4.998178468500E-1,
1.146753964078E0));
#182=CARTESIAN_POINT('',(-1.187420379433E1,-4.176584863759E-1,
1.179337870161E0));
#183=CARTESIAN_POINT('',(-1.182331647230E1,-3.287300528844E-1,
1.207251575288E0));
#184=CARTESIAN_POINT('',(-1.178465998091E1,-2.333169622275E-1,
1.229421661694E0));
#185=CARTESIAN_POINT('',(-1.175778821380E1,-1.270355010112E-1,
1.245311855505E0));
#186=CARTESIAN_POINT('',(-1.175E1,-4.399377251252E-2,1.25E0));
#187=CARTESIAN_POINT('',(-1.175E1,0.E0,1.25E0));
#189=CARTESIAN_POINT('',(-1.075E1,-1.25E0,0.E0));
#190=CARTESIAN_POINT('',(-1.075E1,-1.25E0,7.047001308125E-2));
#191=CARTESIAN_POINT('',(-1.073817462015E1,-1.238174620154E0,
2.115330386807E-1));
#192=CARTESIAN_POINT('',(-1.068305504700E1,-1.183055047E0,4.240752139764E-1));
#193=CARTESIAN_POINT('',(-1.058506596925E1,-1.085065969249E0,
6.358785928133E-1));
#194=CARTESIAN_POINT('',(-1.044034397240E1,-9.403439723988E-1,
8.364953194198E-1));
#195=CARTESIAN_POINT('',(-1.024798065432E1,-7.479806543249E-1,
1.013381539505E0));
#196=CARTESIAN_POINT('',(-1.008834656402E1,-5.883465640163E-1,
1.107079435538E0));
#197=CARTESIAN_POINT('',(-1.E1,-5.E-1,1.145637037156E0));
#199=CARTESIAN_POINT('',(-1.E1,0.E0,0.E0));
#200=DIRECTION('',(1.E0,0.E0,0.E0));
#201=DIRECTION('',(0.E0,1.E0,0.E0));
#202=AXIS2_PLACEMENT_3D('',#199,#200,#201);
#204=DIRECTION('',(-1.E0,0.E0,0.E0));
#205=VECTOR('',#204,5.E0);
#206=CARTESIAN_POINT('',(-1.E1,1.25E0,0.E0));
#207=LINE('',#206,#205);
#208=DIRECTION('',(-1.E0,0.E0,0.E0));
#209=VECTOR('',#208,4.25E0);
#210=CARTESIAN_POINT('',(-1.075E1,-1.25E0,0.E0));
#211=LINE('',#210,#209);
#212=DIRECTION('',(0.E0,0.E0,1.E0));
#213=VECTOR('',#212,3.354362962844E0);
#214=CARTESIAN_POINT('',(-1.E1,-5.E-1,1.145637037156E0));
#215=LINE('',#214,#213);
#216=DIRECTION('',(0.E0,-1.E0,0.E0));
#217=VECTOR('',#216,5.E-1);
#218=CARTESIAN_POINT('',(-1.E1,0.E0,4.5E0));
#219=LINE('',#218,#217);
#220=CARTESIAN_POINT('',(-1.E1,0.E0,0.E0));
#221=DIRECTION('',(-1.E0,0.E0,0.E0));
#222=DIRECTION('',(0.E0,-4.E-1,9.165151389912E-1));
#223=AXIS2_PLACEMENT_3D('',#220,#221,#222);
#225=DIRECTION('',(0.E0,0.E0,1.E0));
#226=VECTOR('',#225,3.354362962844E0);
#227=CARTESIAN_POINT('',(-1.E1,-5.E-1,-4.5E0));
#228=LINE('',#227,#226);
#229=CARTESIAN_POINT('',(-1.E1,0.E0,0.E0));
#230=DIRECTION('',(-1.E0,0.E0,0.E0));
#231=DIRECTION('',(0.E0,0.E0,-1.E0));
#232=AXIS2_PLACEMENT_3D('',#229,#230,#231);
#234=DIRECTION('',(0.E0,-1.E0,0.E0));
#235=VECTOR('',#234,5.E-1);
#236=CARTESIAN_POINT('',(-1.E1,0.E0,-4.5E0));
#237=LINE('',#236,#235);
#238=CARTESIAN_POINT('',(4.7845E0,0.E0,2.2845E0));
#239=DIRECTION('',(0.E0,1.E0,0.E0));
#240=DIRECTION('',(0.E0,0.E0,1.E0));
#241=AXIS2_PLACEMENT_3D('',#238,#239,#240);
#243=DIRECTION('',(1.E0,0.E0,0.E0));
#244=VECTOR('',#243,9.569E0);
#245=CARTESIAN_POINT('',(-4.7845E0,0.E0,5.5845E0));
#246=LINE('',#245,#244);
#247=CARTESIAN_POINT('',(-4.7845E0,0.E0,2.2845E0));
#248=DIRECTION('',(0.E0,1.E0,0.E0));
#249=DIRECTION('',(-1.E0,0.E0,0.E0));
#250=AXIS2_PLACEMENT_3D('',#247,#248,#249);
#252=DIRECTION('',(0.E0,0.E0,1.E0));
#253=VECTOR('',#252,4.569E0);
#254=CARTESIAN_POINT('',(-8.0845E0,0.E0,-2.2845E0));
#255=LINE('',#254,#253);
#256=CARTESIAN_POINT('',(-4.7845E0,0.E0,-2.2845E0));
#257=DIRECTION('',(0.E0,1.E0,0.E0));
#258=DIRECTION('',(0.E0,0.E0,-1.E0));
#259=AXIS2_PLACEMENT_3D('',#256,#257,#258);
#261=DIRECTION('',(-1.E0,0.E0,0.E0));
#262=VECTOR('',#261,9.569E0);
#263=CARTESIAN_POINT('',(4.7845E0,0.E0,-5.5845E0));
#264=LINE('',#263,#262);
#265=CARTESIAN_POINT('',(4.7845E0,0.E0,-2.2845E0));
#266=DIRECTION('',(0.E0,1.E0,0.E0));
#267=DIRECTION('',(1.E0,0.E0,0.E0));
#268=AXIS2_PLACEMENT_3D('',#265,#266,#267);
#270=DIRECTION('',(0.E0,0.E0,-1.E0));
#271=VECTOR('',#270,4.569E0);
#272=CARTESIAN_POINT('',(8.0845E0,0.E0,2.2845E0));
#273=LINE('',#272,#271);
#274=CARTESIAN_POINT('',(-4.7845E0,0.E0,2.2845E0));
#275=DIRECTION('',(0.E0,-1.E0,0.E0));
#276=DIRECTION('',(0.E0,0.E0,1.E0));
#277=AXIS2_PLACEMENT_3D('',#274,#275,#276);
#279=DIRECTION('',(-1.E0,0.E0,0.E0));
#280=VECTOR('',#279,9.569E0);
#281=CARTESIAN_POINT('',(4.7845E0,0.E0,4.0845E0));
#282=LINE('',#281,#280);
#283=CARTESIAN_POINT('',(4.7845E0,0.E0,2.2845E0));
#284=DIRECTION('',(0.E0,-1.E0,0.E0));
#285=DIRECTION('',(1.E0,0.E0,0.E0));
#286=AXIS2_PLACEMENT_3D('',#283,#284,#285);
#288=DIRECTION('',(0.E0,0.E0,1.E0));
#289=VECTOR('',#288,4.569E0);
#290=CARTESIAN_POINT('',(6.5845E0,0.E0,-2.2845E0));
#291=LINE('',#290,#289);
#292=CARTESIAN_POINT('',(4.7845E0,0.E0,-2.2845E0));
#293=DIRECTION('',(0.E0,-1.E0,0.E0));
#294=DIRECTION('',(0.E0,0.E0,-1.E0));
#295=AXIS2_PLACEMENT_3D('',#292,#293,#294);
#297=DIRECTION('',(1.E0,0.E0,0.E0));
#298=VECTOR('',#297,9.569E0);
#299=CARTESIAN_POINT('',(-4.7845E0,0.E0,-4.0845E0));
#300=LINE('',#299,#298);
#301=CARTESIAN_POINT('',(-4.7845E0,0.E0,-2.2845E0));
#302=DIRECTION('',(0.E0,-1.E0,0.E0));
#303=DIRECTION('',(-1.E0,0.E0,0.E0));
#304=AXIS2_PLACEMENT_3D('',#301,#302,#303);
#306=DIRECTION('',(0.E0,0.E0,-1.E0));
#307=VECTOR('',#306,4.569E0);
#308=CARTESIAN_POINT('',(-6.5845E0,0.E0,2.2845E0));
#309=LINE('',#308,#307);
#310=CARTESIAN_POINT('',(1.03E1,0.E0,0.E0));
#311=DIRECTION('',(0.E0,-1.E0,0.E0));
#312=DIRECTION('',(-1.E0,0.E0,0.E0));
#313=AXIS2_PLACEMENT_3D('',#310,#311,#312);
#315=CARTESIAN_POINT('',(1.03E1,0.E0,0.E0));
#316=DIRECTION('',(0.E0,-1.E0,0.E0));
#317=DIRECTION('',(1.E0,0.E0,0.E0));
#318=AXIS2_PLACEMENT_3D('',#315,#316,#317);
#320=DIRECTION('',(1.E0,0.E0,0.E0));
#321=VECTOR('',#320,9.E0);
#322=CARTESIAN_POINT('',(-4.5E0,0.E0,-2.5E0));
#323=LINE('',#322,#321);
#324=DIRECTION('',(0.E0,0.E0,1.E0));
#325=VECTOR('',#324,4.E0);
#326=CARTESIAN_POINT('',(5.E0,0.E0,-2.E0));
#327=LINE('',#326,#325);
#328=DIRECTION('',(-1.E0,0.E0,0.E0));
#329=VECTOR('',#328,9.E0);
#330=CARTESIAN_POINT('',(4.5E0,0.E0,2.5E0));
#331=LINE('',#330,#329);
#332=DIRECTION('',(0.E0,0.E0,-1.E0));
#333=VECTOR('',#332,4.E0);
#334=CARTESIAN_POINT('',(-5.E0,0.E0,2.E0));
#335=LINE('',#334,#333);
#336=CARTESIAN_POINT('',(6.649147038914E0,0.E0,4.5E0));
#337=DIRECTION('',(0.E0,-1.E0,0.E0));
#338=DIRECTION('',(8.660254037844E-1,0.E0,5.E-1));
#339=AXIS2_PLACEMENT_3D('',#336,#337,#338);
#341=DIRECTION('',(-5.E-1,0.E0,8.660254037844E-1));
#342=VECTOR('',#341,5.196152422707E0);
#343=CARTESIAN_POINT('',(1.184529946162E1,0.E0,1.5E0));
#344=LINE('',#343,#342);
#345=CARTESIAN_POINT('',(9.247223250267E0,0.E0,0.E0));
#346=DIRECTION('',(0.E0,-1.E0,0.E0));
#347=DIRECTION('',(8.660254037844E-1,0.E0,-5.E-1));
#348=AXIS2_PLACEMENT_3D('',#345,#346,#347);
#350=DIRECTION('',(5.E-1,0.E0,8.660254037844E-1));
#351=VECTOR('',#350,5.196152422707E0);
#352=CARTESIAN_POINT('',(9.247223250267E0,0.E0,-6.E0));
#353=LINE('',#352,#351);
#354=CARTESIAN_POINT('',(6.649147038914E0,0.E0,-4.5E0));
#355=DIRECTION('',(0.E0,-1.E0,0.E0));
#356=DIRECTION('',(0.E0,0.E0,-1.E0));
#357=AXIS2_PLACEMENT_3D('',#354,#355,#356);
#359=DIRECTION('',(0.E0,0.E0,1.E0));
#360=VECTOR('',#359,3.E0);
#361=CARTESIAN_POINT('',(-9.5E0,0.E0,-7.5E0));
#362=LINE('',#361,#360);
#363=DIRECTION('',(1.E0,0.E0,0.E0));
#364=VECTOR('',#363,5.E-1);
#365=CARTESIAN_POINT('',(-1.E1,0.E0,-4.5E0));
#366=LINE('',#365,#364);
#367=DIRECTION('',(0.E0,0.E0,-1.E0));
#368=VECTOR('',#367,3.25E0);
#369=CARTESIAN_POINT('',(-1.E1,0.E0,-1.25E0));
#370=LINE('',#369,#368);
#371=DIRECTION('',(0.E0,0.E0,-1.E0));
#372=VECTOR('',#371,2.5E0);
#373=CARTESIAN_POINT('',(-1.E1,0.E0,1.25E0));
#374=LINE('',#373,#372);
#375=DIRECTION('',(0.E0,0.E0,-1.E0));
#376=VECTOR('',#375,3.25E0);
#377=CARTESIAN_POINT('',(-1.E1,0.E0,4.5E0));
#378=LINE('',#377,#376);
#379=DIRECTION('',(1.E0,0.E0,0.E0));
#380=VECTOR('',#379,5.E-1);
#381=CARTESIAN_POINT('',(-1.E1,0.E0,4.5E0));
#382=LINE('',#381,#380);
#383=DIRECTION('',(0.E0,0.E0,-1.E0));
#384=VECTOR('',#383,3.E0);
#385=CARTESIAN_POINT('',(-9.5E0,0.E0,7.5E0));
#386=LINE('',#385,#384);
#387=CARTESIAN_POINT('',(4.7845E0,2.E-1,5.5845E0));
#388=DIRECTION('',(1.E0,0.E0,0.E0));
#389=DIRECTION('',(0.E0,-1.E0,0.E0));
#390=AXIS2_PLACEMENT_3D('',#387,#388,#389);
#392=CARTESIAN_POINT('',(8.0845E0,2.E-1,2.2845E0));
#393=DIRECTION('',(0.E0,0.E0,-1.E0));
#394=DIRECTION('',(0.E0,-1.E0,0.E0));
#395=AXIS2_PLACEMENT_3D('',#392,#393,#394);
#397=CARTESIAN_POINT('',(8.0845E0,2.E-1,-2.2845E0));
#398=DIRECTION('',(0.E0,0.E0,-1.E0));
#399=DIRECTION('',(0.E0,-1.E0,0.E0));
#400=AXIS2_PLACEMENT_3D('',#397,#398,#399);
#402=CARTESIAN_POINT('',(4.7845E0,2.E-1,-5.5845E0));
#403=DIRECTION('',(-1.E0,0.E0,0.E0));
#404=DIRECTION('',(0.E0,-1.E0,0.E0));
#405=AXIS2_PLACEMENT_3D('',#402,#403,#404);
#407=CARTESIAN_POINT('',(-4.7845E0,2.E-1,-5.5845E0));
#408=DIRECTION('',(-1.E0,0.E0,0.E0));
#409=DIRECTION('',(0.E0,-1.E0,0.E0));
#410=AXIS2_PLACEMENT_3D('',#407,#408,#409);
#412=CARTESIAN_POINT('',(-8.0845E0,2.E-1,-2.2845E0));
#413=DIRECTION('',(0.E0,0.E0,1.E0));
#414=DIRECTION('',(0.E0,-1.E0,0.E0));
#415=AXIS2_PLACEMENT_3D('',#412,#413,#414);
#417=CARTESIAN_POINT('',(-8.0845E0,2.E-1,2.2845E0));
#418=DIRECTION('',(0.E0,0.E0,1.E0));
#419=DIRECTION('',(0.E0,-1.E0,0.E0));
#420=AXIS2_PLACEMENT_3D('',#417,#418,#419);
#422=CARTESIAN_POINT('',(-4.7845E0,2.E-1,5.5845E0));
#423=DIRECTION('',(1.E0,0.E0,0.E0));
#424=DIRECTION('',(0.E0,-1.E0,0.E0));
#425=AXIS2_PLACEMENT_3D('',#422,#423,#424);
#427=DIRECTION('',(1.E0,0.E0,0.E0));
#428=VECTOR('',#427,9.568999999998E0);
#429=CARTESIAN_POINT('',(-4.784499999999E0,2.E-1,5.3845E0));
#430=LINE('',#429,#428);
#431=DIRECTION('',(8.770761894539E-14,1.E0,0.E0));
#432=VECTOR('',#431,8.E-1);
#433=CARTESIAN_POINT('',(4.784499999998E0,2.E-1,5.3845E0));
#434=LINE('',#433,#432);
#435=DIRECTION('',(1.E0,0.E0,0.E0));
#436=VECTOR('',#435,9.568999999997E0);
#437=CARTESIAN_POINT('',(-4.784499999999E0,1.E0,5.3845E0));
#438=LINE('',#437,#436);
#439=DIRECTION('',(5.784261958297E-13,1.E0,0.E0));
#440=VECTOR('',#439,8.E-1);
#441=CARTESIAN_POINT('',(-4.784499999999E0,2.E-1,5.3845E0));
#442=LINE('',#441,#440);
#443=CARTESIAN_POINT('',(4.7845E0,2.E-1,2.2845E0));
#444=DIRECTION('',(0.E0,1.E0,0.E0));
#445=DIRECTION('',(0.E0,0.E0,1.E0));
#446=AXIS2_PLACEMENT_3D('',#443,#444,#445);
#448=DIRECTION('',(0.E0,1.E0,-5.795364188543E-13));
#449=VECTOR('',#448,8.E-1);
#450=CARTESIAN_POINT('',(7.8845E0,2.E-1,2.284499999999E0));
#451=LINE('',#450,#449);
#452=CARTESIAN_POINT('',(4.7845E0,1.E0,2.2845E0));
#453=DIRECTION('',(0.E0,1.E0,0.E0));
#454=DIRECTION('',(0.E0,0.E0,1.E0));
#455=AXIS2_PLACEMENT_3D('',#452,#453,#454);
#457=DIRECTION('',(0.E0,0.E0,-1.E0));
#458=VECTOR('',#457,4.568999999998E0);
#459=CARTESIAN_POINT('',(7.8845E0,2.E-1,2.284499999999E0));
#460=LINE('',#459,#458);
#461=DIRECTION('',(0.E0,1.E0,-8.881784197001E-14));
#462=VECTOR('',#461,8.E-1);
#463=CARTESIAN_POINT('',(7.8845E0,2.E-1,-2.284499999998E0));
#464=LINE('',#463,#462);
#465=DIRECTION('',(0.E0,0.E0,-1.E0));
#466=VECTOR('',#465,4.568999999997E0);
#467=CARTESIAN_POINT('',(7.8845E0,1.E0,2.284499999999E0));
#468=LINE('',#467,#466);
#469=CARTESIAN_POINT('',(4.7845E0,2.E-1,-2.2845E0));
#470=DIRECTION('',(0.E0,1.E0,0.E0));
#471=DIRECTION('',(1.E0,0.E0,0.E0));
#472=AXIS2_PLACEMENT_3D('',#469,#470,#471);
#474=DIRECTION('',(-5.806466418790E-13,1.E0,0.E0));
#475=VECTOR('',#474,8.E-1);
#476=CARTESIAN_POINT('',(4.784499999999E0,2.E-1,-5.3845E0));
#477=LINE('',#476,#475);
#478=CARTESIAN_POINT('',(4.7845E0,1.E0,-2.2845E0));
#479=DIRECTION('',(0.E0,1.E0,0.E0));
#480=DIRECTION('',(1.E0,0.E0,0.E0));
#481=AXIS2_PLACEMENT_3D('',#478,#479,#480);
#483=DIRECTION('',(-1.E0,0.E0,0.E0));
#484=VECTOR('',#483,9.568999999998E0);
#485=CARTESIAN_POINT('',(4.784499999999E0,2.E-1,-5.3845E0));
#486=LINE('',#485,#484);
#487=DIRECTION('',(-8.992806499464E-14,1.E0,0.E0));
#488=VECTOR('',#487,8.E-1);
#489=CARTESIAN_POINT('',(-4.784499999998E0,2.E-1,-5.3845E0));
#490=LINE('',#489,#488);
#491=DIRECTION('',(-1.E0,0.E0,0.E0));
#492=VECTOR('',#491,9.568999999997E0);
#493=CARTESIAN_POINT('',(4.784499999999E0,1.E0,-5.3845E0));
#494=LINE('',#493,#492);
#495=CARTESIAN_POINT('',(-4.7845E0,2.E-1,-2.2845E0));
#496=DIRECTION('',(0.E0,1.E0,0.E0));
#497=DIRECTION('',(0.E0,0.E0,-1.E0));
#498=AXIS2_PLACEMENT_3D('',#495,#496,#497);
#500=DIRECTION('',(0.E0,1.E0,5.800915303666E-13));
#501=VECTOR('',#500,8.E-1);
#502=CARTESIAN_POINT('',(-7.8845E0,2.E-1,-2.284499999999E0));
#503=LINE('',#502,#501);
#504=CARTESIAN_POINT('',(-4.7845E0,1.E0,-2.2845E0));
#505=DIRECTION('',(0.E0,1.E0,0.E0));
#506=DIRECTION('',(0.E0,0.E0,-1.E0));
#507=AXIS2_PLACEMENT_3D('',#504,#505,#506);
#509=DIRECTION('',(0.E0,0.E0,1.E0));
#510=VECTOR('',#509,4.568999999998E0);
#511=CARTESIAN_POINT('',(-7.8845E0,2.E-1,-2.284499999999E0));
#512=LINE('',#511,#510);
#513=DIRECTION('',(0.E0,1.E0,8.826273045770E-14));
#514=VECTOR('',#513,8.E-1);
#515=CARTESIAN_POINT('',(-7.8845E0,2.E-1,2.284499999998E0));
#516=LINE('',#515,#514);
#517=DIRECTION('',(0.E0,0.E0,1.E0));
#518=VECTOR('',#517,4.568999999997E0);
#519=CARTESIAN_POINT('',(-7.8845E0,1.E0,-2.284499999999E0));
#520=LINE('',#519,#518);
#521=CARTESIAN_POINT('',(-4.7845E0,2.E-1,2.2845E0));
#522=DIRECTION('',(0.E0,1.E0,0.E0));
#523=DIRECTION('',(-1.E0,0.E0,0.E0));
#524=AXIS2_PLACEMENT_3D('',#521,#522,#523);
#526=CARTESIAN_POINT('',(-4.7845E0,1.E0,2.2845E0));
#527=DIRECTION('',(0.E0,1.E0,0.E0));
#528=DIRECTION('',(-1.E0,0.E0,0.E0));
#529=AXIS2_PLACEMENT_3D('',#526,#527,#528);
#531=CARTESIAN_POINT('',(-7.6845E0,1.E0,2.2845E0));
#532=DIRECTION('',(0.E0,0.E0,1.E0));
#533=DIRECTION('',(0.E0,1.E0,0.E0));
#534=AXIS2_PLACEMENT_3D('',#531,#532,#533);
#536=CARTESIAN_POINT('',(4.7845E0,1.2E0,2.2845E0));
#537=DIRECTION('',(0.E0,1.E0,0.E0));
#538=DIRECTION('',(0.E0,0.E0,1.E0));
#539=AXIS2_PLACEMENT_3D('',#536,#537,#538);
#541=DIRECTION('',(0.E0,0.E0,-1.E0));
#542=VECTOR('',#541,4.569E0);
#543=CARTESIAN_POINT('',(7.6845E0,1.2E0,2.2845E0));
#544=LINE('',#543,#542);
#545=CARTESIAN_POINT('',(4.7845E0,1.2E0,-2.2845E0));
#546=DIRECTION('',(0.E0,1.E0,0.E0));
#547=DIRECTION('',(1.E0,0.E0,0.E0));
#548=AXIS2_PLACEMENT_3D('',#545,#546,#547);
#550=DIRECTION('',(-1.E0,0.E0,0.E0));
#551=VECTOR('',#550,9.569E0);
#552=CARTESIAN_POINT('',(4.7845E0,1.2E0,-5.1845E0));
#553=LINE('',#552,#551);
#554=CARTESIAN_POINT('',(-4.7845E0,1.2E0,-2.2845E0));
#555=DIRECTION('',(0.E0,1.E0,0.E0));
#556=DIRECTION('',(0.E0,0.E0,-1.E0));
#557=AXIS2_PLACEMENT_3D('',#554,#555,#556);
#559=DIRECTION('',(0.E0,0.E0,1.E0));
#560=VECTOR('',#559,4.569E0);
#561=CARTESIAN_POINT('',(-7.6845E0,1.2E0,-2.2845E0));
#562=LINE('',#561,#560);
#563=CARTESIAN_POINT('',(-4.7845E0,1.2E0,2.2845E0));
#564=DIRECTION('',(0.E0,1.E0,0.E0));
#565=DIRECTION('',(-1.E0,0.E0,0.E0));
#566=AXIS2_PLACEMENT_3D('',#563,#564,#565);
#568=DIRECTION('',(1.E0,0.E0,0.E0));
#569=VECTOR('',#568,9.569E0);
#570=CARTESIAN_POINT('',(-4.7845E0,1.2E0,5.1845E0));
#571=LINE('',#570,#569);
#572=CARTESIAN_POINT('',(4.7845E0,1.2E0,2.2845E0));
#573=DIRECTION('',(0.E0,1.E0,0.E0));
#574=DIRECTION('',(0.E0,0.E0,1.E0));
#575=AXIS2_PLACEMENT_3D('',#572,#573,#574);
#577=DIRECTION('',(1.E0,0.E0,1.676298699948E-13));
#578=VECTOR('',#577,9.568999999991E0);
#579=CARTESIAN_POINT('',(-4.784499999995E0,1.2E0,4.484499999993E0));
#580=LINE('',#579,#578);
#581=CARTESIAN_POINT('',(-4.7845E0,1.2E0,2.2845E0));
#582=DIRECTION('',(0.E0,1.E0,0.E0));
#583=DIRECTION('',(-1.E0,0.E0,0.E0));
#584=AXIS2_PLACEMENT_3D('',#581,#582,#583);
#586=DIRECTION('',(-3.508781018958E-13,0.E0,1.E0));
#587=VECTOR('',#586,4.568999999991E0);
#588=CARTESIAN_POINT('',(-6.984499999993E0,1.2E0,-2.284499999995E0));
#589=LINE('',#588,#587);
#590=CARTESIAN_POINT('',(-4.7845E0,1.2E0,-2.2845E0));
#591=DIRECTION('',(0.E0,1.E0,0.E0));
#592=DIRECTION('',(0.E0,0.E0,-1.E0));
#593=AXIS2_PLACEMENT_3D('',#590,#591,#592);
#595=DIRECTION('',(-1.E0,0.E0,-1.674442333724E-13));
#596=VECTOR('',#595,9.568999999991E0);
#597=CARTESIAN_POINT('',(4.784499999995E0,1.2E0,-4.484499999993E0));
#598=LINE('',#597,#596);
#599=CARTESIAN_POINT('',(4.7845E0,1.2E0,-2.2845E0));
#600=DIRECTION('',(0.E0,1.E0,0.E0));
#601=DIRECTION('',(1.E0,0.E0,0.E0));
#602=AXIS2_PLACEMENT_3D('',#599,#600,#601);
#604=DIRECTION('',(3.506837095956E-13,0.E0,-1.E0));
#605=VECTOR('',#604,4.568999999991E0);
#606=CARTESIAN_POINT('',(6.984499999993E0,1.2E0,2.284499999995E0));
#607=LINE('',#606,#605);
#608=CARTESIAN_POINT('',(4.7845E0,1.E0,5.1845E0));
#609=DIRECTION('',(1.E0,0.E0,0.E0));
#610=DIRECTION('',(0.E0,1.E0,0.E0));
#611=AXIS2_PLACEMENT_3D('',#608,#609,#610);
#613=CARTESIAN_POINT('',(-4.7845E0,1.E0,5.1845E0));
#614=DIRECTION('',(1.E0,0.E0,0.E0));
#615=DIRECTION('',(0.E0,1.E0,0.E0));
#616=AXIS2_PLACEMENT_3D('',#613,#614,#615);
#618=CARTESIAN_POINT('',(7.6845E0,1.E0,2.2845E0));
#619=DIRECTION('',(0.E0,0.E0,-1.E0));
#620=DIRECTION('',(0.E0,1.E0,0.E0));
#621=AXIS2_PLACEMENT_3D('',#618,#619,#620);
#623=CARTESIAN_POINT('',(7.6845E0,1.E0,-2.2845E0));
#624=DIRECTION('',(0.E0,0.E0,-1.E0));
#625=DIRECTION('',(0.E0,1.E0,0.E0));
#626=AXIS2_PLACEMENT_3D('',#623,#624,#625);
#628=CARTESIAN_POINT('',(4.7845E0,1.E0,-5.1845E0));
#629=DIRECTION('',(-1.E0,0.E0,0.E0));
#630=DIRECTION('',(0.E0,1.E0,0.E0));
#631=AXIS2_PLACEMENT_3D('',#628,#629,#630);
#633=CARTESIAN_POINT('',(-4.7845E0,1.E0,-5.1845E0));
#634=DIRECTION('',(-1.E0,0.E0,0.E0));
#635=DIRECTION('',(0.E0,1.E0,0.E0));
#636=AXIS2_PLACEMENT_3D('',#633,#634,#635);
#638=CARTESIAN_POINT('',(-7.6845E0,1.E0,-2.2845E0));
#639=DIRECTION('',(0.E0,0.E0,1.E0));
#640=DIRECTION('',(0.E0,1.E0,0.E0));
#641=AXIS2_PLACEMENT_3D('',#638,#639,#640);
#643=CARTESIAN_POINT('',(4.7845E0,1.E0,4.4845E0));
#644=DIRECTION('',(1.E0,0.E0,0.E0));
#645=DIRECTION('',(0.E0,0.E0,-1.E0));
#646=AXIS2_PLACEMENT_3D('',#643,#644,#645);
#648=CARTESIAN_POINT('',(4.7845E0,2.E-1,2.2845E0));
#649=DIRECTION('',(0.E0,-1.E0,0.E0));
#650=DIRECTION('',(1.E0,0.E0,0.E0));
#651=AXIS2_PLACEMENT_3D('',#648,#649,#650);
#653=CARTESIAN_POINT('',(4.7845E0,1.E0,2.2845E0));
#654=DIRECTION('',(0.E0,1.E0,0.E0));
#655=DIRECTION('',(0.E0,0.E0,1.E0));
#656=AXIS2_PLACEMENT_3D('',#653,#654,#655);
#658=DIRECTION('',(0.E0,-1.E0,-1.651812020498E-10));
#659=VECTOR('',#658,8.E-1);
#660=CARTESIAN_POINT('',(6.7845E0,1.E0,2.284499999824E0));
#661=LINE('',#660,#659);
#662=CARTESIAN_POINT('',(6.5845E0,2.E-1,2.2845E0));
#663=DIRECTION('',(0.E0,0.E0,1.E0));
#664=DIRECTION('',(-1.776356839400E-14,-1.E0,0.E0));
#665=AXIS2_PLACEMENT_3D('',#662,#663,#664);
#667=CARTESIAN_POINT('',(4.7845E0,2.E-1,4.0845E0));
#668=DIRECTION('',(-1.E0,0.E0,0.E0));
#669=DIRECTION('',(0.E0,-1.E0,0.E0));
#670=AXIS2_PLACEMENT_3D('',#667,#668,#669);
#672=CARTESIAN_POINT('',(-4.7845E0,2.E-1,4.0845E0));
#673=DIRECTION('',(-1.E0,0.E0,0.E0));
#674=DIRECTION('',(0.E0,-1.E0,0.E0));
#675=AXIS2_PLACEMENT_3D('',#672,#673,#674);
#677=CARTESIAN_POINT('',(-6.5845E0,2.E-1,2.2845E0));
#678=DIRECTION('',(0.E0,0.E0,-1.E0));
#679=DIRECTION('',(0.E0,-1.E0,0.E0));
#680=AXIS2_PLACEMENT_3D('',#677,#678,#679);
#682=CARTESIAN_POINT('',(-6.5845E0,2.E-1,-2.2845E0));
#683=DIRECTION('',(0.E0,0.E0,-1.E0));
#684=DIRECTION('',(0.E0,-1.E0,0.E0));
#685=AXIS2_PLACEMENT_3D('',#682,#683,#684);
#687=CARTESIAN_POINT('',(-4.7845E0,2.E-1,-4.0845E0));
#688=DIRECTION('',(1.E0,0.E0,0.E0));
#689=DIRECTION('',(0.E0,-1.E0,0.E0));
#690=AXIS2_PLACEMENT_3D('',#687,#688,#689);
#692=CARTESIAN_POINT('',(4.7845E0,2.E-1,-4.0845E0));
#693=DIRECTION('',(1.E0,0.E0,0.E0));
#694=DIRECTION('',(0.E0,-1.E0,0.E0));
#695=AXIS2_PLACEMENT_3D('',#692,#693,#694);
#697=CARTESIAN_POINT('',(6.5845E0,2.E-1,-2.2845E0));
#698=DIRECTION('',(0.E0,0.E0,1.E0));
#699=DIRECTION('',(0.E0,-1.E0,0.E0));
#700=AXIS2_PLACEMENT_3D('',#697,#698,#699);
#702=DIRECTION('',(0.E0,0.E0,1.E0));
#703=VECTOR('',#702,4.568999999425E0);
#704=CARTESIAN_POINT('',(6.7845E0,2.E-1,-2.284499999733E0));
#705=LINE('',#704,#703);
#706=DIRECTION('',(0.E0,0.E0,-1.E0));
#707=VECTOR('',#706,4.568999999672E0);
#708=CARTESIAN_POINT('',(6.7845E0,1.E0,2.284499999824E0));
#709=LINE('',#708,#707);
#710=DIRECTION('',(0.E0,-1.E0,1.431676999175E-10));
#711=VECTOR('',#710,8.E-1);
#712=CARTESIAN_POINT('',(6.7845E0,1.E0,-2.284499999847E0));
#713=LINE('',#712,#711);
#714=CARTESIAN_POINT('',(6.9845E0,1.E0,2.2845E0));
#715=DIRECTION('',(0.E0,0.E0,-1.E0));
#716=DIRECTION('',(-1.E0,0.E0,0.E0));
#717=AXIS2_PLACEMENT_3D('',#714,#715,#716);
#719=CARTESIAN_POINT('',(6.9845E0,1.E0,-2.2845E0));
#720=DIRECTION('',(0.E0,0.E0,-1.E0));
#721=DIRECTION('',(-1.E0,0.E0,0.E0));
#722=AXIS2_PLACEMENT_3D('',#719,#720,#721);
#724=CARTESIAN_POINT('',(4.7845E0,2.E-1,-2.2845E0));
#725=DIRECTION('',(0.E0,-1.E0,0.E0));
#726=DIRECTION('',(0.E0,0.E0,-1.E0));
#727=AXIS2_PLACEMENT_3D('',#724,#725,#726);
#729=CARTESIAN_POINT('',(4.7845E0,1.E0,-2.2845E0));
#730=DIRECTION('',(0.E0,1.E0,0.E0));
#731=DIRECTION('',(1.E0,0.E0,0.E0));
#732=AXIS2_PLACEMENT_3D('',#729,#730,#731);
#734=DIRECTION('',(-1.651800918268E-10,-1.E0,0.E0));
#735=VECTOR('',#734,8.E-1);
#736=CARTESIAN_POINT('',(4.784499999824E0,1.E0,-4.2845E0));
#737=LINE('',#736,#735);
#738=DIRECTION('',(1.E0,0.E0,0.E0));
#739=VECTOR('',#738,9.568999999425E0);
#740=CARTESIAN_POINT('',(-4.784499999733E0,2.E-1,-4.2845E0));
#741=LINE('',#740,#739);
#742=DIRECTION('',(-1.E0,0.E0,0.E0));
#743=VECTOR('',#742,9.568999999672E0);
#744=CARTESIAN_POINT('',(4.784499999824E0,1.E0,-4.2845E0));
#745=LINE('',#744,#743);
#746=DIRECTION('',(1.431699203636E-10,-1.E0,0.E0));
#747=VECTOR('',#746,8.E-1);
#748=CARTESIAN_POINT('',(-4.784499999847E0,1.E0,-4.2845E0));
#749=LINE('',#748,#747);
#750=CARTESIAN_POINT('',(4.7845E0,1.E0,-4.4845E0));
#751=DIRECTION('',(-1.E0,0.E0,0.E0));
#752=DIRECTION('',(0.E0,0.E0,1.E0));
#753=AXIS2_PLACEMENT_3D('',#750,#751,#752);
#755=CARTESIAN_POINT('',(-4.7845E0,1.E0,-4.4845E0));
#756=DIRECTION('',(-1.E0,0.E0,0.E0));
#757=DIRECTION('',(0.E0,0.E0,1.E0));
#758=AXIS2_PLACEMENT_3D('',#755,#756,#757);
#760=CARTESIAN_POINT('',(-4.7845E0,2.E-1,-2.2845E0));
#761=DIRECTION('',(0.E0,-1.E0,0.E0));
#762=DIRECTION('',(-1.E0,0.E0,0.E0));
#763=AXIS2_PLACEMENT_3D('',#760,#761,#762);
#765=CARTESIAN_POINT('',(-4.7845E0,1.E0,-2.2845E0));
#766=DIRECTION('',(0.E0,1.E0,0.E0));
#767=DIRECTION('',(0.E0,0.E0,-1.E0));
#768=AXIS2_PLACEMENT_3D('',#765,#766,#767);
#770=DIRECTION('',(0.E0,-1.E0,1.651806469383E-10));
#771=VECTOR('',#770,8.E-1);
#772=CARTESIAN_POINT('',(-6.7845E0,1.E0,-2.284499999824E0));
#773=LINE('',#772,#771);
#774=DIRECTION('',(0.E0,0.E0,-1.E0));
#775=VECTOR('',#774,4.568999999425E0);
#776=CARTESIAN_POINT('',(-6.7845E0,2.E-1,2.284499999733E0));
#777=LINE('',#776,#775);
#778=DIRECTION('',(0.E0,0.E0,1.E0));
#779=VECTOR('',#778,4.568999999672E0);
#780=CARTESIAN_POINT('',(-6.7845E0,1.E0,-2.284499999824E0));
#781=LINE('',#780,#779);
#782=DIRECTION('',(0.E0,-1.E0,-1.431693652520E-10));
#783=VECTOR('',#782,8.E-1);
#784=CARTESIAN_POINT('',(-6.7845E0,1.E0,2.284499999847E0));
#785=LINE('',#784,#783);
#786=CARTESIAN_POINT('',(-6.9845E0,1.E0,-2.2845E0));
#787=DIRECTION('',(0.E0,0.E0,1.E0));
#788=DIRECTION('',(1.E0,0.E0,0.E0));
#789=AXIS2_PLACEMENT_3D('',#786,#787,#788);
#791=CARTESIAN_POINT('',(-6.9845E0,1.E0,2.2845E0));
#792=DIRECTION('',(0.E0,0.E0,1.E0));
#793=DIRECTION('',(1.E0,0.E0,0.E0));
#794=AXIS2_PLACEMENT_3D('',#791,#792,#793);
#796=CARTESIAN_POINT('',(-4.7845E0,2.E-1,2.2845E0));
#797=DIRECTION('',(0.E0,-1.E0,0.E0));
#798=DIRECTION('',(0.E0,0.E0,1.E0));
#799=AXIS2_PLACEMENT_3D('',#796,#797,#798);
#801=CARTESIAN_POINT('',(-4.7845E0,1.E0,2.2845E0));
#802=DIRECTION('',(0.E0,1.E0,0.E0));
#803=DIRECTION('',(-1.E0,0.E0,0.E0));
#804=AXIS2_PLACEMENT_3D('',#801,#802,#803);
#806=DIRECTION('',(-1.E0,0.E0,0.E0));
#807=VECTOR('',#806,9.568999999425E0);
#808=CARTESIAN_POINT('',(4.784499999733E0,2.E-1,4.2845E0));
#809=LINE('',#808,#807);
#810=DIRECTION('',(1.651778713807E-10,-1.E0,0.E0));
#811=VECTOR('',#810,8.E-1);
#812=CARTESIAN_POINT('',(-4.784499999824E0,1.E0,4.2845E0));
#813=LINE('',#812,#811);
#814=DIRECTION('',(1.E0,0.E0,0.E0));
#815=VECTOR('',#814,9.568999999672E0);
#816=CARTESIAN_POINT('',(-4.784499999824E0,1.E0,4.2845E0));
#817=LINE('',#816,#815);
#818=DIRECTION('',(-1.431688101405E-10,-1.E0,0.E0));
#819=VECTOR('',#818,8.E-1);
#820=CARTESIAN_POINT('',(4.784499999847E0,1.E0,4.2845E0));
#821=LINE('',#820,#819);
#822=CARTESIAN_POINT('',(-4.7845E0,1.E0,4.4845E0));
#823=DIRECTION('',(1.E0,0.E0,0.E0));
#824=DIRECTION('',(0.E0,0.E0,-1.E0));
#825=AXIS2_PLACEMENT_3D('',#822,#823,#824);
#827=CARTESIAN_POINT('',(1.03E1,2.E0,0.E0));
#828=DIRECTION('',(0.E0,-1.E0,0.E0));
#829=DIRECTION('',(-1.E0,0.E0,0.E0));
#830=AXIS2_PLACEMENT_3D('',#827,#828,#829);
#832=CARTESIAN_POINT('',(1.03E1,2.E0,0.E0));
#833=DIRECTION('',(0.E0,-1.E0,0.E0));
#834=DIRECTION('',(1.E0,0.E0,0.E0));
#835=AXIS2_PLACEMENT_3D('',#832,#833,#834);
#837=DIRECTION('',(0.E0,0.E0,1.E0));
#838=VECTOR('',#837,1.019615242271E1);
#839=CARTESIAN_POINT('',(7.598076211353E0,2.E0,-5.098076211353E0));
#840=LINE('',#839,#838);
#841=DIRECTION('',(1.E0,0.E0,0.E0));
#842=VECTOR('',#841,1.519615242271E1);
#843=CARTESIAN_POINT('',(-7.598076211353E0,2.E0,-5.098076211353E0));
#844=LINE('',#843,#842);
#845=DIRECTION('',(0.E0,0.E0,-1.E0));
#846=VECTOR('',#845,1.019615242271E1);
#847=CARTESIAN_POINT('',(-7.598076211353E0,2.E0,5.098076211353E0));
#848=LINE('',#847,#846);
#849=DIRECTION('',(-1.E0,0.E0,0.E0));
#850=VECTOR('',#849,1.519615242271E1);
#851=CARTESIAN_POINT('',(7.598076211353E0,2.E0,5.098076211353E0));
#852=LINE('',#851,#850);
#853=DIRECTION('',(1.E0,0.E0,0.E0));
#854=VECTOR('',#853,1.614914703891E1);
#855=CARTESIAN_POINT('',(-9.5E0,2.E0,7.5E0));
#856=LINE('',#855,#854);
#857=DIRECTION('',(0.E0,0.E0,-1.E0));
#858=VECTOR('',#857,3.E0);
#859=CARTESIAN_POINT('',(-9.5E0,2.E0,7.5E0));
#860=LINE('',#859,#858);
#861=DIRECTION('',(1.E0,0.E0,0.E0));
#862=VECTOR('',#861,5.5E0);
#863=CARTESIAN_POINT('',(-1.5E1,2.E0,4.5E0));
#864=LINE('',#863,#862);
#865=DIRECTION('',(0.E0,0.E0,1.E0));
#866=VECTOR('',#865,9.E0);
#867=CARTESIAN_POINT('',(-1.5E1,2.E0,-4.5E0));
#868=LINE('',#867,#866);
#869=DIRECTION('',(1.E0,0.E0,0.E0));
#870=VECTOR('',#869,5.5E0);
#871=CARTESIAN_POINT('',(-1.5E1,2.E0,-4.5E0));
#872=LINE('',#871,#870);
#873=DIRECTION('',(0.E0,0.E0,1.E0));
#874=VECTOR('',#873,3.E0);
#875=CARTESIAN_POINT('',(-9.5E0,2.E0,-7.5E0));
#876=LINE('',#875,#874);
#877=DIRECTION('',(-1.E0,0.E0,0.E0));
#878=VECTOR('',#877,1.614914703891E1);
#879=CARTESIAN_POINT('',(6.649147038914E0,2.E0,-7.5E0));
#880=LINE('',#879,#878);
#881=CARTESIAN_POINT('',(6.649147038914E0,2.E0,-4.5E0));
#882=DIRECTION('',(0.E0,1.E0,0.E0));
#883=DIRECTION('',(8.660254037844E-1,0.E0,-5.E-1));
#884=AXIS2_PLACEMENT_3D('',#881,#882,#883);
#886=DIRECTION('',(-5.E-1,0.E0,-8.660254037844E-1));
#887=VECTOR('',#886,5.196152422707E0);
#888=CARTESIAN_POINT('',(1.184529946162E1,2.E0,-1.5E0));
#889=LINE('',#888,#887);
#890=CARTESIAN_POINT('',(9.247223250267E0,2.E0,0.E0));
#891=DIRECTION('',(0.E0,1.E0,0.E0));
#892=DIRECTION('',(8.660254037844E-1,0.E0,5.E-1));
#893=AXIS2_PLACEMENT_3D('',#890,#891,#892);
#895=DIRECTION('',(5.E-1,0.E0,-8.660254037844E-1));
#896=VECTOR('',#895,5.196152422707E0);
#897=CARTESIAN_POINT('',(9.247223250267E0,2.E0,6.E0));
#898=LINE('',#897,#896);
#899=CARTESIAN_POINT('',(6.649147038914E0,2.E0,4.5E0));
#900=DIRECTION('',(0.E0,1.E0,0.E0));
#901=DIRECTION('',(0.E0,0.E0,1.E0));
#902=AXIS2_PLACEMENT_3D('',#899,#900,#901);
#904=DIRECTION('',(0.E0,-1.E0,0.E0));
#905=VECTOR('',#904,2.E0);
#906=CARTESIAN_POINT('',(9.5E0,2.E0,0.E0));
#907=LINE('',#906,#905);
#908=DIRECTION('',(0.E0,-1.E0,0.E0));
#909=VECTOR('',#908,2.E0);
#910=CARTESIAN_POINT('',(1.11E1,2.E0,0.E0));
#911=LINE('',#910,#909);
#912=DIRECTION('',(6.546536707080E-1,3.779644730092E-1,-6.546536707080E-1));
#913=VECTOR('',#912,4.192327857556E0);
#914=CARTESIAN_POINT('',(4.853553390593E0,4.154490106371E-1,-2.353553390593E0));
#915=LINE('',#914,#913);
#916=DIRECTION('',(-6.546536707080E-1,-3.779644730092E-1,-6.546536707080E-1));
#917=VECTOR('',#916,4.192327857556E0);
#918=CARTESIAN_POINT('',(7.598076211353E0,2.E0,5.098076211353E0));
#919=LINE('',#918,#917);
#920=DIRECTION('',(0.E0,1.E0,0.E0));
#921=VECTOR('',#920,5.E-1);
#922=CARTESIAN_POINT('',(5.E0,0.E0,2.E0));
#923=LINE('',#922,#921);
#924=DIRECTION('',(0.E0,1.E0,0.E0));
#925=VECTOR('',#924,5.E-1);
#926=CARTESIAN_POINT('',(5.E0,0.E0,-2.E0));
#927=LINE('',#926,#925);
#928=DIRECTION('',(0.E0,0.E0,1.E0));
#929=VECTOR('',#928,4.E0);
#930=CARTESIAN_POINT('',(5.E0,5.E-1,-2.E0));
#931=LINE('',#930,#929);
#932=CARTESIAN_POINT('',(4.5E0,0.E0,2.E0));
#933=DIRECTION('',(0.E0,1.E0,0.E0));
#934=DIRECTION('',(0.E0,0.E0,1.E0));
#935=AXIS2_PLACEMENT_3D('',#932,#933,#934);
#937=CARTESIAN_POINT('',(5.E0,5.E-1,2.E0));
#938=CARTESIAN_POINT('',(5.E0,5.E-1,2.071801278691E0));
#939=CARTESIAN_POINT('',(4.970869246801E0,4.831813517987E-1,2.200036628743E0));
#940=CARTESIAN_POINT('',(4.900558361250E0,4.425873430989E-1,2.306548419937E0));
#941=CARTESIAN_POINT('',(4.853553390593E0,4.154490106371E-1,2.353553390593E0));
#943=CARTESIAN_POINT('',(4.853553390593E0,4.154490106371E-1,2.353553390593E0));
#944=CARTESIAN_POINT('',(4.806548419937E0,4.425873430989E-1,2.400558361250E0));
#945=CARTESIAN_POINT('',(4.700036628743E0,4.831813517987E-1,2.470869246801E0));
#946=CARTESIAN_POINT('',(4.571801278691E0,5.E-1,2.5E0));
#947=CARTESIAN_POINT('',(4.5E0,5.E-1,2.5E0));
#949=DIRECTION('',(0.E0,1.E0,0.E0));
#950=VECTOR('',#949,5.E-1);
#951=CARTESIAN_POINT('',(4.5E0,0.E0,2.5E0));
#952=LINE('',#951,#950);
#953=DIRECTION('',(-1.E0,0.E0,0.E0));
#954=VECTOR('',#953,9.E0);
#955=CARTESIAN_POINT('',(4.5E0,5.E-1,2.5E0));
#956=LINE('',#955,#954);
#957=DIRECTION('',(0.E0,1.E0,0.E0));
#958=VECTOR('',#957,5.E-1);
#959=CARTESIAN_POINT('',(-4.5E0,0.E0,2.5E0));
#960=LINE('',#959,#958);
#961=DIRECTION('',(-6.546536707080E-1,3.779644730092E-1,6.546536707080E-1));
#962=VECTOR('',#961,4.192327857556E0);
#963=CARTESIAN_POINT('',(-4.853553390593E0,4.154490106371E-1,2.353553390593E0));
#964=LINE('',#963,#962);
#965=DIRECTION('',(-6.546536707080E-1,3.779644730092E-1,-6.546536707080E-1));
#966=VECTOR('',#965,4.192327857556E0);
#967=CARTESIAN_POINT('',(-4.853553390593E0,4.154490106371E-1,
-2.353553390593E0));
#968=LINE('',#967,#966);
#969=DIRECTION('',(0.E0,1.E0,0.E0));
#970=VECTOR('',#969,5.E-1);
#971=CARTESIAN_POINT('',(4.5E0,0.E0,-2.5E0));
#972=LINE('',#971,#970);
#973=DIRECTION('',(0.E0,1.E0,0.E0));
#974=VECTOR('',#973,5.E-1);
#975=CARTESIAN_POINT('',(-4.5E0,0.E0,-2.5E0));
#976=LINE('',#975,#974);
#977=DIRECTION('',(1.E0,0.E0,0.E0));
#978=VECTOR('',#977,9.E0);
#979=CARTESIAN_POINT('',(-4.5E0,5.E-1,-2.5E0));
#980=LINE('',#979,#978);
#981=CARTESIAN_POINT('',(4.5E0,0.E0,-2.E0));
#982=DIRECTION('',(0.E0,1.E0,0.E0));
#983=DIRECTION('',(1.E0,0.E0,0.E0));
#984=AXIS2_PLACEMENT_3D('',#981,#982,#983);
#986=CARTESIAN_POINT('',(4.5E0,5.E-1,-2.5E0));
#987=CARTESIAN_POINT('',(4.571801278691E0,5.E-1,-2.5E0));
#988=CARTESIAN_POINT('',(4.700036628743E0,4.831813517987E-1,-2.470869246801E0));
#989=CARTESIAN_POINT('',(4.806548419937E0,4.425873430989E-1,-2.400558361250E0));
#990=CARTESIAN_POINT('',(4.853553390593E0,4.154490106371E-1,-2.353553390593E0));
#992=CARTESIAN_POINT('',(4.853553390593E0,4.154490106371E-1,-2.353553390593E0));
#993=CARTESIAN_POINT('',(4.900558361250E0,4.425873430989E-1,-2.306548419937E0));
#994=CARTESIAN_POINT('',(4.970869246801E0,4.831813517987E-1,-2.200036628743E0));
#995=CARTESIAN_POINT('',(5.E0,5.E-1,-2.071801278691E0));
#996=CARTESIAN_POINT('',(5.E0,5.E-1,-2.E0));
#998=CARTESIAN_POINT('',(-4.5E0,0.E0,-2.E0));
#999=DIRECTION('',(0.E0,1.E0,0.E0));
#1000=DIRECTION('',(0.E0,0.E0,-1.E0));
#1001=AXIS2_PLACEMENT_3D('',#998,#999,#1000);
#1003=CARTESIAN_POINT('',(-5.E0,5.E-1,-2.E0));
#1004=CARTESIAN_POINT('',(-5.E0,5.E-1,-2.071801278691E0));
#1005=CARTESIAN_POINT('',(-4.970869246801E0,4.831813517987E-1,
-2.200036628743E0));
#1006=CARTESIAN_POINT('',(-4.900558361250E0,4.425873430989E-1,
-2.306548419937E0));
#1007=CARTESIAN_POINT('',(-4.853553390593E0,4.154490106371E-1,
-2.353553390593E0));
#1009=CARTESIAN_POINT('',(-4.853553390593E0,4.154490106371E-1,
-2.353553390593E0));
#1010=CARTESIAN_POINT('',(-4.806548419937E0,4.425873430989E-1,
-2.400558361250E0));
#1011=CARTESIAN_POINT('',(-4.700036628743E0,4.831813517987E-1,
-2.470869246801E0));
#1012=CARTESIAN_POINT('',(-4.571801278691E0,5.E-1,-2.5E0));
#1013=CARTESIAN_POINT('',(-4.5E0,5.E-1,-2.5E0));
#1015=DIRECTION('',(0.E0,1.E0,0.E0));
#1016=VECTOR('',#1015,5.E-1);
#1017=CARTESIAN_POINT('',(-5.E0,0.E0,2.E0));
#1018=LINE('',#1017,#1016);
#1019=DIRECTION('',(0.E0,0.E0,-1.E0));
#1020=VECTOR('',#1019,4.E0);
#1021=CARTESIAN_POINT('',(-5.E0,5.E-1,2.E0));
#1022=LINE('',#1021,#1020);
#1023=DIRECTION('',(0.E0,1.E0,0.E0));
#1024=VECTOR('',#1023,5.E-1);
#1025=CARTESIAN_POINT('',(-5.E0,0.E0,-2.E0));
#1026=LINE('',#1025,#1024);
#1027=CARTESIAN_POINT('',(-4.5E0,0.E0,2.E0));
#1028=DIRECTION('',(0.E0,1.E0,0.E0));
#1029=DIRECTION('',(-1.E0,0.E0,0.E0));
#1030=AXIS2_PLACEMENT_3D('',#1027,#1028,#1029);
#1032=CARTESIAN_POINT('',(-4.5E0,5.E-1,2.5E0));
#1033=CARTESIAN_POINT('',(-4.571801278691E0,5.E-1,2.5E0));
#1034=CARTESIAN_POINT('',(-4.700036628743E0,4.831813517987E-1,
2.470869246801E0));
#1035=CARTESIAN_POINT('',(-4.806548419937E0,4.425873430989E-1,
2.400558361250E0));
#1036=CARTESIAN_POINT('',(-4.853553390593E0,4.154490106371E-1,
2.353553390593E0));
#1038=CARTESIAN_POINT('',(-4.853553390593E0,4.154490106371E-1,
2.353553390593E0));
#1039=CARTESIAN_POINT('',(-4.900558361250E0,4.425873430989E-1,
2.306548419937E0));
#1040=CARTESIAN_POINT('',(-4.970869246801E0,4.831813517987E-1,
2.200036628743E0));
#1041=CARTESIAN_POINT('',(-5.E0,5.E-1,2.071801278691E0));
#1042=CARTESIAN_POINT('',(-5.E0,5.E-1,2.E0));
#1044=DIRECTION('',(0.E0,1.E0,0.E0));
#1045=VECTOR('',#1044,2.E0);
#1046=CARTESIAN_POINT('',(6.649147038914E0,0.E0,7.5E0));
#1047=LINE('',#1046,#1045);
#1048=DIRECTION('',(-1.E0,0.E0,0.E0));
#1049=VECTOR('',#1048,1.614914703891E1);
#1050=CARTESIAN_POINT('',(6.649147038914E0,0.E0,7.5E0));
#1051=LINE('',#1050,#1049);
#1052=DIRECTION('',(0.E0,1.E0,0.E0));
#1053=VECTOR('',#1052,2.E0);
#1054=CARTESIAN_POINT('',(-9.5E0,0.E0,7.5E0));
#1055=LINE('',#1054,#1053);
#1056=DIRECTION('',(0.E0,1.E0,0.E0));
#1057=VECTOR('',#1056,2.E0);
#1058=CARTESIAN_POINT('',(9.247223250267E0,0.E0,6.E0));
#1059=LINE('',#1058,#1057);
#1060=DIRECTION('',(0.E0,-1.E0,0.E0));
#1061=VECTOR('',#1060,2.E0);
#1062=CARTESIAN_POINT('',(1.184529946162E1,2.E0,1.5E0));
#1063=LINE('',#1062,#1061);
#1064=DIRECTION('',(0.E0,-1.E0,0.E0));
#1065=VECTOR('',#1064,2.E0);
#1066=CARTESIAN_POINT('',(9.247223250267E0,2.E0,-6.E0));
#1067=LINE('',#1066,#1065);
#1068=DIRECTION('',(0.E0,-1.E0,0.E0));
#1069=VECTOR('',#1068,2.E0);
#1070=CARTESIAN_POINT('',(1.184529946162E1,2.E0,-1.5E0));
#1071=LINE('',#1070,#1069);
#1072=DIRECTION('',(0.E0,1.E0,0.E0));
#1073=VECTOR('',#1072,2.E0);
#1074=CARTESIAN_POINT('',(-9.5E0,0.E0,-7.5E0));
#1075=LINE('',#1074,#1073);
#1076=DIRECTION('',(-1.E0,0.E0,0.E0));
#1077=VECTOR('',#1076,1.614914703891E1);
#1078=CARTESIAN_POINT('',(6.649147038914E0,0.E0,-7.5E0));
#1079=LINE('',#1078,#1077);
#1080=DIRECTION('',(0.E0,-1.E0,0.E0));
#1081=VECTOR('',#1080,2.E0);
#1082=CARTESIAN_POINT('',(6.649147038914E0,2.E0,-7.5E0));
#1083=LINE('',#1082,#1081);
#1084=DIRECTION('',(0.E0,1.E0,0.E0));
#1085=VECTOR('',#1084,2.E0);
#1086=CARTESIAN_POINT('',(-9.5E0,0.E0,-4.5E0));
#1087=LINE('',#1086,#1085);
#1088=DIRECTION('',(0.E0,1.E0,0.E0));
#1089=VECTOR('',#1088,2.E0);
#1090=CARTESIAN_POINT('',(-9.5E0,0.E0,4.5E0));
#1091=LINE('',#1090,#1089);
#1092=CARTESIAN_POINT('',(-1.5E1,1.25E0,0.E0));
#1093=CARTESIAN_POINT('',(-1.5E1,-1.25E0,0.E0));
#1094=VERTEX_POINT('',#1092);
#1095=VERTEX_POINT('',#1093);
#1096=CARTESIAN_POINT('',(-1.E1,1.25E0,0.E0));
#1097=VERTEX_POINT('',#1096);
#1098=CARTESIAN_POINT('',(4.7845E0,1.2E0,5.1845E0));
#1099=CARTESIAN_POINT('',(7.6845E0,1.2E0,2.2845E0));
#1100=VERTEX_POINT('',#1098);
#1101=VERTEX_POINT('',#1099);
#1102=CARTESIAN_POINT('',(4.7845E0,1.E0,5.3845E0));
#1103=CARTESIAN_POINT('',(7.8845E0,1.E0,2.2845E0));
#1104=VERTEX_POINT('',#1102);
#1105=VERTEX_POINT('',#1103);
#1106=CARTESIAN_POINT('',(7.6845E0,1.2E0,-2.2845E0));
#1107=VERTEX_POINT('',#1106);
#1108=CARTESIAN_POINT('',(7.8845E0,1.E0,-2.284499999998E0));
#1109=VERTEX_POINT('',#1108);
#1110=CARTESIAN_POINT('',(4.7845E0,1.2E0,-5.1845E0));
#1111=VERTEX_POINT('',#1110);
#1112=CARTESIAN_POINT('',(4.7845E0,1.E0,-5.3845E0));
#1113=VERTEX_POINT('',#1112);
#1114=CARTESIAN_POINT('',(-4.7845E0,1.2E0,-5.1845E0));
#1115=VERTEX_POINT('',#1114);
#1116=CARTESIAN_POINT('',(-4.784499999998E0,1.E0,-5.3845E0));
#1117=VERTEX_POINT('',#1116);
#1118=CARTESIAN_POINT('',(-7.6845E0,1.2E0,-2.2845E0));
#1119=VERTEX_POINT('',#1118);
#1120=CARTESIAN_POINT('',(-7.8845E0,1.E0,-2.2845E0));
#1121=VERTEX_POINT('',#1120);
#1122=CARTESIAN_POINT('',(-7.6845E0,1.2E0,2.2845E0));
#1123=VERTEX_POINT('',#1122);
#1124=CARTESIAN_POINT('',(-7.8845E0,1.E0,2.284499999998E0));
#1125=VERTEX_POINT('',#1124);
#1126=CARTESIAN_POINT('',(-4.7845E0,1.2E0,5.1845E0));
#1127=VERTEX_POINT('',#1126);
#1128=CARTESIAN_POINT('',(-4.7845E0,1.E0,5.3845E0));
#1129=VERTEX_POINT('',#1128);
#1130=CARTESIAN_POINT('',(4.7845E0,1.E0,4.2845E0));
#1131=CARTESIAN_POINT('',(6.7845E0,1.E0,2.2845E0));
#1132=VERTEX_POINT('',#1130);
#1133=VERTEX_POINT('',#1131);
#1134=CARTESIAN_POINT('',(4.7845E0,1.2E0,4.4845E0));
#1135=CARTESIAN_POINT('',(6.9845E0,1.2E0,2.2845E0));
#1136=VERTEX_POINT('',#1134);
#1137=VERTEX_POINT('',#1135);
#1138=CARTESIAN_POINT('',(6.7845E0,1.E0,-2.284499999847E0));
#1139=VERTEX_POINT('',#1138);
#1140=CARTESIAN_POINT('',(6.984499999994E0,1.2E0,-2.284499999996E0));
#1141=VERTEX_POINT('',#1140);
#1142=CARTESIAN_POINT('',(4.7845E0,1.E0,-4.2845E0));
#1143=VERTEX_POINT('',#1142);
#1144=CARTESIAN_POINT('',(4.7845E0,1.2E0,-4.4845E0));
#1145=VERTEX_POINT('',#1144);
#1146=CARTESIAN_POINT('',(-4.784499999847E0,1.E0,-4.2845E0));
#1147=VERTEX_POINT('',#1146);
#1148=CARTESIAN_POINT('',(-4.784499999996E0,1.2E0,-4.484499999994E0));
#1149=VERTEX_POINT('',#1148);
#1150=CARTESIAN_POINT('',(-6.7845E0,1.E0,-2.2845E0));
#1151=VERTEX_POINT('',#1150);
#1152=CARTESIAN_POINT('',(-6.9845E0,1.2E0,-2.2845E0));
#1153=VERTEX_POINT('',#1152);
#1154=CARTESIAN_POINT('',(-6.7845E0,1.E0,2.284499999847E0));
#1155=VERTEX_POINT('',#1154);
#1156=CARTESIAN_POINT('',(-6.984499999994E0,1.2E0,2.284499999996E0));
#1157=VERTEX_POINT('',#1156);
#1158=CARTESIAN_POINT('',(-4.7845E0,1.E0,4.2845E0));
#1159=VERTEX_POINT('',#1158);
#1160=CARTESIAN_POINT('',(-4.7845E0,1.2E0,4.4845E0));
#1161=VERTEX_POINT('',#1160);
#1162=CARTESIAN_POINT('',(4.7845E0,0.E0,5.5845E0));
#1163=CARTESIAN_POINT('',(8.0845E0,0.E0,2.2845E0));
#1164=VERTEX_POINT('',#1162);
#1165=VERTEX_POINT('',#1163);
#1166=CARTESIAN_POINT('',(4.7845E0,2.E-1,5.3845E0));
#1167=CARTESIAN_POINT('',(7.8845E0,2.E-1,2.2845E0));
#1168=VERTEX_POINT('',#1166);
#1169=VERTEX_POINT('',#1167);
#1170=CARTESIAN_POINT('',(8.0845E0,0.E0,-2.2845E0));
#1171=VERTEX_POINT('',#1170);
#1172=CARTESIAN_POINT('',(7.8845E0,2.E-1,-2.284499999998E0));
#1173=VERTEX_POINT('',#1172);
#1174=CARTESIAN_POINT('',(4.7845E0,0.E0,-5.5845E0));
#1175=VERTEX_POINT('',#1174);
#1176=CARTESIAN_POINT('',(4.7845E0,2.E-1,-5.3845E0));
#1177=VERTEX_POINT('',#1176);
#1178=CARTESIAN_POINT('',(-4.7845E0,0.E0,-5.5845E0));
#1179=VERTEX_POINT('',#1178);
#1180=CARTESIAN_POINT('',(-4.784499999998E0,2.E-1,-5.3845E0));
#1181=VERTEX_POINT('',#1180);
#1182=CARTESIAN_POINT('',(-8.0845E0,0.E0,-2.2845E0));
#1183=VERTEX_POINT('',#1182);
#1184=CARTESIAN_POINT('',(-7.8845E0,2.E-1,-2.2845E0));
#1185=VERTEX_POINT('',#1184);
#1186=CARTESIAN_POINT('',(-8.0845E0,0.E0,2.2845E0));
#1187=VERTEX_POINT('',#1186);
#1188=CARTESIAN_POINT('',(-7.8845E0,2.E-1,2.284499999998E0));
#1189=VERTEX_POINT('',#1188);
#1190=CARTESIAN_POINT('',(-4.7845E0,0.E0,5.5845E0));
#1191=VERTEX_POINT('',#1190);
#1192=CARTESIAN_POINT('',(-4.7845E0,2.E-1,5.3845E0));
#1193=VERTEX_POINT('',#1192);
#1194=CARTESIAN_POINT('',(-4.7845E0,0.E0,4.0845E0));
#1195=CARTESIAN_POINT('',(-6.5845E0,0.E0,2.2845E0));
#1196=VERTEX_POINT('',#1194);
#1197=VERTEX_POINT('',#1195);
#1198=CARTESIAN_POINT('',(-4.7845E0,2.E-1,4.2845E0));
#1199=CARTESIAN_POINT('',(-6.7845E0,2.E-1,2.2845E0));
#1200=VERTEX_POINT('',#1198);
#1201=VERTEX_POINT('',#1199);
#1202=CARTESIAN_POINT('',(-6.5845E0,0.E0,-2.2845E0));
#1203=VERTEX_POINT('',#1202);
#1204=CARTESIAN_POINT('',(-6.7845E0,2.E-1,-2.284499999692E0));
#1205=VERTEX_POINT('',#1204);
#1206=CARTESIAN_POINT('',(-4.7845E0,0.E0,-4.0845E0));
#1207=VERTEX_POINT('',#1206);
#1208=CARTESIAN_POINT('',(-4.7845E0,2.E-1,-4.2845E0));
#1209=VERTEX_POINT('',#1208);
#1210=CARTESIAN_POINT('',(4.7845E0,0.E0,-4.0845E0));
#1211=VERTEX_POINT('',#1210);
#1212=CARTESIAN_POINT('',(4.784499999692E0,2.E-1,-4.2845E0));
#1213=VERTEX_POINT('',#1212);
#1214=CARTESIAN_POINT('',(6.5845E0,0.E0,-2.2845E0));
#1215=VERTEX_POINT('',#1214);
#1216=CARTESIAN_POINT('',(6.7845E0,2.E-1,-2.2845E0));
#1217=VERTEX_POINT('',#1216);
#1218=CARTESIAN_POINT('',(6.5845E0,0.E0,2.2845E0));
#1219=VERTEX_POINT('',#1218);
#1220=CARTESIAN_POINT('',(6.7845E0,2.E-1,2.284499999692E0));
#1221=VERTEX_POINT('',#1220);
#1222=CARTESIAN_POINT('',(4.7845E0,0.E0,4.0845E0));
#1223=VERTEX_POINT('',#1222);
#1224=CARTESIAN_POINT('',(4.7845E0,2.E-1,4.2845E0));
#1225=VERTEX_POINT('',#1224);
#1226=CARTESIAN_POINT('',(-1.E1,0.E0,-1.25E0));
#1227=VERTEX_POINT('',#1226);
#1228=CARTESIAN_POINT('',(-1.E1,0.E0,1.25E0));
#1229=VERTEX_POINT('',#1228);
#1230=CARTESIAN_POINT('',(-1.5E1,2.E0,4.5E0));
#1231=CARTESIAN_POINT('',(-9.5E0,2.E0,4.5E0));
#1232=VERTEX_POINT('',#1230);
#1233=VERTEX_POINT('',#1231);
#1234=CARTESIAN_POINT('',(-9.5E0,2.E0,7.5E0));
#1235=VERTEX_POINT('',#1234);
#1236=CARTESIAN_POINT('',(-9.5E0,0.E0,7.5E0));
#1237=VERTEX_POINT('',#1236);
#1238=CARTESIAN_POINT('',(-9.5E0,0.E0,4.5E0));
#1239=VERTEX_POINT('',#1238);
#1240=CARTESIAN_POINT('',(-9.5E0,0.E0,-4.5E0));
#1241=CARTESIAN_POINT('',(-9.5E0,2.E0,-4.5E0));
#1242=VERTEX_POINT('',#1240);
#1243=VERTEX_POINT('',#1241);
#1244=CARTESIAN_POINT('',(-1.5E1,2.E0,-4.5E0));
#1245=VERTEX_POINT('',#1244);
#1246=CARTESIAN_POINT('',(-9.5E0,2.E0,-7.5E0));
#1247=VERTEX_POINT('',#1246);
#1248=CARTESIAN_POINT('',(-9.5E0,0.E0,-7.5E0));
#1249=VERTEX_POINT('',#1248);
#1250=CARTESIAN_POINT('',(-1.E1,0.E0,4.5E0));
#1251=VERTEX_POINT('',#1250);
#1252=CARTESIAN_POINT('',(-1.E1,0.E0,-4.5E0));
#1253=VERTEX_POINT('',#1252);
#1254=CARTESIAN_POINT('',(-1.175E1,0.E0,-4.5E0));
#1255=CARTESIAN_POINT('',(-1.325E1,0.E0,-4.5E0));
#1256=VERTEX_POINT('',#1254);
#1257=VERTEX_POINT('',#1255);
#1258=CARTESIAN_POINT('',(-1.175E1,0.E0,-1.25E0));
#1259=VERTEX_POINT('',#1258);
#1260=CARTESIAN_POINT('',(-1.325E1,0.E0,-1.25E0));
#1261=VERTEX_POINT('',#1260);
#1262=CARTESIAN_POINT('',(9.5E0,2.E0,0.E0));
#1263=CARTESIAN_POINT('',(1.11E1,2.E0,0.E0));
#1264=VERTEX_POINT('',#1262);
#1265=VERTEX_POINT('',#1263);
#1266=CARTESIAN_POINT('',(9.5E0,0.E0,0.E0));
#1267=CARTESIAN_POINT('',(1.11E1,0.E0,0.E0));
#1268=VERTEX_POINT('',#1266);
#1269=VERTEX_POINT('',#1267);
#1270=CARTESIAN_POINT('',(7.598076211353E0,2.E0,-5.098076211353E0));
#1271=CARTESIAN_POINT('',(7.598076211353E0,2.E0,5.098076211353E0));
#1272=VERTEX_POINT('',#1270);
#1273=VERTEX_POINT('',#1271);
#1274=CARTESIAN_POINT('',(-7.598076211353E0,2.E0,-5.098076211353E0));
#1275=VERTEX_POINT('',#1274);
#1276=CARTESIAN_POINT('',(-7.598076211353E0,2.E0,5.098076211353E0));
#1277=VERTEX_POINT('',#1276);
#1278=CARTESIAN_POINT('',(6.649147038914E0,2.E0,7.5E0));
#1279=VERTEX_POINT('',#1278);
#1280=CARTESIAN_POINT('',(6.649147038914E0,0.E0,7.5E0));
#1281=VERTEX_POINT('',#1280);
#1282=CARTESIAN_POINT('',(6.649147038914E0,2.E0,-7.5E0));
#1283=VERTEX_POINT('',#1282);
#1284=CARTESIAN_POINT('',(6.649147038914E0,0.E0,-7.5E0));
#1285=VERTEX_POINT('',#1284);
#1286=CARTESIAN_POINT('',(9.247223250267E0,0.E0,-6.E0));
#1287=VERTEX_POINT('',#1286);
#1288=CARTESIAN_POINT('',(9.247223250267E0,2.E0,-6.E0));
#1289=VERTEX_POINT('',#1288);
#1290=CARTESIAN_POINT('',(9.247223250267E0,2.E0,6.E0));
#1291=VERTEX_POINT('',#1290);
#1292=CARTESIAN_POINT('',(9.247223250267E0,0.E0,6.E0));
#1293=VERTEX_POINT('',#1292);
#1294=CARTESIAN_POINT('',(1.184529946162E1,0.E0,1.5E0));
#1295=VERTEX_POINT('',#1294);
#1296=CARTESIAN_POINT('',(1.184529946162E1,2.E0,1.5E0));
#1297=VERTEX_POINT('',#1296);
#1298=CARTESIAN_POINT('',(1.184529946162E1,0.E0,-1.5E0));
#1299=VERTEX_POINT('',#1298);
#1300=CARTESIAN_POINT('',(1.184529946162E1,2.E0,-1.5E0));
#1301=VERTEX_POINT('',#1300);
#1302=VERTEX_POINT('',#148);
#1303=VERTEX_POINT('',#165);
#1304=CARTESIAN_POINT('',(-1.175E1,0.E0,4.5E0));
#1305=CARTESIAN_POINT('',(-1.325E1,0.E0,4.5E0));
#1306=VERTEX_POINT('',#1304);
#1307=VERTEX_POINT('',#1305);
#1308=CARTESIAN_POINT('',(-1.15E1,-2.E0,4.5E0));
#1309=CARTESIAN_POINT('',(-1.E1,-5.E-1,4.5E0));
#1310=VERTEX_POINT('',#1308);
#1311=VERTEX_POINT('',#1309);
#1312=VERTEX_POINT('',#189);
#1313=VERTEX_POINT('',#197);
#1314=CARTESIAN_POINT('',(-1.E1,-5.E-1,-4.5E0));
#1315=CARTESIAN_POINT('',(-1.15E1,-2.E0,-4.5E0));
#1316=VERTEX_POINT('',#1314);
#1317=VERTEX_POINT('',#1315);
#1318=VERTEX_POINT('',#89);
#1319=CARTESIAN_POINT('',(-1.45E1,-2.E0,-4.5E0));
#1320=CARTESIAN_POINT('',(-1.5E1,-1.5E0,-4.5E0));
#1321=VERTEX_POINT('',#1319);
#1322=VERTEX_POINT('',#1320);
#1323=CARTESIAN_POINT('',(-1.5E1,-1.5E0,4.5E0));
#1324=VERTEX_POINT('',#1323);
#1325=CARTESIAN_POINT('',(-1.45E1,-2.E0,4.5E0));
#1326=VERTEX_POINT('',#1325);
#1327=CARTESIAN_POINT('',(4.5E0,0.E0,2.5E0));
#1328=CARTESIAN_POINT('',(4.5E0,5.E-1,2.5E0));
#1329=VERTEX_POINT('',#1327);
#1330=VERTEX_POINT('',#1328);
#1331=CARTESIAN_POINT('',(5.E0,0.E0,2.E0));
#1332=CARTESIAN_POINT('',(5.E0,5.E-1,2.E0));
#1333=VERTEX_POINT('',#1331);
#1334=VERTEX_POINT('',#1332);
#1335=CARTESIAN_POINT('',(5.E0,0.E0,-2.E0));
#1336=CARTESIAN_POINT('',(5.E0,5.E-1,-2.E0));
#1337=VERTEX_POINT('',#1335);
#1338=VERTEX_POINT('',#1336);
#1339=CARTESIAN_POINT('',(4.5E0,0.E0,-2.5E0));
#1340=CARTESIAN_POINT('',(4.5E0,5.E-1,-2.5E0));
#1341=VERTEX_POINT('',#1339);
#1342=VERTEX_POINT('',#1340);
#1343=CARTESIAN_POINT('',(-5.E0,0.E0,2.E0));
#1344=CARTESIAN_POINT('',(-5.E0,5.E-1,2.E0));
#1345=VERTEX_POINT('',#1343);
#1346=VERTEX_POINT('',#1344);
#1347=CARTESIAN_POINT('',(-4.5E0,0.E0,2.5E0));
#1348=CARTESIAN_POINT('',(-4.5E0,5.E-1,2.5E0));
#1349=VERTEX_POINT('',#1347);
#1350=VERTEX_POINT('',#1348);
#1351=CARTESIAN_POINT('',(-4.5E0,0.E0,-2.5E0));
#1352=CARTESIAN_POINT('',(-4.5E0,5.E-1,-2.5E0));
#1353=VERTEX_POINT('',#1351);
#1354=VERTEX_POINT('',#1352);
#1355=CARTESIAN_POINT('',(-5.E0,0.E0,-2.E0));
#1356=CARTESIAN_POINT('',(-5.E0,5.E-1,-2.E0));
#1357=VERTEX_POINT('',#1355);
#1358=VERTEX_POINT('',#1356);
#1359=VERTEX_POINT('',#941);
#1360=VERTEX_POINT('',#990);
#1361=VERTEX_POINT('',#1036);
#1362=VERTEX_POINT('',#1007);
#1363=CARTESIAN_POINT('',(0.E0,-2.E0,0.E0));
#1364=DIRECTION('',(0.E0,1.E0,0.E0));
#1365=DIRECTION('',(1.E0,0.E0,0.E0));
#1366=AXIS2_PLACEMENT_3D('',#1363,#1364,#1365);
#1367=PLANE('',#1366);
#1369=ORIENTED_EDGE('',*,*,#1368,.F.);
#1371=ORIENTED_EDGE('',*,*,#1370,.T.);
#1373=ORIENTED_EDGE('',*,*,#1372,.F.);
#1375=ORIENTED_EDGE('',*,*,#1374,.F.);
#1376=EDGE_LOOP('',(#1369,#1371,#1373,#1375));
#1377=FACE_OUTER_BOUND('',#1376,.F.);
#1378=ADVANCED_FACE('',(#1377),#1367,.F.);
#1379=CARTESIAN_POINT('',(-1.475E1,-1.75E0,0.E0));
#1380=DIRECTION('',(-7.071067811865E-1,-7.071067811865E-1,0.E0));
#1381=DIRECTION('',(-7.071067811865E-1,7.071067811865E-1,0.E0));
#1382=AXIS2_PLACEMENT_3D('',#1379,#1380,#1381);
#1383=PLANE('',#1382);
#1385=ORIENTED_EDGE('',*,*,#1384,.T.);
#1387=ORIENTED_EDGE('',*,*,#1386,.F.);
#1389=ORIENTED_EDGE('',*,*,#1388,.T.);
#1390=ORIENTED_EDGE('',*,*,#1368,.T.);
#1391=EDGE_LOOP('',(#1385,#1387,#1389,#1390));
#1392=FACE_OUTER_BOUND('',#1391,.F.);
#1393=ADVANCED_FACE('',(#1392),#1383,.T.);
#1394=CARTESIAN_POINT('',(-1.5E1,-2.E0,-4.5E0));
#1395=DIRECTION('',(0.E0,0.E0,-1.E0));
#1396=DIRECTION('',(1.E0,0.E0,0.E0));
#1397=AXIS2_PLACEMENT_3D('',#1394,#1395,#1396);
#1398=PLANE('',#1397);
#1399=ORIENTED_EDGE('',*,*,#1384,.F.);
#1400=ORIENTED_EDGE('',*,*,#1374,.T.);
#1402=ORIENTED_EDGE('',*,*,#1401,.F.);
#1404=ORIENTED_EDGE('',*,*,#1403,.F.);
#1406=ORIENTED_EDGE('',*,*,#1405,.T.);
#1408=ORIENTED_EDGE('',*,*,#1407,.T.);
#1410=ORIENTED_EDGE('',*,*,#1409,.F.);
#1412=ORIENTED_EDGE('',*,*,#1411,.F.);
#1413=EDGE_LOOP('',(#1399,#1400,#1402,#1404,#1406,#1408,#1410,#1412));
#1414=FACE_OUTER_BOUND('',#1413,.F.);
#1416=ORIENTED_EDGE('',*,*,#1415,.F.);
#1418=ORIENTED_EDGE('',*,*,#1417,.F.);
#1419=EDGE_LOOP('',(#1416,#1418));
#1420=FACE_BOUND('',#1419,.F.);
#1421=ADVANCED_FACE('',(#1414,#1420),#1398,.T.);
#1422=CARTESIAN_POINT('',(-1.25E1,0.E0,-4.5E0));
#1423=DIRECTION('',(0.E0,0.E0,1.E0));
#1424=DIRECTION('',(1.E0,0.E0,0.E0));
#1425=AXIS2_PLACEMENT_3D('',#1422,#1423,#1424);
#1426=CYLINDRICAL_SURFACE('',#1425,7.5E-1);
#1427=ORIENTED_EDGE('',*,*,#1415,.T.);
#1429=ORIENTED_EDGE('',*,*,#1428,.T.);
#1431=ORIENTED_EDGE('',*,*,#1430,.T.);
#1433=ORIENTED_EDGE('',*,*,#1432,.F.);
#1434=EDGE_LOOP('',(#1427,#1429,#1431,#1433));
#1435=FACE_OUTER_BOUND('',#1434,.F.);
#1436=ADVANCED_FACE('',(#1435),#1426,.F.);
#1437=CARTESIAN_POINT('',(-1.25E1,0.E0,-4.5E0));
#1438=DIRECTION('',(0.E0,0.E0,1.E0));
#1439=DIRECTION('',(1.E0,0.E0,0.E0));
#1440=AXIS2_PLACEMENT_3D('',#1437,#1438,#1439);
#1441=CYLINDRICAL_SURFACE('',#1440,7.5E-1);
#1443=ORIENTED_EDGE('',*,*,#1442,.T.);
#1445=ORIENTED_EDGE('',*,*,#1444,.T.);
#1447=ORIENTED_EDGE('',*,*,#1446,.F.);
#1449=ORIENTED_EDGE('',*,*,#1448,.F.);
#1450=EDGE_LOOP('',(#1443,#1445,#1447,#1449));
#1451=FACE_OUTER_BOUND('',#1450,.F.);
#1452=ADVANCED_FACE('',(#1451),#1441,.F.);
#1453=CARTESIAN_POINT('',(-1.25E1,0.E0,-4.5E0));
#1454=DIRECTION('',(0.E0,0.E0,1.E0));
#1455=DIRECTION('',(1.E0,0.E0,0.E0));
#1456=AXIS2_PLACEMENT_3D('',#1453,#1454,#1455);
#1457=CYLINDRICAL_SURFACE('',#1456,7.5E-1);
#1458=ORIENTED_EDGE('',*,*,#1417,.T.);
#1459=ORIENTED_EDGE('',*,*,#1432,.T.);
#1461=ORIENTED_EDGE('',*,*,#1460,.T.);
#1462=ORIENTED_EDGE('',*,*,#1428,.F.);
#1463=EDGE_LOOP('',(#1458,#1459,#1461,#1462));
#1464=FACE_OUTER_BOUND('',#1463,.F.);
#1465=ADVANCED_FACE('',(#1464),#1457,.F.);
#1466=CARTESIAN_POINT('',(-1.25E1,0.E0,-4.5E0));
#1467=DIRECTION('',(0.E0,0.E0,1.E0));
#1468=DIRECTION('',(1.E0,0.E0,0.E0));
#1469=AXIS2_PLACEMENT_3D('',#1466,#1467,#1468);
#1470=CYLINDRICAL_SURFACE('',#1469,7.5E-1);
#1472=ORIENTED_EDGE('',*,*,#1471,.T.);
#1473=ORIENTED_EDGE('',*,*,#1448,.T.);
#1475=ORIENTED_EDGE('',*,*,#1474,.F.);
#1476=ORIENTED_EDGE('',*,*,#1444,.F.);
#1477=EDGE_LOOP('',(#1472,#1473,#1475,#1476));
#1478=FACE_OUTER_BOUND('',#1477,.F.);
#1479=ADVANCED_FACE('',(#1478),#1470,.F.);
#1480=CARTESIAN_POINT('',(-9.75E0,0.E0,0.E0));
#1481=DIRECTION('',(-1.E0,0.E0,0.E0));
#1482=DIRECTION('',(0.E0,1.E0,0.E0));
#1483=AXIS2_PLACEMENT_3D('',#1480,#1481,#1482);
#1484=CYLINDRICAL_SURFACE('',#1483,1.25E0);
#1486=ORIENTED_EDGE('',*,*,#1485,.T.);
#1488=ORIENTED_EDGE('',*,*,#1487,.T.);
#1490=ORIENTED_EDGE('',*,*,#1489,.F.);
#1492=ORIENTED_EDGE('',*,*,#1491,.F.);
#1494=ORIENTED_EDGE('',*,*,#1493,.T.);
#1496=ORIENTED_EDGE('',*,*,#1495,.T.);
#1497=EDGE_LOOP('',(#1486,#1488,#1490,#1492,#1494,#1496));
#1498=FACE_OUTER_BOUND('',#1497,.F.);
#1499=ORIENTED_EDGE('',*,*,#1430,.F.);
#1500=ORIENTED_EDGE('',*,*,#1460,.F.);
#1501=EDGE_LOOP('',(#1499,#1500));
#1502=FACE_BOUND('',#1501,.F.);
#1503=ADVANCED_FACE('',(#1498,#1502),#1484,.F.);
#1504=CARTESIAN_POINT('',(-1.075E1,-1.25E0,-2.822821961869E0));
#1505=DIRECTION('',(7.071067811865E-1,-7.071067811865E-1,0.E0));
#1506=DIRECTION('',(7.071067811865E-1,7.071067811865E-1,0.E0));
#1507=AXIS2_PLACEMENT_3D('',#1504,#1505,#1506);
#1508=PLANE('',#1507);
#1509=ORIENTED_EDGE('',*,*,#1372,.T.);
#1511=ORIENTED_EDGE('',*,*,#1510,.T.);
#1513=ORIENTED_EDGE('',*,*,#1512,.F.);
#1515=ORIENTED_EDGE('',*,*,#1514,.F.);
#1516=ORIENTED_EDGE('',*,*,#1485,.F.);
#1518=ORIENTED_EDGE('',*,*,#1517,.F.);
#1519=ORIENTED_EDGE('',*,*,#1401,.T.);
#1520=EDGE_LOOP('',(#1509,#1511,#1513,#1515,#1516,#1518,#1519));
#1521=FACE_OUTER_BOUND('',#1520,.F.);
#1522=ADVANCED_FACE('',(#1521),#1508,.T.);
#1523=CARTESIAN_POINT('',(-1.5E1,-2.E0,4.5E0));
#1524=DIRECTION('',(0.E0,0.E0,-1.E0));
#1525=DIRECTION('',(1.E0,0.E0,0.E0));
#1526=AXIS2_PLACEMENT_3D('',#1523,#1524,#1525);
#1527=PLANE('',#1526);
#1528=ORIENTED_EDGE('',*,*,#1388,.F.);
#1530=ORIENTED_EDGE('',*,*,#1529,.T.);
#1532=ORIENTED_EDGE('',*,*,#1531,.T.);
#1534=ORIENTED_EDGE('',*,*,#1533,.F.);
#1536=ORIENTED_EDGE('',*,*,#1535,.F.);
#1538=ORIENTED_EDGE('',*,*,#1537,.T.);
#1539=ORIENTED_EDGE('',*,*,#1510,.F.);
#1540=ORIENTED_EDGE('',*,*,#1370,.F.);
#1541=EDGE_LOOP('',(#1528,#1530,#1532,#1534,#1536,#1538,#1539,#1540));
#1542=FACE_OUTER_BOUND('',#1541,.F.);
#1543=ORIENTED_EDGE('',*,*,#1446,.T.);
#1544=ORIENTED_EDGE('',*,*,#1474,.T.);
#1545=EDGE_LOOP('',(#1543,#1544));
#1546=FACE_BOUND('',#1545,.F.);
#1547=ADVANCED_FACE('',(#1542,#1546),#1527,.F.);
#1548=CARTESIAN_POINT('',(-1.5E1,-2.E0,-7.5E0));
#1549=DIRECTION('',(-1.E0,0.E0,0.E0));
#1550=DIRECTION('',(0.E0,0.E0,1.E0));
#1551=AXIS2_PLACEMENT_3D('',#1548,#1549,#1550);
#1552=PLANE('',#1551);
#1553=ORIENTED_EDGE('',*,*,#1386,.T.);
#1554=ORIENTED_EDGE('',*,*,#1411,.T.);
#1556=ORIENTED_EDGE('',*,*,#1555,.T.);
#1557=ORIENTED_EDGE('',*,*,#1529,.F.);
#1558=EDGE_LOOP('',(#1553,#1554,#1556,#1557));
#1559=FACE_OUTER_BOUND('',#1558,.F.);
#1560=ORIENTED_EDGE('',*,*,#1489,.T.);
#1562=ORIENTED_EDGE('',*,*,#1561,.T.);
#1563=EDGE_LOOP('',(#1560,#1562));
#1564=FACE_BOUND('',#1563,.F.);
#1565=ADVANCED_FACE('',(#1559,#1564),#1552,.T.);
#1566=CARTESIAN_POINT('',(-9.75E0,0.E0,0.E0));
#1567=DIRECTION('',(-1.E0,0.E0,0.E0));
#1568=DIRECTION('',(0.E0,1.E0,0.E0));
#1569=AXIS2_PLACEMENT_3D('',#1566,#1567,#1568);
#1570=CYLINDRICAL_SURFACE('',#1569,1.25E0);
#1571=ORIENTED_EDGE('',*,*,#1514,.T.);
#1573=ORIENTED_EDGE('',*,*,#1572,.T.);
#1575=ORIENTED_EDGE('',*,*,#1574,.F.);
#1576=ORIENTED_EDGE('',*,*,#1491,.T.);
#1577=ORIENTED_EDGE('',*,*,#1561,.F.);
#1578=ORIENTED_EDGE('',*,*,#1487,.F.);
#1579=EDGE_LOOP('',(#1571,#1573,#1575,#1576,#1577,#1578));
#1580=FACE_OUTER_BOUND('',#1579,.F.);
#1581=ORIENTED_EDGE('',*,*,#1442,.F.);
#1582=ORIENTED_EDGE('',*,*,#1471,.F.);
#1583=EDGE_LOOP('',(#1581,#1582));
#1584=FACE_BOUND('',#1583,.F.);
#1585=ADVANCED_FACE('',(#1580,#1584),#1570,.F.);
#1586=CARTESIAN_POINT('',(-1.E1,-2.E0,7.5E0));
#1587=DIRECTION('',(-1.E0,0.E0,0.E0));
#1588=DIRECTION('',(0.E0,0.E0,-1.E0));
#1589=AXIS2_PLACEMENT_3D('',#1586,#1587,#1588);
#1590=PLANE('',#1589);
#1591=ORIENTED_EDGE('',*,*,#1512,.T.);
#1592=ORIENTED_EDGE('',*,*,#1537,.F.);
#1594=ORIENTED_EDGE('',*,*,#1593,.T.);
#1595=ORIENTED_EDGE('',*,*,#1572,.F.);
#1596=EDGE_LOOP('',(#1591,#1592,#1594,#1595));
#1597=FACE_OUTER_BOUND('',#1596,.F.);
#1598=ADVANCED_FACE('',(#1597),#1590,.F.);
#1599=CARTESIAN_POINT('',(-1.E1,-2.E0,7.5E0));
#1600=DIRECTION('',(-1.E0,0.E0,0.E0));
#1601=DIRECTION('',(0.E0,0.E0,-1.E0));
#1602=AXIS2_PLACEMENT_3D('',#1599,#1600,#1601);
#1603=PLANE('',#1602);
#1604=ORIENTED_EDGE('',*,*,#1517,.T.);
#1605=ORIENTED_EDGE('',*,*,#1495,.F.);
#1607=ORIENTED_EDGE('',*,*,#1606,.T.);
#1608=ORIENTED_EDGE('',*,*,#1403,.T.);
#1609=EDGE_LOOP('',(#1604,#1605,#1607,#1608));
#1610=FACE_OUTER_BOUND('',#1609,.F.);
#1611=ADVANCED_FACE('',(#1610),#1603,.F.);
#1612=CARTESIAN_POINT('',(0.E0,0.E0,0.E0));
#1613=DIRECTION('',(0.E0,1.E0,0.E0));
#1614=DIRECTION('',(0.E0,0.E0,1.E0));
#1615=AXIS2_PLACEMENT_3D('',#1612,#1613,#1614);
#1616=PLANE('',#1615);
#1618=ORIENTED_EDGE('',*,*,#1617,.F.);
#1620=ORIENTED_EDGE('',*,*,#1619,.F.);
#1622=ORIENTED_EDGE('',*,*,#1621,.F.);
#1624=ORIENTED_EDGE('',*,*,#1623,.F.);
#1626=ORIENTED_EDGE('',*,*,#1625,.F.);
#1628=ORIENTED_EDGE('',*,*,#1627,.F.);
#1630=ORIENTED_EDGE('',*,*,#1629,.F.);
#1632=ORIENTED_EDGE('',*,*,#1631,.F.);
#1633=EDGE_LOOP('',(#1618,#1620,#1622,#1624,#1626,#1628,#1630,#1632));
#1634=FACE_OUTER_BOUND('',#1633,.F.);
#1636=ORIENTED_EDGE('',*,*,#1635,.T.);
#1638=ORIENTED_EDGE('',*,*,#1637,.F.);
#1640=ORIENTED_EDGE('',*,*,#1639,.T.);
#1642=ORIENTED_EDGE('',*,*,#1641,.F.);
#1644=ORIENTED_EDGE('',*,*,#1643,.T.);
#1646=ORIENTED_EDGE('',*,*,#1645,.F.);
#1648=ORIENTED_EDGE('',*,*,#1647,.T.);
#1650=ORIENTED_EDGE('',*,*,#1649,.F.);
#1651=EDGE_LOOP('',(#1636,#1638,#1640,#1642,#1644,#1646,#1648,#1650));
#1652=FACE_BOUND('',#1651,.F.);
#1653=ADVANCED_FACE('',(#1634,#1652),#1616,.F.);
#1654=CARTESIAN_POINT('',(0.E0,0.E0,0.E0));
#1655=DIRECTION('',(0.E0,1.E0,0.E0));
#1656=DIRECTION('',(0.E0,0.E0,1.E0));
#1657=AXIS2_PLACEMENT_3D('',#1654,#1655,#1656);
#1658=PLANE('',#1657);
#1660=ORIENTED_EDGE('',*,*,#1659,.F.);
#1662=ORIENTED_EDGE('',*,*,#1661,.F.);
#1664=ORIENTED_EDGE('',*,*,#1663,.F.);
#1666=ORIENTED_EDGE('',*,*,#1665,.F.);
#1668=ORIENTED_EDGE('',*,*,#1667,.F.);
#1670=ORIENTED_EDGE('',*,*,#1669,.F.);
#1672=ORIENTED_EDGE('',*,*,#1671,.T.);
#1674=ORIENTED_EDGE('',*,*,#1673,.T.);
#1675=ORIENTED_EDGE('',*,*,#1405,.F.);
#1676=ORIENTED_EDGE('',*,*,#1606,.F.);
#1678=ORIENTED_EDGE('',*,*,#1677,.F.);
#1679=ORIENTED_EDGE('',*,*,#1593,.F.);
#1680=ORIENTED_EDGE('',*,*,#1535,.T.);
#1682=ORIENTED_EDGE('',*,*,#1681,.F.);
#1683=EDGE_LOOP('',(#1660,#1662,#1664,#1666,#1668,#1670,#1672,#1674,#1675,#1676,
#1678,#1679,#1680,#1682));
#1684=FACE_OUTER_BOUND('',#1683,.F.);
#1686=ORIENTED_EDGE('',*,*,#1685,.F.);
#1688=ORIENTED_EDGE('',*,*,#1687,.F.);
#1690=ORIENTED_EDGE('',*,*,#1689,.F.);
#1692=ORIENTED_EDGE('',*,*,#1691,.F.);
#1694=ORIENTED_EDGE('',*,*,#1693,.F.);
#1696=ORIENTED_EDGE('',*,*,#1695,.F.);
#1698=ORIENTED_EDGE('',*,*,#1697,.F.);
#1700=ORIENTED_EDGE('',*,*,#1699,.F.);
#1701=EDGE_LOOP('',(#1686,#1688,#1690,#1692,#1694,#1696,#1698,#1700));
#1702=FACE_BOUND('',#1701,.F.);
#1704=ORIENTED_EDGE('',*,*,#1703,.T.);
#1706=ORIENTED_EDGE('',*,*,#1705,.T.);
#1707=EDGE_LOOP('',(#1704,#1706));
#1708=FACE_BOUND('',#1707,.F.);
#1709=ADVANCED_FACE('',(#1684,#1702,#1708),#1658,.F.);
#1710=CARTESIAN_POINT('',(4.7845E0,2.E-1,2.2845E0));
#1711=DIRECTION('',(0.E0,-1.E0,0.E0));
#1712=DIRECTION('',(-2.255642388716E-2,0.E0,9.997455715038E-1));
#1713=AXIS2_PLACEMENT_3D('',#1710,#1711,#1712);
#1714=TOROIDAL_SURFACE('',#1713,3.3E0,2.E-1);
#1715=ORIENTED_EDGE('',*,*,#1685,.T.);
#1717=ORIENTED_EDGE('',*,*,#1716,.T.);
#1719=ORIENTED_EDGE('',*,*,#1718,.F.);
#1721=ORIENTED_EDGE('',*,*,#1720,.F.);
#1722=EDGE_LOOP('',(#1715,#1717,#1719,#1721));
#1723=FACE_OUTER_BOUND('',#1722,.F.);
#1724=ADVANCED_FACE('',(#1723),#1714,.T.);
#1725=CARTESIAN_POINT('',(8.0845E0,2.E-1,2.358391659165E0));
#1726=DIRECTION('',(0.E0,0.E0,-1.E0));
#1727=DIRECTION('',(0.E0,-1.E0,0.E0));
#1728=AXIS2_PLACEMENT_3D('',#1725,#1726,#1727);
#1729=CYLINDRICAL_SURFACE('',#1728,2.E-1);
#1730=ORIENTED_EDGE('',*,*,#1699,.T.);
#1732=ORIENTED_EDGE('',*,*,#1731,.T.);
#1734=ORIENTED_EDGE('',*,*,#1733,.F.);
#1735=ORIENTED_EDGE('',*,*,#1716,.F.);
#1736=EDGE_LOOP('',(#1730,#1732,#1734,#1735));
#1737=FACE_OUTER_BOUND('',#1736,.F.);
#1738=ADVANCED_FACE('',(#1737),#1729,.T.);
#1739=CARTESIAN_POINT('',(4.7845E0,2.E-1,-2.2845E0));
#1740=DIRECTION('',(0.E0,-1.E0,0.E0));
#1741=DIRECTION('',(9.997455715038E-1,0.E0,2.255642388716E-2));
#1742=AXIS2_PLACEMENT_3D('',#1739,#1740,#1741);
#1743=TOROIDAL_SURFACE('',#1742,3.3E0,2.E-1);
#1744=ORIENTED_EDGE('',*,*,#1697,.T.);
#1746=ORIENTED_EDGE('',*,*,#1745,.T.);
#1748=ORIENTED_EDGE('',*,*,#1747,.F.);
#1749=ORIENTED_EDGE('',*,*,#1731,.F.);
#1750=EDGE_LOOP('',(#1744,#1746,#1748,#1749));
#1751=FACE_OUTER_BOUND('',#1750,.F.);
#1752=ADVANCED_FACE('',(#1751),#1743,.T.);
#1753=CARTESIAN_POINT('',(4.858391659165E0,2.E-1,-5.5845E0));
#1754=DIRECTION('',(-1.E0,0.E0,0.E0));
#1755=DIRECTION('',(0.E0,-1.E0,0.E0));
#1756=AXIS2_PLACEMENT_3D('',#1753,#1754,#1755);
#1757=CYLINDRICAL_SURFACE('',#1756,2.E-1);
#1758=ORIENTED_EDGE('',*,*,#1695,.T.);
#1760=ORIENTED_EDGE('',*,*,#1759,.T.);
#1762=ORIENTED_EDGE('',*,*,#1761,.F.);
#1763=ORIENTED_EDGE('',*,*,#1745,.F.);
#1764=EDGE_LOOP('',(#1758,#1760,#1762,#1763));
#1765=FACE_OUTER_BOUND('',#1764,.F.);
#1766=ADVANCED_FACE('',(#1765),#1757,.T.);
#1767=CARTESIAN_POINT('',(-4.7845E0,2.E-1,-2.2845E0));
#1768=DIRECTION('',(0.E0,-1.E0,0.E0));
#1769=DIRECTION('',(2.255642388716E-2,0.E0,-9.997455715038E-1));
#1770=AXIS2_PLACEMENT_3D('',#1767,#1768,#1769);
#1771=TOROIDAL_SURFACE('',#1770,3.3E0,2.E-1);
#1772=ORIENTED_EDGE('',*,*,#1693,.T.);
#1774=ORIENTED_EDGE('',*,*,#1773,.T.);
#1776=ORIENTED_EDGE('',*,*,#1775,.F.);
#1777=ORIENTED_EDGE('',*,*,#1759,.F.);
#1778=EDGE_LOOP('',(#1772,#1774,#1776,#1777));
#1779=FACE_OUTER_BOUND('',#1778,.F.);
#1780=ADVANCED_FACE('',(#1779),#1771,.T.);
#1781=CARTESIAN_POINT('',(-8.0845E0,2.E-1,-2.358391659165E0));
#1782=DIRECTION('',(0.E0,0.E0,1.E0));
#1783=DIRECTION('',(0.E0,-1.E0,0.E0));
#1784=AXIS2_PLACEMENT_3D('',#1781,#1782,#1783);
#1785=CYLINDRICAL_SURFACE('',#1784,2.E-1);
#1786=ORIENTED_EDGE('',*,*,#1691,.T.);
#1788=ORIENTED_EDGE('',*,*,#1787,.T.);
#1790=ORIENTED_EDGE('',*,*,#1789,.F.);
#1791=ORIENTED_EDGE('',*,*,#1773,.F.);
#1792=EDGE_LOOP('',(#1786,#1788,#1790,#1791));
#1793=FACE_OUTER_BOUND('',#1792,.F.);
#1794=ADVANCED_FACE('',(#1793),#1785,.T.);
#1795=CARTESIAN_POINT('',(-4.7845E0,2.E-1,2.2845E0));
#1796=DIRECTION('',(0.E0,-1.E0,0.E0));
#1797=DIRECTION('',(-9.997455715038E-1,0.E0,-2.255642388716E-2));
#1798=AXIS2_PLACEMENT_3D('',#1795,#1796,#1797);
#1799=TOROIDAL_SURFACE('',#1798,3.3E0,2.E-1);
#1800=ORIENTED_EDGE('',*,*,#1689,.T.);
#1802=ORIENTED_EDGE('',*,*,#1801,.T.);
#1804=ORIENTED_EDGE('',*,*,#1803,.F.);
#1805=ORIENTED_EDGE('',*,*,#1787,.F.);
#1806=EDGE_LOOP('',(#1800,#1802,#1804,#1805));
#1807=FACE_OUTER_BOUND('',#1806,.F.);
#1808=ADVANCED_FACE('',(#1807),#1799,.T.);
#1809=CARTESIAN_POINT('',(-4.858391659165E0,2.E-1,5.5845E0));
#1810=DIRECTION('',(1.E0,0.E0,0.E0));
#1811=DIRECTION('',(0.E0,-1.E0,0.E0));
#1812=AXIS2_PLACEMENT_3D('',#1809,#1810,#1811);
#1813=CYLINDRICAL_SURFACE('',#1812,2.E-1);
#1814=ORIENTED_EDGE('',*,*,#1687,.T.);
#1815=ORIENTED_EDGE('',*,*,#1720,.T.);
#1817=ORIENTED_EDGE('',*,*,#1816,.F.);
#1818=ORIENTED_EDGE('',*,*,#1801,.F.);
#1819=EDGE_LOOP('',(#1814,#1815,#1817,#1818));
#1820=FACE_OUTER_BOUND('',#1819,.F.);
#1821=ADVANCED_FACE('',(#1820),#1813,.T.);
#1822=CARTESIAN_POINT('',(4.7845E0,0.E0,5.3845E0));
#1823=DIRECTION('',(0.E0,0.E0,1.E0));
#1824=DIRECTION('',(0.E0,1.E0,0.E0));
#1825=AXIS2_PLACEMENT_3D('',#1822,#1823,#1824);
#1826=PLANE('',#1825);
#1827=ORIENTED_EDGE('',*,*,#1816,.T.);
#1829=ORIENTED_EDGE('',*,*,#1828,.T.);
#1831=ORIENTED_EDGE('',*,*,#1830,.F.);
#1833=ORIENTED_EDGE('',*,*,#1832,.F.);
#1834=EDGE_LOOP('',(#1827,#1829,#1831,#1833));
#1835=FACE_OUTER_BOUND('',#1834,.F.);
#1836=ADVANCED_FACE('',(#1835),#1826,.F.);
#1837=CARTESIAN_POINT('',(4.7845E0,1.E0,2.2845E0));
#1838=DIRECTION('',(0.E0,-1.E0,0.E0));
#1839=DIRECTION('',(-1.E0,0.E0,0.E0));
#1840=AXIS2_PLACEMENT_3D('',#1837,#1838,#1839);
#1841=CYLINDRICAL_SURFACE('',#1840,3.1E0);
#1842=ORIENTED_EDGE('',*,*,#1718,.T.);
#1844=ORIENTED_EDGE('',*,*,#1843,.T.);
#1846=ORIENTED_EDGE('',*,*,#1845,.F.);
#1847=ORIENTED_EDGE('',*,*,#1828,.F.);
#1848=EDGE_LOOP('',(#1842,#1844,#1846,#1847));
#1849=FACE_OUTER_BOUND('',#1848,.F.);
#1850=ADVANCED_FACE('',(#1849),#1841,.F.);
#1851=CARTESIAN_POINT('',(7.8845E0,0.E0,-2.2845E0));
#1852=DIRECTION('',(1.E0,0.E0,0.E0));
#1853=DIRECTION('',(0.E0,1.E0,0.E0));
#1854=AXIS2_PLACEMENT_3D('',#1851,#1852,#1853);
#1855=PLANE('',#1854);
#1856=ORIENTED_EDGE('',*,*,#1733,.T.);
#1858=ORIENTED_EDGE('',*,*,#1857,.T.);
#1860=ORIENTED_EDGE('',*,*,#1859,.F.);
#1861=ORIENTED_EDGE('',*,*,#1843,.F.);
#1862=EDGE_LOOP('',(#1856,#1858,#1860,#1861));
#1863=FACE_OUTER_BOUND('',#1862,.F.);
#1864=ADVANCED_FACE('',(#1863),#1855,.F.);
#1865=CARTESIAN_POINT('',(4.7845E0,1.E0,-2.2845E0));
#1866=DIRECTION('',(0.E0,-1.E0,0.E0));
#1867=DIRECTION('',(0.E0,0.E0,1.E0));
#1868=AXIS2_PLACEMENT_3D('',#1865,#1866,#1867);
#1869=CYLINDRICAL_SURFACE('',#1868,3.1E0);
#1870=ORIENTED_EDGE('',*,*,#1747,.T.);
#1872=ORIENTED_EDGE('',*,*,#1871,.T.);
#1874=ORIENTED_EDGE('',*,*,#1873,.F.);
#1875=ORIENTED_EDGE('',*,*,#1857,.F.);
#1876=EDGE_LOOP('',(#1870,#1872,#1874,#1875));
#1877=FACE_OUTER_BOUND('',#1876,.F.);
#1878=ADVANCED_FACE('',(#1877),#1869,.F.);
#1879=CARTESIAN_POINT('',(-4.7845E0,0.E0,-5.3845E0));
#1880=DIRECTION('',(0.E0,0.E0,-1.E0));
#1881=DIRECTION('',(0.E0,1.E0,0.E0));
#1882=AXIS2_PLACEMENT_3D('',#1879,#1880,#1881);
#1883=PLANE('',#1882);
#1884=ORIENTED_EDGE('',*,*,#1761,.T.);
#1886=ORIENTED_EDGE('',*,*,#1885,.T.);
#1888=ORIENTED_EDGE('',*,*,#1887,.F.);
#1889=ORIENTED_EDGE('',*,*,#1871,.F.);
#1890=EDGE_LOOP('',(#1884,#1886,#1888,#1889));
#1891=FACE_OUTER_BOUND('',#1890,.F.);
#1892=ADVANCED_FACE('',(#1891),#1883,.F.);
#1893=CARTESIAN_POINT('',(-4.7845E0,1.E0,-2.2845E0));
#1894=DIRECTION('',(0.E0,-1.E0,0.E0));
#1895=DIRECTION('',(1.E0,0.E0,0.E0));
#1896=AXIS2_PLACEMENT_3D('',#1893,#1894,#1895);
#1897=CYLINDRICAL_SURFACE('',#1896,3.1E0);
#1898=ORIENTED_EDGE('',*,*,#1775,.T.);
#1900=ORIENTED_EDGE('',*,*,#1899,.T.);
#1902=ORIENTED_EDGE('',*,*,#1901,.F.);
#1903=ORIENTED_EDGE('',*,*,#1885,.F.);
#1904=EDGE_LOOP('',(#1898,#1900,#1902,#1903));
#1905=FACE_OUTER_BOUND('',#1904,.F.);
#1906=ADVANCED_FACE('',(#1905),#1897,.F.);
#1907=CARTESIAN_POINT('',(-7.8845E0,0.E0,2.2845E0));
#1908=DIRECTION('',(-1.E0,0.E0,0.E0));
#1909=DIRECTION('',(0.E0,1.E0,0.E0));
#1910=AXIS2_PLACEMENT_3D('',#1907,#1908,#1909);
#1911=PLANE('',#1910);
#1912=ORIENTED_EDGE('',*,*,#1789,.T.);
#1914=ORIENTED_EDGE('',*,*,#1913,.T.);
#1916=ORIENTED_EDGE('',*,*,#1915,.F.);
#1917=ORIENTED_EDGE('',*,*,#1899,.F.);
#1918=EDGE_LOOP('',(#1912,#1914,#1916,#1917));
#1919=FACE_OUTER_BOUND('',#1918,.F.);
#1920=ADVANCED_FACE('',(#1919),#1911,.F.);
#1921=CARTESIAN_POINT('',(-4.7845E0,1.E0,2.2845E0));
#1922=DIRECTION('',(0.E0,-1.E0,0.E0));
#1923=DIRECTION('',(0.E0,0.E0,-1.E0));
#1924=AXIS2_PLACEMENT_3D('',#1921,#1922,#1923);
#1925=CYLINDRICAL_SURFACE('',#1924,3.1E0);
#1926=ORIENTED_EDGE('',*,*,#1803,.T.);
#1927=ORIENTED_EDGE('',*,*,#1832,.T.);
#1929=ORIENTED_EDGE('',*,*,#1928,.F.);
#1930=ORIENTED_EDGE('',*,*,#1913,.F.);
#1931=EDGE_LOOP('',(#1926,#1927,#1929,#1930));
#1932=FACE_OUTER_BOUND('',#1931,.F.);
#1933=ADVANCED_FACE('',(#1932),#1925,.F.);
#1934=CARTESIAN_POINT('',(-4.7845E0,1.E0,2.2845E0));
#1935=DIRECTION('',(0.E0,-1.E0,0.E0));
#1936=DIRECTION('',(-9.997455715038E-1,0.E0,-2.255642388716E-2));
#1937=AXIS2_PLACEMENT_3D('',#1934,#1935,#1936);
#1938=TOROIDAL_SURFACE('',#1937,2.9E0,2.E-1);
#1940=ORIENTED_EDGE('',*,*,#1939,.F.);
#1942=ORIENTED_EDGE('',*,*,#1941,.T.);
#1943=ORIENTED_EDGE('',*,*,#1928,.T.);
#1945=ORIENTED_EDGE('',*,*,#1944,.F.);
#1946=EDGE_LOOP('',(#1940,#1942,#1943,#1945));
#1947=FACE_OUTER_BOUND('',#1946,.F.);
#1948=ADVANCED_FACE('',(#1947),#1938,.F.);
#1949=CARTESIAN_POINT('',(-4.7845E0,1.2E0,2.2845E0));
#1950=DIRECTION('',(0.E0,-1.E0,0.E0));
#1951=DIRECTION('',(0.E0,0.E0,-1.E0));
#1952=AXIS2_PLACEMENT_3D('',#1949,#1950,#1951);
#1953=PLANE('',#1952);
#1955=ORIENTED_EDGE('',*,*,#1954,.T.);
#1957=ORIENTED_EDGE('',*,*,#1956,.T.);
#1959=ORIENTED_EDGE('',*,*,#1958,.T.);
#1961=ORIENTED_EDGE('',*,*,#1960,.T.);
#1963=ORIENTED_EDGE('',*,*,#1962,.T.);
#1965=ORIENTED_EDGE('',*,*,#1964,.T.);
#1966=ORIENTED_EDGE('',*,*,#1939,.T.);
#1968=ORIENTED_EDGE('',*,*,#1967,.T.);
#1969=EDGE_LOOP('',(#1955,#1957,#1959,#1961,#1963,#1965,#1966,#1968));
#1970=FACE_OUTER_BOUND('',#1969,.F.);
#1972=ORIENTED_EDGE('',*,*,#1971,.F.);
#1974=ORIENTED_EDGE('',*,*,#1973,.F.);
#1976=ORIENTED_EDGE('',*,*,#1975,.F.);
#1978=ORIENTED_EDGE('',*,*,#1977,.F.);
#1980=ORIENTED_EDGE('',*,*,#1979,.F.);
#1982=ORIENTED_EDGE('',*,*,#1981,.F.);
#1984=ORIENTED_EDGE('',*,*,#1983,.F.);
#1986=ORIENTED_EDGE('',*,*,#1985,.F.);
#1987=EDGE_LOOP('',(#1972,#1974,#1976,#1978,#1980,#1982,#1984,#1986));
#1988=FACE_BOUND('',#1987,.F.);
#1989=ADVANCED_FACE('',(#1970,#1988),#1953,.T.);
#1990=CARTESIAN_POINT('',(4.7845E0,1.E0,2.2845E0));
#1991=DIRECTION('',(0.E0,-1.E0,0.E0));
#1992=DIRECTION('',(-2.255642388716E-2,0.E0,9.997455715038E-1));
#1993=AXIS2_PLACEMENT_3D('',#1990,#1991,#1992);
#1994=TOROIDAL_SURFACE('',#1993,2.9E0,2.E-1);
#1995=ORIENTED_EDGE('',*,*,#1954,.F.);
#1997=ORIENTED_EDGE('',*,*,#1996,.T.);
#1998=ORIENTED_EDGE('',*,*,#1845,.T.);
#2000=ORIENTED_EDGE('',*,*,#1999,.F.);
#2001=EDGE_LOOP('',(#1995,#1997,#1998,#2000));
#2002=FACE_OUTER_BOUND('',#2001,.F.);
#2003=ADVANCED_FACE('',(#2002),#1994,.F.);
#2004=CARTESIAN_POINT('',(-4.858391659165E0,1.E0,5.1845E0));
#2005=DIRECTION('',(1.E0,0.E0,0.E0));
#2006=DIRECTION('',(0.E0,1.E0,0.E0));
#2007=AXIS2_PLACEMENT_3D('',#2004,#2005,#2006);
#2008=CYLINDRICAL_SURFACE('',#2007,2.E-1);
#2009=ORIENTED_EDGE('',*,*,#1967,.F.);
#2010=ORIENTED_EDGE('',*,*,#1944,.T.);
#2011=ORIENTED_EDGE('',*,*,#1830,.T.);
#2012=ORIENTED_EDGE('',*,*,#1996,.F.);
#2013=EDGE_LOOP('',(#2009,#2010,#2011,#2012));
#2014=FACE_OUTER_BOUND('',#2013,.F.);
#2015=ADVANCED_FACE('',(#2014),#2008,.F.);
#2016=CARTESIAN_POINT('',(7.6845E0,1.E0,2.358391659165E0));
#2017=DIRECTION('',(0.E0,0.E0,-1.E0));
#2018=DIRECTION('',(0.E0,1.E0,0.E0));
#2019=AXIS2_PLACEMENT_3D('',#2016,#2017,#2018);
#2020=CYLINDRICAL_SURFACE('',#2019,2.E-1);
#2021=ORIENTED_EDGE('',*,*,#1956,.F.);
#2022=ORIENTED_EDGE('',*,*,#1999,.T.);
#2023=ORIENTED_EDGE('',*,*,#1859,.T.);
#2025=ORIENTED_EDGE('',*,*,#2024,.F.);
#2026=EDGE_LOOP('',(#2021,#2022,#2023,#2025));
#2027=FACE_OUTER_BOUND('',#2026,.F.);
#2028=ADVANCED_FACE('',(#2027),#2020,.F.);
#2029=CARTESIAN_POINT('',(4.7845E0,1.E0,-2.2845E0));
#2030=DIRECTION('',(0.E0,-1.E0,0.E0));
#2031=DIRECTION('',(9.997455715038E-1,0.E0,2.255642388716E-2));
#2032=AXIS2_PLACEMENT_3D('',#2029,#2030,#2031);
#2033=TOROIDAL_SURFACE('',#2032,2.9E0,2.E-1);
#2034=ORIENTED_EDGE('',*,*,#1958,.F.);
#2035=ORIENTED_EDGE('',*,*,#2024,.T.);
#2036=ORIENTED_EDGE('',*,*,#1873,.T.);
#2038=ORIENTED_EDGE('',*,*,#2037,.F.);
#2039=EDGE_LOOP('',(#2034,#2035,#2036,#2038));
#2040=FACE_OUTER_BOUND('',#2039,.F.);
#2041=ADVANCED_FACE('',(#2040),#2033,.F.);
#2042=CARTESIAN_POINT('',(4.858391659165E0,1.E0,-5.1845E0));
#2043=DIRECTION('',(-1.E0,0.E0,0.E0));
#2044=DIRECTION('',(0.E0,1.E0,0.E0));
#2045=AXIS2_PLACEMENT_3D('',#2042,#2043,#2044);
#2046=CYLINDRICAL_SURFACE('',#2045,2.E-1);
#2047=ORIENTED_EDGE('',*,*,#1960,.F.);
#2048=ORIENTED_EDGE('',*,*,#2037,.T.);
#2049=ORIENTED_EDGE('',*,*,#1887,.T.);
#2051=ORIENTED_EDGE('',*,*,#2050,.F.);
#2052=EDGE_LOOP('',(#2047,#2048,#2049,#2051));
#2053=FACE_OUTER_BOUND('',#2052,.F.);
#2054=ADVANCED_FACE('',(#2053),#2046,.F.);
#2055=CARTESIAN_POINT('',(-4.7845E0,1.E0,-2.2845E0));
#2056=DIRECTION('',(0.E0,-1.E0,0.E0));
#2057=DIRECTION('',(2.255642388716E-2,0.E0,-9.997455715038E-1));
#2058=AXIS2_PLACEMENT_3D('',#2055,#2056,#2057);
#2059=TOROIDAL_SURFACE('',#2058,2.9E0,2.E-1);
#2060=ORIENTED_EDGE('',*,*,#1962,.F.);
#2061=ORIENTED_EDGE('',*,*,#2050,.T.);
#2062=ORIENTED_EDGE('',*,*,#1901,.T.);
#2064=ORIENTED_EDGE('',*,*,#2063,.F.);
#2065=EDGE_LOOP('',(#2060,#2061,#2062,#2064));
#2066=FACE_OUTER_BOUND('',#2065,.F.);
#2067=ADVANCED_FACE('',(#2066),#2059,.F.);
#2068=CARTESIAN_POINT('',(-7.6845E0,1.E0,-2.358391659165E0));
#2069=DIRECTION('',(0.E0,0.E0,1.E0));
#2070=DIRECTION('',(0.E0,1.E0,0.E0));
#2071=AXIS2_PLACEMENT_3D('',#2068,#2069,#2070);
#2072=CYLINDRICAL_SURFACE('',#2071,2.E-1);
#2073=ORIENTED_EDGE('',*,*,#1964,.F.);
#2074=ORIENTED_EDGE('',*,*,#2063,.T.);
#2075=ORIENTED_EDGE('',*,*,#1915,.T.);
#2076=ORIENTED_EDGE('',*,*,#1941,.F.);
#2077=EDGE_LOOP('',(#2073,#2074,#2075,#2076));
#2078=FACE_OUTER_BOUND('',#2077,.F.);
#2079=ADVANCED_FACE('',(#2078),#2072,.F.);
#2080=CARTESIAN_POINT('',(4.7845E0,1.E0,2.2845E0));
#2081=DIRECTION('',(0.E0,-1.E0,0.E0));
#2082=DIRECTION('',(-2.366471206747E-2,0.E0,9.997199514878E-1));
#2083=AXIS2_PLACEMENT_3D('',#2080,#2081,#2082);
#2084=TOROIDAL_SURFACE('',#2083,2.2E0,2.E-1);
#2086=ORIENTED_EDGE('',*,*,#2085,.F.);
#2088=ORIENTED_EDGE('',*,*,#2087,.T.);
#2089=ORIENTED_EDGE('',*,*,#1971,.T.);
#2091=ORIENTED_EDGE('',*,*,#2090,.F.);
#2092=EDGE_LOOP('',(#2086,#2088,#2089,#2091));
#2093=FACE_OUTER_BOUND('',#2092,.F.);
#2094=ADVANCED_FACE('',(#2093),#2084,.F.);
#2095=CARTESIAN_POINT('',(4.7845E0,1.E0,2.2845E0));
#2096=DIRECTION('',(0.E0,-1.E0,0.E0));
#2097=DIRECTION('',(-1.E0,0.E0,0.E0));
#2098=AXIS2_PLACEMENT_3D('',#2095,#2096,#2097);
#2099=CYLINDRICAL_SURFACE('',#2098,2.E0);
#2101=ORIENTED_EDGE('',*,*,#2100,.T.);
#2103=ORIENTED_EDGE('',*,*,#2102,.F.);
#2104=ORIENTED_EDGE('',*,*,#2085,.T.);
#2106=ORIENTED_EDGE('',*,*,#2105,.T.);
#2107=EDGE_LOOP('',(#2101,#2103,#2104,#2106));
#2108=FACE_OUTER_BOUND('',#2107,.F.);
#2109=ADVANCED_FACE('',(#2108),#2099,.T.);
#2110=CARTESIAN_POINT('',(4.7845E0,2.E-1,2.2845E0));
#2111=DIRECTION('',(0.E0,-1.E0,0.E0));
#2112=DIRECTION('',(9.996970931189E-1,0.E0,-2.461142030728E-2));
#2113=AXIS2_PLACEMENT_3D('',#2110,#2111,#2112);
#2114=TOROIDAL_SURFACE('',#2113,1.8E0,2.E-1);
#2115=ORIENTED_EDGE('',*,*,#1621,.T.);
#2117=ORIENTED_EDGE('',*,*,#2116,.T.);
#2118=ORIENTED_EDGE('',*,*,#2100,.F.);
#2120=ORIENTED_EDGE('',*,*,#2119,.F.);
#2121=EDGE_LOOP('',(#2115,#2117,#2118,#2120));
#2122=FACE_OUTER_BOUND('',#2121,.F.);
#2123=ADVANCED_FACE('',(#2122),#2114,.T.);
#2124=CARTESIAN_POINT('',(4.827304453905E0,2.E-1,4.0845E0));
#2125=DIRECTION('',(-1.E0,0.E0,0.E0));
#2126=DIRECTION('',(0.E0,-1.E0,0.E0));
#2127=AXIS2_PLACEMENT_3D('',#2124,#2125,#2126);
#2128=CYLINDRICAL_SURFACE('',#2127,2.E-1);
#2129=ORIENTED_EDGE('',*,*,#1619,.T.);
#2131=ORIENTED_EDGE('',*,*,#2130,.T.);
#2133=ORIENTED_EDGE('',*,*,#2132,.F.);
#2134=ORIENTED_EDGE('',*,*,#2116,.F.);
#2135=EDGE_LOOP('',(#2129,#2131,#2133,#2134));
#2136=FACE_OUTER_BOUND('',#2135,.F.);
#2137=ADVANCED_FACE('',(#2136),#2128,.T.);
#2138=CARTESIAN_POINT('',(-4.7845E0,2.E-1,2.2845E0));
#2139=DIRECTION('',(0.E0,-1.E0,0.E0));
#2140=DIRECTION('',(2.461142030728E-2,0.E0,9.996970931189E-1));
#2141=AXIS2_PLACEMENT_3D('',#2138,#2139,#2140);
#2142=TOROIDAL_SURFACE('',#2141,1.8E0,2.E-1);
#2143=ORIENTED_EDGE('',*,*,#1617,.T.);
#2145=ORIENTED_EDGE('',*,*,#2144,.T.);
#2147=ORIENTED_EDGE('',*,*,#2146,.F.);
#2148=ORIENTED_EDGE('',*,*,#2130,.F.);
#2149=EDGE_LOOP('',(#2143,#2145,#2147,#2148));
#2150=FACE_OUTER_BOUND('',#2149,.F.);
#2151=ADVANCED_FACE('',(#2150),#2142,.T.);
#2152=CARTESIAN_POINT('',(-6.5845E0,2.E-1,2.327304453905E0));
#2153=DIRECTION('',(0.E0,0.E0,-1.E0));
#2154=DIRECTION('',(0.E0,-1.E0,0.E0));
#2155=AXIS2_PLACEMENT_3D('',#2152,#2153,#2154);
#2156=CYLINDRICAL_SURFACE('',#2155,2.E-1);
#2157=ORIENTED_EDGE('',*,*,#1631,.T.);
#2159=ORIENTED_EDGE('',*,*,#2158,.T.);
#2161=ORIENTED_EDGE('',*,*,#2160,.F.);
#2162=ORIENTED_EDGE('',*,*,#2144,.F.);
#2163=EDGE_LOOP('',(#2157,#2159,#2161,#2162));
#2164=FACE_OUTER_BOUND('',#2163,.F.);
#2165=ADVANCED_FACE('',(#2164),#2156,.T.);
#2166=CARTESIAN_POINT('',(-4.7845E0,2.E-1,-2.2845E0));
#2167=DIRECTION('',(0.E0,-1.E0,0.E0));
#2168=DIRECTION('',(-9.996970931189E-1,0.E0,2.461142030728E-2));
#2169=AXIS2_PLACEMENT_3D('',#2166,#2167,#2168);
#2170=TOROIDAL_SURFACE('',#2169,1.8E0,2.E-1);
#2171=ORIENTED_EDGE('',*,*,#1629,.T.);
#2173=ORIENTED_EDGE('',*,*,#2172,.T.);
#2175=ORIENTED_EDGE('',*,*,#2174,.F.);
#2176=ORIENTED_EDGE('',*,*,#2158,.F.);
#2177=EDGE_LOOP('',(#2171,#2173,#2175,#2176));
#2178=FACE_OUTER_BOUND('',#2177,.F.);
#2179=ADVANCED_FACE('',(#2178),#2170,.T.);
#2180=CARTESIAN_POINT('',(-4.827304453905E0,2.E-1,-4.0845E0));
#2181=DIRECTION('',(1.E0,0.E0,0.E0));
#2182=DIRECTION('',(0.E0,-1.E0,0.E0));
#2183=AXIS2_PLACEMENT_3D('',#2180,#2181,#2182);
#2184=CYLINDRICAL_SURFACE('',#2183,2.E-1);
#2185=ORIENTED_EDGE('',*,*,#1627,.T.);
#2187=ORIENTED_EDGE('',*,*,#2186,.T.);
#2189=ORIENTED_EDGE('',*,*,#2188,.F.);
#2190=ORIENTED_EDGE('',*,*,#2172,.F.);
#2191=EDGE_LOOP('',(#2185,#2187,#2189,#2190));
#2192=FACE_OUTER_BOUND('',#2191,.F.);
#2193=ADVANCED_FACE('',(#2192),#2184,.T.);
#2194=CARTESIAN_POINT('',(4.7845E0,2.E-1,-2.2845E0));
#2195=DIRECTION('',(0.E0,-1.E0,0.E0));
#2196=DIRECTION('',(-2.461142030728E-2,0.E0,-9.996970931189E-1));
#2197=AXIS2_PLACEMENT_3D('',#2194,#2195,#2196);
#2198=TOROIDAL_SURFACE('',#2197,1.8E0,2.E-1);
#2199=ORIENTED_EDGE('',*,*,#1625,.T.);
#2201=ORIENTED_EDGE('',*,*,#2200,.T.);
#2203=ORIENTED_EDGE('',*,*,#2202,.F.);
#2204=ORIENTED_EDGE('',*,*,#2186,.F.);
#2205=EDGE_LOOP('',(#2199,#2201,#2203,#2204));
#2206=FACE_OUTER_BOUND('',#2205,.F.);
#2207=ADVANCED_FACE('',(#2206),#2198,.T.);
#2208=CARTESIAN_POINT('',(6.5845E0,2.E-1,-2.327304453905E0));
#2209=DIRECTION('',(0.E0,0.E0,1.E0));
#2210=DIRECTION('',(0.E0,-1.E0,0.E0));
#2211=AXIS2_PLACEMENT_3D('',#2208,#2209,#2210);
#2212=CYLINDRICAL_SURFACE('',#2211,2.E-1);
#2213=ORIENTED_EDGE('',*,*,#1623,.T.);
#2214=ORIENTED_EDGE('',*,*,#2119,.T.);
#2216=ORIENTED_EDGE('',*,*,#2215,.F.);
#2217=ORIENTED_EDGE('',*,*,#2200,.F.);
#2218=EDGE_LOOP('',(#2213,#2214,#2216,#2217));
#2219=FACE_OUTER_BOUND('',#2218,.F.);
#2220=ADVANCED_FACE('',(#2219),#2212,.T.);
#2221=CARTESIAN_POINT('',(6.7845E0,1.2E0,-2.2845E0));
#2222=DIRECTION('',(-1.E0,0.E0,0.E0));
#2223=DIRECTION('',(0.E0,-1.E0,0.E0));
#2224=AXIS2_PLACEMENT_3D('',#2221,#2222,#2223);
#2225=PLANE('',#2224);
#2226=ORIENTED_EDGE('',*,*,#2215,.T.);
#2227=ORIENTED_EDGE('',*,*,#2105,.F.);
#2229=ORIENTED_EDGE('',*,*,#2228,.T.);
#2231=ORIENTED_EDGE('',*,*,#2230,.T.);
#2232=EDGE_LOOP('',(#2226,#2227,#2229,#2231));
#2233=FACE_OUTER_BOUND('',#2232,.F.);
#2234=ADVANCED_FACE('',(#2233),#2225,.F.);
#2235=CARTESIAN_POINT('',(6.9845E0,1.E0,2.334596040112E0));
#2236=DIRECTION('',(0.E0,0.E0,-1.E0));
#2237=DIRECTION('',(-1.E0,0.E0,0.E0));
#2238=AXIS2_PLACEMENT_3D('',#2235,#2236,#2237);
#2239=CYLINDRICAL_SURFACE('',#2238,2.E-1);
#2240=ORIENTED_EDGE('',*,*,#2228,.F.);
#2241=ORIENTED_EDGE('',*,*,#2090,.T.);
#2242=ORIENTED_EDGE('',*,*,#1985,.T.);
#2244=ORIENTED_EDGE('',*,*,#2243,.F.);
#2245=EDGE_LOOP('',(#2240,#2241,#2242,#2244));
#2246=FACE_OUTER_BOUND('',#2245,.F.);
#2247=ADVANCED_FACE('',(#2246),#2239,.F.);
#2248=CARTESIAN_POINT('',(4.7845E0,1.E0,-2.2845E0));
#2249=DIRECTION('',(0.E0,-1.E0,0.E0));
#2250=DIRECTION('',(9.997199514878E-1,0.E0,2.366471206747E-2));
#2251=AXIS2_PLACEMENT_3D('',#2248,#2249,#2250);
#2252=TOROIDAL_SURFACE('',#2251,2.2E0,2.E-1);
#2254=ORIENTED_EDGE('',*,*,#2253,.F.);
#2255=ORIENTED_EDGE('',*,*,#2243,.T.);
#2256=ORIENTED_EDGE('',*,*,#1983,.T.);
#2258=ORIENTED_EDGE('',*,*,#2257,.F.);
#2259=EDGE_LOOP('',(#2254,#2255,#2256,#2258));
#2260=FACE_OUTER_BOUND('',#2259,.F.);
#2261=ADVANCED_FACE('',(#2260),#2252,.F.);
#2262=CARTESIAN_POINT('',(4.7845E0,1.E0,-2.2845E0));
#2263=DIRECTION('',(0.E0,-1.E0,0.E0));
#2264=DIRECTION('',(0.E0,0.E0,1.E0));
#2265=AXIS2_PLACEMENT_3D('',#2262,#2263,#2264);
#2266=CYLINDRICAL_SURFACE('',#2265,2.E0);
#2267=ORIENTED_EDGE('',*,*,#2202,.T.);
#2268=ORIENTED_EDGE('',*,*,#2230,.F.);
#2269=ORIENTED_EDGE('',*,*,#2253,.T.);
#2271=ORIENTED_EDGE('',*,*,#2270,.T.);
#2272=EDGE_LOOP('',(#2267,#2268,#2269,#2271));
#2273=FACE_OUTER_BOUND('',#2272,.F.);
#2274=ADVANCED_FACE('',(#2273),#2266,.T.);
#2275=CARTESIAN_POINT('',(-4.7845E0,1.2E0,-4.2845E0));
#2276=DIRECTION('',(0.E0,0.E0,1.E0));
#2277=DIRECTION('',(0.E0,-1.E0,0.E0));
#2278=AXIS2_PLACEMENT_3D('',#2275,#2276,#2277);
#2279=PLANE('',#2278);
#2280=ORIENTED_EDGE('',*,*,#2188,.T.);
#2281=ORIENTED_EDGE('',*,*,#2270,.F.);
#2283=ORIENTED_EDGE('',*,*,#2282,.T.);
#2285=ORIENTED_EDGE('',*,*,#2284,.T.);
#2286=EDGE_LOOP('',(#2280,#2281,#2283,#2285));
#2287=FACE_OUTER_BOUND('',#2286,.F.);
#2288=ADVANCED_FACE('',(#2287),#2279,.F.);
#2289=CARTESIAN_POINT('',(4.834596040112E0,1.E0,-4.4845E0));
#2290=DIRECTION('',(-1.E0,0.E0,0.E0));
#2291=DIRECTION('',(0.E0,0.E0,1.E0));
#2292=AXIS2_PLACEMENT_3D('',#2289,#2290,#2291);
#2293=CYLINDRICAL_SURFACE('',#2292,2.E-1);
#2294=ORIENTED_EDGE('',*,*,#2282,.F.);
#2295=ORIENTED_EDGE('',*,*,#2257,.T.);
#2296=ORIENTED_EDGE('',*,*,#1981,.T.);
#2298=ORIENTED_EDGE('',*,*,#2297,.F.);
#2299=EDGE_LOOP('',(#2294,#2295,#2296,#2298));
#2300=FACE_OUTER_BOUND('',#2299,.F.);
#2301=ADVANCED_FACE('',(#2300),#2293,.F.);
#2302=CARTESIAN_POINT('',(-4.7845E0,1.E0,-2.2845E0));
#2303=DIRECTION('',(0.E0,-1.E0,0.E0));
#2304=DIRECTION('',(2.366471206747E-2,0.E0,-9.997199514878E-1));
#2305=AXIS2_PLACEMENT_3D('',#2302,#2303,#2304);
#2306=TOROIDAL_SURFACE('',#2305,2.2E0,2.E-1);
#2308=ORIENTED_EDGE('',*,*,#2307,.F.);
#2309=ORIENTED_EDGE('',*,*,#2297,.T.);
#2310=ORIENTED_EDGE('',*,*,#1979,.T.);
#2312=ORIENTED_EDGE('',*,*,#2311,.F.);
#2313=EDGE_LOOP('',(#2308,#2309,#2310,#2312));
#2314=FACE_OUTER_BOUND('',#2313,.F.);
#2315=ADVANCED_FACE('',(#2314),#2306,.F.);
#2316=CARTESIAN_POINT('',(-4.7845E0,1.E0,-2.2845E0));
#2317=DIRECTION('',(0.E0,-1.E0,0.E0));
#2318=DIRECTION('',(1.E0,0.E0,0.E0));
#2319=AXIS2_PLACEMENT_3D('',#2316,#2317,#2318);
#2320=CYLINDRICAL_SURFACE('',#2319,2.E0);
#2321=ORIENTED_EDGE('',*,*,#2174,.T.);
#2322=ORIENTED_EDGE('',*,*,#2284,.F.);
#2323=ORIENTED_EDGE('',*,*,#2307,.T.);
#2325=ORIENTED_EDGE('',*,*,#2324,.T.);
#2326=EDGE_LOOP('',(#2321,#2322,#2323,#2325));
#2327=FACE_OUTER_BOUND('',#2326,.F.);
#2328=ADVANCED_FACE('',(#2327),#2320,.T.);
#2329=CARTESIAN_POINT('',(-6.7845E0,1.2E0,2.2845E0));
#2330=DIRECTION('',(1.E0,0.E0,0.E0));
#2331=DIRECTION('',(0.E0,-1.E0,0.E0));
#2332=AXIS2_PLACEMENT_3D('',#2329,#2330,#2331);
#2333=PLANE('',#2332);
#2334=ORIENTED_EDGE('',*,*,#2160,.T.);
#2335=ORIENTED_EDGE('',*,*,#2324,.F.);
#2337=ORIENTED_EDGE('',*,*,#2336,.T.);
#2339=ORIENTED_EDGE('',*,*,#2338,.T.);
#2340=EDGE_LOOP('',(#2334,#2335,#2337,#2339));
#2341=FACE_OUTER_BOUND('',#2340,.F.);
#2342=ADVANCED_FACE('',(#2341),#2333,.F.);
#2343=CARTESIAN_POINT('',(-6.9845E0,1.E0,-2.334596040112E0));
#2344=DIRECTION('',(0.E0,0.E0,1.E0));
#2345=DIRECTION('',(1.E0,0.E0,0.E0));
#2346=AXIS2_PLACEMENT_3D('',#2343,#2344,#2345);
#2347=CYLINDRICAL_SURFACE('',#2346,2.E-1);
#2348=ORIENTED_EDGE('',*,*,#2336,.F.);
#2349=ORIENTED_EDGE('',*,*,#2311,.T.);
#2350=ORIENTED_EDGE('',*,*,#1977,.T.);
#2352=ORIENTED_EDGE('',*,*,#2351,.F.);
#2353=EDGE_LOOP('',(#2348,#2349,#2350,#2352));
#2354=FACE_OUTER_BOUND('',#2353,.F.);
#2355=ADVANCED_FACE('',(#2354),#2347,.F.);
#2356=CARTESIAN_POINT('',(-4.7845E0,1.E0,2.2845E0));
#2357=DIRECTION('',(0.E0,-1.E0,0.E0));
#2358=DIRECTION('',(-9.997199514878E-1,0.E0,-2.366471206747E-2));
#2359=AXIS2_PLACEMENT_3D('',#2356,#2357,#2358);
#2360=TOROIDAL_SURFACE('',#2359,2.2E0,2.E-1);
#2362=ORIENTED_EDGE('',*,*,#2361,.F.);
#2363=ORIENTED_EDGE('',*,*,#2351,.T.);
#2364=ORIENTED_EDGE('',*,*,#1975,.T.);
#2366=ORIENTED_EDGE('',*,*,#2365,.F.);
#2367=EDGE_LOOP('',(#2362,#2363,#2364,#2366));
#2368=FACE_OUTER_BOUND('',#2367,.F.);
#2369=ADVANCED_FACE('',(#2368),#2360,.F.);
#2370=CARTESIAN_POINT('',(-4.7845E0,1.E0,2.2845E0));
#2371=DIRECTION('',(0.E0,-1.E0,0.E0));
#2372=DIRECTION('',(0.E0,0.E0,-1.E0));
#2373=AXIS2_PLACEMENT_3D('',#2370,#2371,#2372);
#2374=CYLINDRICAL_SURFACE('',#2373,2.E0);
#2375=ORIENTED_EDGE('',*,*,#2146,.T.);
#2376=ORIENTED_EDGE('',*,*,#2338,.F.);
#2377=ORIENTED_EDGE('',*,*,#2361,.T.);
#2379=ORIENTED_EDGE('',*,*,#2378,.T.);
#2380=EDGE_LOOP('',(#2375,#2376,#2377,#2379));
#2381=FACE_OUTER_BOUND('',#2380,.F.);
#2382=ADVANCED_FACE('',(#2381),#2374,.T.);
#2383=CARTESIAN_POINT('',(4.7845E0,1.2E0,4.2845E0));
#2384=DIRECTION('',(0.E0,0.E0,-1.E0));
#2385=DIRECTION('',(0.E0,-1.E0,0.E0));
#2386=AXIS2_PLACEMENT_3D('',#2383,#2384,#2385);
#2387=PLANE('',#2386);
#2388=ORIENTED_EDGE('',*,*,#2132,.T.);
#2389=ORIENTED_EDGE('',*,*,#2378,.F.);
#2391=ORIENTED_EDGE('',*,*,#2390,.T.);
#2392=ORIENTED_EDGE('',*,*,#2102,.T.);
#2393=EDGE_LOOP('',(#2388,#2389,#2391,#2392));
#2394=FACE_OUTER_BOUND('',#2393,.F.);
#2395=ADVANCED_FACE('',(#2394),#2387,.F.);
#2396=CARTESIAN_POINT('',(-4.834596040112E0,1.E0,4.4845E0));
#2397=DIRECTION('',(1.E0,0.E0,0.E0));
#2398=DIRECTION('',(0.E0,0.E0,-1.E0));
#2399=AXIS2_PLACEMENT_3D('',#2396,#2397,#2398);
#2400=CYLINDRICAL_SURFACE('',#2399,2.E-1);
#2401=ORIENTED_EDGE('',*,*,#2390,.F.);
#2402=ORIENTED_EDGE('',*,*,#2365,.T.);
#2403=ORIENTED_EDGE('',*,*,#1973,.T.);
#2404=ORIENTED_EDGE('',*,*,#2087,.F.);
#2405=EDGE_LOOP('',(#2401,#2402,#2403,#2404));
#2406=FACE_OUTER_BOUND('',#2405,.F.);
#2407=ADVANCED_FACE('',(#2406),#2400,.F.);
#2408=CARTESIAN_POINT('',(1.03E1,5.544722919983E0,0.E0));
#2409=DIRECTION('',(0.E0,-1.E0,0.E0));
#2410=DIRECTION('',(-1.E0,0.E0,0.E0));
#2411=AXIS2_PLACEMENT_3D('',#2408,#2409,#2410);
#2412=CYLINDRICAL_SURFACE('',#2411,8.E-1);
#2414=ORIENTED_EDGE('',*,*,#2413,.T.);
#2416=ORIENTED_EDGE('',*,*,#2415,.T.);
#2417=ORIENTED_EDGE('',*,*,#1703,.F.);
#2419=ORIENTED_EDGE('',*,*,#2418,.F.);
#2420=EDGE_LOOP('',(#2414,#2416,#2417,#2419));
#2421=FACE_OUTER_BOUND('',#2420,.F.);
#2422=ADVANCED_FACE('',(#2421),#2412,.F.);
#2423=CARTESIAN_POINT('',(0.E0,2.E0,0.E0));
#2424=DIRECTION('',(0.E0,1.E0,0.E0));
#2425=DIRECTION('',(1.E0,0.E0,0.E0));
#2426=AXIS2_PLACEMENT_3D('',#2423,#2424,#2425);
#2427=PLANE('',#2426);
#2429=ORIENTED_EDGE('',*,*,#2428,.F.);
#2431=ORIENTED_EDGE('',*,*,#2430,.T.);
#2432=ORIENTED_EDGE('',*,*,#1531,.F.);
#2433=ORIENTED_EDGE('',*,*,#1555,.F.);
#2434=ORIENTED_EDGE('',*,*,#1409,.T.);
#2436=ORIENTED_EDGE('',*,*,#2435,.F.);
#2438=ORIENTED_EDGE('',*,*,#2437,.F.);
#2440=ORIENTED_EDGE('',*,*,#2439,.F.);
#2442=ORIENTED_EDGE('',*,*,#2441,.F.);
#2444=ORIENTED_EDGE('',*,*,#2443,.F.);
#2446=ORIENTED_EDGE('',*,*,#2445,.F.);
#2448=ORIENTED_EDGE('',*,*,#2447,.F.);
#2449=EDGE_LOOP('',(#2429,#2431,#2432,#2433,#2434,#2436,#2438,#2440,#2442,#2444,
#2446,#2448));
#2450=FACE_OUTER_BOUND('',#2449,.F.);
#2452=ORIENTED_EDGE('',*,*,#2451,.F.);
#2454=ORIENTED_EDGE('',*,*,#2453,.F.);
#2456=ORIENTED_EDGE('',*,*,#2455,.F.);
#2458=ORIENTED_EDGE('',*,*,#2457,.F.);
#2459=EDGE_LOOP('',(#2452,#2454,#2456,#2458));
#2460=FACE_BOUND('',#2459,.F.);
#2461=ORIENTED_EDGE('',*,*,#2413,.F.);
#2463=ORIENTED_EDGE('',*,*,#2462,.F.);
#2464=EDGE_LOOP('',(#2461,#2463));
#2465=FACE_BOUND('',#2464,.F.);
#2466=ADVANCED_FACE('',(#2450,#2460,#2465),#2427,.T.);
#2467=CARTESIAN_POINT('',(1.03E1,5.544722919983E0,0.E0));
#2468=DIRECTION('',(0.E0,-1.E0,0.E0));
#2469=DIRECTION('',(-1.E0,0.E0,0.E0));
#2470=AXIS2_PLACEMENT_3D('',#2467,#2468,#2469);
#2471=CYLINDRICAL_SURFACE('',#2470,8.E-1);
#2472=ORIENTED_EDGE('',*,*,#2462,.T.);
#2473=ORIENTED_EDGE('',*,*,#2418,.T.);
#2474=ORIENTED_EDGE('',*,*,#1705,.F.);
#2475=ORIENTED_EDGE('',*,*,#2415,.F.);
#2476=EDGE_LOOP('',(#2472,#2473,#2474,#2475));
#2477=FACE_OUTER_BOUND('',#2476,.F.);
#2478=ADVANCED_FACE('',(#2477),#2471,.F.);
#2479=CARTESIAN_POINT('',(6.299038105677E0,1.25E0,0.E0));
#2480=DIRECTION('',(-5.E-1,8.660254037844E-1,0.E0));
#2481=DIRECTION('',(-8.660254037844E-1,-5.E-1,0.E0));
#2482=AXIS2_PLACEMENT_3D('',#2479,#2480,#2481);
#2483=PLANE('',#2482);
#2485=ORIENTED_EDGE('',*,*,#2484,.F.);
#2487=ORIENTED_EDGE('',*,*,#2486,.F.);
#2489=ORIENTED_EDGE('',*,*,#2488,.T.);
#2490=ORIENTED_EDGE('',*,*,#2451,.T.);
#2492=ORIENTED_EDGE('',*,*,#2491,.T.);
#2494=ORIENTED_EDGE('',*,*,#2493,.F.);
#2495=EDGE_LOOP('',(#2485,#2487,#2489,#2490,#2492,#2494));
#2496=FACE_OUTER_BOUND('',#2495,.F.);
#2497=ADVANCED_FACE('',(#2496),#2483,.T.);
#2498=CARTESIAN_POINT('',(5.E0,0.E0,-2.5E0));
#2499=DIRECTION('',(1.E0,0.E0,0.E0));
#2500=DIRECTION('',(0.E0,0.E0,1.E0));
#2501=AXIS2_PLACEMENT_3D('',#2498,#2499,#2500);
#2502=PLANE('',#2501);
#2504=ORIENTED_EDGE('',*,*,#2503,.F.);
#2505=ORIENTED_EDGE('',*,*,#1639,.F.);
#2507=ORIENTED_EDGE('',*,*,#2506,.T.);
#2508=ORIENTED_EDGE('',*,*,#2484,.T.);
#2509=EDGE_LOOP('',(#2504,#2505,#2507,#2508));
#2510=FACE_OUTER_BOUND('',#2509,.F.);
#2511=ADVANCED_FACE('',(#2510),#2502,.F.);
#2512=CARTESIAN_POINT('',(4.5E0,-7.2144E0,2.E0));
#2513=DIRECTION('',(0.E0,1.E0,0.E0));
#2514=DIRECTION('',(0.E0,0.E0,1.E0));
#2515=AXIS2_PLACEMENT_3D('',#2512,#2513,#2514);
#2516=CYLINDRICAL_SURFACE('',#2515,5.E-1);
#2518=ORIENTED_EDGE('',*,*,#2517,.F.);
#2519=ORIENTED_EDGE('',*,*,#1641,.T.);
#2520=ORIENTED_EDGE('',*,*,#2503,.T.);
#2521=ORIENTED_EDGE('',*,*,#2493,.T.);
#2523=ORIENTED_EDGE('',*,*,#2522,.T.);
#2524=EDGE_LOOP('',(#2518,#2519,#2520,#2521,#2523));
#2525=FACE_OUTER_BOUND('',#2524,.F.);
#2526=ADVANCED_FACE('',(#2525),#2516,.F.);
#2527=CARTESIAN_POINT('',(5.E0,0.E0,2.5E0));
#2528=DIRECTION('',(0.E0,0.E0,1.E0));
#2529=DIRECTION('',(-1.E0,0.E0,0.E0));
#2530=AXIS2_PLACEMENT_3D('',#2527,#2528,#2529);
#2531=PLANE('',#2530);
#2532=ORIENTED_EDGE('',*,*,#2517,.T.);
#2534=ORIENTED_EDGE('',*,*,#2533,.T.);
#2536=ORIENTED_EDGE('',*,*,#2535,.F.);
#2537=ORIENTED_EDGE('',*,*,#1643,.F.);
#2538=EDGE_LOOP('',(#2532,#2534,#2536,#2537));
#2539=FACE_OUTER_BOUND('',#2538,.F.);
#2540=ADVANCED_FACE('',(#2539),#2531,.F.);
#2541=CARTESIAN_POINT('',(0.E0,1.25E0,3.799038105677E0));
#2542=DIRECTION('',(0.E0,8.660254037844E-1,-5.E-1));
#2543=DIRECTION('',(0.E0,-5.E-1,-8.660254037844E-1));
#2544=AXIS2_PLACEMENT_3D('',#2541,#2542,#2543);
#2545=PLANE('',#2544);
#2547=ORIENTED_EDGE('',*,*,#2546,.F.);
#2549=ORIENTED_EDGE('',*,*,#2548,.F.);
#2550=ORIENTED_EDGE('',*,*,#2533,.F.);
#2551=ORIENTED_EDGE('',*,*,#2522,.F.);
#2552=ORIENTED_EDGE('',*,*,#2491,.F.);
#2553=ORIENTED_EDGE('',*,*,#2457,.T.);
#2554=EDGE_LOOP('',(#2547,#2549,#2550,#2551,#2552,#2553));
#2555=FACE_OUTER_BOUND('',#2554,.F.);
#2556=ADVANCED_FACE('',(#2555),#2545,.T.);
#2557=CARTESIAN_POINT('',(-6.299038105677E0,1.25E0,0.E0));
#2558=DIRECTION('',(5.E-1,8.660254037844E-1,0.E0));
#2559=DIRECTION('',(8.660254037844E-1,-5.E-1,0.E0));
#2560=AXIS2_PLACEMENT_3D('',#2557,#2558,#2559);
#2561=PLANE('',#2560);
#2563=ORIENTED_EDGE('',*,*,#2562,.F.);
#2565=ORIENTED_EDGE('',*,*,#2564,.F.);
#2567=ORIENTED_EDGE('',*,*,#2566,.F.);
#2569=ORIENTED_EDGE('',*,*,#2568,.F.);
#2570=ORIENTED_EDGE('',*,*,#2546,.T.);
#2571=ORIENTED_EDGE('',*,*,#2455,.T.);
#2572=EDGE_LOOP('',(#2563,#2565,#2567,#2569,#2570,#2571));
#2573=FACE_OUTER_BOUND('',#2572,.F.);
#2574=ADVANCED_FACE('',(#2573),#2561,.T.);
#2575=CARTESIAN_POINT('',(0.E0,1.25E0,-3.799038105677E0));
#2576=DIRECTION('',(0.E0,8.660254037844E-1,5.E-1));
#2577=DIRECTION('',(0.E0,-5.E-1,8.660254037844E-1));
#2578=AXIS2_PLACEMENT_3D('',#2575,#2576,#2577);
#2579=PLANE('',#2578);
#2581=ORIENTED_EDGE('',*,*,#2580,.F.);
#2583=ORIENTED_EDGE('',*,*,#2582,.F.);
#2584=ORIENTED_EDGE('',*,*,#2562,.T.);
#2585=ORIENTED_EDGE('',*,*,#2453,.T.);
#2586=ORIENTED_EDGE('',*,*,#2488,.F.);
#2588=ORIENTED_EDGE('',*,*,#2587,.F.);
#2589=EDGE_LOOP('',(#2581,#2583,#2584,#2585,#2586,#2588));
#2590=FACE_OUTER_BOUND('',#2589,.F.);
#2591=ADVANCED_FACE('',(#2590),#2579,.T.);
#2592=CARTESIAN_POINT('',(-5.E0,0.E0,-2.5E0));
#2593=DIRECTION('',(0.E0,0.E0,-1.E0));
#2594=DIRECTION('',(1.E0,0.E0,0.E0));
#2595=AXIS2_PLACEMENT_3D('',#2592,#2593,#2594);
#2596=PLANE('',#2595);
#2598=ORIENTED_EDGE('',*,*,#2597,.F.);
#2599=ORIENTED_EDGE('',*,*,#1635,.F.);
#2601=ORIENTED_EDGE('',*,*,#2600,.T.);
#2602=ORIENTED_EDGE('',*,*,#2580,.T.);
#2603=EDGE_LOOP('',(#2598,#2599,#2601,#2602));
#2604=FACE_OUTER_BOUND('',#2603,.F.);
#2605=ADVANCED_FACE('',(#2604),#2596,.F.);
#2606=CARTESIAN_POINT('',(4.5E0,-7.2144E0,-2.E0));
#2607=DIRECTION('',(0.E0,1.E0,0.E0));
#2608=DIRECTION('',(1.E0,0.E0,0.E0));
#2609=AXIS2_PLACEMENT_3D('',#2606,#2607,#2608);
#2610=CYLINDRICAL_SURFACE('',#2609,5.E-1);
#2611=ORIENTED_EDGE('',*,*,#2506,.F.);
#2612=ORIENTED_EDGE('',*,*,#1637,.T.);
#2613=ORIENTED_EDGE('',*,*,#2597,.T.);
#2614=ORIENTED_EDGE('',*,*,#2587,.T.);
#2615=ORIENTED_EDGE('',*,*,#2486,.T.);
#2616=EDGE_LOOP('',(#2611,#2612,#2613,#2614,#2615));
#2617=FACE_OUTER_BOUND('',#2616,.F.);
#2618=ADVANCED_FACE('',(#2617),#2610,.F.);
#2619=CARTESIAN_POINT('',(-4.5E0,-7.2144E0,-2.E0));
#2620=DIRECTION('',(0.E0,1.E0,0.E0));
#2621=DIRECTION('',(0.E0,0.E0,-1.E0));
#2622=AXIS2_PLACEMENT_3D('',#2619,#2620,#2621);
#2623=CYLINDRICAL_SURFACE('',#2622,5.E-1);
#2624=ORIENTED_EDGE('',*,*,#2600,.F.);
#2625=ORIENTED_EDGE('',*,*,#1649,.T.);
#2627=ORIENTED_EDGE('',*,*,#2626,.T.);
#2628=ORIENTED_EDGE('',*,*,#2564,.T.);
#2629=ORIENTED_EDGE('',*,*,#2582,.T.);
#2630=EDGE_LOOP('',(#2624,#2625,#2627,#2628,#2629));
#2631=FACE_OUTER_BOUND('',#2630,.F.);
#2632=ADVANCED_FACE('',(#2631),#2623,.F.);
#2633=CARTESIAN_POINT('',(-5.E0,0.E0,2.5E0));
#2634=DIRECTION('',(-1.E0,0.E0,0.E0));
#2635=DIRECTION('',(0.E0,0.E0,-1.E0));
#2636=AXIS2_PLACEMENT_3D('',#2633,#2634,#2635);
#2637=PLANE('',#2636);
#2639=ORIENTED_EDGE('',*,*,#2638,.T.);
#2640=ORIENTED_EDGE('',*,*,#2566,.T.);
#2641=ORIENTED_EDGE('',*,*,#2626,.F.);
#2642=ORIENTED_EDGE('',*,*,#1647,.F.);
#2643=EDGE_LOOP('',(#2639,#2640,#2641,#2642));
#2644=FACE_OUTER_BOUND('',#2643,.F.);
#2645=ADVANCED_FACE('',(#2644),#2637,.F.);
#2646=CARTESIAN_POINT('',(-4.5E0,-7.2144E0,2.E0));
#2647=DIRECTION('',(0.E0,1.E0,0.E0));
#2648=DIRECTION('',(-1.E0,0.E0,0.E0));
#2649=AXIS2_PLACEMENT_3D('',#2646,#2647,#2648);
#2650=CYLINDRICAL_SURFACE('',#2649,5.E-1);
#2651=ORIENTED_EDGE('',*,*,#2638,.F.);
#2652=ORIENTED_EDGE('',*,*,#1645,.T.);
#2653=ORIENTED_EDGE('',*,*,#2535,.T.);
#2654=ORIENTED_EDGE('',*,*,#2548,.T.);
#2655=ORIENTED_EDGE('',*,*,#2568,.T.);
#2656=EDGE_LOOP('',(#2651,#2652,#2653,#2654,#2655));
#2657=FACE_OUTER_BOUND('',#2656,.F.);
#2658=ADVANCED_FACE('',(#2657),#2650,.F.);
#2659=CARTESIAN_POINT('',(-1.5E1,-2.E0,7.5E0));
#2660=DIRECTION('',(0.E0,0.E0,1.E0));
#2661=DIRECTION('',(1.E0,0.E0,0.E0));
#2662=AXIS2_PLACEMENT_3D('',#2659,#2660,#2661);
#2663=PLANE('',#2662);
#2664=ORIENTED_EDGE('',*,*,#2428,.T.);
#2666=ORIENTED_EDGE('',*,*,#2665,.F.);
#2667=ORIENTED_EDGE('',*,*,#1659,.T.);
#2669=ORIENTED_EDGE('',*,*,#2668,.T.);
#2670=EDGE_LOOP('',(#2664,#2666,#2667,#2669));
#2671=FACE_OUTER_BOUND('',#2670,.F.);
#2672=ADVANCED_FACE('',(#2671),#2663,.T.);
#2673=CARTESIAN_POINT('',(6.649147038914E0,-7.2144E0,4.5E0));
#2674=DIRECTION('',(0.E0,1.E0,0.E0));
#2675=DIRECTION('',(0.E0,0.E0,1.E0));
#2676=AXIS2_PLACEMENT_3D('',#2673,#2674,#2675);
#2677=CYLINDRICAL_SURFACE('',#2676,3.E0);
#2678=ORIENTED_EDGE('',*,*,#2447,.T.);
#2680=ORIENTED_EDGE('',*,*,#2679,.F.);
#2681=ORIENTED_EDGE('',*,*,#1661,.T.);
#2682=ORIENTED_EDGE('',*,*,#2665,.T.);
#2683=EDGE_LOOP('',(#2678,#2680,#2681,#2682));
#2684=FACE_OUTER_BOUND('',#2683,.F.);
#2685=ADVANCED_FACE('',(#2684),#2677,.T.);
#2686=CARTESIAN_POINT('',(1.069059892324E1,1.E0,3.5E0));
#2687=DIRECTION('',(8.660254037844E-1,0.E0,5.E-1));
#2688=DIRECTION('',(-5.E-1,0.E0,8.660254037844E-1));
#2689=AXIS2_PLACEMENT_3D('',#2686,#2687,#2688);
#2690=PLANE('',#2689);
#2691=ORIENTED_EDGE('',*,*,#2679,.T.);
#2692=ORIENTED_EDGE('',*,*,#2445,.T.);
#2694=ORIENTED_EDGE('',*,*,#2693,.T.);
#2695=ORIENTED_EDGE('',*,*,#1663,.T.);
#2696=EDGE_LOOP('',(#2691,#2692,#2694,#2695));
#2697=FACE_OUTER_BOUND('',#2696,.F.);
#2698=ADVANCED_FACE('',(#2697),#2690,.T.);
#2699=CARTESIAN_POINT('',(9.247223250267E0,7.2144E0,0.E0));
#2700=DIRECTION('',(0.E0,-1.E0,0.E0));
#2701=DIRECTION('',(8.660254037844E-1,0.E0,-5.E-1));
#2702=AXIS2_PLACEMENT_3D('',#2699,#2700,#2701);
#2703=CYLINDRICAL_SURFACE('',#2702,3.E0);
#2704=ORIENTED_EDGE('',*,*,#1665,.T.);
#2705=ORIENTED_EDGE('',*,*,#2693,.F.);
#2706=ORIENTED_EDGE('',*,*,#2443,.T.);
#2708=ORIENTED_EDGE('',*,*,#2707,.T.);
#2709=EDGE_LOOP('',(#2704,#2705,#2706,#2708));
#2710=FACE_OUTER_BOUND('',#2709,.F.);
#2711=ADVANCED_FACE('',(#2710),#2703,.T.);
#2712=CARTESIAN_POINT('',(1.069059892324E1,1.E0,-3.5E0));
#2713=DIRECTION('',(8.660254037844E-1,0.E0,-5.E-1));
#2714=DIRECTION('',(5.E-1,0.E0,8.660254037844E-1));
#2715=AXIS2_PLACEMENT_3D('',#2712,#2713,#2714);
#2716=PLANE('',#2715);
#2718=ORIENTED_EDGE('',*,*,#2717,.T.);
#2719=ORIENTED_EDGE('',*,*,#1667,.T.);
#2720=ORIENTED_EDGE('',*,*,#2707,.F.);
#2721=ORIENTED_EDGE('',*,*,#2441,.T.);
#2722=EDGE_LOOP('',(#2718,#2719,#2720,#2721));
#2723=FACE_OUTER_BOUND('',#2722,.F.);
#2724=ADVANCED_FACE('',(#2723),#2716,.T.);
#2725=CARTESIAN_POINT('',(6.649147038914E0,7.2144E0,-4.5E0));
#2726=DIRECTION('',(0.E0,-1.E0,0.E0));
#2727=DIRECTION('',(0.E0,0.E0,-1.E0));
#2728=AXIS2_PLACEMENT_3D('',#2725,#2726,#2727);
#2729=CYLINDRICAL_SURFACE('',#2728,3.E0);
#2730=ORIENTED_EDGE('',*,*,#1669,.T.);
#2731=ORIENTED_EDGE('',*,*,#2717,.F.);
#2732=ORIENTED_EDGE('',*,*,#2439,.T.);
#2734=ORIENTED_EDGE('',*,*,#2733,.T.);
#2735=EDGE_LOOP('',(#2730,#2731,#2732,#2734));
#2736=FACE_OUTER_BOUND('',#2735,.F.);
#2737=ADVANCED_FACE('',(#2736),#2729,.T.);
#2738=CARTESIAN_POINT('',(1.3E1,-2.E0,-7.5E0));
#2739=DIRECTION('',(0.E0,0.E0,-1.E0));
#2740=DIRECTION('',(-1.E0,0.E0,0.E0));
#2741=AXIS2_PLACEMENT_3D('',#2738,#2739,#2740);
#2742=PLANE('',#2741);
#2743=ORIENTED_EDGE('',*,*,#2437,.T.);
#2745=ORIENTED_EDGE('',*,*,#2744,.F.);
#2746=ORIENTED_EDGE('',*,*,#1671,.F.);
#2747=ORIENTED_EDGE('',*,*,#2733,.F.);
#2748=EDGE_LOOP('',(#2743,#2745,#2746,#2747));
#2749=FACE_OUTER_BOUND('',#2748,.F.);
#2750=ADVANCED_FACE('',(#2749),#2742,.T.);
#2751=CARTESIAN_POINT('',(-9.5E0,-2.E0,-4.5E0));
#2752=DIRECTION('',(-1.E0,0.E0,0.E0));
#2753=DIRECTION('',(0.E0,0.E0,-1.E0));
#2754=AXIS2_PLACEMENT_3D('',#2751,#2752,#2753);
#2755=PLANE('',#2754);
#2756=ORIENTED_EDGE('',*,*,#1407,.F.);
#2757=ORIENTED_EDGE('',*,*,#1673,.F.);
#2758=ORIENTED_EDGE('',*,*,#2744,.T.);
#2759=ORIENTED_EDGE('',*,*,#2435,.T.);
#2760=EDGE_LOOP('',(#2756,#2757,#2758,#2759));
#2761=FACE_OUTER_BOUND('',#2760,.F.);
#2762=ADVANCED_FACE('',(#2761),#2755,.T.);
#2763=CARTESIAN_POINT('',(-9.5E0,-2.E0,4.5E0));
#2764=DIRECTION('',(1.E0,0.E0,0.E0));
#2765=DIRECTION('',(0.E0,0.E0,1.E0));
#2766=AXIS2_PLACEMENT_3D('',#2763,#2764,#2765);
#2767=PLANE('',#2766);
#2768=ORIENTED_EDGE('',*,*,#2430,.F.);
#2769=ORIENTED_EDGE('',*,*,#2668,.F.);
#2770=ORIENTED_EDGE('',*,*,#1681,.T.);
#2771=ORIENTED_EDGE('',*,*,#1533,.T.);
#2772=EDGE_LOOP('',(#2768,#2769,#2770,#2771));
#2773=FACE_OUTER_BOUND('',#2772,.F.);
#2774=ADVANCED_FACE('',(#2773),#2767,.F.);
#2775=CARTESIAN_POINT('',(-1.E1,-2.E0,7.5E0));
#2776=DIRECTION('',(-1.E0,0.E0,0.E0));
#2777=DIRECTION('',(0.E0,0.E0,-1.E0));
#2778=AXIS2_PLACEMENT_3D('',#2775,#2776,#2777);
#2779=PLANE('',#2778);
#2780=ORIENTED_EDGE('',*,*,#1493,.F.);
#2781=ORIENTED_EDGE('',*,*,#1574,.T.);
#2782=ORIENTED_EDGE('',*,*,#1677,.T.);
#2783=EDGE_LOOP('',(#2780,#2781,#2782));
#2784=FACE_OUTER_BOUND('',#2783,.F.);
#2785=ADVANCED_FACE('',(#2784),#2779,.T.);
#2787=CARTESIAN_POINT('',(-1.5E1,0.E0,0.E0));
#2788=DIRECTION('',(1.E0,0.E0,0.E0));
#2789=DIRECTION('',(0.E0,-1.E0,0.E0));
#2790=AXIS2_PLACEMENT_3D('',#2787,#2788,#2789);
#2792=CARTESIAN_POINT('',(-1.5E1,0.E0,0.E0));
#2793=DIRECTION('',(1.E0,0.E0,0.E0));
#2794=DIRECTION('',(0.E0,1.E0,0.E0));
#2795=AXIS2_PLACEMENT_3D('',#2792,#2793,#2794);
#2797=DIRECTION('',(1.E0,0.E0,0.E0));
#2798=VECTOR('',#2797,4.E0);
#2799=CARTESIAN_POINT('',(-1.5E1,-1.5E0,0.E0));
#2800=LINE('',#2799,#2798);
#2801=DIRECTION('',(1.E0,0.E0,0.E0));
#2802=VECTOR('',#2801,4.E0);
#2803=CARTESIAN_POINT('',(-1.5E1,1.5E0,0.E0));
#2804=LINE('',#2803,#2802);
#2805=CARTESIAN_POINT('',(-1.1E1,0.E0,0.E0));
#2806=DIRECTION('',(1.E0,0.E0,0.E0));
#2807=DIRECTION('',(0.E0,1.E0,0.E0));
#2808=AXIS2_PLACEMENT_3D('',#2805,#2806,#2807);
#2810=CARTESIAN_POINT('',(-1.1E1,0.E0,0.E0));
#2811=DIRECTION('',(-1.E0,0.E0,0.E0));
#2812=DIRECTION('',(0.E0,1.E0,0.E0));
#2813=AXIS2_PLACEMENT_3D('',#2810,#2811,#2812);
#2815=CARTESIAN_POINT('',(-1.1E1,0.E0,0.E0));
#2816=DIRECTION('',(-1.E0,0.E0,0.E0));
#2817=DIRECTION('',(0.E0,1.E0,0.E0));
#2818=AXIS2_PLACEMENT_3D('',#2815,#2816,#2817);
#2820=CARTESIAN_POINT('',(-1.1E1,0.E0,0.E0));
#2821=DIRECTION('',(-1.E0,0.E0,0.E0));
#2822=DIRECTION('',(0.E0,-1.E0,0.E0));
#2823=AXIS2_PLACEMENT_3D('',#2820,#2821,#2822);
#2825=CARTESIAN_POINT('',(-1.1E1,1.5E0,0.E0));
#2826=CARTESIAN_POINT('',(-1.1E1,-1.5E0,0.E0));
#2827=VERTEX_POINT('',#2825);
#2828=VERTEX_POINT('',#2826);
#2829=CARTESIAN_POINT('',(-1.5E1,1.5E0,0.E0));
#2830=CARTESIAN_POINT('',(-1.5E1,-1.5E0,0.E0));
#2831=VERTEX_POINT('',#2829);
#2832=VERTEX_POINT('',#2830);
#2833=CARTESIAN_POINT('',(-1.1E1,1.25E0,0.E0));
#2834=CARTESIAN_POINT('',(-1.1E1,-1.25E0,0.E0));
#2835=VERTEX_POINT('',#2833);
#2836=VERTEX_POINT('',#2834);
#2837=CARTESIAN_POINT('',(-9.75E0,0.E0,0.E0));
#2838=DIRECTION('',(-1.E0,0.E0,0.E0));
#2839=DIRECTION('',(0.E0,1.E0,0.E0));
#2840=AXIS2_PLACEMENT_3D('',#2837,#2838,#2839);
#2841=CYLINDRICAL_SURFACE('',#2840,1.5E0);
#2843=ORIENTED_EDGE('',*,*,#2842,.T.);
#2845=ORIENTED_EDGE('',*,*,#2844,.T.);
#2847=ORIENTED_EDGE('',*,*,#2846,.T.);
#2849=ORIENTED_EDGE('',*,*,#2848,.F.);
#2850=EDGE_LOOP('',(#2843,#2845,#2847,#2849));
#2851=FACE_OUTER_BOUND('',#2850,.F.);
#2852=ADVANCED_FACE('',(#2851),#2841,.F.);
#2853=CARTESIAN_POINT('',(-9.75E0,0.E0,0.E0));
#2854=DIRECTION('',(-1.E0,0.E0,0.E0));
#2855=DIRECTION('',(0.E0,1.E0,0.E0));
#2856=AXIS2_PLACEMENT_3D('',#2853,#2854,#2855);
#2857=CYLINDRICAL_SURFACE('',#2856,1.5E0);
#2859=ORIENTED_EDGE('',*,*,#2858,.T.);
#2860=ORIENTED_EDGE('',*,*,#2848,.T.);
#2862=ORIENTED_EDGE('',*,*,#2861,.F.);
#2863=ORIENTED_EDGE('',*,*,#2844,.F.);
#2864=EDGE_LOOP('',(#2859,#2860,#2862,#2863));
#2865=FACE_OUTER_BOUND('',#2864,.F.);
#2866=ADVANCED_FACE('',(#2865),#2857,.F.);
#2867=CARTESIAN_POINT('',(-1.1E1,0.E0,0.E0));
#2868=DIRECTION('',(-1.E0,0.E0,0.E0));
#2869=DIRECTION('',(0.E0,1.E0,0.E0));
#2870=AXIS2_PLACEMENT_3D('',#2867,#2868,#2869);
#2871=PLANE('',#2870);
#2872=ORIENTED_EDGE('',*,*,#2861,.T.);
#2873=ORIENTED_EDGE('',*,*,#2846,.F.);
#2874=EDGE_LOOP('',(#2872,#2873));
#2875=FACE_OUTER_BOUND('',#2874,.F.);
#2877=ORIENTED_EDGE('',*,*,#2876,.T.);
#2879=ORIENTED_EDGE('',*,*,#2878,.T.);
#2880=EDGE_LOOP('',(#2877,#2879));
#2881=FACE_BOUND('',#2880,.F.);
#2882=ADVANCED_FACE('',(#2875,#2881),#2871,.T.);
#2885=CARTESIAN_POINT('',(1.03E1,2.E0,0.E0));
#2886=DIRECTION('',(0.E0,-1.E0,0.E0));
#2887=DIRECTION('',(-1.E0,0.E0,0.E0));
#2888=AXIS2_PLACEMENT_3D('',#2885,#2886,#2887);
#2890=CARTESIAN_POINT('',(1.03E1,0.E0,0.E0));
#2891=DIRECTION('',(0.E0,1.E0,0.E0));
#2892=DIRECTION('',(1.E0,0.E0,0.E0));
#2893=AXIS2_PLACEMENT_3D('',#2890,#2891,#2892);
#2895=CARTESIAN_POINT('',(1.03E1,2.E0,0.E0));
#2896=DIRECTION('',(0.E0,-1.E0,0.E0));
#2897=DIRECTION('',(1.E0,0.E0,0.E0));
#2898=AXIS2_PLACEMENT_3D('',#2895,#2896,#2897);
#2900=DIRECTION('',(0.E0,1.E0,0.E0));
#2901=VECTOR('',#2900,2.E0);
#2902=CARTESIAN_POINT('',(9.3E0,0.E0,0.E0));
#2903=LINE('',#2902,#2901);
#2904=CARTESIAN_POINT('',(1.03E1,0.E0,0.E0));
#2905=DIRECTION('',(0.E0,1.E0,0.E0));
#2906=DIRECTION('',(-1.E0,0.E0,0.E0));
#2907=AXIS2_PLACEMENT_3D('',#2904,#2905,#2906);
#2909=DIRECTION('',(0.E0,1.E0,0.E0));
#2910=VECTOR('',#2909,2.E0);
#2911=CARTESIAN_POINT('',(1.13E1,0.E0,0.E0));
#2912=LINE('',#2911,#2910);
#2913=CARTESIAN_POINT('',(9.3E0,2.E0,0.E0));
#2914=CARTESIAN_POINT('',(1.13E1,2.E0,0.E0));
#2915=VERTEX_POINT('',#2913);
#2916=VERTEX_POINT('',#2914);
#2917=CARTESIAN_POINT('',(9.3E0,0.E0,0.E0));
#2918=CARTESIAN_POINT('',(1.13E1,0.E0,0.E0));
#2919=VERTEX_POINT('',#2917);
#2920=VERTEX_POINT('',#2918);
#2921=CARTESIAN_POINT('',(1.03E1,5.544722919983E0,0.E0));
#2922=DIRECTION('',(0.E0,-1.E0,0.E0));
#2923=DIRECTION('',(-1.E0,0.E0,0.E0));
#2924=AXIS2_PLACEMENT_3D('',#2921,#2922,#2923);
#2925=CYLINDRICAL_SURFACE('',#2924,1.E0);
#2927=ORIENTED_EDGE('',*,*,#2926,.T.);
#2929=ORIENTED_EDGE('',*,*,#2928,.F.);
#2931=ORIENTED_EDGE('',*,*,#2930,.T.);
#2933=ORIENTED_EDGE('',*,*,#2932,.T.);
#2934=EDGE_LOOP('',(#2927,#2929,#2931,#2933));
#2935=FACE_OUTER_BOUND('',#2934,.F.);
#2936=ADVANCED_FACE('',(#2935),#2925,.F.);
#2937=CARTESIAN_POINT('',(1.03E1,5.544722919983E0,0.E0));
#2938=DIRECTION('',(0.E0,-1.E0,0.E0));
#2939=DIRECTION('',(-1.E0,0.E0,0.E0));
#2940=AXIS2_PLACEMENT_3D('',#2937,#2938,#2939);
#2941=CYLINDRICAL_SURFACE('',#2940,1.E0);
#2943=ORIENTED_EDGE('',*,*,#2942,.T.);
#2944=ORIENTED_EDGE('',*,*,#2932,.F.);
#2946=ORIENTED_EDGE('',*,*,#2945,.T.);
#2947=ORIENTED_EDGE('',*,*,#2928,.T.);
#2948=EDGE_LOOP('',(#2943,#2944,#2946,#2947));
#2949=FACE_OUTER_BOUND('',#2948,.F.);
#2950=ADVANCED_FACE('',(#2949),#2941,.F.);
#2955=DIMENSIONAL_EXPONENTS(0.E0,0.E0,0.E0,0.E0,0.E0,0.E0,0.E0);
#2957=PLANE_ANGLE_MEASURE_WITH_UNIT(PLANE_ANGLE_MEASURE(1.745329251994E-2),
#2956);
#2958=(CONVERSION_BASED_UNIT('DEGREE',#2957)NAMED_UNIT(*)PLANE_ANGLE_UNIT());
#2960=UNCERTAINTY_MEASURE_WITH_UNIT(LENGTH_MEASURE(3.201434056232E-3),#2954,
'closure',
'Maximum model space distance between geometric entities at asserted connectivities');
#2961=(GEOMETRIC_REPRESENTATION_CONTEXT(3)GLOBAL_UNCERTAINTY_ASSIGNED_CONTEXT((
#2960))GLOBAL_UNIT_ASSIGNED_CONTEXT((#2954,#2958,#2959))REPRESENTATION_CONTEXT(
'ID1','3'));
#2964=CARTESIAN_POINT('',(0.E0,0.E0,0.E0));
#2965=DIRECTION('',(0.E0,0.E0,1.E0));
#2966=DIRECTION('',(1.E0,0.E0,0.E0));
#2969=SHAPE_REPRESENTATION_RELATIONSHIP('','',#2968,#2962);
#2970=SHAPE_REPRESENTATION_RELATIONSHIP('','',#2968,#2963);
#2971=APPLICATION_CONTEXT(
'CONFIGURATION CONTROLLED 3D DESIGNS OF MECHANICAL PARTS AND ASSEMBLIES');
#2972=APPLICATION_PROTOCOL_DEFINITION('international standard',
'config_control_design',1994,#2971);
#2973=DESIGN_CONTEXT('',#2971,'design');
#2974=MECHANICAL_CONTEXT('',#2971,'mechanical');
#2975=PRODUCT('5X10MM_SOSOS_BASE_AL','5X10MM_SOSOS_BASE_AL','NOT SPECIFIED',(
#2974));
#2976=PRODUCT_DEFINITION_FORMATION_WITH_SPECIFIED_SOURCE('1','LAST_VERSION',
#2975,.MADE.);
#2980=PRODUCT_CATEGORY('part','');
#2981=PRODUCT_RELATED_PRODUCT_CATEGORY('detail','',(#2975));
#2982=PRODUCT_CATEGORY_RELATIONSHIP('','',#2980,#2981);
#2983=SECURITY_CLASSIFICATION_LEVEL('unclassified');
#2984=SECURITY_CLASSIFICATION('','',#2983);
#2985=CC_DESIGN_SECURITY_CLASSIFICATION(#2984,(#2976));
#2986=APPROVAL_STATUS('approved');
#2987=APPROVAL(#2986,'');
#2988=CC_DESIGN_APPROVAL(#2987,(#2984,#2976,#2977));
#2989=CALENDAR_DATE(124,6,4);
#2990=COORDINATED_UNIVERSAL_TIME_OFFSET(6,0,.BEHIND.);
#2991=LOCAL_TIME(15,27,2.4E1,#2990);
#2992=DATE_AND_TIME(#2989,#2991);
#2993=APPROVAL_DATE_TIME(#2992,#2987);
#2994=DATE_TIME_ROLE('creation_date');
#2995=CC_DESIGN_DATE_AND_TIME_ASSIGNMENT(#2992,#2994,(#2977));
#2996=DATE_TIME_ROLE('classification_date');
#2997=CC_DESIGN_DATE_AND_TIME_ASSIGNMENT(#2992,#2996,(#2984));
#2998=PERSON('UNSPECIFIED','UNSPECIFIED',$,$,$,$);
#2999=ORGANIZATION('UNSPECIFIED','UNSPECIFIED','UNSPECIFIED');
#3000=PERSON_AND_ORGANIZATION(#2998,#2999);
#3001=APPROVAL_ROLE('approver');
#3002=APPROVAL_PERSON_ORGANIZATION(#3000,#2987,#3001);
#3003=PERSON_AND_ORGANIZATION_ROLE('creator');
#3004=CC_DESIGN_PERSON_AND_ORGANIZATION_ASSIGNMENT(#3000,#3003,(#2976,#2977));
#3005=PERSON_AND_ORGANIZATION_ROLE('design_supplier');
#3006=CC_DESIGN_PERSON_AND_ORGANIZATION_ASSIGNMENT(#3000,#3005,(#2976));
#3007=PERSON_AND_ORGANIZATION_ROLE('classification_officer');
#3008=CC_DESIGN_PERSON_AND_ORGANIZATION_ASSIGNMENT(#3000,#3007,(#2984));
#3009=PERSON_AND_ORGANIZATION_ROLE('design_owner');
#3010=CC_DESIGN_PERSON_AND_ORGANIZATION_ASSIGNMENT(#3000,#3009,(#2975));
#18=CIRCLE('',#17,7.5E-1);
#23=CIRCLE('',#22,7.5E-1);
#69=B_SPLINE_CURVE_WITH_KNOTS('',3,(#48,#49,#50,#51,#52,#53,#54,#55,#56,#57,#58,
#59,#60,#61,#62,#63,#64,#65,#66,#67,#68),.UNSPECIFIED.,.F.,.F.,(4,1,1,1,1,1,1,1,
1,1,1,1,1,1,1,1,1,1,4),(0.E0,5.555555555556E-2,1.111111111111E-1,
1.666666666667E-1,2.222222222222E-1,2.777777777778E-1,3.333333333333E-1,
3.888888888889E-1,4.444444444444E-1,5.E-1,5.555555555556E-1,6.111111111111E-1,
6.666666666667E-1,7.222222222222E-1,7.777777777778E-1,8.333333333333E-1,
8.888888888889E-1,9.444444444444E-1,1.E0),.UNSPECIFIED.);
#88=B_SPLINE_CURVE_WITH_KNOTS('',3,(#70,#71,#72,#73,#74,#75,#76,#77,#78,#79,#80,
#81,#82,#83,#84,#85,#86,#87),.UNSPECIFIED.,.F.,.F.,(4,1,1,1,1,1,1,1,1,1,1,1,1,1,
1,4),(0.E0,6.666666666667E-2,1.333333333333E-1,2.E-1,2.666666666667E-1,
3.333333333333E-1,4.E-1,4.666666666667E-1,5.333333333333E-1,6.E-1,
6.666666666667E-1,7.333333333333E-1,8.E-1,8.666666666667E-1,9.333333333333E-1,
1.E0),.UNSPECIFIED.);
#98=B_SPLINE_CURVE_WITH_KNOTS('',3,(#89,#90,#91,#92,#93,#94,#95,#96,#97),
.UNSPECIFIED.,.F.,.F.,(4,1,1,1,1,1,4),(0.E0,1.666666666667E-1,3.333333333333E-1,
5.E-1,6.666666666667E-1,8.333333333333E-1,1.E0),.UNSPECIFIED.);
#103=CIRCLE('',#102,1.25E0);
#112=CIRCLE('',#111,7.5E-1);
#117=CIRCLE('',#116,7.5E-1);
#130=CIRCLE('',#129,1.25E0);
#135=CIRCLE('',#134,1.25E0);
#166=B_SPLINE_CURVE_WITH_KNOTS('',3,(#148,#149,#150,#151,#152,#153,#154,#155,
#156,#157,#158,#159,#160,#161,#162,#163,#164,#165),.UNSPECIFIED.,.F.,.F.,(4,1,1,
1,1,1,1,1,1,1,1,1,1,1,1,4),(0.E0,6.666666666667E-2,1.333333333333E-1,2.E-1,
2.666666666667E-1,3.333333333333E-1,4.E-1,4.666666666667E-1,5.333333333333E-1,
6.E-1,6.666666666667E-1,7.333333333333E-1,8.E-1,8.666666666667E-1,
9.333333333333E-1,1.E0),.UNSPECIFIED.);
#188=B_SPLINE_CURVE_WITH_KNOTS('',3,(#167,#168,#169,#170,#171,#172,#173,#174,
#175,#176,#177,#178,#179,#180,#181,#182,#183,#184,#185,#186,#187),.UNSPECIFIED.,
.F.,.F.,(4,1,1,1,1,1,1,1,1,1,1,1,1,1,1,1,1,1,4),(0.E0,5.555555555556E-2,
1.111111111111E-1,1.666666666667E-1,2.222222222222E-1,2.777777777778E-1,
3.333333333333E-1,3.888888888889E-1,4.444444444444E-1,5.E-1,5.555555555556E-1,
6.111111111111E-1,6.666666666667E-1,7.222222222222E-1,7.777777777778E-1,
8.333333333333E-1,8.888888888889E-1,9.444444444444E-1,1.E0),.UNSPECIFIED.);
#198=B_SPLINE_CURVE_WITH_KNOTS('',3,(#189,#190,#191,#192,#193,#194,#195,#196,
#197),.UNSPECIFIED.,.F.,.F.,(4,1,1,1,1,1,4),(0.E0,1.666666666667E-1,
3.333333333333E-1,5.E-1,6.666666666667E-1,8.333333333333E-1,1.E0),
.UNSPECIFIED.);
#203=CIRCLE('',#202,1.25E0);
#224=CIRCLE('',#223,1.25E0);
#233=CIRCLE('',#232,1.25E0);
#242=CIRCLE('',#241,3.3E0);
#251=CIRCLE('',#250,3.3E0);
#260=CIRCLE('',#259,3.3E0);
#269=CIRCLE('',#268,3.3E0);
#278=CIRCLE('',#277,1.8E0);
#287=CIRCLE('',#286,1.8E0);
#296=CIRCLE('',#295,1.8E0);
#305=CIRCLE('',#304,1.8E0);
#314=CIRCLE('',#313,8.E-1);
#319=CIRCLE('',#318,8.E-1);
#340=CIRCLE('',#339,3.E0);
#349=CIRCLE('',#348,3.E0);
#358=CIRCLE('',#357,3.E0);
#391=CIRCLE('',#390,2.E-1);
#396=CIRCLE('',#395,2.E-1);
#401=CIRCLE('',#400,2.E-1);
#406=CIRCLE('',#405,2.E-1);
#411=CIRCLE('',#410,2.E-1);
#416=CIRCLE('',#415,2.E-1);
#421=CIRCLE('',#420,2.E-1);
#426=CIRCLE('',#425,2.E-1);
#447=CIRCLE('',#446,3.1E0);
#456=CIRCLE('',#455,3.1E0);
#473=CIRCLE('',#472,3.1E0);
#482=CIRCLE('',#481,3.1E0);
#499=CIRCLE('',#498,3.1E0);
#508=CIRCLE('',#507,3.1E0);
#525=CIRCLE('',#524,3.1E0);
#530=CIRCLE('',#529,3.1E0);
#535=CIRCLE('',#534,2.E-1);
#540=CIRCLE('',#539,2.9E0);
#549=CIRCLE('',#548,2.9E0);
#558=CIRCLE('',#557,2.9E0);
#567=CIRCLE('',#566,2.9E0);
#576=CIRCLE('',#575,2.2E0);
#585=CIRCLE('',#584,2.2E0);
#594=CIRCLE('',#593,2.2E0);
#603=CIRCLE('',#602,2.2E0);
#612=CIRCLE('',#611,2.E-1);
#617=CIRCLE('',#616,2.E-1);
#622=CIRCLE('',#621,2.E-1);
#627=CIRCLE('',#626,2.E-1);
#632=CIRCLE('',#631,2.E-1);
#637=CIRCLE('',#636,2.E-1);
#642=CIRCLE('',#641,2.E-1);
#647=CIRCLE('',#646,2.E-1);
#652=CIRCLE('',#651,2.E0);
#657=CIRCLE('',#656,2.E0);
#666=CIRCLE('',#665,2.E-1);
#671=CIRCLE('',#670,2.E-1);
#676=CIRCLE('',#675,2.E-1);
#681=CIRCLE('',#680,2.E-1);
#686=CIRCLE('',#685,2.E-1);
#691=CIRCLE('',#690,2.E-1);
#696=CIRCLE('',#695,2.E-1);
#701=CIRCLE('',#700,2.E-1);
#718=CIRCLE('',#717,2.E-1);
#723=CIRCLE('',#722,2.E-1);
#728=CIRCLE('',#727,2.E0);
#733=CIRCLE('',#732,2.E0);
#754=CIRCLE('',#753,2.E-1);
#759=CIRCLE('',#758,2.E-1);
#764=CIRCLE('',#763,2.E0);
#769=CIRCLE('',#768,2.E0);
#790=CIRCLE('',#789,2.E-1);
#795=CIRCLE('',#794,2.E-1);
#800=CIRCLE('',#799,2.E0);
#805=CIRCLE('',#804,2.E0);
#826=CIRCLE('',#825,2.E-1);
#831=CIRCLE('',#830,8.E-1);
#836=CIRCLE('',#835,8.E-1);
#885=CIRCLE('',#884,3.E0);
#894=CIRCLE('',#893,3.E0);
#903=CIRCLE('',#902,3.E0);
#936=CIRCLE('',#935,5.E-1);
#942=B_SPLINE_CURVE_WITH_KNOTS('',3,(#937,#938,#939,#940,#941),.UNSPECIFIED.,
.F.,.F.,(4,1,4),(0.E0,5.E-1,1.E0),.UNSPECIFIED.);
#948=B_SPLINE_CURVE_WITH_KNOTS('',3,(#943,#944,#945,#946,#947),.UNSPECIFIED.,
.F.,.F.,(4,1,4),(0.E0,5.E-1,1.E0),.UNSPECIFIED.);
#985=CIRCLE('',#984,5.E-1);
#991=B_SPLINE_CURVE_WITH_KNOTS('',3,(#986,#987,#988,#989,#990),.UNSPECIFIED.,
.F.,.F.,(4,1,4),(0.E0,5.E-1,1.E0),.UNSPECIFIED.);
#997=B_SPLINE_CURVE_WITH_KNOTS('',3,(#992,#993,#994,#995,#996),.UNSPECIFIED.,
.F.,.F.,(4,1,4),(0.E0,5.E-1,1.E0),.UNSPECIFIED.);
#1002=CIRCLE('',#1001,5.E-1);
#1008=B_SPLINE_CURVE_WITH_KNOTS('',3,(#1003,#1004,#1005,#1006,#1007),
.UNSPECIFIED.,.F.,.F.,(4,1,4),(0.E0,5.E-1,1.E0),.UNSPECIFIED.);
#1014=B_SPLINE_CURVE_WITH_KNOTS('',3,(#1009,#1010,#1011,#1012,#1013),
.UNSPECIFIED.,.F.,.F.,(4,1,4),(0.E0,5.E-1,1.E0),.UNSPECIFIED.);
#1031=CIRCLE('',#1030,5.E-1);
#1037=B_SPLINE_CURVE_WITH_KNOTS('',3,(#1032,#1033,#1034,#1035,#1036),
.UNSPECIFIED.,.F.,.F.,(4,1,4),(0.E0,5.E-1,1.E0),.UNSPECIFIED.);
#1043=B_SPLINE_CURVE_WITH_KNOTS('',3,(#1038,#1039,#1040,#1041,#1042),
.UNSPECIFIED.,.F.,.F.,(4,1,4),(0.E0,5.E-1,1.E0),.UNSPECIFIED.);
#1368=EDGE_CURVE('',#1326,#1321,#5,.T.);
#1370=EDGE_CURVE('',#1326,#1310,#9,.T.);
#1372=EDGE_CURVE('',#1317,#1310,#107,.T.);
#1374=EDGE_CURVE('',#1321,#1317,#13,.T.);
#1384=EDGE_CURVE('',#1321,#1322,#27,.T.);
#1386=EDGE_CURVE('',#1324,#1322,#139,.T.);
#1388=EDGE_CURVE('',#1324,#1326,#121,.T.);
#1401=EDGE_CURVE('',#1316,#1317,#31,.T.);
#1403=EDGE_CURVE('',#1253,#1316,#237,.T.);
#1405=EDGE_CURVE('',#1253,#1242,#366,.T.);
#1407=EDGE_CURVE('',#1242,#1243,#1087,.T.);
#1409=EDGE_CURVE('',#1245,#1243,#872,.T.);
#1411=EDGE_CURVE('',#1322,#1245,#143,.T.);
#1415=EDGE_CURVE('',#1256,#1257,#18,.T.);
#1417=EDGE_CURVE('',#1257,#1256,#23,.T.);
#1428=EDGE_CURVE('',#1257,#1261,#43,.T.);
#1430=EDGE_CURVE('',#1261,#1259,#69,.T.);
#1432=EDGE_CURVE('',#1256,#1259,#35,.T.);
#1442=EDGE_CURVE('',#1302,#1303,#166,.T.);
#1444=EDGE_CURVE('',#1303,#1307,#47,.T.);
#1446=EDGE_CURVE('',#1306,#1307,#112,.T.);
#1448=EDGE_CURVE('',#1302,#1306,#39,.T.);
#1460=EDGE_CURVE('',#1259,#1261,#88,.T.);
#1471=EDGE_CURVE('',#1303,#1302,#188,.T.);
#1474=EDGE_CURVE('',#1307,#1306,#117,.T.);
#1485=EDGE_CURVE('',#1318,#1312,#98,.T.);
#1487=EDGE_CURVE('',#1312,#1095,#211,.T.);
#1489=EDGE_CURVE('',#1094,#1095,#130,.T.);
#1491=EDGE_CURVE('',#1097,#1094,#207,.T.);
#1493=EDGE_CURVE('',#1097,#1227,#103,.T.);
#1495=EDGE_CURVE('',#1227,#1318,#233,.T.);
#1510=EDGE_CURVE('',#1310,#1311,#125,.T.);
#1512=EDGE_CURVE('',#1313,#1311,#215,.T.);
#1514=EDGE_CURVE('',#1312,#1313,#198,.T.);
#1517=EDGE_CURVE('',#1316,#1318,#228,.T.);
#1529=EDGE_CURVE('',#1324,#1232,#147,.T.);
#1531=EDGE_CURVE('',#1232,#1233,#864,.T.);
#1533=EDGE_CURVE('',#1239,#1233,#1091,.T.);
#1535=EDGE_CURVE('',#1251,#1239,#382,.T.);
#1537=EDGE_CURVE('',#1251,#1311,#219,.T.);
#1555=EDGE_CURVE('',#1245,#1232,#868,.T.);
#1561=EDGE_CURVE('',#1095,#1094,#135,.T.);
#1572=EDGE_CURVE('',#1313,#1229,#224,.T.);
#1574=EDGE_CURVE('',#1097,#1229,#203,.T.);
#1593=EDGE_CURVE('',#1251,#1229,#378,.T.);
#1606=EDGE_CURVE('',#1227,#1253,#370,.T.);
#1617=EDGE_CURVE('',#1196,#1197,#278,.T.);
#1619=EDGE_CURVE('',#1223,#1196,#282,.T.);
#1621=EDGE_CURVE('',#1219,#1223,#287,.T.);
#1623=EDGE_CURVE('',#1215,#1219,#291,.T.);
#1625=EDGE_CURVE('',#1211,#1215,#296,.T.);
#1627=EDGE_CURVE('',#1207,#1211,#300,.T.);
#1629=EDGE_CURVE('',#1203,#1207,#305,.T.);
#1631=EDGE_CURVE('',#1197,#1203,#309,.T.);
#1635=EDGE_CURVE('',#1353,#1341,#323,.T.);
#1637=EDGE_CURVE('',#1337,#1341,#985,.T.);
#1639=EDGE_CURVE('',#1337,#1333,#327,.T.);
#1641=EDGE_CURVE('',#1329,#1333,#936,.T.);
#1643=EDGE_CURVE('',#1329,#1349,#331,.T.);
#1645=EDGE_CURVE('',#1345,#1349,#1031,.T.);
#1647=EDGE_CURVE('',#1345,#1357,#335,.T.);
#1649=EDGE_CURVE('',#1353,#1357,#1002,.T.);
#1659=EDGE_CURVE('',#1281,#1237,#1051,.T.);
#1661=EDGE_CURVE('',#1293,#1281,#340,.T.);
#1663=EDGE_CURVE('',#1295,#1293,#344,.T.);
#1665=EDGE_CURVE('',#1299,#1295,#349,.T.);
#1667=EDGE_CURVE('',#1287,#1299,#353,.T.);
#1669=EDGE_CURVE('',#1285,#1287,#358,.T.);
#1671=EDGE_CURVE('',#1285,#1249,#1079,.T.);
#1673=EDGE_CURVE('',#1249,#1242,#362,.T.);
#1677=EDGE_CURVE('',#1229,#1227,#374,.T.);
#1681=EDGE_CURVE('',#1237,#1239,#386,.T.);
#1685=EDGE_CURVE('',#1164,#1165,#242,.T.);
#1687=EDGE_CURVE('',#1191,#1164,#246,.T.);
#1689=EDGE_CURVE('',#1187,#1191,#251,.T.);
#1691=EDGE_CURVE('',#1183,#1187,#255,.T.);
#1693=EDGE_CURVE('',#1179,#1183,#260,.T.);
#1695=EDGE_CURVE('',#1175,#1179,#264,.T.);
#1697=EDGE_CURVE('',#1171,#1175,#269,.T.);
#1699=EDGE_CURVE('',#1165,#1171,#273,.T.);
#1703=EDGE_CURVE('',#1268,#1269,#314,.T.);
#1705=EDGE_CURVE('',#1269,#1268,#319,.T.);
#1716=EDGE_CURVE('',#1165,#1169,#396,.T.);
#1718=EDGE_CURVE('',#1168,#1169,#447,.T.);
#1720=EDGE_CURVE('',#1164,#1168,#391,.T.);
#1731=EDGE_CURVE('',#1171,#1173,#401,.T.);
#1733=EDGE_CURVE('',#1169,#1173,#460,.T.);
#1745=EDGE_CURVE('',#1175,#1177,#406,.T.);
#1747=EDGE_CURVE('',#1173,#1177,#473,.T.);
#1759=EDGE_CURVE('',#1179,#1181,#411,.T.);
#1761=EDGE_CURVE('',#1177,#1181,#486,.T.);
#1773=EDGE_CURVE('',#1183,#1185,#416,.T.);
#1775=EDGE_CURVE('',#1181,#1185,#499,.T.);
#1787=EDGE_CURVE('',#1187,#1189,#421,.T.);
#1789=EDGE_CURVE('',#1185,#1189,#512,.T.);
#1801=EDGE_CURVE('',#1191,#1193,#426,.T.);
#1803=EDGE_CURVE('',#1189,#1193,#525,.T.);
#1816=EDGE_CURVE('',#1193,#1168,#430,.T.);
#1828=EDGE_CURVE('',#1168,#1104,#434,.T.);
#1830=EDGE_CURVE('',#1129,#1104,#438,.T.);
#1832=EDGE_CURVE('',#1193,#1129,#442,.T.);
#1843=EDGE_CURVE('',#1169,#1105,#451,.T.);
#1845=EDGE_CURVE('',#1104,#1105,#456,.T.);
#1857=EDGE_CURVE('',#1173,#1109,#464,.T.);
#1859=EDGE_CURVE('',#1105,#1109,#468,.T.);
#1871=EDGE_CURVE('',#1177,#1113,#477,.T.);
#1873=EDGE_CURVE('',#1109,#1113,#482,.T.);
#1885=EDGE_CURVE('',#1181,#1117,#490,.T.);
#1887=EDGE_CURVE('',#1113,#1117,#494,.T.);
#1899=EDGE_CURVE('',#1185,#1121,#503,.T.);
#1901=EDGE_CURVE('',#1117,#1121,#508,.T.);
#1913=EDGE_CURVE('',#1189,#1125,#516,.T.);
#1915=EDGE_CURVE('',#1121,#1125,#520,.T.);
#1928=EDGE_CURVE('',#1125,#1129,#530,.T.);
#1939=EDGE_CURVE('',#1123,#1127,#567,.T.);
#1941=EDGE_CURVE('',#1123,#1125,#535,.T.);
#1944=EDGE_CURVE('',#1127,#1129,#617,.T.);
#1954=EDGE_CURVE('',#1100,#1101,#540,.T.);
#1956=EDGE_CURVE('',#1101,#1107,#544,.T.);
#1958=EDGE_CURVE('',#1107,#1111,#549,.T.);
#1960=EDGE_CURVE('',#1111,#1115,#553,.T.);
#1962=EDGE_CURVE('',#1115,#1119,#558,.T.);
#1964=EDGE_CURVE('',#1119,#1123,#562,.T.);
#1967=EDGE_CURVE('',#1127,#1100,#571,.T.);
#1971=EDGE_CURVE('',#1136,#1137,#576,.T.);
#1973=EDGE_CURVE('',#1161,#1136,#580,.T.);
#1975=EDGE_CURVE('',#1157,#1161,#585,.T.);
#1977=EDGE_CURVE('',#1153,#1157,#589,.T.);
#1979=EDGE_CURVE('',#1149,#1153,#594,.T.);
#1981=EDGE_CURVE('',#1145,#1149,#598,.T.);
#1983=EDGE_CURVE('',#1141,#1145,#603,.T.);
#1985=EDGE_CURVE('',#1137,#1141,#607,.T.);
#1996=EDGE_CURVE('',#1100,#1104,#612,.T.);
#1999=EDGE_CURVE('',#1101,#1105,#622,.T.);
#2024=EDGE_CURVE('',#1107,#1109,#627,.T.);
#2037=EDGE_CURVE('',#1111,#1113,#632,.T.);
#2050=EDGE_CURVE('',#1115,#1117,#637,.T.);
#2063=EDGE_CURVE('',#1119,#1121,#642,.T.);
#2085=EDGE_CURVE('',#1132,#1133,#657,.T.);
#2087=EDGE_CURVE('',#1132,#1136,#647,.T.);
#2090=EDGE_CURVE('',#1133,#1137,#718,.T.);
#2100=EDGE_CURVE('',#1221,#1225,#652,.T.);
#2102=EDGE_CURVE('',#1132,#1225,#821,.T.);
#2105=EDGE_CURVE('',#1133,#1221,#661,.T.);
#2116=EDGE_CURVE('',#1223,#1225,#671,.T.);
#2119=EDGE_CURVE('',#1219,#1221,#666,.T.);
#2130=EDGE_CURVE('',#1196,#1200,#676,.T.);
#2132=EDGE_CURVE('',#1225,#1200,#809,.T.);
#2144=EDGE_CURVE('',#1197,#1201,#681,.T.);
#2146=EDGE_CURVE('',#1200,#1201,#800,.T.);
#2158=EDGE_CURVE('',#1203,#1205,#686,.T.);
#2160=EDGE_CURVE('',#1201,#1205,#777,.T.);
#2172=EDGE_CURVE('',#1207,#1209,#691,.T.);
#2174=EDGE_CURVE('',#1205,#1209,#764,.T.);
#2186=EDGE_CURVE('',#1211,#1213,#696,.T.);
#2188=EDGE_CURVE('',#1209,#1213,#741,.T.);
#2200=EDGE_CURVE('',#1215,#1217,#701,.T.);
#2202=EDGE_CURVE('',#1213,#1217,#728,.T.);
#2215=EDGE_CURVE('',#1217,#1221,#705,.T.);
#2228=EDGE_CURVE('',#1133,#1139,#709,.T.);
#2230=EDGE_CURVE('',#1139,#1217,#713,.T.);
#2243=EDGE_CURVE('',#1139,#1141,#723,.T.);
#2253=EDGE_CURVE('',#1139,#1143,#733,.T.);
#2257=EDGE_CURVE('',#1143,#1145,#754,.T.);
#2270=EDGE_CURVE('',#1143,#1213,#737,.T.);
#2282=EDGE_CURVE('',#1143,#1147,#745,.T.);
#2284=EDGE_CURVE('',#1147,#1209,#749,.T.);
#2297=EDGE_CURVE('',#1147,#1149,#759,.T.);
#2307=EDGE_CURVE('',#1147,#1151,#769,.T.);
#2311=EDGE_CURVE('',#1151,#1153,#790,.T.);
#2324=EDGE_CURVE('',#1151,#1205,#773,.T.);
#2336=EDGE_CURVE('',#1151,#1155,#781,.T.);
#2338=EDGE_CURVE('',#1155,#1201,#785,.T.);
#2351=EDGE_CURVE('',#1155,#1157,#795,.T.);
#2361=EDGE_CURVE('',#1155,#1159,#805,.T.);
#2365=EDGE_CURVE('',#1159,#1161,#826,.T.);
#2378=EDGE_CURVE('',#1159,#1200,#813,.T.);
#2390=EDGE_CURVE('',#1159,#1132,#817,.T.);
#2413=EDGE_CURVE('',#1264,#1265,#831,.T.);
#2415=EDGE_CURVE('',#1265,#1269,#911,.T.);
#2418=EDGE_CURVE('',#1264,#1268,#907,.T.);
#2428=EDGE_CURVE('',#1235,#1279,#856,.T.);
#2430=EDGE_CURVE('',#1235,#1233,#860,.T.);
#2435=EDGE_CURVE('',#1247,#1243,#876,.T.);
#2437=EDGE_CURVE('',#1283,#1247,#880,.T.);
#2439=EDGE_CURVE('',#1289,#1283,#885,.T.);
#2441=EDGE_CURVE('',#1301,#1289,#889,.T.);
#2443=EDGE_CURVE('',#1297,#1301,#894,.T.);
#2445=EDGE_CURVE('',#1291,#1297,#898,.T.);
#2447=EDGE_CURVE('',#1279,#1291,#903,.T.);
#2451=EDGE_CURVE('',#1272,#1273,#840,.T.);
#2453=EDGE_CURVE('',#1275,#1272,#844,.T.);
#2455=EDGE_CURVE('',#1277,#1275,#848,.T.);
#2457=EDGE_CURVE('',#1273,#1277,#852,.T.);
#2462=EDGE_CURVE('',#1265,#1264,#836,.T.);
#2484=EDGE_CURVE('',#1338,#1334,#931,.T.);
#2486=EDGE_CURVE('',#1360,#1338,#997,.T.);
#2488=EDGE_CURVE('',#1360,#1272,#915,.T.);
#2491=EDGE_CURVE('',#1273,#1359,#919,.T.);
#2493=EDGE_CURVE('',#1334,#1359,#942,.T.);
#2503=EDGE_CURVE('',#1333,#1334,#923,.T.);
#2506=EDGE_CURVE('',#1337,#1338,#927,.T.);
#2517=EDGE_CURVE('',#1329,#1330,#952,.T.);
#2522=EDGE_CURVE('',#1359,#1330,#948,.T.);
#2533=EDGE_CURVE('',#1330,#1350,#956,.T.);
#2535=EDGE_CURVE('',#1349,#1350,#960,.T.);
#2546=EDGE_CURVE('',#1361,#1277,#964,.T.);
#2548=EDGE_CURVE('',#1350,#1361,#1037,.T.);
#2562=EDGE_CURVE('',#1362,#1275,#968,.T.);
#2564=EDGE_CURVE('',#1358,#1362,#1008,.T.);
#2566=EDGE_CURVE('',#1346,#1358,#1022,.T.);
#2568=EDGE_CURVE('',#1361,#1346,#1043,.T.);
#2580=EDGE_CURVE('',#1354,#1342,#980,.T.);
#2582=EDGE_CURVE('',#1362,#1354,#1014,.T.);
#2587=EDGE_CURVE('',#1342,#1360,#991,.T.);
#2597=EDGE_CURVE('',#1341,#1342,#972,.T.);
#2600=EDGE_CURVE('',#1353,#1354,#976,.T.);
#2626=EDGE_CURVE('',#1357,#1358,#1026,.T.);
#2638=EDGE_CURVE('',#1345,#1346,#1018,.T.);
#2665=EDGE_CURVE('',#1281,#1279,#1047,.T.);
#2668=EDGE_CURVE('',#1237,#1235,#1055,.T.);
#2679=EDGE_CURVE('',#1293,#1291,#1059,.T.);
#2693=EDGE_CURVE('',#1297,#1295,#1063,.T.);
#2707=EDGE_CURVE('',#1301,#1299,#1071,.T.);
#2717=EDGE_CURVE('',#1289,#1287,#1067,.T.);
#2733=EDGE_CURVE('',#1283,#1285,#1083,.T.);
#2744=EDGE_CURVE('',#1249,#1247,#1075,.T.);
#2786=CLOSED_SHELL('',(#1378,#1393,#1421,#1436,#1452,#1465,#1479,#1503,#1522,
#1547,#1565,#1585,#1598,#1611,#1653,#1709,#1724,#1738,#1752,#1766,#1780,#1794,
#1808,#1821,#1836,#1850,#1864,#1878,#1892,#1906,#1920,#1933,#1948,#1989,#2003,
#2015,#2028,#2041,#2054,#2067,#2079,#2094,#2109,#2123,#2137,#2151,#2165,#2179,
#2193,#2207,#2220,#2234,#2247,#2261,#2274,#2288,#2301,#2315,#2328,#2342,#2355,
#2369,#2382,#2395,#2407,#2422,#2466,#2478,#2497,#2511,#2526,#2540,#2556,#2574,
#2591,#2605,#2618,#2632,#2645,#2658,#2672,#2685,#2698,#2711,#2724,#2737,#2750,
#2762,#2774,#2785));
#2791=CIRCLE('',#2790,1.5E0);
#2796=CIRCLE('',#2795,1.5E0);
#2809=CIRCLE('',#2808,1.5E0);
#2814=CIRCLE('',#2813,1.5E0);
#2819=CIRCLE('',#2818,1.25E0);
#2824=CIRCLE('',#2823,1.25E0);
#2842=EDGE_CURVE('',#2832,#2831,#2791,.T.);
#2844=EDGE_CURVE('',#2831,#2827,#2804,.T.);
#2846=EDGE_CURVE('',#2827,#2828,#2814,.T.);
#2848=EDGE_CURVE('',#2832,#2828,#2800,.T.);
#2858=EDGE_CURVE('',#2831,#2832,#2796,.T.);
#2861=EDGE_CURVE('',#2827,#2828,#2809,.T.);
#2876=EDGE_CURVE('',#2835,#2836,#2819,.T.);
#2878=EDGE_CURVE('',#2836,#2835,#2824,.T.);
#2883=OPEN_SHELL('',(#2852,#2866,#2882));
#2889=CIRCLE('',#2888,1.E0);
#2894=CIRCLE('',#2893,1.E0);
#2899=CIRCLE('',#2898,1.E0);
#2908=CIRCLE('',#2907,1.E0);
#2926=EDGE_CURVE('',#2915,#2916,#2889,.T.);
#2928=EDGE_CURVE('',#2920,#2916,#2912,.T.);
#2930=EDGE_CURVE('',#2920,#2919,#2894,.T.);
#2932=EDGE_CURVE('',#2919,#2915,#2903,.T.);
#2942=EDGE_CURVE('',#2916,#2915,#2899,.T.);
#2945=EDGE_CURVE('',#2919,#2920,#2908,.T.);
#2951=OPEN_SHELL('',(#2936,#2950));
#2952=MANIFOLD_SOLID_BREP('',#2786);
#2953=SHELL_BASED_SURFACE_MODEL('',(#2883,#2951));
#2954=(LENGTH_UNIT()NAMED_UNIT(*)SI_UNIT(.MILLI.,.METRE.));
#2956=(NAMED_UNIT(*)PLANE_ANGLE_UNIT()SI_UNIT($,.RADIAN.));
#2959=(NAMED_UNIT(*)SI_UNIT($,.STERADIAN.)SOLID_ANGLE_UNIT());
#2962=ADVANCED_BREP_SHAPE_REPRESENTATION('',(#2952),#2961);
#2963=MANIFOLD_SURFACE_SHAPE_REPRESENTATION('',(#2953),#2961);
#2967=AXIS2_PLACEMENT_3D('',#2964,#2965,#2966);
#2968=SHAPE_REPRESENTATION('',(#2967),#2961);
#2977=PRODUCT_DEFINITION('design','',#2976,#2973);
#2978=PRODUCT_DEFINITION_SHAPE('','SHAPE FOR 5X10MM_SOSOS_BASE_AL.',#2977);
#2979=SHAPE_DEFINITION_REPRESENTATION(#2978,#2968);
ENDSEC;
END-ISO-10303-21;
