# Supplementary material for: Sheet-on-sheet fixed target data collection devices for serial crystallography at synchrotron and XFEL sources
Source: J Appl Crystallogr. 2024 Oct 16;57(Pt 6):1725–32. doi: 10.1107/S1600576724008914 (PMC11611291; doi:10.1107/S1600576724008914)
Supplement: Supplementary file 1 [file j-57-01725-sup2.zip › SOSOS_5x10mm_Cover_Al.stp]

ISO-10303-21;
HEADER;
FILE_DESCRIPTION((''),'2;1');
FILE_NAME('5X10MM_SOSOS_COVER_AL','2024-04-06T15:27:48',('doak'),(''),
'CREO PARAMETRIC BY PTC INC, 2022024','CREO PARAMETRIC BY PTC INC, 2022024','');
FILE_SCHEMA(('CONFIG_CONTROL_DESIGN'));
ENDSEC;
DATA;
#2=CARTESIAN_POINT('',(-1.25E1,0.E0,7.5E0));
#3=DIRECTION('',(0.E0,0.E0,-1.E0));
#4=DIRECTION('',(-1.E0,0.E0,0.E0));
#5=AXIS2_PLACEMENT_3D('',#2,#3,#4);
#7=CARTESIAN_POINT('',(-1.25E1,0.E0,7.5E0));
#8=DIRECTION('',(0.E0,0.E0,-1.E0));
#9=DIRECTION('',(1.E0,0.E0,0.E0));
#10=AXIS2_PLACEMENT_3D('',#7,#8,#9);
#12=DIRECTION('',(-1.E0,0.E0,0.E0));
#13=VECTOR('',#12,1.632071991417E1);
#14=CARTESIAN_POINT('',(6.649147038914E0,0.E0,7.5E0));
#15=LINE('',#14,#13);
#16=CARTESIAN_POINT('',(-1.25E1,0.E0,7.5E0));
#17=DIRECTION('',(0.E0,0.E0,1.E0));
#18=DIRECTION('',(0.E0,1.E0,0.E0));
#19=AXIS2_PLACEMENT_3D('',#16,#17,#18);
#21=DIRECTION('',(0.E0,1.E0,0.E0));
#22=VECTOR('',#21,2.E0);
#23=CARTESIAN_POINT('',(6.649147038914E0,0.E0,7.5E0));
#24=LINE('',#23,#22);
#25=DIRECTION('',(0.E0,0.E0,-1.E0));
#26=VECTOR('',#25,2.95E0);
#27=CARTESIAN_POINT('',(-1.3255E1,0.E0,7.5E0));
#28=LINE('',#27,#26);
#29=DIRECTION('',(0.E0,0.E0,-1.E0));
#30=VECTOR('',#29,2.95E0);
#31=CARTESIAN_POINT('',(-1.3255E1,0.E0,-4.55E0));
#32=LINE('',#31,#30);
#33=DIRECTION('',(0.E0,0.E0,-1.E0));
#34=VECTOR('',#33,2.95E0);
#35=CARTESIAN_POINT('',(-1.1745E1,0.E0,7.5E0));
#36=LINE('',#35,#34);
#37=DIRECTION('',(0.E0,0.E0,-1.E0));
#38=VECTOR('',#37,2.95E0);
#39=CARTESIAN_POINT('',(-1.1745E1,0.E0,-4.55E0));
#40=LINE('',#39,#38);
#41=CARTESIAN_POINT('',(-1.25E1,0.E0,4.55E0));
#42=DIRECTION('',(0.E0,0.E0,-1.E0));
#43=DIRECTION('',(-1.E0,0.E0,0.E0));
#44=AXIS2_PLACEMENT_3D('',#41,#42,#43);
#46=CARTESIAN_POINT('',(-1.25E1,0.E0,4.55E0));
#47=DIRECTION('',(0.E0,0.E0,-1.E0));
#48=DIRECTION('',(1.E0,0.E0,0.E0));
#49=AXIS2_PLACEMENT_3D('',#46,#47,#48);
#51=CARTESIAN_POINT('',(-1.25E1,0.E0,4.55E0));
#52=DIRECTION('',(0.E0,0.E0,-1.E0));
#53=DIRECTION('',(9.428090415821E-1,-3.333333333333E-1,0.E0));
#54=AXIS2_PLACEMENT_3D('',#51,#52,#53);
#56=DIRECTION('',(0.E0,1.E0,0.E0));
#57=VECTOR('',#56,2.E0);
#58=CARTESIAN_POINT('',(-9.5E0,0.E0,4.55E0));
#59=LINE('',#58,#57);
#60=DIRECTION('',(0.E0,0.E0,1.E0));
#61=VECTOR('',#60,2.95E0);
#62=CARTESIAN_POINT('',(-1.061438191684E1,-6.666666666667E-1,4.55E0));
#63=LINE('',#62,#61);
#64=CARTESIAN_POINT('',(-9.671572875254E0,-1.E0,4.55E0));
#65=DIRECTION('',(0.E0,0.E0,1.E0));
#66=DIRECTION('',(0.E0,1.E0,0.E0));
#67=AXIS2_PLACEMENT_3D('',#64,#65,#66);
#69=CARTESIAN_POINT('',(-9.671572875254E0,-1.E0,7.5E0));
#70=DIRECTION('',(0.E0,0.E0,-1.E0));
#71=DIRECTION('',(-9.428090415821E-1,3.333333333333E-1,0.E0));
#72=AXIS2_PLACEMENT_3D('',#69,#70,#71);
#74=CARTESIAN_POINT('',(-4.7845E0,0.E0,2.2845E0));
#75=DIRECTION('',(0.E0,-1.E0,0.E0));
#76=DIRECTION('',(0.E0,0.E0,1.E0));
#77=AXIS2_PLACEMENT_3D('',#74,#75,#76);
#79=DIRECTION('',(-1.E0,0.E0,0.E0));
#80=VECTOR('',#79,9.569E0);
#81=CARTESIAN_POINT('',(4.7845E0,0.E0,4.3345E0));
#82=LINE('',#81,#80);
#83=CARTESIAN_POINT('',(4.7845E0,0.E0,2.2845E0));
#84=DIRECTION('',(0.E0,-1.E0,0.E0));
#85=DIRECTION('',(1.E0,0.E0,0.E0));
#86=AXIS2_PLACEMENT_3D('',#83,#84,#85);
#88=DIRECTION('',(0.E0,0.E0,1.E0));
#89=VECTOR('',#88,4.569E0);
#90=CARTESIAN_POINT('',(6.8345E0,0.E0,-2.2845E0));
#91=LINE('',#90,#89);
#92=CARTESIAN_POINT('',(4.7845E0,0.E0,-2.2845E0));
#93=DIRECTION('',(0.E0,-1.E0,0.E0));
#94=DIRECTION('',(0.E0,0.E0,-1.E0));
#95=AXIS2_PLACEMENT_3D('',#92,#93,#94);
#97=DIRECTION('',(1.E0,0.E0,0.E0));
#98=VECTOR('',#97,9.569E0);
#99=CARTESIAN_POINT('',(-4.7845E0,0.E0,-4.3345E0));
#100=LINE('',#99,#98);
#101=CARTESIAN_POINT('',(-4.7845E0,0.E0,-2.2845E0));
#102=DIRECTION('',(0.E0,-1.E0,0.E0));
#103=DIRECTION('',(-1.E0,0.E0,0.E0));
#104=AXIS2_PLACEMENT_3D('',#101,#102,#103);
#106=DIRECTION('',(0.E0,0.E0,-1.E0));
#107=VECTOR('',#106,4.569E0);
#108=CARTESIAN_POINT('',(-6.8345E0,0.E0,2.2845E0));
#109=LINE('',#108,#107);
#110=DIRECTION('',(0.E0,0.E0,-1.E0));
#111=VECTOR('',#110,4.E0);
#112=CARTESIAN_POINT('',(-5.E0,0.E0,2.E0));
#113=LINE('',#112,#111);
#114=DIRECTION('',(1.E0,0.E0,0.E0));
#115=VECTOR('',#114,9.E0);
#116=CARTESIAN_POINT('',(-4.5E0,0.E0,-2.5E0));
#117=LINE('',#116,#115);
#118=DIRECTION('',(0.E0,0.E0,1.E0));
#119=VECTOR('',#118,4.E0);
#120=CARTESIAN_POINT('',(5.E0,0.E0,-2.E0));
#121=LINE('',#120,#119);
#122=DIRECTION('',(-1.E0,0.E0,0.E0));
#123=VECTOR('',#122,9.E0);
#124=CARTESIAN_POINT('',(4.5E0,0.E0,2.5E0));
#125=LINE('',#124,#123);
#126=CARTESIAN_POINT('',(-4.7845E0,0.E0,2.2845E0));
#127=DIRECTION('',(0.E0,-1.E0,0.E0));
#128=DIRECTION('',(0.E0,0.E0,1.E0));
#129=AXIS2_PLACEMENT_3D('',#126,#127,#128);
#131=DIRECTION('',(0.E0,0.E0,-1.E0));
#132=VECTOR('',#131,4.569E0);
#133=CARTESIAN_POINT('',(-7.8345E0,0.E0,2.2845E0));
#134=LINE('',#133,#132);
#135=CARTESIAN_POINT('',(-4.7845E0,0.E0,-2.2845E0));
#136=DIRECTION('',(0.E0,-1.E0,0.E0));
#137=DIRECTION('',(-1.E0,0.E0,0.E0));
#138=AXIS2_PLACEMENT_3D('',#135,#136,#137);
#140=DIRECTION('',(1.E0,0.E0,0.E0));
#141=VECTOR('',#140,9.569E0);
#142=CARTESIAN_POINT('',(-4.7845E0,0.E0,-5.3345E0));
#143=LINE('',#142,#141);
#144=CARTESIAN_POINT('',(4.7845E0,0.E0,-2.2845E0));
#145=DIRECTION('',(0.E0,-1.E0,0.E0));
#146=DIRECTION('',(0.E0,0.E0,-1.E0));
#147=AXIS2_PLACEMENT_3D('',#144,#145,#146);
#149=DIRECTION('',(0.E0,0.E0,1.E0));
#150=VECTOR('',#149,4.569E0);
#151=CARTESIAN_POINT('',(7.8345E0,0.E0,-2.2845E0));
#152=LINE('',#151,#150);
#153=CARTESIAN_POINT('',(4.7845E0,0.E0,2.2845E0));
#154=DIRECTION('',(0.E0,-1.E0,0.E0));
#155=DIRECTION('',(1.E0,0.E0,0.E0));
#156=AXIS2_PLACEMENT_3D('',#153,#154,#155);
#158=DIRECTION('',(-1.E0,0.E0,0.E0));
#159=VECTOR('',#158,9.569E0);
#160=CARTESIAN_POINT('',(4.7845E0,0.E0,5.3345E0));
#161=LINE('',#160,#159);
#162=CARTESIAN_POINT('',(1.03E1,0.E0,0.E0));
#163=DIRECTION('',(0.E0,1.E0,0.E0));
#164=DIRECTION('',(1.E0,0.E0,0.E0));
#165=AXIS2_PLACEMENT_3D('',#162,#163,#164);
#167=CARTESIAN_POINT('',(1.03E1,0.E0,0.E0));
#168=DIRECTION('',(0.E0,1.E0,0.E0));
#169=DIRECTION('',(-1.E0,0.E0,0.E0));
#170=AXIS2_PLACEMENT_3D('',#167,#168,#169);
#172=DIRECTION('',(0.E0,0.E0,1.E0));
#173=VECTOR('',#172,2.95E0);
#174=CARTESIAN_POINT('',(-9.671572875254E0,0.E0,4.55E0));
#175=LINE('',#174,#173);
#176=CARTESIAN_POINT('',(6.649147038914E0,0.E0,4.5E0));
#177=DIRECTION('',(0.E0,-1.E0,0.E0));
#178=DIRECTION('',(8.660254037844E-1,0.E0,5.E-1));
#179=AXIS2_PLACEMENT_3D('',#176,#177,#178);
#181=DIRECTION('',(-5.E-1,0.E0,8.660254037844E-1));
#182=VECTOR('',#181,5.196152422707E0);
#183=CARTESIAN_POINT('',(1.184529946162E1,0.E0,1.5E0));
#184=LINE('',#183,#182);
#185=CARTESIAN_POINT('',(9.247223250267E0,0.E0,0.E0));
#186=DIRECTION('',(0.E0,-1.E0,0.E0));
#187=DIRECTION('',(8.660254037844E-1,0.E0,-5.E-1));
#188=AXIS2_PLACEMENT_3D('',#185,#186,#187);
#190=DIRECTION('',(5.E-1,0.E0,8.660254037844E-1));
#191=VECTOR('',#190,5.196152422707E0);
#192=CARTESIAN_POINT('',(9.247223250267E0,0.E0,-6.E0));
#193=LINE('',#192,#191);
#194=CARTESIAN_POINT('',(6.649147038914E0,0.E0,-4.5E0));
#195=DIRECTION('',(0.E0,-1.E0,0.E0));
#196=DIRECTION('',(0.E0,0.E0,-1.E0));
#197=AXIS2_PLACEMENT_3D('',#194,#195,#196);
#199=DIRECTION('',(0.E0,0.E0,1.E0));
#200=VECTOR('',#199,2.95E0);
#201=CARTESIAN_POINT('',(-9.671572875254E0,0.E0,-7.5E0));
#202=LINE('',#201,#200);
#203=DIRECTION('',(1.E0,0.E0,0.E0));
#204=VECTOR('',#203,1.715728752538E-1);
#205=CARTESIAN_POINT('',(-9.671572875254E0,0.E0,-4.55E0));
#206=LINE('',#205,#204);
#207=DIRECTION('',(0.E0,0.E0,1.E0));
#208=VECTOR('',#207,9.1E0);
#209=CARTESIAN_POINT('',(-9.5E0,0.E0,-4.55E0));
#210=LINE('',#209,#208);
#211=DIRECTION('',(1.E0,0.E0,0.E0));
#212=VECTOR('',#211,1.715728752538E-1);
#213=CARTESIAN_POINT('',(-9.671572875254E0,0.E0,4.55E0));
#214=LINE('',#213,#212);
#215=CARTESIAN_POINT('',(-4.7845E0,-1.5E-1,2.2845E0));
#216=DIRECTION('',(0.E0,1.E0,0.E0));
#217=DIRECTION('',(-1.E0,0.E0,0.E0));
#218=AXIS2_PLACEMENT_3D('',#215,#216,#217);
#220=CARTESIAN_POINT('',(-7.0345E0,-1.5E-1,2.2845E0));
#221=DIRECTION('',(0.E0,0.E0,1.E0));
#222=DIRECTION('',(0.E0,-1.E0,0.E0));
#223=AXIS2_PLACEMENT_3D('',#220,#221,#222);
#225=CARTESIAN_POINT('',(-4.7845E0,-3.5E-1,2.2845E0));
#226=DIRECTION('',(0.E0,1.E0,0.E0));
#227=DIRECTION('',(-1.E0,0.E0,0.E0));
#228=AXIS2_PLACEMENT_3D('',#225,#226,#227);
#230=DIRECTION('',(1.065269805200E-13,0.E0,1.E0));
#231=VECTOR('',#230,4.568999999999E0);
#232=CARTESIAN_POINT('',(-7.0345E0,-3.5E-1,-2.2845E0));
#233=LINE('',#232,#231);
#234=CARTESIAN_POINT('',(-4.7845E0,-3.5E-1,-2.2845E0));
#235=DIRECTION('',(0.E0,1.E0,0.E0));
#236=DIRECTION('',(0.E0,0.E0,-1.E0));
#237=AXIS2_PLACEMENT_3D('',#234,#235,#236);
#239=DIRECTION('',(-1.E0,0.E0,5.067879790535E-14));
#240=VECTOR('',#239,9.568999999999E0);
#241=CARTESIAN_POINT('',(4.7845E0,-3.5E-1,-4.5345E0));
#242=LINE('',#241,#240);
#243=CARTESIAN_POINT('',(4.7845E0,-3.5E-1,-2.2845E0));
#244=DIRECTION('',(0.E0,1.E0,0.E0));
#245=DIRECTION('',(1.E0,0.E0,0.E0));
#246=AXIS2_PLACEMENT_3D('',#243,#244,#245);
#248=DIRECTION('',(-1.059438036193E-13,0.E0,-1.E0));
#249=VECTOR('',#248,4.568999999999E0);
#250=CARTESIAN_POINT('',(7.0345E0,-3.5E-1,2.2845E0));
#251=LINE('',#250,#249);
#252=CARTESIAN_POINT('',(4.7845E0,-3.5E-1,2.2845E0));
#253=DIRECTION('',(0.E0,1.E0,0.E0));
#254=DIRECTION('',(0.E0,0.E0,1.E0));
#255=AXIS2_PLACEMENT_3D('',#252,#253,#254);
#257=DIRECTION('',(1.E0,0.E0,-5.067879790535E-14));
#258=VECTOR('',#257,9.568999999999E0);
#259=CARTESIAN_POINT('',(-4.7845E0,-3.5E-1,4.5345E0));
#260=LINE('',#259,#258);
#261=CARTESIAN_POINT('',(-4.7845E0,-3.5E-1,2.2845E0));
#262=DIRECTION('',(0.E0,1.E0,0.E0));
#263=DIRECTION('',(-1.E0,0.E0,0.E0));
#264=AXIS2_PLACEMENT_3D('',#261,#262,#263);
#266=DIRECTION('',(1.E0,0.E0,0.E0));
#267=VECTOR('',#266,9.569E0);
#268=CARTESIAN_POINT('',(-4.7845E0,-3.5E-1,5.1345E0));
#269=LINE('',#268,#267);
#270=CARTESIAN_POINT('',(4.7845E0,-3.5E-1,2.2845E0));
#271=DIRECTION('',(0.E0,1.E0,0.E0));
#272=DIRECTION('',(0.E0,0.E0,1.E0));
#273=AXIS2_PLACEMENT_3D('',#270,#271,#272);
#275=DIRECTION('',(0.E0,0.E0,-1.E0));
#276=VECTOR('',#275,4.569E0);
#277=CARTESIAN_POINT('',(7.6345E0,-3.5E-1,2.2845E0));
#278=LINE('',#277,#276);
#279=CARTESIAN_POINT('',(4.7845E0,-3.5E-1,-2.2845E0));
#280=DIRECTION('',(0.E0,1.E0,0.E0));
#281=DIRECTION('',(1.E0,0.E0,0.E0));
#282=AXIS2_PLACEMENT_3D('',#279,#280,#281);
#284=DIRECTION('',(-1.E0,0.E0,0.E0));
#285=VECTOR('',#284,9.569E0);
#286=CARTESIAN_POINT('',(4.7845E0,-3.5E-1,-5.1345E0));
#287=LINE('',#286,#285);
#288=CARTESIAN_POINT('',(-4.7845E0,-3.5E-1,-2.2845E0));
#289=DIRECTION('',(0.E0,1.E0,0.E0));
#290=DIRECTION('',(0.E0,0.E0,-1.E0));
#291=AXIS2_PLACEMENT_3D('',#288,#289,#290);
#293=DIRECTION('',(0.E0,0.E0,1.E0));
#294=VECTOR('',#293,4.569E0);
#295=CARTESIAN_POINT('',(-7.6345E0,-3.5E-1,-2.2845E0));
#296=LINE('',#295,#294);
#297=CARTESIAN_POINT('',(-7.0345E0,-1.5E-1,-2.2845E0));
#298=DIRECTION('',(0.E0,0.E0,1.E0));
#299=DIRECTION('',(0.E0,-1.E0,0.E0));
#300=AXIS2_PLACEMENT_3D('',#297,#298,#299);
#302=DIRECTION('',(0.E0,0.E0,1.E0));
#303=VECTOR('',#302,4.568999999969E0);
#304=CARTESIAN_POINT('',(-6.8345E0,-1.5E-1,-2.284499999991E0));
#305=LINE('',#304,#303);
#306=DIRECTION('',(0.E0,1.E0,1.487965306524E-10));
#307=VECTOR('',#306,1.5E-1);
#308=CARTESIAN_POINT('',(-6.8345E0,-1.5E-1,2.284499999978E0));
#309=LINE('',#308,#307);
#310=CARTESIAN_POINT('',(-4.7845E0,-1.5E-1,-2.2845E0));
#311=DIRECTION('',(0.E0,1.E0,0.E0));
#312=DIRECTION('',(0.E0,0.E0,-1.E0));
#313=AXIS2_PLACEMENT_3D('',#310,#311,#312);
#315=DIRECTION('',(0.E0,1.E0,-5.761613408595E-11));
#316=VECTOR('',#315,1.5E-1);
#317=CARTESIAN_POINT('',(-6.8345E0,-1.5E-1,-2.284499999991E0));
#318=LINE('',#317,#316);
#319=CARTESIAN_POINT('',(-4.7845E0,-1.5E-1,-4.5345E0));
#320=DIRECTION('',(-1.E0,0.E0,0.E0));
#321=DIRECTION('',(0.E0,-1.E0,0.E0));
#322=AXIS2_PLACEMENT_3D('',#319,#320,#321);
#324=CARTESIAN_POINT('',(4.7845E0,-1.5E-1,-4.5345E0));
#325=DIRECTION('',(-1.E0,0.E0,0.E0));
#326=DIRECTION('',(0.E0,-1.E0,0.E0));
#327=AXIS2_PLACEMENT_3D('',#324,#325,#326);
#329=DIRECTION('',(-1.E0,0.E0,0.E0));
#330=VECTOR('',#329,9.568999999969E0);
#331=CARTESIAN_POINT('',(4.784499999991E0,-1.5E-1,-4.3345E0));
#332=LINE('',#331,#330);
#333=DIRECTION('',(-1.487580429208E-10,1.E0,0.E0));
#334=VECTOR('',#333,1.5E-1);
#335=CARTESIAN_POINT('',(-4.784499999978E0,-1.5E-1,-4.3345E0));
#336=LINE('',#335,#334);
#337=CARTESIAN_POINT('',(4.7845E0,-1.5E-1,-2.2845E0));
#338=DIRECTION('',(0.E0,1.E0,0.E0));
#339=DIRECTION('',(1.E0,0.E0,0.E0));
#340=AXIS2_PLACEMENT_3D('',#337,#338,#339);
#342=DIRECTION('',(5.760133111229E-11,1.E0,0.E0));
#343=VECTOR('',#342,1.5E-1);
#344=CARTESIAN_POINT('',(4.784499999991E0,-1.5E-1,-4.3345E0));
#345=LINE('',#344,#343);
#346=CARTESIAN_POINT('',(7.0345E0,-1.5E-1,-2.2845E0));
#347=DIRECTION('',(0.E0,0.E0,-1.E0));
#348=DIRECTION('',(0.E0,-1.E0,0.E0));
#349=AXIS2_PLACEMENT_3D('',#346,#347,#348);
#351=CARTESIAN_POINT('',(7.0345E0,-1.5E-1,2.2845E0));
#352=DIRECTION('',(0.E0,0.E0,-1.E0));
#353=DIRECTION('',(0.E0,-1.E0,0.E0));
#354=AXIS2_PLACEMENT_3D('',#351,#352,#353);
#356=DIRECTION('',(0.E0,0.E0,-1.E0));
#357=VECTOR('',#356,4.568999999969E0);
#358=CARTESIAN_POINT('',(6.8345E0,-1.5E-1,2.284499999991E0));
#359=LINE('',#358,#357);
#360=DIRECTION('',(0.E0,1.E0,-1.487639641103E-10));
#361=VECTOR('',#360,1.5E-1);
#362=CARTESIAN_POINT('',(6.8345E0,-1.5E-1,-2.284499999978E0));
#363=LINE('',#362,#361);
#364=CARTESIAN_POINT('',(4.7845E0,-1.5E-1,2.2845E0));
#365=DIRECTION('',(0.E0,1.E0,0.E0));
#366=DIRECTION('',(0.E0,0.E0,1.E0));
#367=AXIS2_PLACEMENT_3D('',#364,#365,#366);
#369=DIRECTION('',(1.184237892934E-14,1.E0,5.757764635443E-11));
#370=VECTOR('',#369,1.5E-1);
#371=CARTESIAN_POINT('',(6.8345E0,-1.5E-1,2.284499999991E0));
#372=LINE('',#371,#370);
#373=CARTESIAN_POINT('',(4.7845E0,-1.5E-1,4.5345E0));
#374=DIRECTION('',(1.E0,0.E0,0.E0));
#375=DIRECTION('',(0.E0,-1.E0,0.E0));
#376=AXIS2_PLACEMENT_3D('',#373,#374,#375);
#378=CARTESIAN_POINT('',(-4.7845E0,-1.5E-1,4.5345E0));
#379=DIRECTION('',(1.E0,0.E0,0.E0));
#380=DIRECTION('',(0.E0,-1.E0,0.E0));
#381=AXIS2_PLACEMENT_3D('',#378,#379,#380);
#383=DIRECTION('',(1.E0,0.E0,0.E0));
#384=VECTOR('',#383,9.568999999969E0);
#385=CARTESIAN_POINT('',(-4.784499999991E0,-1.5E-1,4.3345E0));
#386=LINE('',#385,#384);
#387=DIRECTION('',(1.487462005419E-10,1.E0,0.E0));
#388=VECTOR('',#387,1.5E-1);
#389=CARTESIAN_POINT('',(4.784499999978E0,-1.5E-1,4.3345E0));
#390=LINE('',#389,#388);
#391=DIRECTION('',(-5.758948873336E-11,1.E0,0.E0));
#392=VECTOR('',#391,1.5E-1);
#393=CARTESIAN_POINT('',(-4.784499999991E0,-1.5E-1,4.3345E0));
#394=LINE('',#393,#392);
#395=CARTESIAN_POINT('',(-7.6345E0,-1.5E-1,2.2845E0));
#396=DIRECTION('',(0.E0,0.E0,1.E0));
#397=DIRECTION('',(-1.E0,0.E0,0.E0));
#398=AXIS2_PLACEMENT_3D('',#395,#396,#397);
#400=CARTESIAN_POINT('',(-4.7845E0,-1.5E-1,2.2845E0));
#401=DIRECTION('',(0.E0,1.E0,0.E0));
#402=DIRECTION('',(-1.E0,0.E0,0.E0));
#403=AXIS2_PLACEMENT_3D('',#400,#401,#402);
#405=DIRECTION('',(0.E0,0.E0,1.E0));
#406=VECTOR('',#405,4.568999999997E0);
#407=CARTESIAN_POINT('',(-7.8345E0,-1.5E-1,-2.284499999999E0));
#408=LINE('',#407,#406);
#409=DIRECTION('',(0.E0,-1.E0,-7.913669719528E-12));
#410=VECTOR('',#409,1.5E-1);
#411=CARTESIAN_POINT('',(-7.8345E0,0.E0,2.2845E0));
#412=LINE('',#411,#410);
#413=CARTESIAN_POINT('',(-7.6345E0,-1.5E-1,-2.2845E0));
#414=DIRECTION('',(0.E0,0.E0,1.E0));
#415=DIRECTION('',(-1.E0,0.E0,0.E0));
#416=AXIS2_PLACEMENT_3D('',#413,#414,#415);
#418=CARTESIAN_POINT('',(-4.7845E0,-1.5E-1,-5.1345E0));
#419=DIRECTION('',(-1.E0,0.E0,0.E0));
#420=DIRECTION('',(0.E0,0.E0,-1.E0));
#421=AXIS2_PLACEMENT_3D('',#418,#419,#420);
#423=CARTESIAN_POINT('',(-4.7845E0,-1.5E-1,-2.2845E0));
#424=DIRECTION('',(0.E0,1.E0,0.E0));
#425=DIRECTION('',(0.E0,0.E0,-1.E0));
#426=AXIS2_PLACEMENT_3D('',#423,#424,#425);
#428=DIRECTION('',(0.E0,-1.E0,8.834414681284E-12));
#429=VECTOR('',#428,1.5E-1);
#430=CARTESIAN_POINT('',(-7.8345E0,0.E0,-2.2845E0));
#431=LINE('',#430,#429);
#432=DIRECTION('',(-1.E0,0.E0,0.E0));
#433=VECTOR('',#432,9.568999999997E0);
#434=CARTESIAN_POINT('',(4.784499999999E0,-1.5E-1,-5.3345E0));
#435=LINE('',#434,#433);
#436=DIRECTION('',(7.869260798543E-12,-1.E0,0.E0));
#437=VECTOR('',#436,1.5E-1);
#438=CARTESIAN_POINT('',(-4.7845E0,0.E0,-5.3345E0));
#439=LINE('',#438,#437);
#440=CARTESIAN_POINT('',(4.7845E0,-1.5E-1,-5.1345E0));
#441=DIRECTION('',(-1.E0,0.E0,0.E0));
#442=DIRECTION('',(0.E0,0.E0,-1.E0));
#443=AXIS2_PLACEMENT_3D('',#440,#441,#442);
#445=CARTESIAN_POINT('',(7.6345E0,-1.5E-1,-2.2845E0));
#446=DIRECTION('',(0.E0,0.E0,-1.E0));
#447=DIRECTION('',(1.E0,0.E0,0.E0));
#448=AXIS2_PLACEMENT_3D('',#445,#446,#447);
#450=CARTESIAN_POINT('',(4.7845E0,-1.5E-1,-2.2845E0));
#451=DIRECTION('',(0.E0,1.E0,0.E0));
#452=DIRECTION('',(1.E0,0.E0,0.E0));
#453=AXIS2_PLACEMENT_3D('',#450,#451,#452);
#455=DIRECTION('',(-8.816651112890E-12,-1.E0,0.E0));
#456=VECTOR('',#455,1.5E-1);
#457=CARTESIAN_POINT('',(4.7845E0,0.E0,-5.3345E0));
#458=LINE('',#457,#456);
#459=DIRECTION('',(0.E0,0.E0,-1.E0));
#460=VECTOR('',#459,4.568999999997E0);
#461=CARTESIAN_POINT('',(7.8345E0,-1.5E-1,2.284499999999E0));
#462=LINE('',#461,#460);
#463=DIRECTION('',(-1.776356839400E-14,-1.E0,7.866300203811E-12));
#464=VECTOR('',#463,1.5E-1);
#465=CARTESIAN_POINT('',(7.8345E0,0.E0,-2.2845E0));
#466=LINE('',#465,#464);
#467=CARTESIAN_POINT('',(7.6345E0,-1.5E-1,2.2845E0));
#468=DIRECTION('',(0.E0,0.E0,-1.E0));
#469=DIRECTION('',(1.E0,0.E0,0.E0));
#470=AXIS2_PLACEMENT_3D('',#467,#468,#469);
#472=CARTESIAN_POINT('',(4.7845E0,-1.5E-1,5.1345E0));
#473=DIRECTION('',(1.E0,0.E0,0.E0));
#474=DIRECTION('',(0.E0,0.E0,1.E0));
#475=AXIS2_PLACEMENT_3D('',#472,#473,#474);
#477=CARTESIAN_POINT('',(4.7845E0,-1.5E-1,2.2845E0));
#478=DIRECTION('',(0.E0,1.E0,0.E0));
#479=DIRECTION('',(0.E0,0.E0,1.E0));
#480=AXIS2_PLACEMENT_3D('',#477,#478,#479);
#482=DIRECTION('',(0.E0,-1.E0,-8.787045165567E-12));
#483=VECTOR('',#482,1.5E-1);
#484=CARTESIAN_POINT('',(7.8345E0,0.E0,2.2845E0));
#485=LINE('',#484,#483);
#486=DIRECTION('',(1.E0,0.E0,0.E0));
#487=VECTOR('',#486,9.568999999997E0);
#488=CARTESIAN_POINT('',(-4.784499999999E0,-1.5E-1,5.3345E0));
#489=LINE('',#488,#487);
#490=DIRECTION('',(8.792966355031E-12,-1.E0,0.E0));
#491=VECTOR('',#490,1.5E-1);
#492=CARTESIAN_POINT('',(-4.7845E0,0.E0,5.3345E0));
#493=LINE('',#492,#491);
#494=DIRECTION('',(-7.863339609078E-12,-1.E0,0.E0));
#495=VECTOR('',#494,1.5E-1);
#496=CARTESIAN_POINT('',(4.7845E0,0.E0,5.3345E0));
#497=LINE('',#496,#495);
#498=CARTESIAN_POINT('',(-4.7845E0,-1.5E-1,5.1345E0));
#499=DIRECTION('',(1.E0,0.E0,0.E0));
#500=DIRECTION('',(0.E0,0.E0,1.E0));
#501=AXIS2_PLACEMENT_3D('',#498,#499,#500);
#503=DIRECTION('',(0.E0,1.E0,0.E0));
#504=VECTOR('',#503,5.E-1);
#505=CARTESIAN_POINT('',(-5.E0,0.E0,2.E0));
#506=LINE('',#505,#504);
#507=DIRECTION('',(0.E0,0.E0,-1.E0));
#508=VECTOR('',#507,4.E0);
#509=CARTESIAN_POINT('',(-5.E0,5.E-1,2.E0));
#510=LINE('',#509,#508);
#511=DIRECTION('',(0.E0,1.E0,0.E0));
#512=VECTOR('',#511,5.E-1);
#513=CARTESIAN_POINT('',(-5.E0,0.E0,-2.E0));
#514=LINE('',#513,#512);
#515=CARTESIAN_POINT('',(-4.5E0,0.E0,2.E0));
#516=DIRECTION('',(0.E0,1.E0,0.E0));
#517=DIRECTION('',(-1.E0,0.E0,0.E0));
#518=AXIS2_PLACEMENT_3D('',#515,#516,#517);
#520=CARTESIAN_POINT('',(-4.5E0,5.E-1,2.5E0));
#521=CARTESIAN_POINT('',(-4.571801278691E0,5.E-1,2.5E0));
#522=CARTESIAN_POINT('',(-4.700036628743E0,4.831813517987E-1,2.470869246801E0));
#523=CARTESIAN_POINT('',(-4.806548419937E0,4.425873430989E-1,2.400558361250E0));
#524=CARTESIAN_POINT('',(-4.853553390593E0,4.154490106371E-1,2.353553390593E0));
#526=CARTESIAN_POINT('',(-4.853553390593E0,4.154490106371E-1,2.353553390593E0));
#527=CARTESIAN_POINT('',(-4.900558361250E0,4.425873430989E-1,2.306548419937E0));
#528=CARTESIAN_POINT('',(-4.970869246801E0,4.831813517987E-1,2.200036628743E0));
#529=CARTESIAN_POINT('',(-5.E0,5.E-1,2.071801278691E0));
#530=CARTESIAN_POINT('',(-5.E0,5.E-1,2.E0));
#532=DIRECTION('',(0.E0,1.E0,0.E0));
#533=VECTOR('',#532,5.E-1);
#534=CARTESIAN_POINT('',(-4.5E0,0.E0,2.5E0));
#535=LINE('',#534,#533);
#536=DIRECTION('',(0.E0,1.E0,0.E0));
#537=VECTOR('',#536,5.E-1);
#538=CARTESIAN_POINT('',(4.5E0,0.E0,2.5E0));
#539=LINE('',#538,#537);
#540=DIRECTION('',(-1.E0,0.E0,0.E0));
#541=VECTOR('',#540,9.E0);
#542=CARTESIAN_POINT('',(4.5E0,5.E-1,2.5E0));
#543=LINE('',#542,#541);
#544=CARTESIAN_POINT('',(4.5E0,0.E0,2.E0));
#545=DIRECTION('',(0.E0,1.E0,0.E0));
#546=DIRECTION('',(0.E0,0.E0,1.E0));
#547=AXIS2_PLACEMENT_3D('',#544,#545,#546);
#549=CARTESIAN_POINT('',(5.E0,5.E-1,2.E0));
#550=CARTESIAN_POINT('',(5.E0,5.E-1,2.071801278691E0));
#551=CARTESIAN_POINT('',(4.970869246801E0,4.831813517987E-1,2.200036628743E0));
#552=CARTESIAN_POINT('',(4.900558361250E0,4.425873430989E-1,2.306548419937E0));
#553=CARTESIAN_POINT('',(4.853553390593E0,4.154490106371E-1,2.353553390593E0));
#555=CARTESIAN_POINT('',(4.853553390593E0,4.154490106371E-1,2.353553390593E0));
#556=CARTESIAN_POINT('',(4.806548419937E0,4.425873430989E-1,2.400558361250E0));
#557=CARTESIAN_POINT('',(4.700036628743E0,4.831813517987E-1,2.470869246801E0));
#558=CARTESIAN_POINT('',(4.571801278691E0,5.E-1,2.5E0));
#559=CARTESIAN_POINT('',(4.5E0,5.E-1,2.5E0));
#561=DIRECTION('',(0.E0,1.E0,0.E0));
#562=VECTOR('',#561,5.E-1);
#563=CARTESIAN_POINT('',(5.E0,0.E0,2.E0));
#564=LINE('',#563,#562);
#565=DIRECTION('',(0.E0,1.E0,0.E0));
#566=VECTOR('',#565,5.E-1);
#567=CARTESIAN_POINT('',(5.E0,0.E0,-2.E0));
#568=LINE('',#567,#566);
#569=DIRECTION('',(0.E0,0.E0,1.E0));
#570=VECTOR('',#569,4.E0);
#571=CARTESIAN_POINT('',(5.E0,5.E-1,-2.E0));
#572=LINE('',#571,#570);
#573=CARTESIAN_POINT('',(4.5E0,0.E0,-2.E0));
#574=DIRECTION('',(0.E0,1.E0,0.E0));
#575=DIRECTION('',(1.E0,0.E0,0.E0));
#576=AXIS2_PLACEMENT_3D('',#573,#574,#575);
#578=CARTESIAN_POINT('',(4.5E0,5.E-1,-2.5E0));
#579=CARTESIAN_POINT('',(4.571801278691E0,5.E-1,-2.5E0));
#580=CARTESIAN_POINT('',(4.700036628743E0,4.831813517987E-1,-2.470869246801E0));
#581=CARTESIAN_POINT('',(4.806548419937E0,4.425873430989E-1,-2.400558361250E0));
#582=CARTESIAN_POINT('',(4.853553390593E0,4.154490106371E-1,-2.353553390593E0));
#584=CARTESIAN_POINT('',(4.853553390593E0,4.154490106371E-1,-2.353553390593E0));
#585=CARTESIAN_POINT('',(4.900558361250E0,4.425873430989E-1,-2.306548419937E0));
#586=CARTESIAN_POINT('',(4.970869246801E0,4.831813517987E-1,-2.200036628743E0));
#587=CARTESIAN_POINT('',(5.E0,5.E-1,-2.071801278691E0));
#588=CARTESIAN_POINT('',(5.E0,5.E-1,-2.E0));
#590=DIRECTION('',(0.E0,1.E0,0.E0));
#591=VECTOR('',#590,5.E-1);
#592=CARTESIAN_POINT('',(-4.5E0,0.E0,-2.5E0));
#593=LINE('',#592,#591);
#594=DIRECTION('',(1.E0,0.E0,0.E0));
#595=VECTOR('',#594,9.E0);
#596=CARTESIAN_POINT('',(-4.5E0,5.E-1,-2.5E0));
#597=LINE('',#596,#595);
#598=DIRECTION('',(0.E0,1.E0,0.E0));
#599=VECTOR('',#598,5.E-1);
#600=CARTESIAN_POINT('',(4.5E0,0.E0,-2.5E0));
#601=LINE('',#600,#599);
#602=CARTESIAN_POINT('',(-4.5E0,0.E0,-2.E0));
#603=DIRECTION('',(0.E0,1.E0,0.E0));
#604=DIRECTION('',(0.E0,0.E0,-1.E0));
#605=AXIS2_PLACEMENT_3D('',#602,#603,#604);
#607=CARTESIAN_POINT('',(-5.E0,5.E-1,-2.E0));
#608=CARTESIAN_POINT('',(-5.E0,5.E-1,-2.071801278691E0));
#609=CARTESIAN_POINT('',(-4.970869246801E0,4.831813517987E-1,
-2.200036628743E0));
#610=CARTESIAN_POINT('',(-4.900558361250E0,4.425873430989E-1,
-2.306548419937E0));
#611=CARTESIAN_POINT('',(-4.853553390593E0,4.154490106371E-1,
-2.353553390593E0));
#613=CARTESIAN_POINT('',(-4.853553390593E0,4.154490106371E-1,
-2.353553390593E0));
#614=CARTESIAN_POINT('',(-4.806548419937E0,4.425873430989E-1,
-2.400558361250E0));
#615=CARTESIAN_POINT('',(-4.700036628743E0,4.831813517987E-1,
-2.470869246801E0));
#616=CARTESIAN_POINT('',(-4.571801278691E0,5.E-1,-2.5E0));
#617=CARTESIAN_POINT('',(-4.5E0,5.E-1,-2.5E0));
#619=DIRECTION('',(-6.546536707080E-1,3.779644730092E-1,6.546536707080E-1));
#620=VECTOR('',#619,4.192327857556E0);
#621=CARTESIAN_POINT('',(-4.853553390593E0,4.154490106371E-1,2.353553390593E0));
#622=LINE('',#621,#620);
#623=DIRECTION('',(-6.546536707080E-1,3.779644730092E-1,-6.546536707080E-1));
#624=VECTOR('',#623,4.192327857556E0);
#625=CARTESIAN_POINT('',(-4.853553390593E0,4.154490106371E-1,
-2.353553390593E0));
#626=LINE('',#625,#624);
#627=DIRECTION('',(6.546536707080E-1,3.779644730092E-1,-6.546536707080E-1));
#628=VECTOR('',#627,4.192327857556E0);
#629=CARTESIAN_POINT('',(4.853553390593E0,4.154490106371E-1,-2.353553390593E0));
#630=LINE('',#629,#628);
#631=DIRECTION('',(-6.546536707080E-1,-3.779644730092E-1,-6.546536707080E-1));
#632=VECTOR('',#631,4.192327857556E0);
#633=CARTESIAN_POINT('',(7.598076211353E0,2.E0,5.098076211353E0));
#634=LINE('',#633,#632);
#635=DIRECTION('',(1.E0,0.E0,0.E0));
#636=VECTOR('',#635,1.519615242271E1);
#637=CARTESIAN_POINT('',(-7.598076211353E0,2.E0,-5.098076211353E0));
#638=LINE('',#637,#636);
#639=DIRECTION('',(0.E0,0.E0,-1.E0));
#640=VECTOR('',#639,1.019615242271E1);
#641=CARTESIAN_POINT('',(-7.598076211353E0,2.E0,5.098076211353E0));
#642=LINE('',#641,#640);
#643=DIRECTION('',(-1.E0,0.E0,0.E0));
#644=VECTOR('',#643,1.519615242271E1);
#645=CARTESIAN_POINT('',(7.598076211353E0,2.E0,5.098076211353E0));
#646=LINE('',#645,#644);
#647=DIRECTION('',(0.E0,0.E0,1.E0));
#648=VECTOR('',#647,1.019615242271E1);
#649=CARTESIAN_POINT('',(7.598076211353E0,2.E0,-5.098076211353E0));
#650=LINE('',#649,#648);
#651=CARTESIAN_POINT('',(1.03E1,2.E0,0.E0));
#652=DIRECTION('',(0.E0,1.E0,0.E0));
#653=DIRECTION('',(1.E0,0.E0,0.E0));
#654=AXIS2_PLACEMENT_3D('',#651,#652,#653);
#656=CARTESIAN_POINT('',(1.03E1,2.E0,0.E0));
#657=DIRECTION('',(0.E0,1.E0,0.E0));
#658=DIRECTION('',(-1.E0,0.E0,0.E0));
#659=AXIS2_PLACEMENT_3D('',#656,#657,#658);
#661=DIRECTION('',(1.E0,0.E0,0.E0));
#662=VECTOR('',#661,3.E0);
#663=CARTESIAN_POINT('',(-1.25E1,2.E0,-4.55E0));
#664=LINE('',#663,#662);
#665=DIRECTION('',(0.E0,0.E0,1.E0));
#666=VECTOR('',#665,2.95E0);
#667=CARTESIAN_POINT('',(-1.25E1,2.E0,-7.5E0));
#668=LINE('',#667,#666);
#669=DIRECTION('',(-1.E0,0.E0,0.E0));
#670=VECTOR('',#669,1.914914703891E1);
#671=CARTESIAN_POINT('',(6.649147038914E0,2.E0,-7.5E0));
#672=LINE('',#671,#670);
#673=CARTESIAN_POINT('',(6.649147038914E0,2.E0,-4.5E0));
#674=DIRECTION('',(0.E0,1.E0,0.E0));
#675=DIRECTION('',(8.660254037844E-1,0.E0,-5.E-1));
#676=AXIS2_PLACEMENT_3D('',#673,#674,#675);
#678=DIRECTION('',(-5.E-1,0.E0,-8.660254037844E-1));
#679=VECTOR('',#678,5.196152422707E0);
#680=CARTESIAN_POINT('',(1.184529946162E1,2.E0,-1.5E0));
#681=LINE('',#680,#679);
#682=CARTESIAN_POINT('',(9.247223250267E0,2.E0,0.E0));
#683=DIRECTION('',(0.E0,1.E0,0.E0));
#684=DIRECTION('',(8.660254037844E-1,0.E0,5.E-1));
#685=AXIS2_PLACEMENT_3D('',#682,#683,#684);
#687=DIRECTION('',(5.E-1,0.E0,-8.660254037844E-1));
#688=VECTOR('',#687,5.196152422707E0);
#689=CARTESIAN_POINT('',(9.247223250267E0,2.E0,6.E0));
#690=LINE('',#689,#688);
#691=CARTESIAN_POINT('',(6.649147038914E0,2.E0,4.5E0));
#692=DIRECTION('',(0.E0,1.E0,0.E0));
#693=DIRECTION('',(0.E0,0.E0,1.E0));
#694=AXIS2_PLACEMENT_3D('',#691,#692,#693);
#696=DIRECTION('',(1.E0,0.E0,0.E0));
#697=VECTOR('',#696,1.914914703891E1);
#698=CARTESIAN_POINT('',(-1.25E1,2.E0,7.5E0));
#699=LINE('',#698,#697);
#700=DIRECTION('',(0.E0,0.E0,1.E0));
#701=VECTOR('',#700,2.95E0);
#702=CARTESIAN_POINT('',(-1.25E1,2.E0,4.55E0));
#703=LINE('',#702,#701);
#704=DIRECTION('',(1.E0,0.E0,0.E0));
#705=VECTOR('',#704,3.E0);
#706=CARTESIAN_POINT('',(-1.25E1,2.E0,4.55E0));
#707=LINE('',#706,#705);
#708=DIRECTION('',(0.E0,0.E0,1.E0));
#709=VECTOR('',#708,9.1E0);
#710=CARTESIAN_POINT('',(-9.5E0,2.E0,-4.55E0));
#711=LINE('',#710,#709);
#712=CARTESIAN_POINT('',(1.03E1,1.35E0,0.E0));
#713=DIRECTION('',(0.E0,1.E0,0.E0));
#714=DIRECTION('',(1.E0,0.E0,0.E0));
#715=AXIS2_PLACEMENT_3D('',#712,#713,#714);
#717=DIRECTION('',(-7.071067811865E-1,7.071067811865E-1,0.E0));
#718=VECTOR('',#717,9.192388155425E-1);
#719=CARTESIAN_POINT('',(9.2E0,1.35E0,0.E0));
#720=LINE('',#719,#718);
#721=CARTESIAN_POINT('',(1.03E1,1.35E0,0.E0));
#722=DIRECTION('',(0.E0,-1.E0,0.E0));
#723=DIRECTION('',(1.E0,0.E0,0.E0));
#724=AXIS2_PLACEMENT_3D('',#721,#722,#723);
#726=DIRECTION('',(7.071067811865E-1,7.071067811865E-1,0.E0));
#727=VECTOR('',#726,9.192388155425E-1);
#728=CARTESIAN_POINT('',(1.14E1,1.35E0,0.E0));
#729=LINE('',#728,#727);
#730=DIRECTION('',(0.E0,1.E0,0.E0));
#731=VECTOR('',#730,1.35E0);
#732=CARTESIAN_POINT('',(1.14E1,0.E0,0.E0));
#733=LINE('',#732,#731);
#734=DIRECTION('',(0.E0,1.E0,0.E0));
#735=VECTOR('',#734,1.35E0);
#736=CARTESIAN_POINT('',(9.2E0,0.E0,0.E0));
#737=LINE('',#736,#735);
#738=CARTESIAN_POINT('',(-1.25E1,0.E0,-4.55E0));
#739=DIRECTION('',(0.E0,0.E0,-1.E0));
#740=DIRECTION('',(-1.E0,0.E0,0.E0));
#741=AXIS2_PLACEMENT_3D('',#738,#739,#740);
#743=CARTESIAN_POINT('',(-1.25E1,0.E0,-4.55E0));
#744=DIRECTION('',(0.E0,0.E0,-1.E0));
#745=DIRECTION('',(1.E0,0.E0,0.E0));
#746=AXIS2_PLACEMENT_3D('',#743,#744,#745);
#748=CARTESIAN_POINT('',(-1.25E1,0.E0,-4.55E0));
#749=DIRECTION('',(0.E0,0.E0,1.E0));
#750=DIRECTION('',(0.E0,1.E0,0.E0));
#751=AXIS2_PLACEMENT_3D('',#748,#749,#750);
#753=CARTESIAN_POINT('',(-9.671572875254E0,-1.E0,-7.5E0));
#754=DIRECTION('',(0.E0,0.E0,1.E0));
#755=DIRECTION('',(0.E0,1.E0,0.E0));
#756=AXIS2_PLACEMENT_3D('',#753,#754,#755);
#758=CARTESIAN_POINT('',(-9.671572875254E0,-1.E0,-4.55E0));
#759=DIRECTION('',(0.E0,0.E0,-1.E0));
#760=DIRECTION('',(-9.428090415821E-1,3.333333333333E-1,0.E0));
#761=AXIS2_PLACEMENT_3D('',#758,#759,#760);
#763=CARTESIAN_POINT('',(-1.25E1,0.E0,-7.5E0));
#764=DIRECTION('',(0.E0,0.E0,-1.E0));
#765=DIRECTION('',(-1.E0,0.E0,0.E0));
#766=AXIS2_PLACEMENT_3D('',#763,#764,#765);
#768=CARTESIAN_POINT('',(-1.25E1,0.E0,-7.5E0));
#769=DIRECTION('',(0.E0,0.E0,-1.E0));
#770=DIRECTION('',(1.E0,0.E0,0.E0));
#771=AXIS2_PLACEMENT_3D('',#768,#769,#770);
#773=CARTESIAN_POINT('',(-1.25E1,0.E0,-7.5E0));
#774=DIRECTION('',(0.E0,0.E0,-1.E0));
#775=DIRECTION('',(9.428090415821E-1,-3.333333333333E-1,0.E0));
#776=AXIS2_PLACEMENT_3D('',#773,#774,#775);
#778=DIRECTION('',(-1.E0,0.E0,0.E0));
#779=VECTOR('',#778,1.632071991417E1);
#780=CARTESIAN_POINT('',(6.649147038914E0,0.E0,-7.5E0));
#781=LINE('',#780,#779);
#782=DIRECTION('',(0.E0,-1.E0,0.E0));
#783=VECTOR('',#782,2.E0);
#784=CARTESIAN_POINT('',(6.649147038914E0,2.E0,-7.5E0));
#785=LINE('',#784,#783);
#786=DIRECTION('',(0.E0,0.E0,1.E0));
#787=VECTOR('',#786,2.95E0);
#788=CARTESIAN_POINT('',(-1.061438191684E1,-6.666666666667E-1,-7.5E0));
#789=LINE('',#788,#787);
#790=DIRECTION('',(0.E0,-1.E0,0.E0));
#791=VECTOR('',#790,2.E0);
#792=CARTESIAN_POINT('',(9.247223250267E0,2.E0,-6.E0));
#793=LINE('',#792,#791);
#794=DIRECTION('',(0.E0,-1.E0,0.E0));
#795=VECTOR('',#794,2.E0);
#796=CARTESIAN_POINT('',(1.184529946162E1,2.E0,-1.5E0));
#797=LINE('',#796,#795);
#798=DIRECTION('',(0.E0,1.E0,0.E0));
#799=VECTOR('',#798,2.E0);
#800=CARTESIAN_POINT('',(9.247223250267E0,0.E0,6.E0));
#801=LINE('',#800,#799);
#802=DIRECTION('',(0.E0,-1.E0,0.E0));
#803=VECTOR('',#802,2.E0);
#804=CARTESIAN_POINT('',(1.184529946162E1,2.E0,1.5E0));
#805=LINE('',#804,#803);
#806=DIRECTION('',(0.E0,1.E0,0.E0));
#807=VECTOR('',#806,2.E0);
#808=CARTESIAN_POINT('',(-9.5E0,0.E0,-4.55E0));
#809=LINE('',#808,#807);
#810=CARTESIAN_POINT('',(-4.7845E0,0.E0,5.3345E0));
#811=CARTESIAN_POINT('',(-7.8345E0,0.E0,2.2845E0));
#812=VERTEX_POINT('',#810);
#813=VERTEX_POINT('',#811);
#814=CARTESIAN_POINT('',(-4.7845E0,0.E0,4.3345E0));
#815=CARTESIAN_POINT('',(-6.8345E0,0.E0,2.2845E0));
#816=VERTEX_POINT('',#814);
#817=VERTEX_POINT('',#815);
#818=CARTESIAN_POINT('',(-7.8345E0,0.E0,-2.2845E0));
#819=VERTEX_POINT('',#818);
#820=CARTESIAN_POINT('',(-6.8345E0,0.E0,-2.2845E0));
#821=VERTEX_POINT('',#820);
#822=CARTESIAN_POINT('',(-4.7845E0,0.E0,-5.3345E0));
#823=VERTEX_POINT('',#822);
#824=CARTESIAN_POINT('',(-4.7845E0,0.E0,-4.3345E0));
#825=VERTEX_POINT('',#824);
#826=CARTESIAN_POINT('',(4.7845E0,0.E0,-5.3345E0));
#827=VERTEX_POINT('',#826);
#828=CARTESIAN_POINT('',(4.7845E0,0.E0,-4.3345E0));
#829=VERTEX_POINT('',#828);
#830=CARTESIAN_POINT('',(7.8345E0,0.E0,-2.2845E0));
#831=VERTEX_POINT('',#830);
#832=CARTESIAN_POINT('',(6.8345E0,0.E0,-2.2845E0));
#833=VERTEX_POINT('',#832);
#834=CARTESIAN_POINT('',(7.8345E0,0.E0,2.2845E0));
#835=VERTEX_POINT('',#834);
#836=CARTESIAN_POINT('',(6.8345E0,0.E0,2.2845E0));
#837=VERTEX_POINT('',#836);
#838=CARTESIAN_POINT('',(4.7845E0,0.E0,5.3345E0));
#839=VERTEX_POINT('',#838);
#840=CARTESIAN_POINT('',(4.7845E0,0.E0,4.3345E0));
#841=VERTEX_POINT('',#840);
#842=CARTESIAN_POINT('',(-9.5E0,2.E0,-4.55E0));
#843=CARTESIAN_POINT('',(-9.5E0,2.E0,4.55E0));
#844=VERTEX_POINT('',#842);
#845=VERTEX_POINT('',#843);
#846=CARTESIAN_POINT('',(-9.5E0,0.E0,-4.55E0));
#847=VERTEX_POINT('',#846);
#848=CARTESIAN_POINT('',(-9.5E0,0.E0,4.55E0));
#849=VERTEX_POINT('',#848);
#850=CARTESIAN_POINT('',(-7.598076211353E0,2.E0,-5.098076211353E0));
#851=CARTESIAN_POINT('',(7.598076211353E0,2.E0,-5.098076211353E0));
#852=VERTEX_POINT('',#850);
#853=VERTEX_POINT('',#851);
#854=CARTESIAN_POINT('',(7.598076211353E0,2.E0,5.098076211353E0));
#855=VERTEX_POINT('',#854);
#856=CARTESIAN_POINT('',(-7.598076211353E0,2.E0,5.098076211353E0));
#857=VERTEX_POINT('',#856);
#858=CARTESIAN_POINT('',(-1.3255E1,0.E0,7.5E0));
#859=CARTESIAN_POINT('',(-1.1745E1,0.E0,7.5E0));
#860=VERTEX_POINT('',#858);
#861=VERTEX_POINT('',#859);
#862=CARTESIAN_POINT('',(-1.3255E1,0.E0,4.55E0));
#863=CARTESIAN_POINT('',(-1.1745E1,0.E0,4.55E0));
#864=VERTEX_POINT('',#862);
#865=VERTEX_POINT('',#863);
#866=CARTESIAN_POINT('',(-1.3255E1,0.E0,-7.5E0));
#867=CARTESIAN_POINT('',(-1.1745E1,0.E0,-7.5E0));
#868=VERTEX_POINT('',#866);
#869=VERTEX_POINT('',#867);
#870=CARTESIAN_POINT('',(-1.3255E1,0.E0,-4.55E0));
#871=CARTESIAN_POINT('',(-1.1745E1,0.E0,-4.55E0));
#872=VERTEX_POINT('',#870);
#873=VERTEX_POINT('',#871);
#874=CARTESIAN_POINT('',(1.14E1,0.E0,0.E0));
#875=CARTESIAN_POINT('',(9.2E0,0.E0,0.E0));
#876=VERTEX_POINT('',#874);
#877=VERTEX_POINT('',#875);
#878=CARTESIAN_POINT('',(1.14E1,1.35E0,0.E0));
#879=VERTEX_POINT('',#878);
#880=CARTESIAN_POINT('',(9.2E0,1.35E0,0.E0));
#881=VERTEX_POINT('',#880);
#882=CARTESIAN_POINT('',(6.649147038914E0,2.E0,7.5E0));
#883=CARTESIAN_POINT('',(9.247223250267E0,2.E0,6.E0));
#884=VERTEX_POINT('',#882);
#885=VERTEX_POINT('',#883);
#886=CARTESIAN_POINT('',(9.247223250267E0,0.E0,6.E0));
#887=VERTEX_POINT('',#886);
#888=CARTESIAN_POINT('',(6.649147038914E0,0.E0,7.5E0));
#889=VERTEX_POINT('',#888);
#890=CARTESIAN_POINT('',(6.649147038914E0,0.E0,-7.5E0));
#891=CARTESIAN_POINT('',(9.247223250267E0,0.E0,-6.E0));
#892=VERTEX_POINT('',#890);
#893=VERTEX_POINT('',#891);
#894=CARTESIAN_POINT('',(9.247223250267E0,2.E0,-6.E0));
#895=VERTEX_POINT('',#894);
#896=CARTESIAN_POINT('',(6.649147038914E0,2.E0,-7.5E0));
#897=VERTEX_POINT('',#896);
#898=CARTESIAN_POINT('',(1.184529946162E1,0.E0,1.5E0));
#899=VERTEX_POINT('',#898);
#900=CARTESIAN_POINT('',(1.184529946162E1,2.E0,1.5E0));
#901=VERTEX_POINT('',#900);
#902=CARTESIAN_POINT('',(1.184529946162E1,0.E0,-1.5E0));
#903=VERTEX_POINT('',#902);
#904=CARTESIAN_POINT('',(1.184529946162E1,2.E0,-1.5E0));
#905=VERTEX_POINT('',#904);
#906=CARTESIAN_POINT('',(-1.25E1,2.E0,-4.55E0));
#907=VERTEX_POINT('',#906);
#908=CARTESIAN_POINT('',(-1.25E1,2.E0,4.55E0));
#909=VERTEX_POINT('',#908);
#910=CARTESIAN_POINT('',(-1.25E1,2.E0,7.5E0));
#911=VERTEX_POINT('',#910);
#912=CARTESIAN_POINT('',(-1.25E1,2.E0,-7.5E0));
#913=VERTEX_POINT('',#912);
#914=CARTESIAN_POINT('',(-5.E0,0.E0,2.E0));
#915=CARTESIAN_POINT('',(-5.E0,5.E-1,2.E0));
#916=VERTEX_POINT('',#914);
#917=VERTEX_POINT('',#915);
#918=CARTESIAN_POINT('',(-4.5E0,0.E0,2.5E0));
#919=CARTESIAN_POINT('',(-4.5E0,5.E-1,2.5E0));
#920=VERTEX_POINT('',#918);
#921=VERTEX_POINT('',#919);
#922=CARTESIAN_POINT('',(-4.5E0,0.E0,-2.5E0));
#923=CARTESIAN_POINT('',(-4.5E0,5.E-1,-2.5E0));
#924=VERTEX_POINT('',#922);
#925=VERTEX_POINT('',#923);
#926=CARTESIAN_POINT('',(-5.E0,0.E0,-2.E0));
#927=CARTESIAN_POINT('',(-5.E0,5.E-1,-2.E0));
#928=VERTEX_POINT('',#926);
#929=VERTEX_POINT('',#927);
#930=CARTESIAN_POINT('',(4.5E0,0.E0,2.5E0));
#931=CARTESIAN_POINT('',(4.5E0,5.E-1,2.5E0));
#932=VERTEX_POINT('',#930);
#933=VERTEX_POINT('',#931);
#934=CARTESIAN_POINT('',(5.E0,0.E0,2.E0));
#935=CARTESIAN_POINT('',(5.E0,5.E-1,2.E0));
#936=VERTEX_POINT('',#934);
#937=VERTEX_POINT('',#935);
#938=CARTESIAN_POINT('',(5.E0,0.E0,-2.E0));
#939=CARTESIAN_POINT('',(5.E0,5.E-1,-2.E0));
#940=VERTEX_POINT('',#938);
#941=VERTEX_POINT('',#939);
#942=CARTESIAN_POINT('',(4.5E0,0.E0,-2.5E0));
#943=CARTESIAN_POINT('',(4.5E0,5.E-1,-2.5E0));
#944=VERTEX_POINT('',#942);
#945=VERTEX_POINT('',#943);
#946=VERTEX_POINT('',#524);
#947=VERTEX_POINT('',#611);
#948=VERTEX_POINT('',#553);
#949=VERTEX_POINT('',#582);
#950=CARTESIAN_POINT('',(1.205E1,2.E0,0.E0));
#951=CARTESIAN_POINT('',(8.55E0,2.E0,0.E0));
#952=VERTEX_POINT('',#950);
#953=VERTEX_POINT('',#951);
#954=CARTESIAN_POINT('',(-7.0345E0,-3.5E-1,2.2845E0));
#955=CARTESIAN_POINT('',(-4.7845E0,-3.5E-1,4.5345E0));
#956=VERTEX_POINT('',#954);
#957=VERTEX_POINT('',#955);
#958=CARTESIAN_POINT('',(-6.8345E0,-1.5E-1,2.2845E0));
#959=CARTESIAN_POINT('',(-4.7845E0,-1.5E-1,4.3345E0));
#960=VERTEX_POINT('',#958);
#961=VERTEX_POINT('',#959);
#962=CARTESIAN_POINT('',(4.7845E0,-3.5E-1,4.534499999999E0));
#963=VERTEX_POINT('',#962);
#964=CARTESIAN_POINT('',(4.784499999978E0,-1.5E-1,4.3345E0));
#965=VERTEX_POINT('',#964);
#966=CARTESIAN_POINT('',(7.0345E0,-3.5E-1,2.2845E0));
#967=VERTEX_POINT('',#966);
#968=CARTESIAN_POINT('',(6.8345E0,-1.5E-1,2.2845E0));
#969=VERTEX_POINT('',#968);
#970=CARTESIAN_POINT('',(7.034499999999E0,-3.5E-1,-2.2845E0));
#971=VERTEX_POINT('',#970);
#972=CARTESIAN_POINT('',(6.8345E0,-1.5E-1,-2.284499999978E0));
#973=VERTEX_POINT('',#972);
#974=CARTESIAN_POINT('',(4.7845E0,-3.5E-1,-4.5345E0));
#975=VERTEX_POINT('',#974);
#976=CARTESIAN_POINT('',(4.7845E0,-1.5E-1,-4.3345E0));
#977=VERTEX_POINT('',#976);
#978=CARTESIAN_POINT('',(-4.7845E0,-3.5E-1,-4.534499999999E0));
#979=VERTEX_POINT('',#978);
#980=CARTESIAN_POINT('',(-4.784499999978E0,-1.5E-1,-4.3345E0));
#981=VERTEX_POINT('',#980);
#982=CARTESIAN_POINT('',(-7.0345E0,-3.5E-1,-2.2845E0));
#983=VERTEX_POINT('',#982);
#984=CARTESIAN_POINT('',(-6.8345E0,-1.5E-1,-2.2845E0));
#985=VERTEX_POINT('',#984);
#986=CARTESIAN_POINT('',(-7.8345E0,-1.5E-1,2.2845E0));
#987=CARTESIAN_POINT('',(-4.7845E0,-1.5E-1,5.3345E0));
#988=VERTEX_POINT('',#986);
#989=VERTEX_POINT('',#987);
#990=CARTESIAN_POINT('',(-7.6345E0,-3.5E-1,2.2845E0));
#991=CARTESIAN_POINT('',(-4.7845E0,-3.5E-1,5.1345E0));
#992=VERTEX_POINT('',#990);
#993=VERTEX_POINT('',#991);
#994=CARTESIAN_POINT('',(4.784499999999E0,-1.5E-1,5.3345E0));
#995=VERTEX_POINT('',#994);
#996=CARTESIAN_POINT('',(4.7845E0,-3.5E-1,5.1345E0));
#997=VERTEX_POINT('',#996);
#998=CARTESIAN_POINT('',(7.8345E0,-1.5E-1,2.2845E0));
#999=VERTEX_POINT('',#998);
#1000=CARTESIAN_POINT('',(7.6345E0,-3.5E-1,2.2845E0));
#1001=VERTEX_POINT('',#1000);
#1002=CARTESIAN_POINT('',(7.8345E0,-1.5E-1,-2.284499999999E0));
#1003=VERTEX_POINT('',#1002);
#1004=CARTESIAN_POINT('',(7.6345E0,-3.5E-1,-2.2845E0));
#1005=VERTEX_POINT('',#1004);
#1006=CARTESIAN_POINT('',(4.7845E0,-1.5E-1,-5.3345E0));
#1007=VERTEX_POINT('',#1006);
#1008=CARTESIAN_POINT('',(4.7845E0,-3.5E-1,-5.1345E0));
#1009=VERTEX_POINT('',#1008);
#1010=CARTESIAN_POINT('',(-4.784499999999E0,-1.5E-1,-5.3345E0));
#1011=VERTEX_POINT('',#1010);
#1012=CARTESIAN_POINT('',(-4.7845E0,-3.5E-1,-5.1345E0));
#1013=VERTEX_POINT('',#1012);
#1014=CARTESIAN_POINT('',(-7.8345E0,-1.5E-1,-2.2845E0));
#1015=VERTEX_POINT('',#1014);
#1016=CARTESIAN_POINT('',(-7.6345E0,-3.5E-1,-2.2845E0));
#1017=VERTEX_POINT('',#1016);
#1018=CARTESIAN_POINT('',(-9.671572875254E0,0.E0,4.55E0));
#1019=CARTESIAN_POINT('',(-9.671572875254E0,0.E0,7.5E0));
#1020=VERTEX_POINT('',#1018);
#1021=VERTEX_POINT('',#1019);
#1022=CARTESIAN_POINT('',(-1.061438191684E1,-6.666666666667E-1,4.55E0));
#1023=CARTESIAN_POINT('',(-1.061438191684E1,-6.666666666667E-1,7.5E0));
#1024=VERTEX_POINT('',#1022);
#1025=VERTEX_POINT('',#1023);
#1026=CARTESIAN_POINT('',(-9.671572875254E0,0.E0,-7.5E0));
#1027=CARTESIAN_POINT('',(-9.671572875254E0,0.E0,-4.55E0));
#1028=VERTEX_POINT('',#1026);
#1029=VERTEX_POINT('',#1027);
#1030=CARTESIAN_POINT('',(-1.061438191684E1,-6.666666666667E-1,-7.5E0));
#1031=CARTESIAN_POINT('',(-1.061438191684E1,-6.666666666667E-1,-4.55E0));
#1032=VERTEX_POINT('',#1030);
#1033=VERTEX_POINT('',#1031);
#1034=CARTESIAN_POINT('',(-1.45E1,-2.E0,7.5E0));
#1035=DIRECTION('',(0.E0,0.E0,1.E0));
#1036=DIRECTION('',(1.E0,0.E0,0.E0));
#1037=AXIS2_PLACEMENT_3D('',#1034,#1035,#1036);
#1038=PLANE('',#1037);
#1040=ORIENTED_EDGE('',*,*,#1039,.T.);
#1042=ORIENTED_EDGE('',*,*,#1041,.F.);
#1044=ORIENTED_EDGE('',*,*,#1043,.F.);
#1046=ORIENTED_EDGE('',*,*,#1045,.T.);
#1048=ORIENTED_EDGE('',*,*,#1047,.F.);
#1049=EDGE_LOOP('',(#1040,#1042,#1044,#1046,#1048));
#1050=FACE_OUTER_BOUND('',#1049,.F.);
#1052=ORIENTED_EDGE('',*,*,#1051,.F.);
#1054=ORIENTED_EDGE('',*,*,#1053,.F.);
#1055=EDGE_LOOP('',(#1052,#1054));
#1056=FACE_BOUND('',#1055,.F.);
#1057=ADVANCED_FACE('',(#1050,#1056),#1038,.T.);
#1058=CARTESIAN_POINT('',(-1.25E1,0.E0,7.5E0));
#1059=DIRECTION('',(0.E0,0.E0,-1.E0));
#1060=DIRECTION('',(-1.E0,0.E0,0.E0));
#1061=AXIS2_PLACEMENT_3D('',#1058,#1059,#1060);
#1062=CYLINDRICAL_SURFACE('',#1061,7.55E-1);
#1063=ORIENTED_EDGE('',*,*,#1051,.T.);
#1065=ORIENTED_EDGE('',*,*,#1064,.T.);
#1067=ORIENTED_EDGE('',*,*,#1066,.F.);
#1069=ORIENTED_EDGE('',*,*,#1068,.F.);
#1070=EDGE_LOOP('',(#1063,#1065,#1067,#1069));
#1071=FACE_OUTER_BOUND('',#1070,.F.);
#1072=ADVANCED_FACE('',(#1071),#1062,.F.);
#1073=CARTESIAN_POINT('',(-1.25E1,0.E0,7.5E0));
#1074=DIRECTION('',(0.E0,0.E0,-1.E0));
#1075=DIRECTION('',(-1.E0,0.E0,0.E0));
#1076=AXIS2_PLACEMENT_3D('',#1073,#1074,#1075);
#1077=CYLINDRICAL_SURFACE('',#1076,7.55E-1);
#1079=ORIENTED_EDGE('',*,*,#1078,.F.);
#1081=ORIENTED_EDGE('',*,*,#1080,.F.);
#1083=ORIENTED_EDGE('',*,*,#1082,.T.);
#1085=ORIENTED_EDGE('',*,*,#1084,.T.);
#1086=EDGE_LOOP('',(#1079,#1081,#1083,#1085));
#1087=FACE_OUTER_BOUND('',#1086,.F.);
#1088=ADVANCED_FACE('',(#1087),#1077,.F.);
#1089=CARTESIAN_POINT('',(-1.25E1,0.E0,7.5E0));
#1090=DIRECTION('',(0.E0,0.E0,-1.E0));
#1091=DIRECTION('',(-1.E0,0.E0,0.E0));
#1092=AXIS2_PLACEMENT_3D('',#1089,#1090,#1091);
#1093=CYLINDRICAL_SURFACE('',#1092,7.55E-1);
#1094=ORIENTED_EDGE('',*,*,#1053,.T.);
#1095=ORIENTED_EDGE('',*,*,#1068,.T.);
#1097=ORIENTED_EDGE('',*,*,#1096,.F.);
#1098=ORIENTED_EDGE('',*,*,#1064,.F.);
#1099=EDGE_LOOP('',(#1094,#1095,#1097,#1098));
#1100=FACE_OUTER_BOUND('',#1099,.F.);
#1101=ADVANCED_FACE('',(#1100),#1093,.F.);
#1102=CARTESIAN_POINT('',(-1.25E1,0.E0,7.5E0));
#1103=DIRECTION('',(0.E0,0.E0,-1.E0));
#1104=DIRECTION('',(-1.E0,0.E0,0.E0));
#1105=AXIS2_PLACEMENT_3D('',#1102,#1103,#1104);
#1106=CYLINDRICAL_SURFACE('',#1105,7.55E-1);
#1108=ORIENTED_EDGE('',*,*,#1107,.F.);
#1109=ORIENTED_EDGE('',*,*,#1084,.F.);
#1111=ORIENTED_EDGE('',*,*,#1110,.T.);
#1112=ORIENTED_EDGE('',*,*,#1080,.T.);
#1113=EDGE_LOOP('',(#1108,#1109,#1111,#1112));
#1114=FACE_OUTER_BOUND('',#1113,.F.);
#1115=ADVANCED_FACE('',(#1114),#1106,.F.);
#1116=CARTESIAN_POINT('',(-9.5E0,-2.E0,4.55E0));
#1117=DIRECTION('',(0.E0,0.E0,1.E0));
#1118=DIRECTION('',(-1.E0,0.E0,0.E0));
#1119=AXIS2_PLACEMENT_3D('',#1116,#1117,#1118);
#1120=PLANE('',#1119);
#1122=ORIENTED_EDGE('',*,*,#1121,.F.);
#1124=ORIENTED_EDGE('',*,*,#1123,.F.);
#1126=ORIENTED_EDGE('',*,*,#1125,.T.);
#1128=ORIENTED_EDGE('',*,*,#1127,.T.);
#1130=ORIENTED_EDGE('',*,*,#1129,.F.);
#1131=EDGE_LOOP('',(#1122,#1124,#1126,#1128,#1130));
#1132=FACE_OUTER_BOUND('',#1131,.F.);
#1133=ORIENTED_EDGE('',*,*,#1066,.T.);
#1134=ORIENTED_EDGE('',*,*,#1096,.T.);
#1135=EDGE_LOOP('',(#1133,#1134));
#1136=FACE_BOUND('',#1135,.F.);
#1137=ADVANCED_FACE('',(#1132,#1136),#1120,.F.);
#1138=CARTESIAN_POINT('',(-1.25E1,0.E0,-2.7054E1));
#1139=DIRECTION('',(0.E0,0.E0,1.E0));
#1140=DIRECTION('',(0.E0,-1.E0,0.E0));
#1141=AXIS2_PLACEMENT_3D('',#1138,#1139,#1140);
#1142=CYLINDRICAL_SURFACE('',#1141,2.E0);
#1144=ORIENTED_EDGE('',*,*,#1143,.F.);
#1145=ORIENTED_EDGE('',*,*,#1121,.T.);
#1147=ORIENTED_EDGE('',*,*,#1146,.T.);
#1148=ORIENTED_EDGE('',*,*,#1043,.T.);
#1149=EDGE_LOOP('',(#1144,#1145,#1147,#1148));
#1150=FACE_OUTER_BOUND('',#1149,.F.);
#1151=ADVANCED_FACE('',(#1150),#1142,.T.);
#1152=CARTESIAN_POINT('',(-9.671572875254E0,-1.E0,-2.7054E1));
#1153=DIRECTION('',(0.E0,0.E0,1.E0));
#1154=DIRECTION('',(0.E0,1.E0,0.E0));
#1155=AXIS2_PLACEMENT_3D('',#1152,#1153,#1154);
#1156=CYLINDRICAL_SURFACE('',#1155,1.E0);
#1158=ORIENTED_EDGE('',*,*,#1157,.F.);
#1159=ORIENTED_EDGE('',*,*,#1123,.T.);
#1160=ORIENTED_EDGE('',*,*,#1143,.T.);
#1161=ORIENTED_EDGE('',*,*,#1041,.T.);
#1162=EDGE_LOOP('',(#1158,#1159,#1160,#1161));
#1163=FACE_OUTER_BOUND('',#1162,.F.);
#1164=ADVANCED_FACE('',(#1163),#1156,.F.);
#1165=CARTESIAN_POINT('',(0.E0,0.E0,0.E0));
#1166=DIRECTION('',(0.E0,1.E0,0.E0));
#1167=DIRECTION('',(0.E0,0.E0,1.E0));
#1168=AXIS2_PLACEMENT_3D('',#1165,#1166,#1167);
#1169=PLANE('',#1168);
#1171=ORIENTED_EDGE('',*,*,#1170,.F.);
#1173=ORIENTED_EDGE('',*,*,#1172,.F.);
#1175=ORIENTED_EDGE('',*,*,#1174,.F.);
#1177=ORIENTED_EDGE('',*,*,#1176,.F.);
#1179=ORIENTED_EDGE('',*,*,#1178,.F.);
#1181=ORIENTED_EDGE('',*,*,#1180,.F.);
#1183=ORIENTED_EDGE('',*,*,#1182,.F.);
#1185=ORIENTED_EDGE('',*,*,#1184,.F.);
#1186=EDGE_LOOP('',(#1171,#1173,#1175,#1177,#1179,#1181,#1183,#1185));
#1187=FACE_OUTER_BOUND('',#1186,.F.);
#1189=ORIENTED_EDGE('',*,*,#1188,.T.);
#1191=ORIENTED_EDGE('',*,*,#1190,.F.);
#1193=ORIENTED_EDGE('',*,*,#1192,.T.);
#1195=ORIENTED_EDGE('',*,*,#1194,.F.);
#1197=ORIENTED_EDGE('',*,*,#1196,.T.);
#1199=ORIENTED_EDGE('',*,*,#1198,.F.);
#1201=ORIENTED_EDGE('',*,*,#1200,.T.);
#1203=ORIENTED_EDGE('',*,*,#1202,.F.);
#1204=EDGE_LOOP('',(#1189,#1191,#1193,#1195,#1197,#1199,#1201,#1203));
#1205=FACE_BOUND('',#1204,.F.);
#1206=ADVANCED_FACE('',(#1187,#1205),#1169,.F.);
#1207=CARTESIAN_POINT('',(0.E0,0.E0,0.E0));
#1208=DIRECTION('',(0.E0,1.E0,0.E0));
#1209=DIRECTION('',(0.E0,0.E0,1.E0));
#1210=AXIS2_PLACEMENT_3D('',#1207,#1208,#1209);
#1211=PLANE('',#1210);
#1212=ORIENTED_EDGE('',*,*,#1157,.T.);
#1213=ORIENTED_EDGE('',*,*,#1039,.F.);
#1215=ORIENTED_EDGE('',*,*,#1214,.F.);
#1217=ORIENTED_EDGE('',*,*,#1216,.F.);
#1219=ORIENTED_EDGE('',*,*,#1218,.F.);
#1221=ORIENTED_EDGE('',*,*,#1220,.F.);
#1223=ORIENTED_EDGE('',*,*,#1222,.F.);
#1225=ORIENTED_EDGE('',*,*,#1224,.T.);
#1227=ORIENTED_EDGE('',*,*,#1226,.T.);
#1229=ORIENTED_EDGE('',*,*,#1228,.T.);
#1231=ORIENTED_EDGE('',*,*,#1230,.T.);
#1232=ORIENTED_EDGE('',*,*,#1125,.F.);
#1233=EDGE_LOOP('',(#1212,#1213,#1215,#1217,#1219,#1221,#1223,#1225,#1227,#1229,
#1231,#1232));
#1234=FACE_OUTER_BOUND('',#1233,.F.);
#1236=ORIENTED_EDGE('',*,*,#1235,.T.);
#1238=ORIENTED_EDGE('',*,*,#1237,.T.);
#1240=ORIENTED_EDGE('',*,*,#1239,.T.);
#1242=ORIENTED_EDGE('',*,*,#1241,.T.);
#1244=ORIENTED_EDGE('',*,*,#1243,.T.);
#1246=ORIENTED_EDGE('',*,*,#1245,.T.);
#1248=ORIENTED_EDGE('',*,*,#1247,.T.);
#1250=ORIENTED_EDGE('',*,*,#1249,.T.);
#1251=EDGE_LOOP('',(#1236,#1238,#1240,#1242,#1244,#1246,#1248,#1250));
#1252=FACE_BOUND('',#1251,.F.);
#1254=ORIENTED_EDGE('',*,*,#1253,.F.);
#1256=ORIENTED_EDGE('',*,*,#1255,.F.);
#1257=EDGE_LOOP('',(#1254,#1256));
#1258=FACE_BOUND('',#1257,.F.);
#1259=ADVANCED_FACE('',(#1234,#1252,#1258),#1211,.F.);
#1260=CARTESIAN_POINT('',(-4.7845E0,1.E0,2.2845E0));
#1261=DIRECTION('',(0.E0,-1.E0,0.E0));
#1262=DIRECTION('',(0.E0,0.E0,-1.E0));
#1263=AXIS2_PLACEMENT_3D('',#1260,#1261,#1262);
#1264=CYLINDRICAL_SURFACE('',#1263,2.05E0);
#1266=ORIENTED_EDGE('',*,*,#1265,.T.);
#1268=ORIENTED_EDGE('',*,*,#1267,.T.);
#1269=ORIENTED_EDGE('',*,*,#1170,.T.);
#1271=ORIENTED_EDGE('',*,*,#1270,.F.);
#1272=EDGE_LOOP('',(#1266,#1268,#1269,#1271));
#1273=FACE_OUTER_BOUND('',#1272,.F.);
#1274=ADVANCED_FACE('',(#1273),#1264,.F.);
#1275=CARTESIAN_POINT('',(-4.7845E0,-1.5E-1,2.2845E0));
#1276=DIRECTION('',(0.E0,-1.E0,0.E0));
#1277=DIRECTION('',(-9.994339233166E-1,0.E0,-3.364272468058E-2));
#1278=AXIS2_PLACEMENT_3D('',#1275,#1276,#1277);
#1279=TOROIDAL_SURFACE('',#1278,2.25E0,2.E-1);
#1281=ORIENTED_EDGE('',*,*,#1280,.T.);
#1283=ORIENTED_EDGE('',*,*,#1282,.T.);
#1284=ORIENTED_EDGE('',*,*,#1265,.F.);
#1286=ORIENTED_EDGE('',*,*,#1285,.F.);
#1287=EDGE_LOOP('',(#1281,#1283,#1284,#1286));
#1288=FACE_OUTER_BOUND('',#1287,.F.);
#1289=ADVANCED_FACE('',(#1288),#1279,.T.);
#1290=CARTESIAN_POINT('',(-4.7845E0,-3.5E-1,2.2845E0));
#1291=DIRECTION('',(0.E0,-1.E0,0.E0));
#1292=DIRECTION('',(0.E0,0.E0,-1.E0));
#1293=AXIS2_PLACEMENT_3D('',#1290,#1291,#1292);
#1294=PLANE('',#1293);
#1296=ORIENTED_EDGE('',*,*,#1295,.T.);
#1298=ORIENTED_EDGE('',*,*,#1297,.T.);
#1300=ORIENTED_EDGE('',*,*,#1299,.T.);
#1302=ORIENTED_EDGE('',*,*,#1301,.T.);
#1304=ORIENTED_EDGE('',*,*,#1303,.T.);
#1306=ORIENTED_EDGE('',*,*,#1305,.T.);
#1308=ORIENTED_EDGE('',*,*,#1307,.T.);
#1310=ORIENTED_EDGE('',*,*,#1309,.T.);
#1311=EDGE_LOOP('',(#1296,#1298,#1300,#1302,#1304,#1306,#1308,#1310));
#1312=FACE_OUTER_BOUND('',#1311,.F.);
#1313=ORIENTED_EDGE('',*,*,#1280,.F.);
#1315=ORIENTED_EDGE('',*,*,#1314,.F.);
#1317=ORIENTED_EDGE('',*,*,#1316,.F.);
#1319=ORIENTED_EDGE('',*,*,#1318,.F.);
#1321=ORIENTED_EDGE('',*,*,#1320,.F.);
#1323=ORIENTED_EDGE('',*,*,#1322,.F.);
#1325=ORIENTED_EDGE('',*,*,#1324,.F.);
#1327=ORIENTED_EDGE('',*,*,#1326,.F.);
#1328=EDGE_LOOP('',(#1313,#1315,#1317,#1319,#1321,#1323,#1325,#1327));
#1329=FACE_BOUND('',#1328,.F.);
#1330=ADVANCED_FACE('',(#1312,#1329),#1294,.T.);
#1331=CARTESIAN_POINT('',(-7.0345E0,-1.5E-1,-2.357387595590E0));
#1332=DIRECTION('',(0.E0,0.E0,1.E0));
#1333=DIRECTION('',(0.E0,-1.E0,0.E0));
#1334=AXIS2_PLACEMENT_3D('',#1331,#1332,#1333);
#1335=CYLINDRICAL_SURFACE('',#1334,2.E-1);
#1336=ORIENTED_EDGE('',*,*,#1314,.T.);
#1337=ORIENTED_EDGE('',*,*,#1285,.T.);
#1339=ORIENTED_EDGE('',*,*,#1338,.F.);
#1341=ORIENTED_EDGE('',*,*,#1340,.F.);
#1342=EDGE_LOOP('',(#1336,#1337,#1339,#1341));
#1343=FACE_OUTER_BOUND('',#1342,.F.);
#1344=ADVANCED_FACE('',(#1343),#1335,.T.);
#1345=CARTESIAN_POINT('',(-6.8345E0,0.E0,2.2845E0));
#1346=DIRECTION('',(1.E0,0.E0,0.E0));
#1347=DIRECTION('',(0.E0,-1.E0,0.E0));
#1348=AXIS2_PLACEMENT_3D('',#1345,#1346,#1347);
#1349=PLANE('',#1348);
#1350=ORIENTED_EDGE('',*,*,#1338,.T.);
#1351=ORIENTED_EDGE('',*,*,#1270,.T.);
#1352=ORIENTED_EDGE('',*,*,#1184,.T.);
#1354=ORIENTED_EDGE('',*,*,#1353,.F.);
#1355=EDGE_LOOP('',(#1350,#1351,#1352,#1354));
#1356=FACE_OUTER_BOUND('',#1355,.F.);
#1357=ADVANCED_FACE('',(#1356),#1349,.T.);
#1358=CARTESIAN_POINT('',(-4.7845E0,1.E0,-2.2845E0));
#1359=DIRECTION('',(0.E0,-1.E0,0.E0));
#1360=DIRECTION('',(1.E0,0.E0,0.E0));
#1361=AXIS2_PLACEMENT_3D('',#1358,#1359,#1360);
#1362=CYLINDRICAL_SURFACE('',#1361,2.05E0);
#1364=ORIENTED_EDGE('',*,*,#1363,.T.);
#1365=ORIENTED_EDGE('',*,*,#1353,.T.);
#1366=ORIENTED_EDGE('',*,*,#1182,.T.);
#1368=ORIENTED_EDGE('',*,*,#1367,.F.);
#1369=EDGE_LOOP('',(#1364,#1365,#1366,#1368));
#1370=FACE_OUTER_BOUND('',#1369,.F.);
#1371=ADVANCED_FACE('',(#1370),#1362,.F.);
#1372=CARTESIAN_POINT('',(-4.7845E0,-1.5E-1,-2.2845E0));
#1373=DIRECTION('',(0.E0,-1.E0,0.E0));
#1374=DIRECTION('',(3.364272468058E-2,0.E0,-9.994339233166E-1));
#1375=AXIS2_PLACEMENT_3D('',#1372,#1373,#1374);
#1376=TOROIDAL_SURFACE('',#1375,2.25E0,2.E-1);
#1377=ORIENTED_EDGE('',*,*,#1316,.T.);
#1378=ORIENTED_EDGE('',*,*,#1340,.T.);
#1379=ORIENTED_EDGE('',*,*,#1363,.F.);
#1381=ORIENTED_EDGE('',*,*,#1380,.F.);
#1382=EDGE_LOOP('',(#1377,#1378,#1379,#1381));
#1383=FACE_OUTER_BOUND('',#1382,.F.);
#1384=ADVANCED_FACE('',(#1383),#1376,.T.);
#1385=CARTESIAN_POINT('',(4.857387595590E0,-1.5E-1,-4.5345E0));
#1386=DIRECTION('',(-1.E0,0.E0,0.E0));
#1387=DIRECTION('',(0.E0,-1.E0,0.E0));
#1388=AXIS2_PLACEMENT_3D('',#1385,#1386,#1387);
#1389=CYLINDRICAL_SURFACE('',#1388,2.E-1);
#1390=ORIENTED_EDGE('',*,*,#1318,.T.);
#1391=ORIENTED_EDGE('',*,*,#1380,.T.);
#1393=ORIENTED_EDGE('',*,*,#1392,.F.);
#1395=ORIENTED_EDGE('',*,*,#1394,.F.);
#1396=EDGE_LOOP('',(#1390,#1391,#1393,#1395));
#1397=FACE_OUTER_BOUND('',#1396,.F.);
#1398=ADVANCED_FACE('',(#1397),#1389,.T.);
#1399=CARTESIAN_POINT('',(-4.7845E0,0.E0,-4.3345E0));
#1400=DIRECTION('',(0.E0,0.E0,1.E0));
#1401=DIRECTION('',(0.E0,-1.E0,0.E0));
#1402=AXIS2_PLACEMENT_3D('',#1399,#1400,#1401);
#1403=PLANE('',#1402);
#1404=ORIENTED_EDGE('',*,*,#1392,.T.);
#1405=ORIENTED_EDGE('',*,*,#1367,.T.);
#1406=ORIENTED_EDGE('',*,*,#1180,.T.);
#1408=ORIENTED_EDGE('',*,*,#1407,.F.);
#1409=EDGE_LOOP('',(#1404,#1405,#1406,#1408));
#1410=FACE_OUTER_BOUND('',#1409,.F.);
#1411=ADVANCED_FACE('',(#1410),#1403,.T.);
#1412=CARTESIAN_POINT('',(4.7845E0,1.E0,-2.2845E0));
#1413=DIRECTION('',(0.E0,-1.E0,0.E0));
#1414=DIRECTION('',(0.E0,0.E0,1.E0));
#1415=AXIS2_PLACEMENT_3D('',#1412,#1413,#1414);
#1416=CYLINDRICAL_SURFACE('',#1415,2.05E0);
#1418=ORIENTED_EDGE('',*,*,#1417,.T.);
#1419=ORIENTED_EDGE('',*,*,#1407,.T.);
#1420=ORIENTED_EDGE('',*,*,#1178,.T.);
#1422=ORIENTED_EDGE('',*,*,#1421,.F.);
#1423=EDGE_LOOP('',(#1418,#1419,#1420,#1422));
#1424=FACE_OUTER_BOUND('',#1423,.F.);
#1425=ADVANCED_FACE('',(#1424),#1416,.F.);
#1426=CARTESIAN_POINT('',(4.7845E0,-1.5E-1,-2.2845E0));
#1427=DIRECTION('',(0.E0,-1.E0,0.E0));
#1428=DIRECTION('',(9.994339233166E-1,0.E0,3.364272468058E-2));
#1429=AXIS2_PLACEMENT_3D('',#1426,#1427,#1428);
#1430=TOROIDAL_SURFACE('',#1429,2.25E0,2.E-1);
#1431=ORIENTED_EDGE('',*,*,#1320,.T.);
#1432=ORIENTED_EDGE('',*,*,#1394,.T.);
#1433=ORIENTED_EDGE('',*,*,#1417,.F.);
#1435=ORIENTED_EDGE('',*,*,#1434,.F.);
#1436=EDGE_LOOP('',(#1431,#1432,#1433,#1435));
#1437=FACE_OUTER_BOUND('',#1436,.F.);
#1438=ADVANCED_FACE('',(#1437),#1430,.T.);
#1439=CARTESIAN_POINT('',(7.0345E0,-1.5E-1,2.357387595590E0));
#1440=DIRECTION('',(0.E0,0.E0,-1.E0));
#1441=DIRECTION('',(0.E0,-1.E0,0.E0));
#1442=AXIS2_PLACEMENT_3D('',#1439,#1440,#1441);
#1443=CYLINDRICAL_SURFACE('',#1442,2.E-1);
#1444=ORIENTED_EDGE('',*,*,#1322,.T.);
#1445=ORIENTED_EDGE('',*,*,#1434,.T.);
#1447=ORIENTED_EDGE('',*,*,#1446,.F.);
#1449=ORIENTED_EDGE('',*,*,#1448,.F.);
#1450=EDGE_LOOP('',(#1444,#1445,#1447,#1449));
#1451=FACE_OUTER_BOUND('',#1450,.F.);
#1452=ADVANCED_FACE('',(#1451),#1443,.T.);
#1453=CARTESIAN_POINT('',(6.8345E0,0.E0,-2.2845E0));
#1454=DIRECTION('',(-1.E0,0.E0,0.E0));
#1455=DIRECTION('',(0.E0,-1.E0,0.E0));
#1456=AXIS2_PLACEMENT_3D('',#1453,#1454,#1455);
#1457=PLANE('',#1456);
#1458=ORIENTED_EDGE('',*,*,#1446,.T.);
#1459=ORIENTED_EDGE('',*,*,#1421,.T.);
#1460=ORIENTED_EDGE('',*,*,#1176,.T.);
#1462=ORIENTED_EDGE('',*,*,#1461,.F.);
#1463=EDGE_LOOP('',(#1458,#1459,#1460,#1462));
#1464=FACE_OUTER_BOUND('',#1463,.F.);
#1465=ADVANCED_FACE('',(#1464),#1457,.T.);
#1466=CARTESIAN_POINT('',(4.7845E0,1.E0,2.2845E0));
#1467=DIRECTION('',(0.E0,-1.E0,0.E0));
#1468=DIRECTION('',(-1.E0,0.E0,0.E0));
#1469=AXIS2_PLACEMENT_3D('',#1466,#1467,#1468);
#1470=CYLINDRICAL_SURFACE('',#1469,2.05E0);
#1472=ORIENTED_EDGE('',*,*,#1471,.T.);
#1473=ORIENTED_EDGE('',*,*,#1461,.T.);
#1474=ORIENTED_EDGE('',*,*,#1174,.T.);
#1476=ORIENTED_EDGE('',*,*,#1475,.F.);
#1477=EDGE_LOOP('',(#1472,#1473,#1474,#1476));
#1478=FACE_OUTER_BOUND('',#1477,.F.);
#1479=ADVANCED_FACE('',(#1478),#1470,.F.);
#1480=CARTESIAN_POINT('',(4.7845E0,-1.5E-1,2.2845E0));
#1481=DIRECTION('',(0.E0,-1.E0,0.E0));
#1482=DIRECTION('',(-3.364272468058E-2,0.E0,9.994339233166E-1));
#1483=AXIS2_PLACEMENT_3D('',#1480,#1481,#1482);
#1484=TOROIDAL_SURFACE('',#1483,2.25E0,2.E-1);
#1485=ORIENTED_EDGE('',*,*,#1324,.T.);
#1486=ORIENTED_EDGE('',*,*,#1448,.T.);
#1487=ORIENTED_EDGE('',*,*,#1471,.F.);
#1489=ORIENTED_EDGE('',*,*,#1488,.F.);
#1490=EDGE_LOOP('',(#1485,#1486,#1487,#1489));
#1491=FACE_OUTER_BOUND('',#1490,.F.);
#1492=ADVANCED_FACE('',(#1491),#1484,.T.);
#1493=CARTESIAN_POINT('',(-4.857387595590E0,-1.5E-1,4.5345E0));
#1494=DIRECTION('',(1.E0,0.E0,0.E0));
#1495=DIRECTION('',(0.E0,-1.E0,0.E0));
#1496=AXIS2_PLACEMENT_3D('',#1493,#1494,#1495);
#1497=CYLINDRICAL_SURFACE('',#1496,2.E-1);
#1498=ORIENTED_EDGE('',*,*,#1326,.T.);
#1499=ORIENTED_EDGE('',*,*,#1488,.T.);
#1501=ORIENTED_EDGE('',*,*,#1500,.F.);
#1502=ORIENTED_EDGE('',*,*,#1282,.F.);
#1503=EDGE_LOOP('',(#1498,#1499,#1501,#1502));
#1504=FACE_OUTER_BOUND('',#1503,.F.);
#1505=ADVANCED_FACE('',(#1504),#1497,.T.);
#1506=CARTESIAN_POINT('',(4.7845E0,0.E0,4.3345E0));
#1507=DIRECTION('',(0.E0,0.E0,-1.E0));
#1508=DIRECTION('',(0.E0,-1.E0,0.E0));
#1509=AXIS2_PLACEMENT_3D('',#1506,#1507,#1508);
#1510=PLANE('',#1509);
#1511=ORIENTED_EDGE('',*,*,#1500,.T.);
#1512=ORIENTED_EDGE('',*,*,#1475,.T.);
#1513=ORIENTED_EDGE('',*,*,#1172,.T.);
#1514=ORIENTED_EDGE('',*,*,#1267,.F.);
#1515=EDGE_LOOP('',(#1511,#1512,#1513,#1514));
#1516=FACE_OUTER_BOUND('',#1515,.F.);
#1517=ADVANCED_FACE('',(#1516),#1510,.T.);
#1518=CARTESIAN_POINT('',(-4.7845E0,-1.5E-1,2.2845E0));
#1519=DIRECTION('',(0.E0,-1.E0,0.E0));
#1520=DIRECTION('',(-9.998828285555E-1,0.E0,-1.530781368703E-2));
#1521=AXIS2_PLACEMENT_3D('',#1518,#1519,#1520);
#1522=TOROIDAL_SURFACE('',#1521,2.85E0,2.E-1);
#1524=ORIENTED_EDGE('',*,*,#1523,.T.);
#1526=ORIENTED_EDGE('',*,*,#1525,.T.);
#1527=ORIENTED_EDGE('',*,*,#1295,.F.);
#1529=ORIENTED_EDGE('',*,*,#1528,.F.);
#1530=EDGE_LOOP('',(#1524,#1526,#1527,#1529));
#1531=FACE_OUTER_BOUND('',#1530,.F.);
#1532=ADVANCED_FACE('',(#1531),#1522,.T.);
#1533=CARTESIAN_POINT('',(-4.7845E0,1.E0,2.2845E0));
#1534=DIRECTION('',(0.E0,-1.E0,0.E0));
#1535=DIRECTION('',(0.E0,0.E0,-1.E0));
#1536=AXIS2_PLACEMENT_3D('',#1533,#1534,#1535);
#1537=CYLINDRICAL_SURFACE('',#1536,3.05E0);
#1538=ORIENTED_EDGE('',*,*,#1523,.F.);
#1540=ORIENTED_EDGE('',*,*,#1539,.F.);
#1541=ORIENTED_EDGE('',*,*,#1235,.F.);
#1543=ORIENTED_EDGE('',*,*,#1542,.T.);
#1544=EDGE_LOOP('',(#1538,#1540,#1541,#1543));
#1545=FACE_OUTER_BOUND('',#1544,.F.);
#1546=ADVANCED_FACE('',(#1545),#1537,.T.);
#1547=CARTESIAN_POINT('',(-7.8345E0,-3.5E-1,2.2845E0));
#1548=DIRECTION('',(-1.E0,0.E0,0.E0));
#1549=DIRECTION('',(0.E0,1.E0,0.E0));
#1550=AXIS2_PLACEMENT_3D('',#1547,#1548,#1549);
#1551=PLANE('',#1550);
#1553=ORIENTED_EDGE('',*,*,#1552,.F.);
#1555=ORIENTED_EDGE('',*,*,#1554,.F.);
#1556=ORIENTED_EDGE('',*,*,#1237,.F.);
#1557=ORIENTED_EDGE('',*,*,#1539,.T.);
#1558=EDGE_LOOP('',(#1553,#1555,#1556,#1557));
#1559=FACE_OUTER_BOUND('',#1558,.F.);
#1560=ADVANCED_FACE('',(#1559),#1551,.T.);
#1561=CARTESIAN_POINT('',(-7.6345E0,-1.5E-1,-2.333915319044E0));
#1562=DIRECTION('',(0.E0,0.E0,1.E0));
#1563=DIRECTION('',(-1.E0,0.E0,0.E0));
#1564=AXIS2_PLACEMENT_3D('',#1561,#1562,#1563);
#1565=CYLINDRICAL_SURFACE('',#1564,2.E-1);
#1566=ORIENTED_EDGE('',*,*,#1552,.T.);
#1567=ORIENTED_EDGE('',*,*,#1528,.T.);
#1568=ORIENTED_EDGE('',*,*,#1309,.F.);
#1570=ORIENTED_EDGE('',*,*,#1569,.F.);
#1571=EDGE_LOOP('',(#1566,#1567,#1568,#1570));
#1572=FACE_OUTER_BOUND('',#1571,.F.);
#1573=ADVANCED_FACE('',(#1572),#1565,.T.);
#1574=CARTESIAN_POINT('',(-4.7845E0,-1.5E-1,-2.2845E0));
#1575=DIRECTION('',(0.E0,-1.E0,0.E0));
#1576=DIRECTION('',(1.530781368703E-2,0.E0,-9.998828285555E-1));
#1577=AXIS2_PLACEMENT_3D('',#1574,#1575,#1576);
#1578=TOROIDAL_SURFACE('',#1577,2.85E0,2.E-1);
#1580=ORIENTED_EDGE('',*,*,#1579,.T.);
#1581=ORIENTED_EDGE('',*,*,#1569,.T.);
#1582=ORIENTED_EDGE('',*,*,#1307,.F.);
#1584=ORIENTED_EDGE('',*,*,#1583,.F.);
#1585=EDGE_LOOP('',(#1580,#1581,#1582,#1584));
#1586=FACE_OUTER_BOUND('',#1585,.F.);
#1587=ADVANCED_FACE('',(#1586),#1578,.T.);
#1588=CARTESIAN_POINT('',(-4.7845E0,1.E0,-2.2845E0));
#1589=DIRECTION('',(0.E0,-1.E0,0.E0));
#1590=DIRECTION('',(1.E0,0.E0,0.E0));
#1591=AXIS2_PLACEMENT_3D('',#1588,#1589,#1590);
#1592=CYLINDRICAL_SURFACE('',#1591,3.05E0);
#1593=ORIENTED_EDGE('',*,*,#1579,.F.);
#1595=ORIENTED_EDGE('',*,*,#1594,.F.);
#1596=ORIENTED_EDGE('',*,*,#1239,.F.);
#1597=ORIENTED_EDGE('',*,*,#1554,.T.);
#1598=EDGE_LOOP('',(#1593,#1595,#1596,#1597));
#1599=FACE_OUTER_BOUND('',#1598,.F.);
#1600=ADVANCED_FACE('',(#1599),#1592,.T.);
#1601=CARTESIAN_POINT('',(-4.7845E0,-3.5E-1,-5.3345E0));
#1602=DIRECTION('',(0.E0,0.E0,-1.E0));
#1603=DIRECTION('',(0.E0,1.E0,0.E0));
#1604=AXIS2_PLACEMENT_3D('',#1601,#1602,#1603);
#1605=PLANE('',#1604);
#1607=ORIENTED_EDGE('',*,*,#1606,.F.);
#1609=ORIENTED_EDGE('',*,*,#1608,.F.);
#1610=ORIENTED_EDGE('',*,*,#1241,.F.);
#1611=ORIENTED_EDGE('',*,*,#1594,.T.);
#1612=EDGE_LOOP('',(#1607,#1609,#1610,#1611));
#1613=FACE_OUTER_BOUND('',#1612,.F.);
#1614=ADVANCED_FACE('',(#1613),#1605,.T.);
#1615=CARTESIAN_POINT('',(4.833915319044E0,-1.5E-1,-5.1345E0));
#1616=DIRECTION('',(-1.E0,0.E0,0.E0));
#1617=DIRECTION('',(0.E0,0.E0,-1.E0));
#1618=AXIS2_PLACEMENT_3D('',#1615,#1616,#1617);
#1619=CYLINDRICAL_SURFACE('',#1618,2.E-1);
#1620=ORIENTED_EDGE('',*,*,#1606,.T.);
#1621=ORIENTED_EDGE('',*,*,#1583,.T.);
#1622=ORIENTED_EDGE('',*,*,#1305,.F.);
#1624=ORIENTED_EDGE('',*,*,#1623,.F.);
#1625=EDGE_LOOP('',(#1620,#1621,#1622,#1624));
#1626=FACE_OUTER_BOUND('',#1625,.F.);
#1627=ADVANCED_FACE('',(#1626),#1619,.T.);
#1628=CARTESIAN_POINT('',(4.7845E0,-1.5E-1,-2.2845E0));
#1629=DIRECTION('',(0.E0,-1.E0,0.E0));
#1630=DIRECTION('',(9.998828285555E-1,0.E0,1.530781368703E-2));
#1631=AXIS2_PLACEMENT_3D('',#1628,#1629,#1630);
#1632=TOROIDAL_SURFACE('',#1631,2.85E0,2.E-1);
#1634=ORIENTED_EDGE('',*,*,#1633,.T.);
#1635=ORIENTED_EDGE('',*,*,#1623,.T.);
#1636=ORIENTED_EDGE('',*,*,#1303,.F.);
#1638=ORIENTED_EDGE('',*,*,#1637,.F.);
#1639=EDGE_LOOP('',(#1634,#1635,#1636,#1638));
#1640=FACE_OUTER_BOUND('',#1639,.F.);
#1641=ADVANCED_FACE('',(#1640),#1632,.T.);
#1642=CARTESIAN_POINT('',(4.7845E0,1.E0,-2.2845E0));
#1643=DIRECTION('',(0.E0,-1.E0,0.E0));
#1644=DIRECTION('',(0.E0,0.E0,1.E0));
#1645=AXIS2_PLACEMENT_3D('',#1642,#1643,#1644);
#1646=CYLINDRICAL_SURFACE('',#1645,3.05E0);
#1647=ORIENTED_EDGE('',*,*,#1633,.F.);
#1649=ORIENTED_EDGE('',*,*,#1648,.F.);
#1650=ORIENTED_EDGE('',*,*,#1243,.F.);
#1651=ORIENTED_EDGE('',*,*,#1608,.T.);
#1652=EDGE_LOOP('',(#1647,#1649,#1650,#1651));
#1653=FACE_OUTER_BOUND('',#1652,.F.);
#1654=ADVANCED_FACE('',(#1653),#1646,.T.);
#1655=CARTESIAN_POINT('',(7.8345E0,-3.5E-1,-2.2845E0));
#1656=DIRECTION('',(1.E0,0.E0,0.E0));
#1657=DIRECTION('',(0.E0,1.E0,0.E0));
#1658=AXIS2_PLACEMENT_3D('',#1655,#1656,#1657);
#1659=PLANE('',#1658);
#1661=ORIENTED_EDGE('',*,*,#1660,.F.);
#1663=ORIENTED_EDGE('',*,*,#1662,.F.);
#1664=ORIENTED_EDGE('',*,*,#1245,.F.);
#1665=ORIENTED_EDGE('',*,*,#1648,.T.);
#1666=EDGE_LOOP('',(#1661,#1663,#1664,#1665));
#1667=FACE_OUTER_BOUND('',#1666,.F.);
#1668=ADVANCED_FACE('',(#1667),#1659,.T.);
#1669=CARTESIAN_POINT('',(7.6345E0,-1.5E-1,2.333915319044E0));
#1670=DIRECTION('',(0.E0,0.E0,-1.E0));
#1671=DIRECTION('',(1.E0,0.E0,0.E0));
#1672=AXIS2_PLACEMENT_3D('',#1669,#1670,#1671);
#1673=CYLINDRICAL_SURFACE('',#1672,2.E-1);
#1674=ORIENTED_EDGE('',*,*,#1660,.T.);
#1675=ORIENTED_EDGE('',*,*,#1637,.T.);
#1676=ORIENTED_EDGE('',*,*,#1301,.F.);
#1678=ORIENTED_EDGE('',*,*,#1677,.F.);
#1679=EDGE_LOOP('',(#1674,#1675,#1676,#1678));
#1680=FACE_OUTER_BOUND('',#1679,.F.);
#1681=ADVANCED_FACE('',(#1680),#1673,.T.);
#1682=CARTESIAN_POINT('',(4.7845E0,-1.5E-1,2.2845E0));
#1683=DIRECTION('',(0.E0,-1.E0,0.E0));
#1684=DIRECTION('',(-1.530781368704E-2,0.E0,9.998828285555E-1));
#1685=AXIS2_PLACEMENT_3D('',#1682,#1683,#1684);
#1686=TOROIDAL_SURFACE('',#1685,2.85E0,2.E-1);
#1688=ORIENTED_EDGE('',*,*,#1687,.T.);
#1689=ORIENTED_EDGE('',*,*,#1677,.T.);
#1690=ORIENTED_EDGE('',*,*,#1299,.F.);
#1692=ORIENTED_EDGE('',*,*,#1691,.F.);
#1693=EDGE_LOOP('',(#1688,#1689,#1690,#1692));
#1694=FACE_OUTER_BOUND('',#1693,.F.);
#1695=ADVANCED_FACE('',(#1694),#1686,.T.);
#1696=CARTESIAN_POINT('',(4.7845E0,1.E0,2.2845E0));
#1697=DIRECTION('',(0.E0,-1.E0,0.E0));
#1698=DIRECTION('',(-1.E0,0.E0,0.E0));
#1699=AXIS2_PLACEMENT_3D('',#1696,#1697,#1698);
#1700=CYLINDRICAL_SURFACE('',#1699,3.05E0);
#1701=ORIENTED_EDGE('',*,*,#1687,.F.);
#1703=ORIENTED_EDGE('',*,*,#1702,.F.);
#1704=ORIENTED_EDGE('',*,*,#1247,.F.);
#1705=ORIENTED_EDGE('',*,*,#1662,.T.);
#1706=EDGE_LOOP('',(#1701,#1703,#1704,#1705));
#1707=FACE_OUTER_BOUND('',#1706,.F.);
#1708=ADVANCED_FACE('',(#1707),#1700,.T.);
#1709=CARTESIAN_POINT('',(4.7845E0,-3.5E-1,5.3345E0));
#1710=DIRECTION('',(0.E0,0.E0,1.E0));
#1711=DIRECTION('',(0.E0,1.E0,0.E0));
#1712=AXIS2_PLACEMENT_3D('',#1709,#1710,#1711);
#1713=PLANE('',#1712);
#1715=ORIENTED_EDGE('',*,*,#1714,.F.);
#1716=ORIENTED_EDGE('',*,*,#1542,.F.);
#1717=ORIENTED_EDGE('',*,*,#1249,.F.);
#1718=ORIENTED_EDGE('',*,*,#1702,.T.);
#1719=EDGE_LOOP('',(#1715,#1716,#1717,#1718));
#1720=FACE_OUTER_BOUND('',#1719,.F.);
#1721=ADVANCED_FACE('',(#1720),#1713,.T.);
#1722=CARTESIAN_POINT('',(-4.833915319044E0,-1.5E-1,5.1345E0));
#1723=DIRECTION('',(1.E0,0.E0,0.E0));
#1724=DIRECTION('',(0.E0,0.E0,1.E0));
#1725=AXIS2_PLACEMENT_3D('',#1722,#1723,#1724);
#1726=CYLINDRICAL_SURFACE('',#1725,2.E-1);
#1727=ORIENTED_EDGE('',*,*,#1714,.T.);
#1728=ORIENTED_EDGE('',*,*,#1691,.T.);
#1729=ORIENTED_EDGE('',*,*,#1297,.F.);
#1730=ORIENTED_EDGE('',*,*,#1525,.F.);
#1731=EDGE_LOOP('',(#1727,#1728,#1729,#1730));
#1732=FACE_OUTER_BOUND('',#1731,.F.);
#1733=ADVANCED_FACE('',(#1732),#1726,.T.);
#1734=CARTESIAN_POINT('',(-5.E0,0.E0,2.5E0));
#1735=DIRECTION('',(-1.E0,0.E0,0.E0));
#1736=DIRECTION('',(0.E0,0.E0,-1.E0));
#1737=AXIS2_PLACEMENT_3D('',#1734,#1735,#1736);
#1738=PLANE('',#1737);
#1740=ORIENTED_EDGE('',*,*,#1739,.T.);
#1742=ORIENTED_EDGE('',*,*,#1741,.T.);
#1744=ORIENTED_EDGE('',*,*,#1743,.F.);
#1745=ORIENTED_EDGE('',*,*,#1188,.F.);
#1746=EDGE_LOOP('',(#1740,#1742,#1744,#1745));
#1747=FACE_OUTER_BOUND('',#1746,.F.);
#1748=ADVANCED_FACE('',(#1747),#1738,.F.);
#1749=CARTESIAN_POINT('',(-4.5E0,-7.217442113325E0,2.E0));
#1750=DIRECTION('',(0.E0,1.E0,0.E0));
#1751=DIRECTION('',(-1.E0,0.E0,0.E0));
#1752=AXIS2_PLACEMENT_3D('',#1749,#1750,#1751);
#1753=CYLINDRICAL_SURFACE('',#1752,5.E-1);
#1754=ORIENTED_EDGE('',*,*,#1739,.F.);
#1755=ORIENTED_EDGE('',*,*,#1202,.T.);
#1757=ORIENTED_EDGE('',*,*,#1756,.T.);
#1759=ORIENTED_EDGE('',*,*,#1758,.T.);
#1761=ORIENTED_EDGE('',*,*,#1760,.T.);
#1762=EDGE_LOOP('',(#1754,#1755,#1757,#1759,#1761));
#1763=FACE_OUTER_BOUND('',#1762,.F.);
#1764=ADVANCED_FACE('',(#1763),#1753,.F.);
#1765=CARTESIAN_POINT('',(5.E0,0.E0,2.5E0));
#1766=DIRECTION('',(0.E0,0.E0,1.E0));
#1767=DIRECTION('',(-1.E0,0.E0,0.E0));
#1768=AXIS2_PLACEMENT_3D('',#1765,#1766,#1767);
#1769=PLANE('',#1768);
#1770=ORIENTED_EDGE('',*,*,#1756,.F.);
#1771=ORIENTED_EDGE('',*,*,#1200,.F.);
#1773=ORIENTED_EDGE('',*,*,#1772,.T.);
#1775=ORIENTED_EDGE('',*,*,#1774,.T.);
#1776=EDGE_LOOP('',(#1770,#1771,#1773,#1775));
#1777=FACE_OUTER_BOUND('',#1776,.F.);
#1778=ADVANCED_FACE('',(#1777),#1769,.F.);
#1779=CARTESIAN_POINT('',(4.5E0,-7.217442113325E0,2.E0));
#1780=DIRECTION('',(0.E0,1.E0,0.E0));
#1781=DIRECTION('',(0.E0,0.E0,1.E0));
#1782=AXIS2_PLACEMENT_3D('',#1779,#1780,#1781);
#1783=CYLINDRICAL_SURFACE('',#1782,5.E-1);
#1784=ORIENTED_EDGE('',*,*,#1772,.F.);
#1785=ORIENTED_EDGE('',*,*,#1198,.T.);
#1787=ORIENTED_EDGE('',*,*,#1786,.T.);
#1789=ORIENTED_EDGE('',*,*,#1788,.T.);
#1791=ORIENTED_EDGE('',*,*,#1790,.T.);
#1792=EDGE_LOOP('',(#1784,#1785,#1787,#1789,#1791));
#1793=FACE_OUTER_BOUND('',#1792,.F.);
#1794=ADVANCED_FACE('',(#1793),#1783,.F.);
#1795=CARTESIAN_POINT('',(5.E0,0.E0,-2.5E0));
#1796=DIRECTION('',(1.E0,0.E0,0.E0));
#1797=DIRECTION('',(0.E0,0.E0,1.E0));
#1798=AXIS2_PLACEMENT_3D('',#1795,#1796,#1797);
#1799=PLANE('',#1798);
#1800=ORIENTED_EDGE('',*,*,#1786,.F.);
#1801=ORIENTED_EDGE('',*,*,#1196,.F.);
#1803=ORIENTED_EDGE('',*,*,#1802,.T.);
#1805=ORIENTED_EDGE('',*,*,#1804,.T.);
#1806=EDGE_LOOP('',(#1800,#1801,#1803,#1805));
#1807=FACE_OUTER_BOUND('',#1806,.F.);
#1808=ADVANCED_FACE('',(#1807),#1799,.F.);
#1809=CARTESIAN_POINT('',(4.5E0,-7.217442113325E0,-2.E0));
#1810=DIRECTION('',(0.E0,1.E0,0.E0));
#1811=DIRECTION('',(1.E0,0.E0,0.E0));
#1812=AXIS2_PLACEMENT_3D('',#1809,#1810,#1811);
#1813=CYLINDRICAL_SURFACE('',#1812,5.E-1);
#1814=ORIENTED_EDGE('',*,*,#1802,.F.);
#1815=ORIENTED_EDGE('',*,*,#1194,.T.);
#1817=ORIENTED_EDGE('',*,*,#1816,.T.);
#1819=ORIENTED_EDGE('',*,*,#1818,.T.);
#1821=ORIENTED_EDGE('',*,*,#1820,.T.);
#1822=EDGE_LOOP('',(#1814,#1815,#1817,#1819,#1821));
#1823=FACE_OUTER_BOUND('',#1822,.F.);
#1824=ADVANCED_FACE('',(#1823),#1813,.F.);
#1825=CARTESIAN_POINT('',(-5.E0,0.E0,-2.5E0));
#1826=DIRECTION('',(0.E0,0.E0,-1.E0));
#1827=DIRECTION('',(1.E0,0.E0,0.E0));
#1828=AXIS2_PLACEMENT_3D('',#1825,#1826,#1827);
#1829=PLANE('',#1828);
#1831=ORIENTED_EDGE('',*,*,#1830,.T.);
#1833=ORIENTED_EDGE('',*,*,#1832,.T.);
#1834=ORIENTED_EDGE('',*,*,#1816,.F.);
#1835=ORIENTED_EDGE('',*,*,#1192,.F.);
#1836=EDGE_LOOP('',(#1831,#1833,#1834,#1835));
#1837=FACE_OUTER_BOUND('',#1836,.F.);
#1838=ADVANCED_FACE('',(#1837),#1829,.F.);
#1839=CARTESIAN_POINT('',(-4.5E0,-7.217442113325E0,-2.E0));
#1840=DIRECTION('',(0.E0,1.E0,0.E0));
#1841=DIRECTION('',(0.E0,0.E0,-1.E0));
#1842=AXIS2_PLACEMENT_3D('',#1839,#1840,#1841);
#1843=CYLINDRICAL_SURFACE('',#1842,5.E-1);
#1844=ORIENTED_EDGE('',*,*,#1830,.F.);
#1845=ORIENTED_EDGE('',*,*,#1190,.T.);
#1846=ORIENTED_EDGE('',*,*,#1743,.T.);
#1848=ORIENTED_EDGE('',*,*,#1847,.T.);
#1850=ORIENTED_EDGE('',*,*,#1849,.T.);
#1851=EDGE_LOOP('',(#1844,#1845,#1846,#1848,#1850));
#1852=FACE_OUTER_BOUND('',#1851,.F.);
#1853=ADVANCED_FACE('',(#1852),#1843,.F.);
#1854=CARTESIAN_POINT('',(-6.299038105677E0,1.25E0,0.E0));
#1855=DIRECTION('',(5.E-1,8.660254037844E-1,0.E0));
#1856=DIRECTION('',(8.660254037844E-1,-5.E-1,0.E0));
#1857=AXIS2_PLACEMENT_3D('',#1854,#1855,#1856);
#1858=PLANE('',#1857);
#1860=ORIENTED_EDGE('',*,*,#1859,.F.);
#1861=ORIENTED_EDGE('',*,*,#1847,.F.);
#1862=ORIENTED_EDGE('',*,*,#1741,.F.);
#1863=ORIENTED_EDGE('',*,*,#1760,.F.);
#1865=ORIENTED_EDGE('',*,*,#1864,.T.);
#1867=ORIENTED_EDGE('',*,*,#1866,.T.);
#1868=EDGE_LOOP('',(#1860,#1861,#1862,#1863,#1865,#1867));
#1869=FACE_OUTER_BOUND('',#1868,.F.);
#1870=ADVANCED_FACE('',(#1869),#1858,.T.);
#1871=CARTESIAN_POINT('',(0.E0,1.25E0,-3.799038105677E0));
#1872=DIRECTION('',(0.E0,8.660254037844E-1,5.E-1));
#1873=DIRECTION('',(0.E0,-5.E-1,8.660254037844E-1));
#1874=AXIS2_PLACEMENT_3D('',#1871,#1872,#1873);
#1875=PLANE('',#1874);
#1877=ORIENTED_EDGE('',*,*,#1876,.F.);
#1878=ORIENTED_EDGE('',*,*,#1818,.F.);
#1879=ORIENTED_EDGE('',*,*,#1832,.F.);
#1880=ORIENTED_EDGE('',*,*,#1849,.F.);
#1881=ORIENTED_EDGE('',*,*,#1859,.T.);
#1883=ORIENTED_EDGE('',*,*,#1882,.T.);
#1884=EDGE_LOOP('',(#1877,#1878,#1879,#1880,#1881,#1883));
#1885=FACE_OUTER_BOUND('',#1884,.F.);
#1886=ADVANCED_FACE('',(#1885),#1875,.T.);
#1887=CARTESIAN_POINT('',(6.299038105677E0,1.25E0,0.E0));
#1888=DIRECTION('',(-5.E-1,8.660254037844E-1,0.E0));
#1889=DIRECTION('',(-8.660254037844E-1,-5.E-1,0.E0));
#1890=AXIS2_PLACEMENT_3D('',#1887,#1888,#1889);
#1891=PLANE('',#1890);
#1892=ORIENTED_EDGE('',*,*,#1804,.F.);
#1893=ORIENTED_EDGE('',*,*,#1820,.F.);
#1894=ORIENTED_EDGE('',*,*,#1876,.T.);
#1896=ORIENTED_EDGE('',*,*,#1895,.T.);
#1898=ORIENTED_EDGE('',*,*,#1897,.T.);
#1899=ORIENTED_EDGE('',*,*,#1788,.F.);
#1900=EDGE_LOOP('',(#1892,#1893,#1894,#1896,#1898,#1899));
#1901=FACE_OUTER_BOUND('',#1900,.F.);
#1902=ADVANCED_FACE('',(#1901),#1891,.T.);
#1903=CARTESIAN_POINT('',(0.E0,2.E0,0.E0));
#1904=DIRECTION('',(0.E0,1.E0,0.E0));
#1905=DIRECTION('',(1.E0,0.E0,0.E0));
#1906=AXIS2_PLACEMENT_3D('',#1903,#1904,#1905);
#1907=PLANE('',#1906);
#1909=ORIENTED_EDGE('',*,*,#1908,.F.);
#1911=ORIENTED_EDGE('',*,*,#1910,.F.);
#1913=ORIENTED_EDGE('',*,*,#1912,.F.);
#1915=ORIENTED_EDGE('',*,*,#1914,.F.);
#1917=ORIENTED_EDGE('',*,*,#1916,.F.);
#1919=ORIENTED_EDGE('',*,*,#1918,.F.);
#1921=ORIENTED_EDGE('',*,*,#1920,.F.);
#1923=ORIENTED_EDGE('',*,*,#1922,.F.);
#1924=ORIENTED_EDGE('',*,*,#1045,.F.);
#1925=ORIENTED_EDGE('',*,*,#1146,.F.);
#1926=ORIENTED_EDGE('',*,*,#1129,.T.);
#1928=ORIENTED_EDGE('',*,*,#1927,.F.);
#1929=EDGE_LOOP('',(#1909,#1911,#1913,#1915,#1917,#1919,#1921,#1923,#1924,#1925,
#1926,#1928));
#1930=FACE_OUTER_BOUND('',#1929,.F.);
#1932=ORIENTED_EDGE('',*,*,#1931,.T.);
#1934=ORIENTED_EDGE('',*,*,#1933,.T.);
#1935=EDGE_LOOP('',(#1932,#1934));
#1936=FACE_BOUND('',#1935,.F.);
#1937=ORIENTED_EDGE('',*,*,#1882,.F.);
#1938=ORIENTED_EDGE('',*,*,#1866,.F.);
#1940=ORIENTED_EDGE('',*,*,#1939,.F.);
#1941=ORIENTED_EDGE('',*,*,#1895,.F.);
#1942=EDGE_LOOP('',(#1937,#1938,#1940,#1941));
#1943=FACE_BOUND('',#1942,.F.);
#1944=ADVANCED_FACE('',(#1930,#1936,#1943),#1907,.T.);
#1945=CARTESIAN_POINT('',(0.E0,1.25E0,3.799038105677E0));
#1946=DIRECTION('',(0.E0,8.660254037844E-1,-5.E-1));
#1947=DIRECTION('',(0.E0,-5.E-1,-8.660254037844E-1));
#1948=AXIS2_PLACEMENT_3D('',#1945,#1946,#1947);
#1949=PLANE('',#1948);
#1950=ORIENTED_EDGE('',*,*,#1774,.F.);
#1951=ORIENTED_EDGE('',*,*,#1790,.F.);
#1952=ORIENTED_EDGE('',*,*,#1897,.F.);
#1953=ORIENTED_EDGE('',*,*,#1939,.T.);
#1954=ORIENTED_EDGE('',*,*,#1864,.F.);
#1955=ORIENTED_EDGE('',*,*,#1758,.F.);
#1956=EDGE_LOOP('',(#1950,#1951,#1952,#1953,#1954,#1955));
#1957=FACE_OUTER_BOUND('',#1956,.F.);
#1958=ADVANCED_FACE('',(#1957),#1949,.T.);
#1959=CARTESIAN_POINT('',(1.03E1,1.675E0,0.E0));
#1960=DIRECTION('',(0.E0,1.E0,0.E0));
#1961=DIRECTION('',(1.E0,0.E0,0.E0));
#1962=AXIS2_PLACEMENT_3D('',#1959,#1960,#1961);
#1963=CONICAL_SURFACE('',#1962,1.425E0,4.5E1);
#1964=ORIENTED_EDGE('',*,*,#1931,.F.);
#1966=ORIENTED_EDGE('',*,*,#1965,.F.);
#1968=ORIENTED_EDGE('',*,*,#1967,.T.);
#1970=ORIENTED_EDGE('',*,*,#1969,.T.);
#1971=EDGE_LOOP('',(#1964,#1966,#1968,#1970));
#1972=FACE_OUTER_BOUND('',#1971,.F.);
#1973=ADVANCED_FACE('',(#1972),#1963,.F.);
#1974=CARTESIAN_POINT('',(1.03E1,1.675E0,0.E0));
#1975=DIRECTION('',(0.E0,1.E0,0.E0));
#1976=DIRECTION('',(1.E0,0.E0,0.E0));
#1977=AXIS2_PLACEMENT_3D('',#1974,#1975,#1976);
#1978=CONICAL_SURFACE('',#1977,1.425E0,4.5E1);
#1979=ORIENTED_EDGE('',*,*,#1933,.F.);
#1980=ORIENTED_EDGE('',*,*,#1969,.F.);
#1982=ORIENTED_EDGE('',*,*,#1981,.F.);
#1983=ORIENTED_EDGE('',*,*,#1965,.T.);
#1984=EDGE_LOOP('',(#1979,#1980,#1982,#1983));
#1985=FACE_OUTER_BOUND('',#1984,.F.);
#1986=ADVANCED_FACE('',(#1985),#1978,.F.);
#1987=CARTESIAN_POINT('',(1.03E1,-2.62E0,0.E0));
#1988=DIRECTION('',(0.E0,1.E0,0.E0));
#1989=DIRECTION('',(1.E0,0.E0,0.E0));
#1990=AXIS2_PLACEMENT_3D('',#1987,#1988,#1989);
#1991=CYLINDRICAL_SURFACE('',#1990,1.1E0);
#1992=ORIENTED_EDGE('',*,*,#1255,.T.);
#1994=ORIENTED_EDGE('',*,*,#1993,.T.);
#1995=ORIENTED_EDGE('',*,*,#1981,.T.);
#1997=ORIENTED_EDGE('',*,*,#1996,.F.);
#1998=EDGE_LOOP('',(#1992,#1994,#1995,#1997));
#1999=FACE_OUTER_BOUND('',#1998,.F.);
#2000=ADVANCED_FACE('',(#1999),#1991,.F.);
#2001=CARTESIAN_POINT('',(1.03E1,-2.62E0,0.E0));
#2002=DIRECTION('',(0.E0,1.E0,0.E0));
#2003=DIRECTION('',(1.E0,0.E0,0.E0));
#2004=AXIS2_PLACEMENT_3D('',#2001,#2002,#2003);
#2005=CYLINDRICAL_SURFACE('',#2004,1.1E0);
#2006=ORIENTED_EDGE('',*,*,#1253,.T.);
#2007=ORIENTED_EDGE('',*,*,#1996,.T.);
#2008=ORIENTED_EDGE('',*,*,#1967,.F.);
#2009=ORIENTED_EDGE('',*,*,#1993,.F.);
#2010=EDGE_LOOP('',(#2006,#2007,#2008,#2009));
#2011=FACE_OUTER_BOUND('',#2010,.F.);
#2012=ADVANCED_FACE('',(#2011),#2005,.F.);
#2013=CARTESIAN_POINT('',(-1.45E1,-2.E0,-4.55E0));
#2014=DIRECTION('',(0.E0,0.E0,-1.E0));
#2015=DIRECTION('',(1.E0,0.E0,0.E0));
#2016=AXIS2_PLACEMENT_3D('',#2013,#2014,#2015);
#2017=PLANE('',#2016);
#2018=ORIENTED_EDGE('',*,*,#1228,.F.);
#2020=ORIENTED_EDGE('',*,*,#2019,.F.);
#2022=ORIENTED_EDGE('',*,*,#2021,.F.);
#2023=ORIENTED_EDGE('',*,*,#1908,.T.);
#2025=ORIENTED_EDGE('',*,*,#2024,.F.);
#2026=EDGE_LOOP('',(#2018,#2020,#2022,#2023,#2025));
#2027=FACE_OUTER_BOUND('',#2026,.F.);
#2028=ORIENTED_EDGE('',*,*,#1082,.F.);
#2029=ORIENTED_EDGE('',*,*,#1110,.F.);
#2030=EDGE_LOOP('',(#2028,#2029));
#2031=FACE_BOUND('',#2030,.F.);
#2032=ADVANCED_FACE('',(#2027,#2031),#2017,.F.);
#2033=CARTESIAN_POINT('',(-9.671572875254E0,-1.E0,-2.7054E1));
#2034=DIRECTION('',(0.E0,0.E0,1.E0));
#2035=DIRECTION('',(0.E0,1.E0,0.E0));
#2036=AXIS2_PLACEMENT_3D('',#2033,#2034,#2035);
#2037=CYLINDRICAL_SURFACE('',#2036,1.E0);
#2038=ORIENTED_EDGE('',*,*,#1226,.F.);
#2040=ORIENTED_EDGE('',*,*,#2039,.T.);
#2042=ORIENTED_EDGE('',*,*,#2041,.T.);
#2043=ORIENTED_EDGE('',*,*,#2019,.T.);
#2044=EDGE_LOOP('',(#2038,#2040,#2042,#2043));
#2045=FACE_OUTER_BOUND('',#2044,.F.);
#2046=ADVANCED_FACE('',(#2045),#2037,.F.);
#2047=CARTESIAN_POINT('',(1.3E1,-2.E0,-7.5E0));
#2048=DIRECTION('',(0.E0,0.E0,-1.E0));
#2049=DIRECTION('',(-1.E0,0.E0,0.E0));
#2050=AXIS2_PLACEMENT_3D('',#2047,#2048,#2049);
#2051=PLANE('',#2050);
#2053=ORIENTED_EDGE('',*,*,#2052,.F.);
#2054=ORIENTED_EDGE('',*,*,#2039,.F.);
#2055=ORIENTED_EDGE('',*,*,#1224,.F.);
#2057=ORIENTED_EDGE('',*,*,#2056,.F.);
#2058=ORIENTED_EDGE('',*,*,#1912,.T.);
#2059=EDGE_LOOP('',(#2053,#2054,#2055,#2057,#2058));
#2060=FACE_OUTER_BOUND('',#2059,.F.);
#2061=ORIENTED_EDGE('',*,*,#1078,.T.);
#2062=ORIENTED_EDGE('',*,*,#1107,.T.);
#2063=EDGE_LOOP('',(#2061,#2062));
#2064=FACE_BOUND('',#2063,.F.);
#2065=ADVANCED_FACE('',(#2060,#2064),#2051,.T.);
#2066=CARTESIAN_POINT('',(-1.25E1,0.E0,-2.7054E1));
#2067=DIRECTION('',(0.E0,0.E0,1.E0));
#2068=DIRECTION('',(0.E0,-1.E0,0.E0));
#2069=AXIS2_PLACEMENT_3D('',#2066,#2067,#2068);
#2070=CYLINDRICAL_SURFACE('',#2069,2.E0);
#2071=ORIENTED_EDGE('',*,*,#2041,.F.);
#2072=ORIENTED_EDGE('',*,*,#2052,.T.);
#2073=ORIENTED_EDGE('',*,*,#1910,.T.);
#2074=ORIENTED_EDGE('',*,*,#2021,.T.);
#2075=EDGE_LOOP('',(#2071,#2072,#2073,#2074));
#2076=FACE_OUTER_BOUND('',#2075,.F.);
#2077=ADVANCED_FACE('',(#2076),#2070,.T.);
#2078=CARTESIAN_POINT('',(6.649147038914E0,7.2144E0,-4.5E0));
#2079=DIRECTION('',(0.E0,-1.E0,0.E0));
#2080=DIRECTION('',(0.E0,0.E0,-1.E0));
#2081=AXIS2_PLACEMENT_3D('',#2078,#2079,#2080);
#2082=CYLINDRICAL_SURFACE('',#2081,3.E0);
#2083=ORIENTED_EDGE('',*,*,#1222,.T.);
#2085=ORIENTED_EDGE('',*,*,#2084,.F.);
#2086=ORIENTED_EDGE('',*,*,#1914,.T.);
#2087=ORIENTED_EDGE('',*,*,#2056,.T.);
#2088=EDGE_LOOP('',(#2083,#2085,#2086,#2087));
#2089=FACE_OUTER_BOUND('',#2088,.F.);
#2090=ADVANCED_FACE('',(#2089),#2082,.T.);
#2091=CARTESIAN_POINT('',(1.069059892324E1,1.E0,-3.5E0));
#2092=DIRECTION('',(8.660254037844E-1,0.E0,-5.E-1));
#2093=DIRECTION('',(5.E-1,0.E0,8.660254037844E-1));
#2094=AXIS2_PLACEMENT_3D('',#2091,#2092,#2093);
#2095=PLANE('',#2094);
#2096=ORIENTED_EDGE('',*,*,#2084,.T.);
#2097=ORIENTED_EDGE('',*,*,#1220,.T.);
#2099=ORIENTED_EDGE('',*,*,#2098,.F.);
#2100=ORIENTED_EDGE('',*,*,#1916,.T.);
#2101=EDGE_LOOP('',(#2096,#2097,#2099,#2100));
#2102=FACE_OUTER_BOUND('',#2101,.F.);
#2103=ADVANCED_FACE('',(#2102),#2095,.T.);
#2104=CARTESIAN_POINT('',(9.247223250267E0,7.2144E0,0.E0));
#2105=DIRECTION('',(0.E0,-1.E0,0.E0));
#2106=DIRECTION('',(8.660254037844E-1,0.E0,-5.E-1));
#2107=AXIS2_PLACEMENT_3D('',#2104,#2105,#2106);
#2108=CYLINDRICAL_SURFACE('',#2107,3.E0);
#2109=ORIENTED_EDGE('',*,*,#1218,.T.);
#2111=ORIENTED_EDGE('',*,*,#2110,.F.);
#2112=ORIENTED_EDGE('',*,*,#1918,.T.);
#2113=ORIENTED_EDGE('',*,*,#2098,.T.);
#2114=EDGE_LOOP('',(#2109,#2111,#2112,#2113));
#2115=FACE_OUTER_BOUND('',#2114,.F.);
#2116=ADVANCED_FACE('',(#2115),#2108,.T.);
#2117=CARTESIAN_POINT('',(1.069059892324E1,1.E0,3.5E0));
#2118=DIRECTION('',(8.660254037844E-1,0.E0,5.E-1));
#2119=DIRECTION('',(-5.E-1,0.E0,8.660254037844E-1));
#2120=AXIS2_PLACEMENT_3D('',#2117,#2118,#2119);
#2121=PLANE('',#2120);
#2123=ORIENTED_EDGE('',*,*,#2122,.T.);
#2124=ORIENTED_EDGE('',*,*,#1920,.T.);
#2125=ORIENTED_EDGE('',*,*,#2110,.T.);
#2126=ORIENTED_EDGE('',*,*,#1216,.T.);
#2127=EDGE_LOOP('',(#2123,#2124,#2125,#2126));
#2128=FACE_OUTER_BOUND('',#2127,.F.);
#2129=ADVANCED_FACE('',(#2128),#2121,.T.);
#2130=CARTESIAN_POINT('',(6.649147038914E0,-7.2144E0,4.5E0));
#2131=DIRECTION('',(0.E0,1.E0,0.E0));
#2132=DIRECTION('',(0.E0,0.E0,1.E0));
#2133=AXIS2_PLACEMENT_3D('',#2130,#2131,#2132);
#2134=CYLINDRICAL_SURFACE('',#2133,3.E0);
#2135=ORIENTED_EDGE('',*,*,#1922,.T.);
#2136=ORIENTED_EDGE('',*,*,#2122,.F.);
#2137=ORIENTED_EDGE('',*,*,#1214,.T.);
#2138=ORIENTED_EDGE('',*,*,#1047,.T.);
#2139=EDGE_LOOP('',(#2135,#2136,#2137,#2138));
#2140=FACE_OUTER_BOUND('',#2139,.F.);
#2141=ADVANCED_FACE('',(#2140),#2134,.T.);
#2142=CARTESIAN_POINT('',(-9.5E0,-2.E0,-4.55E0));
#2143=DIRECTION('',(1.E0,0.E0,0.E0));
#2144=DIRECTION('',(0.E0,0.E0,1.E0));
#2145=AXIS2_PLACEMENT_3D('',#2142,#2143,#2144);
#2146=PLANE('',#2145);
#2147=ORIENTED_EDGE('',*,*,#1927,.T.);
#2148=ORIENTED_EDGE('',*,*,#1127,.F.);
#2149=ORIENTED_EDGE('',*,*,#1230,.F.);
#2150=ORIENTED_EDGE('',*,*,#2024,.T.);
#2151=EDGE_LOOP('',(#2147,#2148,#2149,#2150));
#2152=FACE_OUTER_BOUND('',#2151,.F.);
#2153=ADVANCED_FACE('',(#2152),#2146,.F.);
#2155=CARTESIAN_POINT('',(-1.45E1,0.E0,0.E0));
#2156=DIRECTION('',(1.E0,0.E0,0.E0));
#2157=DIRECTION('',(0.E0,-1.E0,0.E0));
#2158=AXIS2_PLACEMENT_3D('',#2155,#2156,#2157);
#2160=CARTESIAN_POINT('',(-1.45E1,0.E0,0.E0));
#2161=DIRECTION('',(1.E0,0.E0,0.E0));
#2162=DIRECTION('',(0.E0,1.E0,0.E0));
#2163=AXIS2_PLACEMENT_3D('',#2160,#2161,#2162);
#2165=DIRECTION('',(1.E0,0.E0,0.E0));
#2166=VECTOR('',#2165,3.E0);
#2167=CARTESIAN_POINT('',(-1.45E1,-1.5E0,0.E0));
#2168=LINE('',#2167,#2166);
#2169=DIRECTION('',(1.E0,0.E0,0.E0));
#2170=VECTOR('',#2169,3.E0);
#2171=CARTESIAN_POINT('',(-1.45E1,1.5E0,0.E0));
#2172=LINE('',#2171,#2170);
#2173=CARTESIAN_POINT('',(-1.15E1,0.E0,0.E0));
#2174=DIRECTION('',(1.E0,0.E0,0.E0));
#2175=DIRECTION('',(0.E0,1.E0,0.E0));
#2176=AXIS2_PLACEMENT_3D('',#2173,#2174,#2175);
#2178=CARTESIAN_POINT('',(-1.15E1,0.E0,0.E0));
#2179=DIRECTION('',(-1.E0,0.E0,0.E0));
#2180=DIRECTION('',(0.E0,1.E0,0.E0));
#2181=AXIS2_PLACEMENT_3D('',#2178,#2179,#2180);
#2183=CARTESIAN_POINT('',(-1.15E1,0.E0,0.E0));
#2184=DIRECTION('',(-1.E0,0.E0,0.E0));
#2185=DIRECTION('',(0.E0,1.E0,0.E0));
#2186=AXIS2_PLACEMENT_3D('',#2183,#2184,#2185);
#2188=CARTESIAN_POINT('',(-1.15E1,0.E0,0.E0));
#2189=DIRECTION('',(-1.E0,0.E0,0.E0));
#2190=DIRECTION('',(0.E0,-1.E0,0.E0));
#2191=AXIS2_PLACEMENT_3D('',#2188,#2189,#2190);
#2193=CARTESIAN_POINT('',(-1.15E1,1.5E0,0.E0));
#2194=CARTESIAN_POINT('',(-1.15E1,-1.5E0,0.E0));
#2195=VERTEX_POINT('',#2193);
#2196=VERTEX_POINT('',#2194);
#2197=CARTESIAN_POINT('',(-1.45E1,1.5E0,0.E0));
#2198=CARTESIAN_POINT('',(-1.45E1,-1.5E0,0.E0));
#2199=VERTEX_POINT('',#2197);
#2200=VERTEX_POINT('',#2198);
#2201=CARTESIAN_POINT('',(-1.15E1,1.25E0,0.E0));
#2202=CARTESIAN_POINT('',(-1.15E1,-1.25E0,0.E0));
#2203=VERTEX_POINT('',#2201);
#2204=VERTEX_POINT('',#2202);
#2205=CARTESIAN_POINT('',(-9.511370437526E0,0.E0,0.E0));
#2206=DIRECTION('',(-1.E0,0.E0,0.E0));
#2207=DIRECTION('',(0.E0,1.E0,0.E0));
#2208=AXIS2_PLACEMENT_3D('',#2205,#2206,#2207);
#2209=CYLINDRICAL_SURFACE('',#2208,1.5E0);
#2211=ORIENTED_EDGE('',*,*,#2210,.T.);
#2213=ORIENTED_EDGE('',*,*,#2212,.T.);
#2215=ORIENTED_EDGE('',*,*,#2214,.T.);
#2217=ORIENTED_EDGE('',*,*,#2216,.F.);
#2218=EDGE_LOOP('',(#2211,#2213,#2215,#2217));
#2219=FACE_OUTER_BOUND('',#2218,.F.);
#2220=ADVANCED_FACE('',(#2219),#2209,.F.);
#2221=CARTESIAN_POINT('',(-9.511370437526E0,0.E0,0.E0));
#2222=DIRECTION('',(-1.E0,0.E0,0.E0));
#2223=DIRECTION('',(0.E0,1.E0,0.E0));
#2224=AXIS2_PLACEMENT_3D('',#2221,#2222,#2223);
#2225=CYLINDRICAL_SURFACE('',#2224,1.5E0);
#2227=ORIENTED_EDGE('',*,*,#2226,.T.);
#2228=ORIENTED_EDGE('',*,*,#2216,.T.);
#2230=ORIENTED_EDGE('',*,*,#2229,.F.);
#2231=ORIENTED_EDGE('',*,*,#2212,.F.);
#2232=EDGE_LOOP('',(#2227,#2228,#2230,#2231));
#2233=FACE_OUTER_BOUND('',#2232,.F.);
#2234=ADVANCED_FACE('',(#2233),#2225,.F.);
#2235=CARTESIAN_POINT('',(-1.15E1,0.E0,0.E0));
#2236=DIRECTION('',(-1.E0,0.E0,0.E0));
#2237=DIRECTION('',(0.E0,1.E0,0.E0));
#2238=AXIS2_PLACEMENT_3D('',#2235,#2236,#2237);
#2239=PLANE('',#2238);
#2240=ORIENTED_EDGE('',*,*,#2229,.T.);
#2241=ORIENTED_EDGE('',*,*,#2214,.F.);
#2242=EDGE_LOOP('',(#2240,#2241));
#2243=FACE_OUTER_BOUND('',#2242,.F.);
#2245=ORIENTED_EDGE('',*,*,#2244,.T.);
#2247=ORIENTED_EDGE('',*,*,#2246,.T.);
#2248=EDGE_LOOP('',(#2245,#2247));
#2249=FACE_BOUND('',#2248,.F.);
#2250=ADVANCED_FACE('',(#2243,#2249),#2239,.T.);
#2255=DIMENSIONAL_EXPONENTS(0.E0,0.E0,0.E0,0.E0,0.E0,0.E0,0.E0);
#2257=PLANE_ANGLE_MEASURE_WITH_UNIT(PLANE_ANGLE_MEASURE(1.745329251994E-2),
#2256);
#2258=(CONVERSION_BASED_UNIT('DEGREE',#2257)NAMED_UNIT(*)PLANE_ANGLE_UNIT());
#2260=UNCERTAINTY_MEASURE_WITH_UNIT(LENGTH_MEASURE(3.157931942993E-3),#2254,
'closure',
'Maximum model space distance between geometric entities at asserted connectivities');
#2261=(GEOMETRIC_REPRESENTATION_CONTEXT(3)GLOBAL_UNCERTAINTY_ASSIGNED_CONTEXT((
#2260))GLOBAL_UNIT_ASSIGNED_CONTEXT((#2254,#2258,#2259))REPRESENTATION_CONTEXT(
'ID1','3'));
#2264=CARTESIAN_POINT('',(0.E0,0.E0,0.E0));
#2265=DIRECTION('',(0.E0,0.E0,1.E0));
#2266=DIRECTION('',(1.E0,0.E0,0.E0));
#2269=SHAPE_REPRESENTATION_RELATIONSHIP('','',#2268,#2262);
#2270=SHAPE_REPRESENTATION_RELATIONSHIP('','',#2268,#2263);
#2271=APPLICATION_CONTEXT(
'CONFIGURATION CONTROLLED 3D DESIGNS OF MECHANICAL PARTS AND ASSEMBLIES');
#2272=APPLICATION_PROTOCOL_DEFINITION('international standard',
'config_control_design',1994,#2271);
#2273=DESIGN_CONTEXT('',#2271,'design');
#2274=MECHANICAL_CONTEXT('',#2271,'mechanical');
#2275=PRODUCT('5X10MM_SOSOS_COVER_AL','5X10MM_SOSOS_COVER_AL','NOT SPECIFIED',(
#2274));
#2276=PRODUCT_DEFINITION_FORMATION_WITH_SPECIFIED_SOURCE('1','LAST_VERSION',
#2275,.MADE.);
#2280=PRODUCT_CATEGORY('part','');
#2281=PRODUCT_RELATED_PRODUCT_CATEGORY('detail','',(#2275));
#2282=PRODUCT_CATEGORY_RELATIONSHIP('','',#2280,#2281);
#2283=SECURITY_CLASSIFICATION_LEVEL('unclassified');
#2284=SECURITY_CLASSIFICATION('','',#2283);
#2285=CC_DESIGN_SECURITY_CLASSIFICATION(#2284,(#2276));
#2286=APPROVAL_STATUS('approved');
#2287=APPROVAL(#2286,'');
#2288=CC_DESIGN_APPROVAL(#2287,(#2284,#2276,#2277));
#2289=CALENDAR_DATE(124,6,4);
#2290=COORDINATED_UNIVERSAL_TIME_OFFSET(6,0,.BEHIND.);
#2291=LOCAL_TIME(15,27,4.8E1,#2290);
#2292=DATE_AND_TIME(#2289,#2291);
#2293=APPROVAL_DATE_TIME(#2292,#2287);
#2294=DATE_TIME_ROLE('creation_date');
#2295=CC_DESIGN_DATE_AND_TIME_ASSIGNMENT(#2292,#2294,(#2277));
#2296=DATE_TIME_ROLE('classification_date');
#2297=CC_DESIGN_DATE_AND_TIME_ASSIGNMENT(#2292,#2296,(#2284));
#2298=PERSON('UNSPECIFIED','UNSPECIFIED',$,$,$,$);
#2299=ORGANIZATION('UNSPECIFIED','UNSPECIFIED','UNSPECIFIED');
#2300=PERSON_AND_ORGANIZATION(#2298,#2299);
#2301=APPROVAL_ROLE('approver');
#2302=APPROVAL_PERSON_ORGANIZATION(#2300,#2287,#2301);
#2303=PERSON_AND_ORGANIZATION_ROLE('creator');
#2304=CC_DESIGN_PERSON_AND_ORGANIZATION_ASSIGNMENT(#2300,#2303,(#2276,#2277));
#2305=PERSON_AND_ORGANIZATION_ROLE('design_supplier');
#2306=CC_DESIGN_PERSON_AND_ORGANIZATION_ASSIGNMENT(#2300,#2305,(#2276));
#2307=PERSON_AND_ORGANIZATION_ROLE('classification_officer');
#2308=CC_DESIGN_PERSON_AND_ORGANIZATION_ASSIGNMENT(#2300,#2307,(#2284));
#2309=PERSON_AND_ORGANIZATION_ROLE('design_owner');
#2310=CC_DESIGN_PERSON_AND_ORGANIZATION_ASSIGNMENT(#2300,#2309,(#2275));
#6=CIRCLE('',#5,7.55E-1);
#11=CIRCLE('',#10,7.55E-1);
#20=CIRCLE('',#19,2.E0);
#45=CIRCLE('',#44,7.55E-1);
#50=CIRCLE('',#49,7.55E-1);
#55=CIRCLE('',#54,2.E0);
#68=CIRCLE('',#67,1.E0);
#73=CIRCLE('',#72,1.E0);
#78=CIRCLE('',#77,2.05E0);
#87=CIRCLE('',#86,2.05E0);
#96=CIRCLE('',#95,2.05E0);
#105=CIRCLE('',#104,2.05E0);
#130=CIRCLE('',#129,3.05E0);
#139=CIRCLE('',#138,3.05E0);
#148=CIRCLE('',#147,3.05E0);
#157=CIRCLE('',#156,3.05E0);
#166=CIRCLE('',#165,1.1E0);
#171=CIRCLE('',#170,1.1E0);
#180=CIRCLE('',#179,3.E0);
#189=CIRCLE('',#188,3.E0);
#198=CIRCLE('',#197,3.E0);
#219=CIRCLE('',#218,2.05E0);
#224=CIRCLE('',#223,2.E-1);
#229=CIRCLE('',#228,2.25E0);
#238=CIRCLE('',#237,2.25E0);
#247=CIRCLE('',#246,2.25E0);
#256=CIRCLE('',#255,2.25E0);
#265=CIRCLE('',#264,2.85E0);
#274=CIRCLE('',#273,2.85E0);
#283=CIRCLE('',#282,2.85E0);
#292=CIRCLE('',#291,2.85E0);
#301=CIRCLE('',#300,2.E-1);
#314=CIRCLE('',#313,2.05E0);
#323=CIRCLE('',#322,2.E-1);
#328=CIRCLE('',#327,2.E-1);
#341=CIRCLE('',#340,2.05E0);
#350=CIRCLE('',#349,2.E-1);
#355=CIRCLE('',#354,2.E-1);
#368=CIRCLE('',#367,2.05E0);
#377=CIRCLE('',#376,2.E-1);
#382=CIRCLE('',#381,2.E-1);
#399=CIRCLE('',#398,2.E-1);
#404=CIRCLE('',#403,3.05E0);
#417=CIRCLE('',#416,2.E-1);
#422=CIRCLE('',#421,2.E-1);
#427=CIRCLE('',#426,3.05E0);
#444=CIRCLE('',#443,2.E-1);
#449=CIRCLE('',#448,2.E-1);
#454=CIRCLE('',#453,3.05E0);
#471=CIRCLE('',#470,2.E-1);
#476=CIRCLE('',#475,2.E-1);
#481=CIRCLE('',#480,3.05E0);
#502=CIRCLE('',#501,2.E-1);
#519=CIRCLE('',#518,5.E-1);
#525=B_SPLINE_CURVE_WITH_KNOTS('',3,(#520,#521,#522,#523,#524),.UNSPECIFIED.,
.F.,.F.,(4,1,4),(0.E0,5.E-1,1.E0),.UNSPECIFIED.);
#531=B_SPLINE_CURVE_WITH_KNOTS('',3,(#526,#527,#528,#529,#530),.UNSPECIFIED.,
.F.,.F.,(4,1,4),(0.E0,5.E-1,1.E0),.UNSPECIFIED.);
#548=CIRCLE('',#547,5.E-1);
#554=B_SPLINE_CURVE_WITH_KNOTS('',3,(#549,#550,#551,#552,#553),.UNSPECIFIED.,
.F.,.F.,(4,1,4),(0.E0,5.E-1,1.E0),.UNSPECIFIED.);
#560=B_SPLINE_CURVE_WITH_KNOTS('',3,(#555,#556,#557,#558,#559),.UNSPECIFIED.,
.F.,.F.,(4,1,4),(0.E0,5.E-1,1.E0),.UNSPECIFIED.);
#577=CIRCLE('',#576,5.E-1);
#583=B_SPLINE_CURVE_WITH_KNOTS('',3,(#578,#579,#580,#581,#582),.UNSPECIFIED.,
.F.,.F.,(4,1,4),(0.E0,5.E-1,1.E0),.UNSPECIFIED.);
#589=B_SPLINE_CURVE_WITH_KNOTS('',3,(#584,#585,#586,#587,#588),.UNSPECIFIED.,
.F.,.F.,(4,1,4),(0.E0,5.E-1,1.E0),.UNSPECIFIED.);
#606=CIRCLE('',#605,5.E-1);
#612=B_SPLINE_CURVE_WITH_KNOTS('',3,(#607,#608,#609,#610,#611),.UNSPECIFIED.,
.F.,.F.,(4,1,4),(0.E0,5.E-1,1.E0),.UNSPECIFIED.);
#618=B_SPLINE_CURVE_WITH_KNOTS('',3,(#613,#614,#615,#616,#617),.UNSPECIFIED.,
.F.,.F.,(4,1,4),(0.E0,5.E-1,1.E0),.UNSPECIFIED.);
#655=CIRCLE('',#654,1.75E0);
#660=CIRCLE('',#659,1.75E0);
#677=CIRCLE('',#676,3.E0);
#686=CIRCLE('',#685,3.E0);
#695=CIRCLE('',#694,3.E0);
#716=CIRCLE('',#715,1.1E0);
#725=CIRCLE('',#724,1.1E0);
#742=CIRCLE('',#741,7.55E-1);
#747=CIRCLE('',#746,7.55E-1);
#752=CIRCLE('',#751,2.E0);
#757=CIRCLE('',#756,1.E0);
#762=CIRCLE('',#761,1.E0);
#767=CIRCLE('',#766,7.55E-1);
#772=CIRCLE('',#771,7.55E-1);
#777=CIRCLE('',#776,2.E0);
#1039=EDGE_CURVE('',#889,#1021,#15,.T.);
#1041=EDGE_CURVE('',#1025,#1021,#73,.T.);
#1043=EDGE_CURVE('',#911,#1025,#20,.T.);
#1045=EDGE_CURVE('',#911,#884,#699,.T.);
#1047=EDGE_CURVE('',#889,#884,#24,.T.);
#1051=EDGE_CURVE('',#860,#861,#6,.T.);
#1053=EDGE_CURVE('',#861,#860,#11,.T.);
#1064=EDGE_CURVE('',#861,#865,#36,.T.);
#1066=EDGE_CURVE('',#864,#865,#45,.T.);
#1068=EDGE_CURVE('',#860,#864,#28,.T.);
#1078=EDGE_CURVE('',#868,#869,#767,.T.);
#1080=EDGE_CURVE('',#872,#868,#32,.T.);
#1082=EDGE_CURVE('',#872,#873,#742,.T.);
#1084=EDGE_CURVE('',#873,#869,#40,.T.);
#1096=EDGE_CURVE('',#865,#864,#50,.T.);
#1107=EDGE_CURVE('',#869,#868,#772,.T.);
#1110=EDGE_CURVE('',#873,#872,#747,.T.);
#1121=EDGE_CURVE('',#1024,#909,#55,.T.);
#1123=EDGE_CURVE('',#1020,#1024,#68,.T.);
#1125=EDGE_CURVE('',#1020,#849,#214,.T.);
#1127=EDGE_CURVE('',#849,#845,#59,.T.);
#1129=EDGE_CURVE('',#909,#845,#707,.T.);
#1143=EDGE_CURVE('',#1024,#1025,#63,.T.);
#1146=EDGE_CURVE('',#909,#911,#703,.T.);
#1157=EDGE_CURVE('',#1020,#1021,#175,.T.);
#1170=EDGE_CURVE('',#816,#817,#78,.T.);
#1172=EDGE_CURVE('',#841,#816,#82,.T.);
#1174=EDGE_CURVE('',#837,#841,#87,.T.);
#1176=EDGE_CURVE('',#833,#837,#91,.T.);
#1178=EDGE_CURVE('',#829,#833,#96,.T.);
#1180=EDGE_CURVE('',#825,#829,#100,.T.);
#1182=EDGE_CURVE('',#821,#825,#105,.T.);
#1184=EDGE_CURVE('',#817,#821,#109,.T.);
#1188=EDGE_CURVE('',#916,#928,#113,.T.);
#1190=EDGE_CURVE('',#924,#928,#606,.T.);
#1192=EDGE_CURVE('',#924,#944,#117,.T.);
#1194=EDGE_CURVE('',#940,#944,#577,.T.);
#1196=EDGE_CURVE('',#940,#936,#121,.T.);
#1198=EDGE_CURVE('',#932,#936,#548,.T.);
#1200=EDGE_CURVE('',#932,#920,#125,.T.);
#1202=EDGE_CURVE('',#916,#920,#519,.T.);
#1214=EDGE_CURVE('',#887,#889,#180,.T.);
#1216=EDGE_CURVE('',#899,#887,#184,.T.);
#1218=EDGE_CURVE('',#903,#899,#189,.T.);
#1220=EDGE_CURVE('',#893,#903,#193,.T.);
#1222=EDGE_CURVE('',#892,#893,#198,.T.);
#1224=EDGE_CURVE('',#892,#1028,#781,.T.);
#1226=EDGE_CURVE('',#1028,#1029,#202,.T.);
#1228=EDGE_CURVE('',#1029,#847,#206,.T.);
#1230=EDGE_CURVE('',#847,#849,#210,.T.);
#1235=EDGE_CURVE('',#812,#813,#130,.T.);
#1237=EDGE_CURVE('',#813,#819,#134,.T.);
#1239=EDGE_CURVE('',#819,#823,#139,.T.);
#1241=EDGE_CURVE('',#823,#827,#143,.T.);
#1243=EDGE_CURVE('',#827,#831,#148,.T.);
#1245=EDGE_CURVE('',#831,#835,#152,.T.);
#1247=EDGE_CURVE('',#835,#839,#157,.T.);
#1249=EDGE_CURVE('',#839,#812,#161,.T.);
#1253=EDGE_CURVE('',#876,#877,#166,.T.);
#1255=EDGE_CURVE('',#877,#876,#171,.T.);
#1265=EDGE_CURVE('',#960,#961,#219,.T.);
#1267=EDGE_CURVE('',#961,#816,#394,.T.);
#1270=EDGE_CURVE('',#960,#817,#309,.T.);
#1280=EDGE_CURVE('',#956,#957,#229,.T.);
#1282=EDGE_CURVE('',#957,#961,#382,.T.);
#1285=EDGE_CURVE('',#956,#960,#224,.T.);
#1295=EDGE_CURVE('',#992,#993,#265,.T.);
#1297=EDGE_CURVE('',#993,#997,#269,.T.);
#1299=EDGE_CURVE('',#997,#1001,#274,.T.);
#1301=EDGE_CURVE('',#1001,#1005,#278,.T.);
#1303=EDGE_CURVE('',#1005,#1009,#283,.T.);
#1305=EDGE_CURVE('',#1009,#1013,#287,.T.);
#1307=EDGE_CURVE('',#1013,#1017,#292,.T.);
#1309=EDGE_CURVE('',#1017,#992,#296,.T.);
#1314=EDGE_CURVE('',#983,#956,#233,.T.);
#1316=EDGE_CURVE('',#979,#983,#238,.T.);
#1318=EDGE_CURVE('',#975,#979,#242,.T.);
#1320=EDGE_CURVE('',#971,#975,#247,.T.);
#1322=EDGE_CURVE('',#967,#971,#251,.T.);
#1324=EDGE_CURVE('',#963,#967,#256,.T.);
#1326=EDGE_CURVE('',#957,#963,#260,.T.);
#1338=EDGE_CURVE('',#985,#960,#305,.T.);
#1340=EDGE_CURVE('',#983,#985,#301,.T.);
#1353=EDGE_CURVE('',#985,#821,#318,.T.);
#1363=EDGE_CURVE('',#981,#985,#314,.T.);
#1367=EDGE_CURVE('',#981,#825,#336,.T.);
#1380=EDGE_CURVE('',#979,#981,#323,.T.);
#1392=EDGE_CURVE('',#977,#981,#332,.T.);
#1394=EDGE_CURVE('',#975,#977,#328,.T.);
#1407=EDGE_CURVE('',#977,#829,#345,.T.);
#1417=EDGE_CURVE('',#973,#977,#341,.T.);
#1421=EDGE_CURVE('',#973,#833,#363,.T.);
#1434=EDGE_CURVE('',#971,#973,#350,.T.);
#1446=EDGE_CURVE('',#969,#973,#359,.T.);
#1448=EDGE_CURVE('',#967,#969,#355,.T.);
#1461=EDGE_CURVE('',#969,#837,#372,.T.);
#1471=EDGE_CURVE('',#965,#969,#368,.T.);
#1475=EDGE_CURVE('',#965,#841,#390,.T.);
#1488=EDGE_CURVE('',#963,#965,#377,.T.);
#1500=EDGE_CURVE('',#961,#965,#386,.T.);
#1523=EDGE_CURVE('',#988,#989,#404,.T.);
#1525=EDGE_CURVE('',#989,#993,#502,.T.);
#1528=EDGE_CURVE('',#988,#992,#399,.T.);
#1539=EDGE_CURVE('',#813,#988,#412,.T.);
#1542=EDGE_CURVE('',#812,#989,#493,.T.);
#1552=EDGE_CURVE('',#1015,#988,#408,.T.);
#1554=EDGE_CURVE('',#819,#1015,#431,.T.);
#1569=EDGE_CURVE('',#1015,#1017,#417,.T.);
#1579=EDGE_CURVE('',#1011,#1015,#427,.T.);
#1583=EDGE_CURVE('',#1011,#1013,#422,.T.);
#1594=EDGE_CURVE('',#823,#1011,#439,.T.);
#1606=EDGE_CURVE('',#1007,#1011,#435,.T.);
#1608=EDGE_CURVE('',#827,#1007,#458,.T.);
#1623=EDGE_CURVE('',#1007,#1009,#444,.T.);
#1633=EDGE_CURVE('',#1003,#1007,#454,.T.);
#1637=EDGE_CURVE('',#1003,#1005,#449,.T.);
#1648=EDGE_CURVE('',#831,#1003,#466,.T.);
#1660=EDGE_CURVE('',#999,#1003,#462,.T.);
#1662=EDGE_CURVE('',#835,#999,#485,.T.);
#1677=EDGE_CURVE('',#999,#1001,#471,.T.);
#1687=EDGE_CURVE('',#995,#999,#481,.T.);
#1691=EDGE_CURVE('',#995,#997,#476,.T.);
#1702=EDGE_CURVE('',#839,#995,#497,.T.);
#1714=EDGE_CURVE('',#989,#995,#489,.T.);
#1739=EDGE_CURVE('',#916,#917,#506,.T.);
#1741=EDGE_CURVE('',#917,#929,#510,.T.);
#1743=EDGE_CURVE('',#928,#929,#514,.T.);
#1756=EDGE_CURVE('',#920,#921,#535,.T.);
#1758=EDGE_CURVE('',#921,#946,#525,.T.);
#1760=EDGE_CURVE('',#946,#917,#531,.T.);
#1772=EDGE_CURVE('',#932,#933,#539,.T.);
#1774=EDGE_CURVE('',#933,#921,#543,.T.);
#1786=EDGE_CURVE('',#936,#937,#564,.T.);
#1788=EDGE_CURVE('',#937,#948,#554,.T.);
#1790=EDGE_CURVE('',#948,#933,#560,.T.);
#1802=EDGE_CURVE('',#940,#941,#568,.T.);
#1804=EDGE_CURVE('',#941,#937,#572,.T.);
#1816=EDGE_CURVE('',#944,#945,#601,.T.);
#1818=EDGE_CURVE('',#945,#949,#583,.T.);
#1820=EDGE_CURVE('',#949,#941,#589,.T.);
#1830=EDGE_CURVE('',#924,#925,#593,.T.);
#1832=EDGE_CURVE('',#925,#945,#597,.T.);
#1847=EDGE_CURVE('',#929,#947,#612,.T.);
#1849=EDGE_CURVE('',#947,#925,#618,.T.);
#1859=EDGE_CURVE('',#947,#852,#626,.T.);
#1864=EDGE_CURVE('',#946,#857,#622,.T.);
#1866=EDGE_CURVE('',#857,#852,#642,.T.);
#1876=EDGE_CURVE('',#949,#853,#630,.T.);
#1882=EDGE_CURVE('',#852,#853,#638,.T.);
#1895=EDGE_CURVE('',#853,#855,#650,.T.);
#1897=EDGE_CURVE('',#855,#948,#634,.T.);
#1908=EDGE_CURVE('',#907,#844,#664,.T.);
#1910=EDGE_CURVE('',#913,#907,#668,.T.);
#1912=EDGE_CURVE('',#897,#913,#672,.T.);
#1914=EDGE_CURVE('',#895,#897,#677,.T.);
#1916=EDGE_CURVE('',#905,#895,#681,.T.);
#1918=EDGE_CURVE('',#901,#905,#686,.T.);
#1920=EDGE_CURVE('',#885,#901,#690,.T.);
#1922=EDGE_CURVE('',#884,#885,#695,.T.);
#1927=EDGE_CURVE('',#844,#845,#711,.T.);
#1931=EDGE_CURVE('',#952,#953,#655,.T.);
#1933=EDGE_CURVE('',#953,#952,#660,.T.);
#1939=EDGE_CURVE('',#855,#857,#646,.T.);
#1965=EDGE_CURVE('',#879,#952,#729,.T.);
#1967=EDGE_CURVE('',#879,#881,#716,.T.);
#1969=EDGE_CURVE('',#881,#953,#720,.T.);
#1981=EDGE_CURVE('',#879,#881,#725,.T.);
#1993=EDGE_CURVE('',#876,#879,#733,.T.);
#1996=EDGE_CURVE('',#877,#881,#737,.T.);
#2019=EDGE_CURVE('',#1033,#1029,#762,.T.);
#2021=EDGE_CURVE('',#907,#1033,#752,.T.);
#2024=EDGE_CURVE('',#847,#844,#809,.T.);
#2039=EDGE_CURVE('',#1028,#1032,#757,.T.);
#2041=EDGE_CURVE('',#1032,#1033,#789,.T.);
#2052=EDGE_CURVE('',#1032,#913,#777,.T.);
#2056=EDGE_CURVE('',#897,#892,#785,.T.);
#2084=EDGE_CURVE('',#895,#893,#793,.T.);
#2098=EDGE_CURVE('',#905,#903,#797,.T.);
#2110=EDGE_CURVE('',#901,#899,#805,.T.);
#2122=EDGE_CURVE('',#887,#885,#801,.T.);
#2154=CLOSED_SHELL('',(#1057,#1072,#1088,#1101,#1115,#1137,#1151,#1164,#1206,
#1259,#1274,#1289,#1330,#1344,#1357,#1371,#1384,#1398,#1411,#1425,#1438,#1452,
#1465,#1479,#1492,#1505,#1517,#1532,#1546,#1560,#1573,#1587,#1600,#1614,#1627,
#1641,#1654,#1668,#1681,#1695,#1708,#1721,#1733,#1748,#1764,#1778,#1794,#1808,
#1824,#1838,#1853,#1870,#1886,#1902,#1944,#1958,#1973,#1986,#2000,#2012,#2032,
#2046,#2065,#2077,#2090,#2103,#2116,#2129,#2141,#2153));
#2159=CIRCLE('',#2158,1.5E0);
#2164=CIRCLE('',#2163,1.5E0);
#2177=CIRCLE('',#2176,1.5E0);
#2182=CIRCLE('',#2181,1.5E0);
#2187=CIRCLE('',#2186,1.25E0);
#2192=CIRCLE('',#2191,1.25E0);
#2210=EDGE_CURVE('',#2200,#2199,#2159,.T.);
#2212=EDGE_CURVE('',#2199,#2195,#2172,.T.);
#2214=EDGE_CURVE('',#2195,#2196,#2182,.T.);
#2216=EDGE_CURVE('',#2200,#2196,#2168,.T.);
#2226=EDGE_CURVE('',#2199,#2200,#2164,.T.);
#2229=EDGE_CURVE('',#2195,#2196,#2177,.T.);
#2244=EDGE_CURVE('',#2203,#2204,#2187,.T.);
#2246=EDGE_CURVE('',#2204,#2203,#2192,.T.);
#2251=OPEN_SHELL('',(#2220,#2234,#2250));
#2252=MANIFOLD_SOLID_BREP('',#2154);
#2253=SHELL_BASED_SURFACE_MODEL('',(#2251));
#2254=(LENGTH_UNIT()NAMED_UNIT(*)SI_UNIT(.MILLI.,.METRE.));
#2256=(NAMED_UNIT(*)PLANE_ANGLE_UNIT()SI_UNIT($,.RADIAN.));
#2259=(NAMED_UNIT(*)SI_UNIT($,.STERADIAN.)SOLID_ANGLE_UNIT());
#2262=ADVANCED_BREP_SHAPE_REPRESENTATION('',(#2252),#2261);
#2263=MANIFOLD_SURFACE_SHAPE_REPRESENTATION('',(#2253),#2261);
#2267=AXIS2_PLACEMENT_3D('',#2264,#2265,#2266);
#2268=SHAPE_REPRESENTATION('',(#2267),#2261);
#2277=PRODUCT_DEFINITION('design','',#2276,#2273);
#2278=PRODUCT_DEFINITION_SHAPE('','SHAPE FOR 5X10MM_SOSOS_COVER_AL.',#2277);
#2279=SHAPE_DEFINITION_REPRESENTATION(#2278,#2268);
ENDSEC;
END-ISO-10303-21;
