# Supplementary material for: Sheet-on-sheet fixed target data collection devices for serial crystallography at synchrotron and XFEL sources
Source: J Appl Crystallogr. 2024 Oct 16;57(Pt 6):1725–32. doi: 10.1107/S1600576724008914 (PMC11611291; doi:10.1107/S1600576724008914)
Supplement: Supplementary file 1 [file j-57-01725-sup2.zip › SOSOS_5x10mm_loading_Plate_PLA.stp]

ISO-10303-21;
HEADER;
FILE_DESCRIPTION((''),'2;1');
FILE_NAME('5X10MM_LOADING_PLATE_3D_PLA','2024-04-06T14:40:22',('doak'),(''),
'CREO PARAMETRIC BY PTC INC, 2022024','CREO PARAMETRIC BY PTC INC, 2022024','');
FILE_SCHEMA(('CONFIG_CONTROL_DESIGN'));
ENDSEC;
DATA;
#1=CARTESIAN_POINT('',(-1.613460210521E1,-6.E0,-4.E1));
#2=DIRECTION('',(0.E0,-1.E0,0.E0));
#3=DIRECTION('',(-1.E0,0.E0,0.E0));
#4=AXIS2_PLACEMENT_3D('',#1,#2,#3);
#6=DIRECTION('',(0.E0,0.E0,1.E0));
#7=VECTOR('',#6,4.E1);
#8=CARTESIAN_POINT('',(-4.113460210521E1,-6.E0,-4.E1));
#9=LINE('',#8,#7);
#10=CARTESIAN_POINT('',(-1.613460210521E1,-6.E0,0.E0));
#11=DIRECTION('',(0.E0,-1.E0,0.E0));
#12=DIRECTION('',(0.E0,0.E0,1.E0));
#13=AXIS2_PLACEMENT_3D('',#10,#11,#12);
#15=DIRECTION('',(1.E0,0.E0,0.E0));
#16=VECTOR('',#15,3.226920421041E1);
#17=CARTESIAN_POINT('',(-1.613460210521E1,-6.E0,2.5E1));
#18=LINE('',#17,#16);
#19=CARTESIAN_POINT('',(1.613460210521E1,-6.E0,0.E0));
#20=DIRECTION('',(0.E0,-1.E0,0.E0));
#21=DIRECTION('',(1.E0,0.E0,0.E0));
#22=AXIS2_PLACEMENT_3D('',#19,#20,#21);
#24=DIRECTION('',(0.E0,0.E0,-1.E0));
#25=VECTOR('',#24,4.E1);
#26=CARTESIAN_POINT('',(4.113460210521E1,-6.E0,0.E0));
#27=LINE('',#26,#25);
#28=CARTESIAN_POINT('',(1.613460210521E1,-6.E0,-4.E1));
#29=DIRECTION('',(0.E0,-1.E0,0.E0));
#30=DIRECTION('',(0.E0,0.E0,-1.E0));
#31=AXIS2_PLACEMENT_3D('',#28,#29,#30);
#33=DIRECTION('',(-1.E0,0.E0,0.E0));
#34=VECTOR('',#33,3.226920421041E1);
#35=CARTESIAN_POINT('',(1.613460210521E1,-6.E0,-6.5E1));
#36=LINE('',#35,#34);
#37=DIRECTION('',(0.E0,-1.E0,0.E0));
#38=VECTOR('',#37,8.E0);
#39=CARTESIAN_POINT('',(-1.613460210521E1,2.E0,-6.5E1));
#40=LINE('',#39,#38);
#41=DIRECTION('',(0.E0,-1.E0,0.E0));
#42=VECTOR('',#41,8.E0);
#43=CARTESIAN_POINT('',(1.613460210521E1,2.E0,-6.5E1));
#44=LINE('',#43,#42);
#45=DIRECTION('',(0.E0,-1.E0,0.E0));
#46=VECTOR('',#45,8.E0);
#47=CARTESIAN_POINT('',(4.113460210521E1,2.E0,0.E0));
#48=LINE('',#47,#46);
#49=DIRECTION('',(0.E0,-1.E0,0.E0));
#50=VECTOR('',#49,8.E0);
#51=CARTESIAN_POINT('',(4.113460210521E1,2.E0,-4.E1));
#52=LINE('',#51,#50);
#53=DIRECTION('',(0.E0,-1.E0,0.E0));
#54=VECTOR('',#53,8.E0);
#55=CARTESIAN_POINT('',(-1.613460210521E1,2.E0,2.5E1));
#56=LINE('',#55,#54);
#57=CARTESIAN_POINT('',(0.E0,2.E0,2.5E1));
#58=DIRECTION('',(0.E0,0.E0,1.E0));
#59=DIRECTION('',(-1.E0,0.E0,0.E0));
#60=AXIS2_PLACEMENT_3D('',#57,#58,#59);
#62=DIRECTION('',(0.E0,-1.E0,0.E0));
#63=VECTOR('',#62,8.E0);
#64=CARTESIAN_POINT('',(1.613460210521E1,2.E0,2.5E1));
#65=LINE('',#64,#63);
#66=DIRECTION('',(0.E0,-1.E0,0.E0));
#67=VECTOR('',#66,8.E0);
#68=CARTESIAN_POINT('',(-4.113460210521E1,2.E0,-4.E1));
#69=LINE('',#68,#67);
#70=DIRECTION('',(0.E0,-1.E0,0.E0));
#71=VECTOR('',#70,8.E0);
#72=CARTESIAN_POINT('',(-4.113460210521E1,2.E0,0.E0));
#73=LINE('',#72,#71);
#74=CARTESIAN_POINT('',(-1.613460210521E1,2.E0,-4.E1));
#75=DIRECTION('',(0.E0,1.E0,0.E0));
#76=DIRECTION('',(0.E0,0.E0,-1.E0));
#77=AXIS2_PLACEMENT_3D('',#74,#75,#76);
#79=DIRECTION('',(-1.E0,0.E0,0.E0));
#80=VECTOR('',#79,3.226920421041E1);
#81=CARTESIAN_POINT('',(1.613460210521E1,2.E0,-6.5E1));
#82=LINE('',#81,#80);
#83=CARTESIAN_POINT('',(1.613460210521E1,2.E0,-4.E1));
#84=DIRECTION('',(0.E0,1.E0,0.E0));
#85=DIRECTION('',(1.E0,0.E0,0.E0));
#86=AXIS2_PLACEMENT_3D('',#83,#84,#85);
#88=DIRECTION('',(0.E0,0.E0,-1.E0));
#89=VECTOR('',#88,4.E1);
#90=CARTESIAN_POINT('',(4.113460210521E1,2.E0,0.E0));
#91=LINE('',#90,#89);
#92=CARTESIAN_POINT('',(1.613460210521E1,2.E0,0.E0));
#93=DIRECTION('',(0.E0,1.E0,0.E0));
#94=DIRECTION('',(0.E0,0.E0,1.E0));
#95=AXIS2_PLACEMENT_3D('',#92,#93,#94);
#97=DIRECTION('',(1.E0,0.E0,0.E0));
#98=VECTOR('',#97,1.423460210521E1);
#99=CARTESIAN_POINT('',(1.9E0,2.E0,2.5E1));
#100=LINE('',#99,#98);
#101=DIRECTION('',(0.E0,0.E0,1.E0));
#102=VECTOR('',#101,1.58E1);
#103=CARTESIAN_POINT('',(1.9E0,2.E0,9.2E0));
#104=LINE('',#103,#102);
#105=DIRECTION('',(1.E0,0.E0,0.E0));
#106=VECTOR('',#105,4.8E0);
#107=CARTESIAN_POINT('',(1.9E0,2.E0,9.2E0));
#108=LINE('',#107,#106);
#109=DIRECTION('',(0.E0,0.E0,1.E0));
#110=VECTOR('',#109,3.9E0);
#111=CARTESIAN_POINT('',(6.7E0,2.E0,5.3E0));
#112=LINE('',#111,#110);
#113=DIRECTION('',(1.E0,0.E0,0.E0));
#114=VECTOR('',#113,1.2E0);
#115=CARTESIAN_POINT('',(5.5E0,2.E0,5.3E0));
#116=LINE('',#115,#114);
#117=DIRECTION('',(0.E0,0.E0,1.E0));
#118=VECTOR('',#117,3.3E0);
#119=CARTESIAN_POINT('',(5.5E0,2.E0,2.E0));
#120=LINE('',#119,#118);
#121=DIRECTION('',(-2.442155324133E-11,0.E0,-1.E0));
#122=VECTOR('',#121,2.346794919228E1);
#123=CARTESIAN_POINT('',(8.275E0,2.E0,2.E0));
#124=LINE('',#123,#122);
#125=CARTESIAN_POINT('',(4.975E0,2.E0,-2.146794919243E1));
#126=DIRECTION('',(0.E0,1.E0,0.E0));
#127=DIRECTION('',(1.E0,0.E0,0.E0));
#128=AXIS2_PLACEMENT_3D('',#125,#126,#127);
#130=DIRECTION('',(-8.660254038141E-1,0.E0,-4.999999999487E-1));
#131=VECTOR('',#130,5.744635178220E0);
#132=CARTESIAN_POINT('',(6.624999999824E0,2.E0,-2.432583302475E1));
#133=LINE('',#132,#131);
#134=CARTESIAN_POINT('',(0.E0,2.E0,-2.434026678165E1));
#135=DIRECTION('',(0.E0,1.E0,0.E0));
#136=DIRECTION('',(5.E-1,0.E0,-8.660254037844E-1));
#137=AXIS2_PLACEMENT_3D('',#134,#135,#136);
#139=DIRECTION('',(-8.660254037641E-1,0.E0,5.000000000353E-1));
#140=VECTOR('',#139,5.744635178231E0);
#141=CARTESIAN_POINT('',(-1.649999999943E0,2.E0,-2.719815061390E1));
#142=LINE('',#141,#140);
#143=CARTESIAN_POINT('',(-4.975E0,2.E0,-2.146794919243E1));
#144=DIRECTION('',(0.E0,1.E0,0.E0));
#145=DIRECTION('',(-5.E-1,0.E0,-8.660254037844E-1));
#146=AXIS2_PLACEMENT_3D('',#143,#144,#145);
#148=DIRECTION('',(-1.218534381041E-11,0.E0,1.E0));
#149=VECTOR('',#148,2.346794919236E1);
#150=CARTESIAN_POINT('',(-8.274999999714E0,2.E0,-2.146794919236E1));
#151=LINE('',#150,#149);
#152=DIRECTION('',(0.E0,0.E0,1.E0));
#153=VECTOR('',#152,3.3E0);
#154=CARTESIAN_POINT('',(-5.5E0,2.E0,2.E0));
#155=LINE('',#154,#153);
#156=DIRECTION('',(1.E0,0.E0,0.E0));
#157=VECTOR('',#156,1.2E0);
#158=CARTESIAN_POINT('',(-6.7E0,2.E0,5.3E0));
#159=LINE('',#158,#157);
#160=DIRECTION('',(0.E0,0.E0,1.E0));
#161=VECTOR('',#160,3.9E0);
#162=CARTESIAN_POINT('',(-6.7E0,2.E0,5.3E0));
#163=LINE('',#162,#161);
#164=DIRECTION('',(1.E0,0.E0,0.E0));
#165=VECTOR('',#164,4.8E0);
#166=CARTESIAN_POINT('',(-6.7E0,2.E0,9.2E0));
#167=LINE('',#166,#165);
#168=DIRECTION('',(0.E0,0.E0,1.E0));
#169=VECTOR('',#168,1.58E1);
#170=CARTESIAN_POINT('',(-1.9E0,2.E0,9.2E0));
#171=LINE('',#170,#169);
#172=DIRECTION('',(1.E0,0.E0,0.E0));
#173=VECTOR('',#172,1.423460210521E1);
#174=CARTESIAN_POINT('',(-1.613460210521E1,2.E0,2.5E1));
#175=LINE('',#174,#173);
#176=CARTESIAN_POINT('',(-1.613460210521E1,2.E0,0.E0));
#177=DIRECTION('',(0.E0,1.E0,0.E0));
#178=DIRECTION('',(-1.E0,0.E0,0.E0));
#179=AXIS2_PLACEMENT_3D('',#176,#177,#178);
#181=DIRECTION('',(0.E0,0.E0,1.E0));
#182=VECTOR('',#181,4.E1);
#183=CARTESIAN_POINT('',(-4.113460210521E1,2.E0,-4.E1));
#184=LINE('',#183,#182);
#185=CARTESIAN_POINT('',(0.E0,2.E0,9.2E0));
#186=DIRECTION('',(0.E0,0.E0,1.E0));
#187=DIRECTION('',(-1.E0,0.E0,0.E0));
#188=AXIS2_PLACEMENT_3D('',#185,#186,#187);
#190=CARTESIAN_POINT('',(0.E0,2.E0,9.2E0));
#191=DIRECTION('',(0.E0,0.E0,1.E0));
#192=DIRECTION('',(-1.E0,0.E0,0.E0));
#193=AXIS2_PLACEMENT_3D('',#190,#191,#192);
#195=CARTESIAN_POINT('',(0.E0,2.E0,5.3E0));
#196=DIRECTION('',(0.E0,0.E0,1.E0));
#197=DIRECTION('',(-1.E0,0.E0,0.E0));
#198=AXIS2_PLACEMENT_3D('',#195,#196,#197);
#200=CARTESIAN_POINT('',(0.E0,2.E0,5.3E0));
#201=DIRECTION('',(0.E0,0.E0,1.E0));
#202=DIRECTION('',(-1.E0,0.E0,0.E0));
#203=AXIS2_PLACEMENT_3D('',#200,#201,#202);
#205=CARTESIAN_POINT('',(0.E0,2.E0,2.E0));
#206=DIRECTION('',(0.E0,0.E0,1.E0));
#207=DIRECTION('',(-1.E0,0.E0,0.E0));
#208=AXIS2_PLACEMENT_3D('',#205,#206,#207);
#210=CARTESIAN_POINT('',(0.E0,2.E0,2.E0));
#211=DIRECTION('',(0.E0,0.E0,1.E0));
#212=DIRECTION('',(8.681818181818E-1,-4.962462398633E-1,0.E0));
#213=AXIS2_PLACEMENT_3D('',#210,#211,#212);
#215=DIRECTION('',(-1.E0,0.E0,0.E0));
#216=VECTOR('',#215,2.775E0);
#217=CARTESIAN_POINT('',(-5.5E0,2.E0,2.E0));
#218=LINE('',#217,#216);
#219=DIRECTION('',(0.E0,-1.E0,0.E0));
#220=VECTOR('',#219,1.270645680752E0);
#221=CARTESIAN_POINT('',(-4.775E0,-7.293543192484E-1,2.E0));
#222=LINE('',#221,#220);
#223=CARTESIAN_POINT('',(-8.275E0,1.7E0,-2.146794919243E1));
#224=DIRECTION('',(0.E0,0.E0,1.E0));
#225=DIRECTION('',(1.E0,0.E0,0.E0));
#226=AXIS2_PLACEMENT_3D('',#223,#224,#225);
#228=CARTESIAN_POINT('',(-8.275E0,1.7E0,2.E0));
#229=DIRECTION('',(0.E0,0.E0,1.E0));
#230=DIRECTION('',(1.E0,0.E0,0.E0));
#231=AXIS2_PLACEMENT_3D('',#228,#229,#230);
#233=CARTESIAN_POINT('',(-6.625E0,1.7E0,-2.432583302492E1));
#234=DIRECTION('',(-8.660254037844E-1,0.E0,5.E-1));
#235=DIRECTION('',(5.E-1,0.E0,8.660254037844E-1));
#236=AXIS2_PLACEMENT_3D('',#233,#234,#235);
#238=CARTESIAN_POINT('',(-4.975E0,1.7E0,-2.146794919243E1));
#239=DIRECTION('',(0.E0,1.E0,0.E0));
#240=DIRECTION('',(-5.E-1,0.E0,-8.660254037844E-1));
#241=AXIS2_PLACEMENT_3D('',#238,#239,#240);
#243=DIRECTION('',(-8.660254037844E-1,0.E0,5.E-1));
#244=VECTOR('',#243,5.744635174781E0);
#245=CARTESIAN_POINT('',(-1.500000001582E0,1.7E0,-2.693834299209E1));
#246=LINE('',#245,#244);
#247=DIRECTION('',(-9.303521352004E-10,1.E0,5.371368709294E-10));
#248=VECTOR('',#247,1.7E0);
#249=CARTESIAN_POINT('',(-1.5E0,0.E0,-2.693834299300E1));
#250=LINE('',#249,#248);
#251=DIRECTION('',(-9.321688519121E-10,-1.E0,5.381880562120E-10));
#252=VECTOR('',#251,1.7E0);
#253=CARTESIAN_POINT('',(-6.474999998415E0,1.7E0,-2.406602540470E1));
#254=LINE('',#253,#252);
#255=CARTESIAN_POINT('',(-1.65E0,1.7E0,-2.719815061414E1));
#256=DIRECTION('',(-8.660254037844E-1,0.E0,5.E-1));
#257=DIRECTION('',(5.E-1,0.E0,8.660254037844E-1));
#258=AXIS2_PLACEMENT_3D('',#255,#256,#257);
#260=CARTESIAN_POINT('',(1.65E0,1.7E0,-2.719815061414E1));
#261=DIRECTION('',(-8.660254037844E-1,0.E0,-5.E-1));
#262=DIRECTION('',(-5.E-1,0.E0,8.660254037844E-1));
#263=AXIS2_PLACEMENT_3D('',#260,#261,#262);
#265=CARTESIAN_POINT('',(0.E0,0.E0,-2.434026678165E1));
#266=DIRECTION('',(0.E0,1.E0,0.E0));
#267=DIRECTION('',(1.052219932968E-2,0.E0,-9.999446401283E-1));
#268=AXIS2_PLACEMENT_3D('',#265,#266,#267);
#270=CARTESIAN_POINT('',(0.E0,1.7E0,-2.434026678165E1));
#271=DIRECTION('',(0.E0,1.E0,0.E0));
#272=DIRECTION('',(5.E-1,0.E0,-8.660254037844E-1));
#273=AXIS2_PLACEMENT_3D('',#270,#271,#272);
#275=DIRECTION('',(0.E0,-1.E0,0.E0));
#276=VECTOR('',#275,3.E0);
#277=CARTESIAN_POINT('',(-2.5E0,0.E0,-2.48403E1));
#278=LINE('',#277,#276);
#279=DIRECTION('',(1.E0,0.E0,0.E0));
#280=VECTOR('',#279,2.75E0);
#281=CARTESIAN_POINT('',(-1.375E0,0.E0,-9.86E0));
#282=LINE('',#281,#280);
#283=DIRECTION('',(0.E0,0.E0,-1.E0));
#284=VECTOR('',#283,7.8E0);
#285=CARTESIAN_POINT('',(2.315E0,0.E0,-1.08E1));
#286=LINE('',#285,#284);
#287=DIRECTION('',(-1.E0,0.E0,0.E0));
#288=VECTOR('',#287,2.75E0);
#289=CARTESIAN_POINT('',(1.375E0,0.E0,-1.954E1));
#290=LINE('',#289,#288);
#291=DIRECTION('',(0.E0,0.E0,1.E0));
#292=VECTOR('',#291,7.8E0);
#293=CARTESIAN_POINT('',(-2.315E0,0.E0,-1.86E1));
#294=LINE('',#293,#292);
#295=CARTESIAN_POINT('',(0.E0,0.E0,-2.48403E1));
#296=DIRECTION('',(0.E0,-1.E0,0.E0));
#297=DIRECTION('',(1.E0,0.E0,0.E0));
#298=AXIS2_PLACEMENT_3D('',#295,#296,#297);
#300=CARTESIAN_POINT('',(0.E0,0.E0,-2.48403E1));
#301=DIRECTION('',(0.E0,-1.E0,0.E0));
#302=DIRECTION('',(1.262663919562E-2,0.E0,-9.999202808137E-1));
#303=AXIS2_PLACEMENT_3D('',#300,#301,#302);
#305=CARTESIAN_POINT('',(0.E0,0.E0,-2.434026678165E1));
#306=DIRECTION('',(0.E0,1.E0,0.E0));
#307=DIRECTION('',(5.E-1,0.E0,-8.660254037844E-1));
#308=AXIS2_PLACEMENT_3D('',#305,#306,#307);
#310=DIRECTION('',(-8.660254037844E-1,0.E0,-5.E-1));
#311=VECTOR('',#310,5.744635178437E0);
#312=CARTESIAN_POINT('',(6.475E0,0.E0,-2.406602540378E1));
#313=LINE('',#312,#311);
#314=CARTESIAN_POINT('',(4.975E0,0.E0,-2.146794919243E1));
#315=DIRECTION('',(0.E0,1.E0,0.E0));
#316=DIRECTION('',(1.E0,0.E0,0.E0));
#317=AXIS2_PLACEMENT_3D('',#314,#315,#316);
#319=DIRECTION('',(0.E0,0.E0,-1.E0));
#320=VECTOR('',#319,1.546794919243E1);
#321=CARTESIAN_POINT('',(7.975E0,0.E0,-6.E0));
#322=LINE('',#321,#320);
#323=DIRECTION('',(-1.E0,0.E0,0.E0));
#324=VECTOR('',#323,3.2E0);
#325=CARTESIAN_POINT('',(7.975E0,0.E0,-6.E0));
#326=LINE('',#325,#324);
#327=DIRECTION('',(0.E0,0.E0,1.E0));
#328=VECTOR('',#327,8.E0);
#329=CARTESIAN_POINT('',(4.775E0,0.E0,-6.E0));
#330=LINE('',#329,#328);
#331=DIRECTION('',(0.E0,0.E0,-1.E0));
#332=VECTOR('',#331,8.E0);
#333=CARTESIAN_POINT('',(-4.775E0,0.E0,2.E0));
#334=LINE('',#333,#332);
#335=DIRECTION('',(1.E0,0.E0,0.E0));
#336=VECTOR('',#335,3.2E0);
#337=CARTESIAN_POINT('',(-7.975E0,0.E0,-6.E0));
#338=LINE('',#337,#336);
#339=DIRECTION('',(0.E0,0.E0,1.E0));
#340=VECTOR('',#339,1.546794919243E1);
#341=CARTESIAN_POINT('',(-7.975E0,0.E0,-2.146794919243E1));
#342=LINE('',#341,#340);
#343=CARTESIAN_POINT('',(-4.975E0,0.E0,-2.146794919243E1));
#344=DIRECTION('',(0.E0,1.E0,0.E0));
#345=DIRECTION('',(-5.E-1,0.E0,-8.660254037844E-1));
#346=AXIS2_PLACEMENT_3D('',#343,#344,#345);
#348=DIRECTION('',(-8.660254037844E-1,0.E0,5.E-1));
#349=VECTOR('',#348,5.744635178437E0);
#350=CARTESIAN_POINT('',(-1.5E0,0.E0,-2.693834299300E1));
#351=LINE('',#350,#349);
#352=CARTESIAN_POINT('',(0.E0,0.E0,-2.434026678165E1));
#353=DIRECTION('',(0.E0,1.E0,0.E0));
#354=DIRECTION('',(-1.052219932968E-2,0.E0,-9.999446401283E-1));
#355=AXIS2_PLACEMENT_3D('',#352,#353,#354);
#357=CARTESIAN_POINT('',(0.E0,0.E0,-2.48403E1));
#358=DIRECTION('',(0.E0,-1.E0,0.E0));
#359=DIRECTION('',(-1.E0,0.E0,0.E0));
#360=AXIS2_PLACEMENT_3D('',#357,#358,#359);
#362=DIRECTION('',(1.E0,0.E0,0.E0));
#363=VECTOR('',#362,2.750000014133E0);
#364=CARTESIAN_POINT('',(-1.375000003738E0,1.7E0,-9.86E0));
#365=LINE('',#364,#363);
#366=DIRECTION('',(-6.114649309761E-9,-1.E0,0.E0));
#367=VECTOR('',#366,1.7E0);
#368=CARTESIAN_POINT('',(1.375000010395E0,1.7E0,-9.86E0));
#369=LINE('',#368,#367);
#370=DIRECTION('',(2.198987919859E-9,-1.E0,0.E0));
#371=VECTOR('',#370,1.7E0);
#372=CARTESIAN_POINT('',(-1.375000003738E0,1.7E0,-9.86E0));
#373=LINE('',#372,#371);
#374=CARTESIAN_POINT('',(-1.375E0,1.7E0,-1.016E1));
#375=DIRECTION('',(1.E0,0.E0,0.E0));
#376=DIRECTION('',(0.E0,1.E0,0.E0));
#377=AXIS2_PLACEMENT_3D('',#374,#375,#376);
#379=CARTESIAN_POINT('',(1.375E0,2.E0,-1.86E1));
#380=DIRECTION('',(0.E0,1.E0,0.E0));
#381=DIRECTION('',(1.E0,0.E0,0.E0));
#382=AXIS2_PLACEMENT_3D('',#379,#380,#381);
#384=DIRECTION('',(2.954901280925E-14,0.E0,-1.E0));
#385=VECTOR('',#384,7.8E0);
#386=CARTESIAN_POINT('',(2.015E0,2.E0,-1.08E1));
#387=LINE('',#386,#385);
#388=CARTESIAN_POINT('',(1.375E0,2.E0,-1.08E1));
#389=DIRECTION('',(0.E0,1.E0,0.E0));
#390=DIRECTION('',(0.E0,0.E0,1.E0));
#391=AXIS2_PLACEMENT_3D('',#388,#389,#390);
#393=DIRECTION('',(1.E0,0.E0,8.332728446641E-14));
#394=VECTOR('',#393,2.75E0);
#395=CARTESIAN_POINT('',(-1.375E0,2.E0,-1.016E1));
#396=LINE('',#395,#394);
#397=CARTESIAN_POINT('',(-1.375E0,2.E0,-1.08E1));
#398=DIRECTION('',(0.E0,1.E0,0.E0));
#399=DIRECTION('',(-1.E0,0.E0,0.E0));
#400=AXIS2_PLACEMENT_3D('',#397,#398,#399);
#402=DIRECTION('',(-2.949207829517E-14,0.E0,1.E0));
#403=VECTOR('',#402,7.8E0);
#404=CARTESIAN_POINT('',(-2.015E0,2.E0,-1.86E1));
#405=LINE('',#404,#403);
#406=CARTESIAN_POINT('',(-1.375E0,2.E0,-1.86E1));
#407=DIRECTION('',(0.E0,1.E0,0.E0));
#408=DIRECTION('',(0.E0,0.E0,-1.E0));
#409=AXIS2_PLACEMENT_3D('',#406,#407,#408);
#411=DIRECTION('',(-1.E0,0.E0,-8.268133652481E-14));
#412=VECTOR('',#411,2.75E0);
#413=CARTESIAN_POINT('',(1.375E0,2.E0,-1.924E1));
#414=LINE('',#413,#412);
#415=CARTESIAN_POINT('',(2.015E0,1.7E0,-1.86E1));
#416=DIRECTION('',(0.E0,0.E0,-1.E0));
#417=DIRECTION('',(0.E0,1.E0,0.E0));
#418=AXIS2_PLACEMENT_3D('',#415,#416,#417);
#420=CARTESIAN_POINT('',(1.375E0,1.7E0,-1.924E1));
#421=DIRECTION('',(-1.E0,0.E0,0.E0));
#422=DIRECTION('',(0.E0,1.E0,0.E0));
#423=AXIS2_PLACEMENT_3D('',#420,#421,#422);
#425=CARTESIAN_POINT('',(-1.375E0,1.7E0,-1.924E1));
#426=DIRECTION('',(-1.E0,0.E0,0.E0));
#427=DIRECTION('',(0.E0,1.E0,-1.184237892934E-14));
#428=AXIS2_PLACEMENT_3D('',#425,#426,#427);
#430=CARTESIAN_POINT('',(-2.015E0,1.7E0,-1.86E1));
#431=DIRECTION('',(0.E0,0.E0,1.E0));
#432=DIRECTION('',(0.E0,1.E0,0.E0));
#433=AXIS2_PLACEMENT_3D('',#430,#431,#432);
#435=CARTESIAN_POINT('',(-2.015E0,1.7E0,-1.08E1));
#436=DIRECTION('',(0.E0,0.E0,1.E0));
#437=DIRECTION('',(0.E0,1.E0,0.E0));
#438=AXIS2_PLACEMENT_3D('',#435,#436,#437);
#440=CARTESIAN_POINT('',(-1.375E0,1.7E0,-1.08E1));
#441=DIRECTION('',(0.E0,1.E0,0.E0));
#442=DIRECTION('',(-1.E0,0.E0,0.E0));
#443=AXIS2_PLACEMENT_3D('',#440,#441,#442);
#445=CARTESIAN_POINT('',(-1.375E0,0.E0,-1.08E1));
#446=DIRECTION('',(0.E0,-1.E0,0.E0));
#447=DIRECTION('',(0.E0,0.E0,1.E0));
#448=AXIS2_PLACEMENT_3D('',#445,#446,#447);
#450=DIRECTION('',(0.E0,0.E0,1.E0));
#451=VECTOR('',#450,7.800000014133E0);
#452=CARTESIAN_POINT('',(-2.315E0,1.7E0,-1.860000000374E1));
#453=LINE('',#452,#451);
#454=DIRECTION('',(0.E0,-1.E0,-6.114647611773E-9));
#455=VECTOR('',#454,1.7E0);
#456=CARTESIAN_POINT('',(-2.315E0,1.7E0,-1.079999998961E1));
#457=LINE('',#456,#455);
#458=DIRECTION('',(0.E0,-1.E0,2.198989748462E-9));
#459=VECTOR('',#458,1.7E0);
#460=CARTESIAN_POINT('',(-2.315E0,1.7E0,-1.860000000374E1));
#461=LINE('',#460,#459);
#462=CARTESIAN_POINT('',(-1.375E0,1.7E0,-1.86E1));
#463=DIRECTION('',(0.E0,1.E0,0.E0));
#464=DIRECTION('',(0.E0,0.E0,-1.E0));
#465=AXIS2_PLACEMENT_3D('',#462,#463,#464);
#467=CARTESIAN_POINT('',(-1.375E0,0.E0,-1.86E1));
#468=DIRECTION('',(0.E0,-1.E0,0.E0));
#469=DIRECTION('',(-1.E0,0.E0,0.E0));
#470=AXIS2_PLACEMENT_3D('',#467,#468,#469);
#472=DIRECTION('',(-1.E0,0.E0,0.E0));
#473=VECTOR('',#472,2.750000014133E0);
#474=CARTESIAN_POINT('',(1.375000003738E0,1.7E0,-1.954E1));
#475=LINE('',#474,#473);
#476=DIRECTION('',(6.114649309761E-9,-1.E0,0.E0));
#477=VECTOR('',#476,1.7E0);
#478=CARTESIAN_POINT('',(-1.375000010395E0,1.7E0,-1.954E1));
#479=LINE('',#478,#477);
#480=DIRECTION('',(-2.198987919859E-9,-1.E0,0.E0));
#481=VECTOR('',#480,1.7E0);
#482=CARTESIAN_POINT('',(1.375000003738E0,1.7E0,-1.954E1));
#483=LINE('',#482,#481);
#484=CARTESIAN_POINT('',(1.375E0,1.7E0,-1.86E1));
#485=DIRECTION('',(0.E0,1.E0,0.E0));
#486=DIRECTION('',(1.E0,0.E0,0.E0));
#487=AXIS2_PLACEMENT_3D('',#484,#485,#486);
#489=CARTESIAN_POINT('',(1.375E0,0.E0,-1.86E1));
#490=DIRECTION('',(0.E0,-1.E0,0.E0));
#491=DIRECTION('',(0.E0,0.E0,-1.E0));
#492=AXIS2_PLACEMENT_3D('',#489,#490,#491);
#494=DIRECTION('',(0.E0,0.E0,-1.E0));
#495=VECTOR('',#494,7.800000014133E0);
#496=CARTESIAN_POINT('',(2.315E0,1.7E0,-1.079999999626E1));
#497=LINE('',#496,#495);
#498=DIRECTION('',(0.E0,-1.E0,6.114650746520E-9));
#499=VECTOR('',#498,1.7E0);
#500=CARTESIAN_POINT('',(2.315E0,1.7E0,-1.860000001039E1));
#501=LINE('',#500,#499);
#502=DIRECTION('',(0.E0,-1.E0,-2.198987658630E-9));
#503=VECTOR('',#502,1.7E0);
#504=CARTESIAN_POINT('',(2.315E0,1.7E0,-1.079999999626E1));
#505=LINE('',#504,#503);
#506=CARTESIAN_POINT('',(2.015E0,1.7E0,-1.08E1));
#507=DIRECTION('',(0.E0,0.E0,-1.E0));
#508=DIRECTION('',(0.E0,1.E0,0.E0));
#509=AXIS2_PLACEMENT_3D('',#506,#507,#508);
#511=CARTESIAN_POINT('',(1.375E0,1.7E0,-1.016E1));
#512=DIRECTION('',(1.E0,0.E0,0.E0));
#513=DIRECTION('',(0.E0,1.E0,0.E0));
#514=AXIS2_PLACEMENT_3D('',#511,#512,#513);
#516=CARTESIAN_POINT('',(1.375E0,1.7E0,-1.08E1));
#517=DIRECTION('',(0.E0,1.E0,0.E0));
#518=DIRECTION('',(0.E0,0.E0,1.E0));
#519=AXIS2_PLACEMENT_3D('',#516,#517,#518);
#521=CARTESIAN_POINT('',(1.375E0,0.E0,-1.08E1));
#522=DIRECTION('',(0.E0,-1.E0,0.E0));
#523=DIRECTION('',(1.E0,0.E0,0.E0));
#524=AXIS2_PLACEMENT_3D('',#521,#522,#523);
#526=DIRECTION('',(0.E0,-1.E0,0.E0));
#527=VECTOR('',#526,3.E0);
#528=CARTESIAN_POINT('',(2.5E0,0.E0,-2.48403E1));
#529=LINE('',#528,#527);
#530=CARTESIAN_POINT('',(0.E0,-3.E0,-2.48403E1));
#531=DIRECTION('',(0.E0,-1.E0,0.E0));
#532=DIRECTION('',(1.E0,0.E0,0.E0));
#533=AXIS2_PLACEMENT_3D('',#530,#531,#532);
#535=CARTESIAN_POINT('',(0.E0,-3.E0,-2.48403E1));
#536=DIRECTION('',(0.E0,-1.E0,0.E0));
#537=DIRECTION('',(-1.E0,0.E0,0.E0));
#538=AXIS2_PLACEMENT_3D('',#535,#536,#537);
#540=DIRECTION('',(-8.660254037844E-1,0.E0,-5.E-1));
#541=VECTOR('',#540,5.744635174686E0);
#542=CARTESIAN_POINT('',(6.474999998418E0,1.7E0,-2.406602540470E1));
#543=LINE('',#542,#541);
#544=DIRECTION('',(-9.303517433570E-10,1.E0,-5.371410505926E-10));
#545=VECTOR('',#544,1.7E0);
#546=CARTESIAN_POINT('',(6.475E0,0.E0,-2.406602540378E1));
#547=LINE('',#546,#545);
#548=DIRECTION('',(9.801978836442E-10,1.E0,5.659159415593E-10));
#549=VECTOR('',#548,1.7E0);
#550=CARTESIAN_POINT('',(1.5E0,0.E0,-2.693834299300E1));
#551=LINE('',#550,#549);
#552=CARTESIAN_POINT('',(6.625E0,1.7E0,-2.432583302492E1));
#553=DIRECTION('',(-8.660254037844E-1,0.E0,-5.E-1));
#554=DIRECTION('',(-5.E-1,0.E0,8.660254037844E-1));
#555=AXIS2_PLACEMENT_3D('',#552,#553,#554);
#557=CARTESIAN_POINT('',(8.275E0,1.7E0,-2.146794919243E1));
#558=DIRECTION('',(0.E0,0.E0,-1.E0));
#559=DIRECTION('',(-1.E0,0.E0,0.E0));
#560=AXIS2_PLACEMENT_3D('',#557,#558,#559);
#562=CARTESIAN_POINT('',(4.975E0,1.7E0,-2.146794919243E1));
#563=DIRECTION('',(0.E0,1.E0,0.E0));
#564=DIRECTION('',(1.E0,0.E0,0.E0));
#565=AXIS2_PLACEMENT_3D('',#562,#563,#564);
#567=DIRECTION('',(0.E0,0.E0,-1.E0));
#568=VECTOR('',#567,2.346794919051E1);
#569=CARTESIAN_POINT('',(7.975E0,1.7E0,2.E0));
#570=LINE('',#569,#568);
#571=DIRECTION('',(0.E0,-1.E0,0.E0));
#572=VECTOR('',#571,3.7E0);
#573=CARTESIAN_POINT('',(7.975E0,1.7E0,2.E0));
#574=LINE('',#573,#572);
#575=DIRECTION('',(0.E0,1.E0,1.131829793287E-9));
#576=VECTOR('',#575,1.7E0);
#577=CARTESIAN_POINT('',(7.975E0,0.E0,-2.146794919243E1));
#578=LINE('',#577,#576);
#579=CARTESIAN_POINT('',(8.275E0,1.7E0,2.E0));
#580=DIRECTION('',(0.E0,0.E0,1.E0));
#581=DIRECTION('',(0.E0,1.E0,0.E0));
#582=AXIS2_PLACEMENT_3D('',#579,#580,#581);
#584=DIRECTION('',(-1.E0,0.E0,0.E0));
#585=VECTOR('',#584,2.775E0);
#586=CARTESIAN_POINT('',(8.275E0,2.E0,2.E0));
#587=LINE('',#586,#585);
#588=DIRECTION('',(0.E0,-1.E0,0.E0));
#589=VECTOR('',#588,1.270645680752E0);
#590=CARTESIAN_POINT('',(4.775E0,-7.293543192484E-1,2.E0));
#591=LINE('',#590,#589);
#592=DIRECTION('',(0.E0,-1.E0,0.E0));
#593=VECTOR('',#592,2.E0);
#594=CARTESIAN_POINT('',(4.775E0,0.E0,-6.E0));
#595=LINE('',#594,#593);
#596=DIRECTION('',(0.E0,-1.E0,0.E0));
#597=VECTOR('',#596,2.E0);
#598=CARTESIAN_POINT('',(7.975E0,0.E0,-6.E0));
#599=LINE('',#598,#597);
#600=DIRECTION('',(1.E0,0.E0,0.E0));
#601=VECTOR('',#600,3.2E0);
#602=CARTESIAN_POINT('',(4.775E0,-2.E0,2.E0));
#603=LINE('',#602,#601);
#604=DIRECTION('',(0.E0,0.E0,1.E0));
#605=VECTOR('',#604,8.E0);
#606=CARTESIAN_POINT('',(4.775E0,-2.E0,-6.E0));
#607=LINE('',#606,#605);
#608=DIRECTION('',(-1.E0,0.E0,0.E0));
#609=VECTOR('',#608,3.2E0);
#610=CARTESIAN_POINT('',(7.975E0,-2.E0,-6.E0));
#611=LINE('',#610,#609);
#612=DIRECTION('',(0.E0,0.E0,-1.E0));
#613=VECTOR('',#612,8.E0);
#614=CARTESIAN_POINT('',(7.975E0,-2.E0,2.E0));
#615=LINE('',#614,#613);
#616=DIRECTION('',(1.E0,0.E0,0.E0));
#617=VECTOR('',#616,1.310898384862E0);
#618=CARTESIAN_POINT('',(-4.775E0,0.E0,2.E0));
#619=LINE('',#618,#617);
#620=CARTESIAN_POINT('',(0.E0,2.E0,2.E0));
#621=DIRECTION('',(0.E0,0.E0,-1.E0));
#622=DIRECTION('',(8.660254037844E-1,-5.E-1,0.E0));
#623=AXIS2_PLACEMENT_3D('',#620,#621,#622);
#625=DIRECTION('',(1.E0,0.E0,0.E0));
#626=VECTOR('',#625,1.310898384862E0);
#627=CARTESIAN_POINT('',(3.464101615138E0,0.E0,2.E0));
#628=LINE('',#627,#626);
#629=DIRECTION('',(0.E0,-1.E0,0.E0));
#630=VECTOR('',#629,7.293543192484E-1);
#631=CARTESIAN_POINT('',(4.775E0,0.E0,2.E0));
#632=LINE('',#631,#630);
#633=CARTESIAN_POINT('',(0.E0,2.E0,2.E0));
#634=DIRECTION('',(0.E0,0.E0,1.E0));
#635=DIRECTION('',(-8.681818181818E-1,-4.962462398633E-1,0.E0));
#636=AXIS2_PLACEMENT_3D('',#633,#634,#635);
#638=DIRECTION('',(0.E0,-1.E0,0.E0));
#639=VECTOR('',#638,7.293543192484E-1);
#640=CARTESIAN_POINT('',(-4.775E0,0.E0,2.E0));
#641=LINE('',#640,#639);
#642=CARTESIAN_POINT('',(3.464101615138E0,0.E0,2.E0));
#643=CARTESIAN_POINT('',(3.224903741673E0,0.E0,1.834278852039E0));
#644=CARTESIAN_POINT('',(2.765129653396E0,0.E0,1.524246057912E0));
#645=CARTESIAN_POINT('',(2.127106539267E0,0.E0,1.127763448897E0));
#646=CARTESIAN_POINT('',(1.538624783860E0,0.E0,8.081064929745E-1));
#647=CARTESIAN_POINT('',(9.962060289010E-1,0.E0,5.744628447154E-1));
#648=CARTESIAN_POINT('',(4.926499663664E-1,0.E0,4.329343038309E-1));
#649=CARTESIAN_POINT('',(7.633663340651E-3,0.E0,3.843138819546E-1));
#650=CARTESIAN_POINT('',(-4.756567758752E-1,0.E0,4.298854645868E-1));
#651=CARTESIAN_POINT('',(-9.756474538543E-1,0.E0,5.670089964439E-1));
#652=CARTESIAN_POINT('',(-1.522553737586E0,0.E0,7.999495758569E-1));
#653=CARTESIAN_POINT('',(-2.115256242428E0,0.E0,1.120685465221E0));
#654=CARTESIAN_POINT('',(-2.758832975657E0,0.E0,1.520029567357E0));
#655=CARTESIAN_POINT('',(-3.222693981877E0,0.E0,1.832747885543E0));
#656=CARTESIAN_POINT('',(-3.464101615138E0,0.E0,2.E0));
#658=DIRECTION('',(0.E0,-1.E0,0.E0));
#659=VECTOR('',#658,2.E0);
#660=CARTESIAN_POINT('',(-4.775E0,0.E0,-6.E0));
#661=LINE('',#660,#659);
#662=DIRECTION('',(-1.E0,0.E0,0.E0));
#663=VECTOR('',#662,3.2E0);
#664=CARTESIAN_POINT('',(-4.775E0,-2.E0,2.E0));
#665=LINE('',#664,#663);
#666=DIRECTION('',(0.E0,0.E0,-1.E0));
#667=VECTOR('',#666,8.E0);
#668=CARTESIAN_POINT('',(-7.975E0,-2.E0,2.E0));
#669=LINE('',#668,#667);
#670=DIRECTION('',(1.E0,0.E0,0.E0));
#671=VECTOR('',#670,3.2E0);
#672=CARTESIAN_POINT('',(-7.975E0,-2.E0,-6.E0));
#673=LINE('',#672,#671);
#674=DIRECTION('',(0.E0,0.E0,1.E0));
#675=VECTOR('',#674,8.E0);
#676=CARTESIAN_POINT('',(-4.775E0,-2.E0,-6.E0));
#677=LINE('',#676,#675);
#678=DIRECTION('',(0.E0,0.E0,1.E0));
#679=VECTOR('',#678,2.346794919051E1);
#680=CARTESIAN_POINT('',(-7.975E0,1.7E0,-2.146794919051E1));
#681=LINE('',#680,#679);
#682=DIRECTION('',(0.E0,-1.E0,-1.130160017858E-9));
#683=VECTOR('',#682,1.7E0);
#684=CARTESIAN_POINT('',(-7.975E0,1.7E0,-2.146794919051E1));
#685=LINE('',#684,#683);
#686=DIRECTION('',(0.E0,-1.E0,0.E0));
#687=VECTOR('',#686,3.7E0);
#688=CARTESIAN_POINT('',(-7.975E0,1.7E0,2.E0));
#689=LINE('',#688,#687);
#690=DIRECTION('',(0.E0,-1.E0,0.E0));
#691=VECTOR('',#690,2.E0);
#692=CARTESIAN_POINT('',(-7.975E0,0.E0,-6.E0));
#693=LINE('',#692,#691);
#694=CARTESIAN_POINT('',(-6.475E0,0.E0,-2.406602540378E1));
#695=CARTESIAN_POINT('',(-7.975E0,0.E0,-2.146794919243E1));
#696=VERTEX_POINT('',#694);
#697=VERTEX_POINT('',#695);
#698=CARTESIAN_POINT('',(7.975E0,0.E0,-2.146794919243E1));
#699=CARTESIAN_POINT('',(6.475E0,0.E0,-2.406602540378E1));
#700=VERTEX_POINT('',#698);
#701=VERTEX_POINT('',#699);
#702=CARTESIAN_POINT('',(-1.5E0,0.E0,-2.693834299300E1));
#703=VERTEX_POINT('',#702);
#704=CARTESIAN_POINT('',(1.5E0,0.E0,-2.693834299300E1));
#705=VERTEX_POINT('',#704);
#706=CARTESIAN_POINT('',(-6.7E0,2.E0,5.3E0));
#707=CARTESIAN_POINT('',(-5.5E0,2.E0,5.3E0));
#708=VERTEX_POINT('',#706);
#709=VERTEX_POINT('',#707);
#710=CARTESIAN_POINT('',(5.5E0,2.E0,5.3E0));
#711=CARTESIAN_POINT('',(6.7E0,2.E0,5.3E0));
#712=VERTEX_POINT('',#710);
#713=VERTEX_POINT('',#711);
#714=CARTESIAN_POINT('',(4.775E0,-2.E0,2.E0));
#715=CARTESIAN_POINT('',(7.975E0,-2.E0,2.E0));
#716=VERTEX_POINT('',#714);
#717=VERTEX_POINT('',#715);
#718=CARTESIAN_POINT('',(7.975E0,-2.E0,-6.E0));
#719=VERTEX_POINT('',#718);
#720=CARTESIAN_POINT('',(4.775E0,-2.E0,-6.E0));
#721=VERTEX_POINT('',#720);
#722=CARTESIAN_POINT('',(7.975E0,0.E0,-6.E0));
#723=CARTESIAN_POINT('',(4.775E0,0.E0,-6.E0));
#724=VERTEX_POINT('',#722);
#725=VERTEX_POINT('',#723);
#726=CARTESIAN_POINT('',(4.775E0,-7.293543192484E-1,2.E0));
#727=VERTEX_POINT('',#726);
#728=CARTESIAN_POINT('',(-4.775E0,-2.E0,2.E0));
#729=CARTESIAN_POINT('',(-7.975E0,-2.E0,2.E0));
#730=VERTEX_POINT('',#728);
#731=VERTEX_POINT('',#729);
#732=CARTESIAN_POINT('',(-7.975E0,-2.E0,-6.E0));
#733=VERTEX_POINT('',#732);
#734=CARTESIAN_POINT('',(-4.775E0,-2.E0,-6.E0));
#735=VERTEX_POINT('',#734);
#736=CARTESIAN_POINT('',(-4.775E0,-7.293543192484E-1,2.E0));
#737=VERTEX_POINT('',#736);
#738=CARTESIAN_POINT('',(-7.975E0,0.E0,-6.E0));
#739=VERTEX_POINT('',#738);
#740=CARTESIAN_POINT('',(-4.775E0,0.E0,-6.E0));
#741=VERTEX_POINT('',#740);
#742=CARTESIAN_POINT('',(-6.7E0,2.E0,9.2E0));
#743=VERTEX_POINT('',#742);
#744=CARTESIAN_POINT('',(6.7E0,2.E0,9.2E0));
#745=VERTEX_POINT('',#744);
#746=CARTESIAN_POINT('',(5.5E0,2.E0,2.E0));
#747=VERTEX_POINT('',#746);
#748=CARTESIAN_POINT('',(-5.5E0,2.E0,2.E0));
#749=VERTEX_POINT('',#748);
#750=CARTESIAN_POINT('',(4.775E0,0.E0,2.E0));
#751=VERTEX_POINT('',#750);
#752=CARTESIAN_POINT('',(-4.775E0,0.E0,2.E0));
#753=VERTEX_POINT('',#752);
#754=CARTESIAN_POINT('',(-3.464101615138E0,0.E0,2.E0));
#755=VERTEX_POINT('',#754);
#756=CARTESIAN_POINT('',(3.464101615138E0,0.E0,2.E0));
#757=VERTEX_POINT('',#756);
#758=CARTESIAN_POINT('',(-1.375E0,0.E0,-9.86E0));
#759=CARTESIAN_POINT('',(1.375E0,0.E0,-9.86E0));
#760=VERTEX_POINT('',#758);
#761=VERTEX_POINT('',#759);
#762=CARTESIAN_POINT('',(2.315E0,0.E0,-1.08E1));
#763=CARTESIAN_POINT('',(2.315E0,0.E0,-1.86E1));
#764=VERTEX_POINT('',#762);
#765=VERTEX_POINT('',#763);
#766=CARTESIAN_POINT('',(1.375E0,0.E0,-1.954E1));
#767=CARTESIAN_POINT('',(-1.375E0,0.E0,-1.954E1));
#768=VERTEX_POINT('',#766);
#769=VERTEX_POINT('',#767);
#770=CARTESIAN_POINT('',(-2.315E0,0.E0,-1.86E1));
#771=CARTESIAN_POINT('',(-2.315E0,0.E0,-1.08E1));
#772=VERTEX_POINT('',#770);
#773=VERTEX_POINT('',#771);
#774=CARTESIAN_POINT('',(2.015E0,2.E0,-1.86E1));
#775=CARTESIAN_POINT('',(1.375E0,2.E0,-1.924E1));
#776=VERTEX_POINT('',#774);
#777=VERTEX_POINT('',#775);
#778=CARTESIAN_POINT('',(2.315E0,1.7E0,-1.86E1));
#779=CARTESIAN_POINT('',(1.375E0,1.7E0,-1.954E1));
#780=VERTEX_POINT('',#778);
#781=VERTEX_POINT('',#779);
#782=CARTESIAN_POINT('',(-1.375E0,2.E0,-1.924E1));
#783=VERTEX_POINT('',#782);
#784=CARTESIAN_POINT('',(-1.375000010395E0,1.7E0,-1.954E1));
#785=VERTEX_POINT('',#784);
#786=CARTESIAN_POINT('',(-2.015E0,2.E0,-1.86E1));
#787=VERTEX_POINT('',#786);
#788=CARTESIAN_POINT('',(-2.315E0,1.7E0,-1.86E1));
#789=VERTEX_POINT('',#788);
#790=CARTESIAN_POINT('',(-2.015E0,2.E0,-1.08E1));
#791=VERTEX_POINT('',#790);
#792=CARTESIAN_POINT('',(-2.315E0,1.7E0,-1.079999998961E1));
#793=VERTEX_POINT('',#792);
#794=CARTESIAN_POINT('',(-1.375E0,2.E0,-1.016E1));
#795=VERTEX_POINT('',#794);
#796=CARTESIAN_POINT('',(-1.375E0,1.7E0,-9.86E0));
#797=VERTEX_POINT('',#796);
#798=CARTESIAN_POINT('',(1.375E0,2.E0,-1.016E1));
#799=VERTEX_POINT('',#798);
#800=CARTESIAN_POINT('',(1.375000010395E0,1.7E0,-9.86E0));
#801=VERTEX_POINT('',#800);
#802=CARTESIAN_POINT('',(2.015E0,2.E0,-1.08E1));
#803=VERTEX_POINT('',#802);
#804=CARTESIAN_POINT('',(2.315E0,1.7E0,-1.08E1));
#805=VERTEX_POINT('',#804);
#806=CARTESIAN_POINT('',(-8.274999999714E0,2.E0,-2.146794919236E1));
#807=CARTESIAN_POINT('',(-8.275E0,2.E0,2.E0));
#808=VERTEX_POINT('',#806);
#809=VERTEX_POINT('',#807);
#810=CARTESIAN_POINT('',(-7.975E0,1.7E0,-2.146794919051E1));
#811=CARTESIAN_POINT('',(-7.975E0,1.7E0,2.E0));
#812=VERTEX_POINT('',#810);
#813=VERTEX_POINT('',#811);
#814=CARTESIAN_POINT('',(-6.475E0,1.7E0,-2.406602540378E1));
#815=VERTEX_POINT('',#814);
#816=CARTESIAN_POINT('',(-6.625E0,2.E0,-2.432583302492E1));
#817=VERTEX_POINT('',#816);
#818=CARTESIAN_POINT('',(-1.500000001582E0,1.7E0,-2.693834299209E1));
#819=VERTEX_POINT('',#818);
#820=CARTESIAN_POINT('',(-1.649999999943E0,2.E0,-2.719815061390E1));
#821=VERTEX_POINT('',#820);
#822=CARTESIAN_POINT('',(1.5E0,1.7E0,-2.693834299300E1));
#823=VERTEX_POINT('',#822);
#824=CARTESIAN_POINT('',(1.65E0,2.E0,-2.719815061414E1));
#825=VERTEX_POINT('',#824);
#826=CARTESIAN_POINT('',(6.474999998418E0,1.7E0,-2.406602540470E1));
#827=VERTEX_POINT('',#826);
#828=CARTESIAN_POINT('',(6.624999999824E0,2.E0,-2.432583302475E1));
#829=VERTEX_POINT('',#828);
#830=CARTESIAN_POINT('',(7.975E0,1.7E0,-2.146794919243E1));
#831=VERTEX_POINT('',#830);
#832=CARTESIAN_POINT('',(8.275E0,2.E0,-2.146794919243E1));
#833=VERTEX_POINT('',#832);
#834=CARTESIAN_POINT('',(7.975E0,1.7E0,2.E0));
#835=VERTEX_POINT('',#834);
#836=CARTESIAN_POINT('',(8.275E0,2.E0,2.E0));
#837=VERTEX_POINT('',#836);
#838=CARTESIAN_POINT('',(-1.9E0,2.E0,9.2E0));
#839=CARTESIAN_POINT('',(1.9E0,2.E0,9.2E0));
#840=VERTEX_POINT('',#838);
#841=VERTEX_POINT('',#839);
#842=CARTESIAN_POINT('',(1.9E0,2.E0,2.5E1));
#843=VERTEX_POINT('',#842);
#844=CARTESIAN_POINT('',(-1.9E0,2.E0,2.5E1));
#845=VERTEX_POINT('',#844);
#846=CARTESIAN_POINT('',(-4.113460210521E1,-6.E0,-4.E1));
#847=CARTESIAN_POINT('',(-1.613460210521E1,-6.E0,-6.5E1));
#848=VERTEX_POINT('',#846);
#849=VERTEX_POINT('',#847);
#850=CARTESIAN_POINT('',(-1.613460210521E1,2.E0,-6.5E1));
#851=VERTEX_POINT('',#850);
#852=CARTESIAN_POINT('',(-4.113460210521E1,2.E0,-4.E1));
#853=VERTEX_POINT('',#852);
#854=CARTESIAN_POINT('',(-1.613460210521E1,-6.E0,2.5E1));
#855=CARTESIAN_POINT('',(-4.113460210521E1,-6.E0,0.E0));
#856=VERTEX_POINT('',#854);
#857=VERTEX_POINT('',#855);
#858=CARTESIAN_POINT('',(-4.113460210521E1,2.E0,0.E0));
#859=VERTEX_POINT('',#858);
#860=CARTESIAN_POINT('',(-1.613460210521E1,2.E0,2.5E1));
#861=VERTEX_POINT('',#860);
#862=CARTESIAN_POINT('',(4.113460210521E1,-6.E0,0.E0));
#863=CARTESIAN_POINT('',(1.613460210521E1,-6.E0,2.5E1));
#864=VERTEX_POINT('',#862);
#865=VERTEX_POINT('',#863);
#866=CARTESIAN_POINT('',(1.613460210521E1,2.E0,2.5E1));
#867=VERTEX_POINT('',#866);
#868=CARTESIAN_POINT('',(4.113460210521E1,2.E0,0.E0));
#869=VERTEX_POINT('',#868);
#870=CARTESIAN_POINT('',(1.613460210521E1,-6.E0,-6.5E1));
#871=CARTESIAN_POINT('',(4.113460210521E1,-6.E0,-4.E1));
#872=VERTEX_POINT('',#870);
#873=VERTEX_POINT('',#871);
#874=CARTESIAN_POINT('',(4.113460210521E1,2.E0,-4.E1));
#875=VERTEX_POINT('',#874);
#876=CARTESIAN_POINT('',(1.613460210521E1,2.E0,-6.5E1));
#877=VERTEX_POINT('',#876);
#878=CARTESIAN_POINT('',(2.5E0,-3.E0,-2.48403E1));
#879=CARTESIAN_POINT('',(-2.5E0,-3.E0,-2.48403E1));
#880=VERTEX_POINT('',#878);
#881=VERTEX_POINT('',#879);
#882=CARTESIAN_POINT('',(2.5E0,0.E0,-2.48403E1));
#883=CARTESIAN_POINT('',(-2.5E0,0.E0,-2.48403E1));
#884=VERTEX_POINT('',#882);
#885=VERTEX_POINT('',#883);
#886=CARTESIAN_POINT('',(-3.156659798904E-2,0.E0,-2.734010070203E1));
#887=VERTEX_POINT('',#886);
#888=CARTESIAN_POINT('',(3.156659798904E-2,0.E0,-2.734010070203E1));
#889=VERTEX_POINT('',#888);
#890=CARTESIAN_POINT('',(0.E0,-6.E0,0.E0));
#891=DIRECTION('',(0.E0,1.E0,0.E0));
#892=DIRECTION('',(1.E0,0.E0,0.E0));
#893=AXIS2_PLACEMENT_3D('',#890,#891,#892);
#894=PLANE('',#893);
#896=ORIENTED_EDGE('',*,*,#895,.F.);
#898=ORIENTED_EDGE('',*,*,#897,.T.);
#900=ORIENTED_EDGE('',*,*,#899,.F.);
#902=ORIENTED_EDGE('',*,*,#901,.T.);
#904=ORIENTED_EDGE('',*,*,#903,.F.);
#906=ORIENTED_EDGE('',*,*,#905,.T.);
#908=ORIENTED_EDGE('',*,*,#907,.F.);
#910=ORIENTED_EDGE('',*,*,#909,.T.);
#911=EDGE_LOOP('',(#896,#898,#900,#902,#904,#906,#908,#910));
#912=FACE_OUTER_BOUND('',#911,.F.);
#913=ADVANCED_FACE('',(#912),#894,.F.);
#914=CARTESIAN_POINT('',(-1.613460210521E1,3.28696E1,-4.E1));
#915=DIRECTION('',(0.E0,-1.E0,0.E0));
#916=DIRECTION('',(-1.E0,0.E0,0.E0));
#917=AXIS2_PLACEMENT_3D('',#914,#915,#916);
#918=CYLINDRICAL_SURFACE('',#917,2.5E1);
#919=ORIENTED_EDGE('',*,*,#895,.T.);
#921=ORIENTED_EDGE('',*,*,#920,.F.);
#923=ORIENTED_EDGE('',*,*,#922,.T.);
#925=ORIENTED_EDGE('',*,*,#924,.T.);
#926=EDGE_LOOP('',(#919,#921,#923,#925));
#927=FACE_OUTER_BOUND('',#926,.F.);
#928=ADVANCED_FACE('',(#927),#918,.T.);
#929=CARTESIAN_POINT('',(4.113460210521E1,-6.E0,-6.5E1));
#930=DIRECTION('',(0.E0,0.E0,-1.E0));
#931=DIRECTION('',(-1.E0,0.E0,0.E0));
#932=AXIS2_PLACEMENT_3D('',#929,#930,#931);
#933=PLANE('',#932);
#934=ORIENTED_EDGE('',*,*,#920,.T.);
#935=ORIENTED_EDGE('',*,*,#909,.F.);
#937=ORIENTED_EDGE('',*,*,#936,.F.);
#939=ORIENTED_EDGE('',*,*,#938,.T.);
#940=EDGE_LOOP('',(#934,#935,#937,#939));
#941=FACE_OUTER_BOUND('',#940,.F.);
#942=ADVANCED_FACE('',(#941),#933,.T.);
#943=CARTESIAN_POINT('',(1.613460210521E1,3.28696E1,-4.E1));
#944=DIRECTION('',(0.E0,-1.E0,0.E0));
#945=DIRECTION('',(0.E0,0.E0,-1.E0));
#946=AXIS2_PLACEMENT_3D('',#943,#944,#945);
#947=CYLINDRICAL_SURFACE('',#946,2.5E1);
#948=ORIENTED_EDGE('',*,*,#907,.T.);
#950=ORIENTED_EDGE('',*,*,#949,.F.);
#952=ORIENTED_EDGE('',*,*,#951,.T.);
#953=ORIENTED_EDGE('',*,*,#936,.T.);
#954=EDGE_LOOP('',(#948,#950,#952,#953));
#955=FACE_OUTER_BOUND('',#954,.F.);
#956=ADVANCED_FACE('',(#955),#947,.T.);
#957=CARTESIAN_POINT('',(4.113460210521E1,-6.E0,2.5E1));
#958=DIRECTION('',(1.E0,0.E0,0.E0));
#959=DIRECTION('',(0.E0,0.E0,-1.E0));
#960=AXIS2_PLACEMENT_3D('',#957,#958,#959);
#961=PLANE('',#960);
#963=ORIENTED_EDGE('',*,*,#962,.F.);
#965=ORIENTED_EDGE('',*,*,#964,.T.);
#966=ORIENTED_EDGE('',*,*,#949,.T.);
#967=ORIENTED_EDGE('',*,*,#905,.F.);
#968=EDGE_LOOP('',(#963,#965,#966,#967));
#969=FACE_OUTER_BOUND('',#968,.F.);
#970=ADVANCED_FACE('',(#969),#961,.T.);
#971=CARTESIAN_POINT('',(1.613460210521E1,3.28696E1,0.E0));
#972=DIRECTION('',(0.E0,-1.E0,0.E0));
#973=DIRECTION('',(1.E0,0.E0,0.E0));
#974=AXIS2_PLACEMENT_3D('',#971,#972,#973);
#975=CYLINDRICAL_SURFACE('',#974,2.5E1);
#976=ORIENTED_EDGE('',*,*,#903,.T.);
#978=ORIENTED_EDGE('',*,*,#977,.F.);
#980=ORIENTED_EDGE('',*,*,#979,.T.);
#981=ORIENTED_EDGE('',*,*,#962,.T.);
#982=EDGE_LOOP('',(#976,#978,#980,#981));
#983=FACE_OUTER_BOUND('',#982,.F.);
#984=ADVANCED_FACE('',(#983),#975,.T.);
#985=CARTESIAN_POINT('',(-4.113460210521E1,-6.E0,2.5E1));
#986=DIRECTION('',(0.E0,0.E0,1.E0));
#987=DIRECTION('',(1.E0,0.E0,0.E0));
#988=AXIS2_PLACEMENT_3D('',#985,#986,#987);
#989=PLANE('',#988);
#991=ORIENTED_EDGE('',*,*,#990,.F.);
#993=ORIENTED_EDGE('',*,*,#992,.T.);
#995=ORIENTED_EDGE('',*,*,#994,.T.);
#997=ORIENTED_EDGE('',*,*,#996,.T.);
#998=ORIENTED_EDGE('',*,*,#977,.T.);
#999=ORIENTED_EDGE('',*,*,#901,.F.);
#1000=EDGE_LOOP('',(#991,#993,#995,#997,#998,#999));
#1001=FACE_OUTER_BOUND('',#1000,.F.);
#1002=ADVANCED_FACE('',(#1001),#989,.T.);
#1003=CARTESIAN_POINT('',(-1.613460210521E1,3.28696E1,0.E0));
#1004=DIRECTION('',(0.E0,-1.E0,0.E0));
#1005=DIRECTION('',(0.E0,0.E0,1.E0));
#1006=AXIS2_PLACEMENT_3D('',#1003,#1004,#1005);
#1007=CYLINDRICAL_SURFACE('',#1006,2.5E1);
#1008=ORIENTED_EDGE('',*,*,#899,.T.);
#1010=ORIENTED_EDGE('',*,*,#1009,.F.);
#1012=ORIENTED_EDGE('',*,*,#1011,.T.);
#1013=ORIENTED_EDGE('',*,*,#990,.T.);
#1014=EDGE_LOOP('',(#1008,#1010,#1012,#1013));
#1015=FACE_OUTER_BOUND('',#1014,.F.);
#1016=ADVANCED_FACE('',(#1015),#1007,.T.);
#1017=CARTESIAN_POINT('',(-4.113460210521E1,-6.E0,-6.5E1));
#1018=DIRECTION('',(-1.E0,0.E0,0.E0));
#1019=DIRECTION('',(0.E0,0.E0,1.E0));
#1020=AXIS2_PLACEMENT_3D('',#1017,#1018,#1019);
#1021=PLANE('',#1020);
#1022=ORIENTED_EDGE('',*,*,#924,.F.);
#1024=ORIENTED_EDGE('',*,*,#1023,.T.);
#1025=ORIENTED_EDGE('',*,*,#1009,.T.);
#1026=ORIENTED_EDGE('',*,*,#897,.F.);
#1027=EDGE_LOOP('',(#1022,#1024,#1025,#1026));
#1028=FACE_OUTER_BOUND('',#1027,.F.);
#1029=ADVANCED_FACE('',(#1028),#1021,.T.);
#1030=CARTESIAN_POINT('',(0.E0,2.E0,0.E0));
#1031=DIRECTION('',(0.E0,1.E0,0.E0));
#1032=DIRECTION('',(1.E0,0.E0,0.E0));
#1033=AXIS2_PLACEMENT_3D('',#1030,#1031,#1032);
#1034=PLANE('',#1033);
#1035=ORIENTED_EDGE('',*,*,#922,.F.);
#1036=ORIENTED_EDGE('',*,*,#938,.F.);
#1037=ORIENTED_EDGE('',*,*,#951,.F.);
#1038=ORIENTED_EDGE('',*,*,#964,.F.);
#1039=ORIENTED_EDGE('',*,*,#979,.F.);
#1040=ORIENTED_EDGE('',*,*,#996,.F.);
#1042=ORIENTED_EDGE('',*,*,#1041,.F.);
#1044=ORIENTED_EDGE('',*,*,#1043,.T.);
#1046=ORIENTED_EDGE('',*,*,#1045,.F.);
#1048=ORIENTED_EDGE('',*,*,#1047,.F.);
#1050=ORIENTED_EDGE('',*,*,#1049,.F.);
#1052=ORIENTED_EDGE('',*,*,#1051,.F.);
#1054=ORIENTED_EDGE('',*,*,#1053,.T.);
#1056=ORIENTED_EDGE('',*,*,#1055,.T.);
#1058=ORIENTED_EDGE('',*,*,#1057,.T.);
#1060=ORIENTED_EDGE('',*,*,#1059,.T.);
#1062=ORIENTED_EDGE('',*,*,#1061,.T.);
#1064=ORIENTED_EDGE('',*,*,#1063,.T.);
#1066=ORIENTED_EDGE('',*,*,#1065,.T.);
#1068=ORIENTED_EDGE('',*,*,#1067,.F.);
#1070=ORIENTED_EDGE('',*,*,#1069,.T.);
#1072=ORIENTED_EDGE('',*,*,#1071,.F.);
#1074=ORIENTED_EDGE('',*,*,#1073,.T.);
#1076=ORIENTED_EDGE('',*,*,#1075,.T.);
#1078=ORIENTED_EDGE('',*,*,#1077,.T.);
#1079=ORIENTED_EDGE('',*,*,#992,.F.);
#1080=ORIENTED_EDGE('',*,*,#1011,.F.);
#1081=ORIENTED_EDGE('',*,*,#1023,.F.);
#1082=EDGE_LOOP('',(#1035,#1036,#1037,#1038,#1039,#1040,#1042,#1044,#1046,#1048,
#1050,#1052,#1054,#1056,#1058,#1060,#1062,#1064,#1066,#1068,#1070,#1072,#1074,
#1076,#1078,#1079,#1080,#1081));
#1083=FACE_OUTER_BOUND('',#1082,.F.);
#1084=ADVANCED_FACE('',(#1083),#1034,.T.);
#1085=CARTESIAN_POINT('',(0.E0,2.E0,9.2E0));
#1086=DIRECTION('',(0.E0,0.E0,1.E0));
#1087=DIRECTION('',(1.E0,0.E0,0.E0));
#1088=AXIS2_PLACEMENT_3D('',#1085,#1086,#1087);
#1089=CYLINDRICAL_SURFACE('',#1088,1.9E0);
#1090=ORIENTED_EDGE('',*,*,#994,.F.);
#1091=ORIENTED_EDGE('',*,*,#1077,.F.);
#1093=ORIENTED_EDGE('',*,*,#1092,.T.);
#1094=ORIENTED_EDGE('',*,*,#1041,.T.);
#1095=EDGE_LOOP('',(#1090,#1091,#1093,#1094));
#1096=FACE_OUTER_BOUND('',#1095,.F.);
#1097=ADVANCED_FACE('',(#1096),#1089,.F.);
#1098=CARTESIAN_POINT('',(0.E0,0.E0,9.2E0));
#1099=DIRECTION('',(0.E0,0.E0,1.E0));
#1100=DIRECTION('',(1.E0,0.E0,0.E0));
#1101=AXIS2_PLACEMENT_3D('',#1098,#1099,#1100);
#1102=PLANE('',#1101);
#1103=ORIENTED_EDGE('',*,*,#1092,.F.);
#1104=ORIENTED_EDGE('',*,*,#1075,.F.);
#1106=ORIENTED_EDGE('',*,*,#1105,.T.);
#1107=ORIENTED_EDGE('',*,*,#1043,.F.);
#1108=EDGE_LOOP('',(#1103,#1104,#1106,#1107));
#1109=FACE_OUTER_BOUND('',#1108,.F.);
#1110=ADVANCED_FACE('',(#1109),#1102,.F.);
#1111=CARTESIAN_POINT('',(0.E0,2.E0,9.2E0));
#1112=DIRECTION('',(0.E0,0.E0,1.E0));
#1113=DIRECTION('',(1.E0,0.E0,0.E0));
#1114=AXIS2_PLACEMENT_3D('',#1111,#1112,#1113);
#1115=CYLINDRICAL_SURFACE('',#1114,6.7E0);
#1116=ORIENTED_EDGE('',*,*,#1073,.F.);
#1118=ORIENTED_EDGE('',*,*,#1117,.T.);
#1119=ORIENTED_EDGE('',*,*,#1045,.T.);
#1120=ORIENTED_EDGE('',*,*,#1105,.F.);
#1121=EDGE_LOOP('',(#1116,#1118,#1119,#1120));
#1122=FACE_OUTER_BOUND('',#1121,.F.);
#1123=ADVANCED_FACE('',(#1122),#1115,.F.);
#1124=CARTESIAN_POINT('',(0.E0,0.E0,5.3E0));
#1125=DIRECTION('',(0.E0,0.E0,1.E0));
#1126=DIRECTION('',(1.E0,0.E0,0.E0));
#1127=AXIS2_PLACEMENT_3D('',#1124,#1125,#1126);
#1128=PLANE('',#1127);
#1129=ORIENTED_EDGE('',*,*,#1071,.T.);
#1131=ORIENTED_EDGE('',*,*,#1130,.T.);
#1132=ORIENTED_EDGE('',*,*,#1047,.T.);
#1133=ORIENTED_EDGE('',*,*,#1117,.F.);
#1134=EDGE_LOOP('',(#1129,#1131,#1132,#1133));
#1135=FACE_OUTER_BOUND('',#1134,.F.);
#1136=ADVANCED_FACE('',(#1135),#1128,.T.);
#1137=CARTESIAN_POINT('',(0.E0,2.E0,5.3E0));
#1138=DIRECTION('',(0.E0,0.E0,1.E0));
#1139=DIRECTION('',(1.E0,0.E0,0.E0));
#1140=AXIS2_PLACEMENT_3D('',#1137,#1138,#1139);
#1141=CYLINDRICAL_SURFACE('',#1140,5.5E0);
#1143=ORIENTED_EDGE('',*,*,#1142,.T.);
#1145=ORIENTED_EDGE('',*,*,#1144,.T.);
#1147=ORIENTED_EDGE('',*,*,#1146,.T.);
#1148=ORIENTED_EDGE('',*,*,#1049,.T.);
#1149=ORIENTED_EDGE('',*,*,#1130,.F.);
#1150=ORIENTED_EDGE('',*,*,#1069,.F.);
#1151=EDGE_LOOP('',(#1143,#1145,#1147,#1148,#1149,#1150));
#1152=FACE_OUTER_BOUND('',#1151,.F.);
#1153=ADVANCED_FACE('',(#1152),#1141,.F.);
#1154=CARTESIAN_POINT('',(-4.775E0,2.E0,2.E0));
#1155=DIRECTION('',(0.E0,0.E0,-1.E0));
#1156=DIRECTION('',(-1.E0,0.E0,0.E0));
#1157=AXIS2_PLACEMENT_3D('',#1154,#1155,#1156);
#1158=PLANE('',#1157);
#1159=ORIENTED_EDGE('',*,*,#1067,.T.);
#1161=ORIENTED_EDGE('',*,*,#1160,.F.);
#1163=ORIENTED_EDGE('',*,*,#1162,.T.);
#1165=ORIENTED_EDGE('',*,*,#1164,.F.);
#1167=ORIENTED_EDGE('',*,*,#1166,.F.);
#1168=ORIENTED_EDGE('',*,*,#1142,.F.);
#1169=EDGE_LOOP('',(#1159,#1161,#1163,#1165,#1167,#1168));
#1170=FACE_OUTER_BOUND('',#1169,.F.);
#1171=ADVANCED_FACE('',(#1170),#1158,.T.);
#1172=CARTESIAN_POINT('',(-8.275E0,1.7E0,-2.166490408586E1));
#1173=DIRECTION('',(0.E0,0.E0,1.E0));
#1174=DIRECTION('',(1.E0,0.E0,0.E0));
#1175=AXIS2_PLACEMENT_3D('',#1172,#1173,#1174);
#1176=CYLINDRICAL_SURFACE('',#1175,3.E-1);
#1177=ORIENTED_EDGE('',*,*,#1065,.F.);
#1179=ORIENTED_EDGE('',*,*,#1178,.F.);
#1181=ORIENTED_EDGE('',*,*,#1180,.T.);
#1182=ORIENTED_EDGE('',*,*,#1160,.T.);
#1183=EDGE_LOOP('',(#1177,#1179,#1181,#1182));
#1184=FACE_OUTER_BOUND('',#1183,.F.);
#1185=ADVANCED_FACE('',(#1184),#1176,.T.);
#1186=CARTESIAN_POINT('',(-4.975E0,1.7E0,-2.146794919243E1));
#1187=DIRECTION('',(0.E0,-1.E0,0.E0));
#1188=DIRECTION('',(-4.469718815637E-1,0.E0,-8.945480071474E-1));
#1189=AXIS2_PLACEMENT_3D('',#1186,#1187,#1188);
#1190=TOROIDAL_SURFACE('',#1189,3.3E0,3.E-1);
#1192=ORIENTED_EDGE('',*,*,#1191,.T.);
#1193=ORIENTED_EDGE('',*,*,#1178,.T.);
#1194=ORIENTED_EDGE('',*,*,#1063,.F.);
#1196=ORIENTED_EDGE('',*,*,#1195,.F.);
#1197=EDGE_LOOP('',(#1192,#1193,#1194,#1196));
#1198=FACE_OUTER_BOUND('',#1197,.F.);
#1199=ADVANCED_FACE('',(#1198),#1190,.T.);
#1200=CARTESIAN_POINT('',(-4.975E0,1.24288E1,-2.146794919243E1));
#1201=DIRECTION('',(0.E0,-1.E0,0.E0));
#1202=DIRECTION('',(-1.E0,0.E0,0.E0));
#1203=AXIS2_PLACEMENT_3D('',#1200,#1201,#1202);
#1204=CYLINDRICAL_SURFACE('',#1203,3.E0);
#1205=ORIENTED_EDGE('',*,*,#1191,.F.);
#1207=ORIENTED_EDGE('',*,*,#1206,.T.);
#1209=ORIENTED_EDGE('',*,*,#1208,.T.);
#1211=ORIENTED_EDGE('',*,*,#1210,.F.);
#1212=EDGE_LOOP('',(#1205,#1207,#1209,#1211));
#1213=FACE_OUTER_BOUND('',#1212,.F.);
#1214=ADVANCED_FACE('',(#1213),#1204,.F.);
#1215=CARTESIAN_POINT('',(-1.046796769724E0,1.E0,-2.72E1));
#1216=DIRECTION('',(5.E-1,0.E0,8.660254037844E-1));
#1217=DIRECTION('',(-8.660254037844E-1,0.E0,5.E-1));
#1218=AXIS2_PLACEMENT_3D('',#1215,#1216,#1217);
#1219=PLANE('',#1218);
#1221=ORIENTED_EDGE('',*,*,#1220,.F.);
#1223=ORIENTED_EDGE('',*,*,#1222,.F.);
#1225=ORIENTED_EDGE('',*,*,#1224,.T.);
#1226=ORIENTED_EDGE('',*,*,#1206,.F.);
#1227=EDGE_LOOP('',(#1221,#1223,#1225,#1226));
#1228=FACE_OUTER_BOUND('',#1227,.F.);
#1229=ADVANCED_FACE('',(#1228),#1219,.T.);
#1230=CARTESIAN_POINT('',(-1.479432058893E0,1.7E0,-2.729662806085E1));
#1231=DIRECTION('',(-8.660254037844E-1,0.E0,5.E-1));
#1232=DIRECTION('',(5.E-1,0.E0,8.660254037844E-1));
#1233=AXIS2_PLACEMENT_3D('',#1230,#1231,#1232);
#1234=CYLINDRICAL_SURFACE('',#1233,3.E-1);
#1235=ORIENTED_EDGE('',*,*,#1220,.T.);
#1236=ORIENTED_EDGE('',*,*,#1195,.T.);
#1237=ORIENTED_EDGE('',*,*,#1061,.F.);
#1239=ORIENTED_EDGE('',*,*,#1238,.F.);
#1240=EDGE_LOOP('',(#1235,#1236,#1237,#1239));
#1241=FACE_OUTER_BOUND('',#1240,.F.);
#1242=ADVANCED_FACE('',(#1241),#1234,.T.);
#1243=CARTESIAN_POINT('',(0.E0,1.7E0,-2.434026678165E1));
#1244=DIRECTION('',(0.E0,1.E0,0.E0));
#1245=DIRECTION('',(5.557379991322E-1,0.E0,-8.313574900850E-1));
#1246=AXIS2_PLACEMENT_3D('',#1243,#1244,#1245);
#1247=TOROIDAL_SURFACE('',#1246,3.3E0,3.E-1);
#1249=ORIENTED_EDGE('',*,*,#1248,.T.);
#1250=ORIENTED_EDGE('',*,*,#1238,.T.);
#1251=ORIENTED_EDGE('',*,*,#1059,.F.);
#1253=ORIENTED_EDGE('',*,*,#1252,.F.);
#1254=EDGE_LOOP('',(#1249,#1250,#1251,#1253));
#1255=FACE_OUTER_BOUND('',#1254,.F.);
#1256=ADVANCED_FACE('',(#1255),#1247,.T.);
#1257=CARTESIAN_POINT('',(0.E0,-1.64288E1,-2.434026678165E1));
#1258=DIRECTION('',(0.E0,1.E0,0.E0));
#1259=DIRECTION('',(5.E-1,0.E0,-8.660254037844E-1));
#1260=AXIS2_PLACEMENT_3D('',#1257,#1258,#1259);
#1261=CYLINDRICAL_SURFACE('',#1260,3.E0);
#1263=ORIENTED_EDGE('',*,*,#1262,.T.);
#1265=ORIENTED_EDGE('',*,*,#1264,.T.);
#1266=ORIENTED_EDGE('',*,*,#1222,.T.);
#1267=ORIENTED_EDGE('',*,*,#1248,.F.);
#1269=ORIENTED_EDGE('',*,*,#1268,.F.);
#1271=ORIENTED_EDGE('',*,*,#1270,.T.);
#1272=EDGE_LOOP('',(#1263,#1265,#1266,#1267,#1269,#1271));
#1273=FACE_OUTER_BOUND('',#1272,.F.);
#1274=ADVANCED_FACE('',(#1273),#1261,.F.);
#1275=CARTESIAN_POINT('',(0.E0,0.E0,-2.48403E1));
#1276=DIRECTION('',(0.E0,-1.E0,0.E0));
#1277=DIRECTION('',(1.E0,0.E0,0.E0));
#1278=AXIS2_PLACEMENT_3D('',#1275,#1276,#1277);
#1279=CYLINDRICAL_SURFACE('',#1278,2.5E0);
#1281=ORIENTED_EDGE('',*,*,#1280,.T.);
#1282=ORIENTED_EDGE('',*,*,#1262,.F.);
#1284=ORIENTED_EDGE('',*,*,#1283,.T.);
#1286=ORIENTED_EDGE('',*,*,#1285,.T.);
#1288=ORIENTED_EDGE('',*,*,#1287,.F.);
#1290=ORIENTED_EDGE('',*,*,#1289,.F.);
#1291=EDGE_LOOP('',(#1281,#1282,#1284,#1286,#1288,#1290));
#1292=FACE_OUTER_BOUND('',#1291,.F.);
#1293=ADVANCED_FACE('',(#1292),#1279,.F.);
#1294=CARTESIAN_POINT('',(0.E0,0.E0,0.E0));
#1295=DIRECTION('',(0.E0,1.E0,0.E0));
#1296=DIRECTION('',(1.E0,0.E0,0.E0));
#1297=AXIS2_PLACEMENT_3D('',#1294,#1295,#1296);
#1298=PLANE('',#1297);
#1300=ORIENTED_EDGE('',*,*,#1299,.F.);
#1301=ORIENTED_EDGE('',*,*,#1283,.F.);
#1302=ORIENTED_EDGE('',*,*,#1270,.F.);
#1304=ORIENTED_EDGE('',*,*,#1303,.F.);
#1306=ORIENTED_EDGE('',*,*,#1305,.F.);
#1308=ORIENTED_EDGE('',*,*,#1307,.F.);
#1310=ORIENTED_EDGE('',*,*,#1309,.T.);
#1312=ORIENTED_EDGE('',*,*,#1311,.T.);
#1314=ORIENTED_EDGE('',*,*,#1313,.F.);
#1316=ORIENTED_EDGE('',*,*,#1315,.T.);
#1318=ORIENTED_EDGE('',*,*,#1317,.F.);
#1320=ORIENTED_EDGE('',*,*,#1319,.T.);
#1322=ORIENTED_EDGE('',*,*,#1321,.F.);
#1324=ORIENTED_EDGE('',*,*,#1323,.F.);
#1325=ORIENTED_EDGE('',*,*,#1208,.F.);
#1326=ORIENTED_EDGE('',*,*,#1224,.F.);
#1327=ORIENTED_EDGE('',*,*,#1264,.F.);
#1328=ORIENTED_EDGE('',*,*,#1280,.F.);
#1329=EDGE_LOOP('',(#1300,#1301,#1302,#1304,#1306,#1308,#1310,#1312,#1314,#1316,
#1318,#1320,#1322,#1324,#1325,#1326,#1327,#1328));
#1330=FACE_OUTER_BOUND('',#1329,.F.);
#1332=ORIENTED_EDGE('',*,*,#1331,.T.);
#1334=ORIENTED_EDGE('',*,*,#1333,.F.);
#1336=ORIENTED_EDGE('',*,*,#1335,.T.);
#1338=ORIENTED_EDGE('',*,*,#1337,.F.);
#1340=ORIENTED_EDGE('',*,*,#1339,.T.);
#1342=ORIENTED_EDGE('',*,*,#1341,.F.);
#1344=ORIENTED_EDGE('',*,*,#1343,.T.);
#1346=ORIENTED_EDGE('',*,*,#1345,.F.);
#1347=EDGE_LOOP('',(#1332,#1334,#1336,#1338,#1340,#1342,#1344,#1346));
#1348=FACE_BOUND('',#1347,.F.);
#1349=ADVANCED_FACE('',(#1330,#1348),#1298,.T.);
#1350=CARTESIAN_POINT('',(-2.315E0,0.E0,-9.86E0));
#1351=DIRECTION('',(0.E0,0.E0,1.E0));
#1352=DIRECTION('',(1.E0,0.E0,0.E0));
#1353=AXIS2_PLACEMENT_3D('',#1350,#1351,#1352);
#1354=PLANE('',#1353);
#1356=ORIENTED_EDGE('',*,*,#1355,.T.);
#1358=ORIENTED_EDGE('',*,*,#1357,.T.);
#1359=ORIENTED_EDGE('',*,*,#1331,.F.);
#1361=ORIENTED_EDGE('',*,*,#1360,.F.);
#1362=EDGE_LOOP('',(#1356,#1358,#1359,#1361));
#1363=FACE_OUTER_BOUND('',#1362,.F.);
#1364=ADVANCED_FACE('',(#1363),#1354,.T.);
#1365=CARTESIAN_POINT('',(-1.562893091451E0,1.7E0,-1.016E1));
#1366=DIRECTION('',(1.E0,0.E0,0.E0));
#1367=DIRECTION('',(0.E0,1.E0,0.E0));
#1368=AXIS2_PLACEMENT_3D('',#1365,#1366,#1367);
#1369=CYLINDRICAL_SURFACE('',#1368,3.E-1);
#1371=ORIENTED_EDGE('',*,*,#1370,.T.);
#1373=ORIENTED_EDGE('',*,*,#1372,.T.);
#1374=ORIENTED_EDGE('',*,*,#1355,.F.);
#1376=ORIENTED_EDGE('',*,*,#1375,.F.);
#1377=EDGE_LOOP('',(#1371,#1373,#1374,#1376));
#1378=FACE_OUTER_BOUND('',#1377,.F.);
#1379=ADVANCED_FACE('',(#1378),#1369,.T.);
#1380=CARTESIAN_POINT('',(0.E0,2.E0,0.E0));
#1381=DIRECTION('',(0.E0,1.E0,0.E0));
#1382=DIRECTION('',(0.E0,0.E0,-1.E0));
#1383=AXIS2_PLACEMENT_3D('',#1380,#1381,#1382);
#1384=PLANE('',#1383);
#1386=ORIENTED_EDGE('',*,*,#1385,.F.);
#1388=ORIENTED_EDGE('',*,*,#1387,.F.);
#1390=ORIENTED_EDGE('',*,*,#1389,.F.);
#1391=ORIENTED_EDGE('',*,*,#1370,.F.);
#1393=ORIENTED_EDGE('',*,*,#1392,.F.);
#1395=ORIENTED_EDGE('',*,*,#1394,.F.);
#1397=ORIENTED_EDGE('',*,*,#1396,.F.);
#1399=ORIENTED_EDGE('',*,*,#1398,.F.);
#1400=EDGE_LOOP('',(#1386,#1388,#1390,#1391,#1393,#1395,#1397,#1399));
#1401=FACE_OUTER_BOUND('',#1400,.F.);
#1402=ADVANCED_FACE('',(#1401),#1384,.T.);
#1403=CARTESIAN_POINT('',(1.375E0,1.7E0,-1.86E1));
#1404=DIRECTION('',(0.E0,-1.E0,0.E0));
#1405=DIRECTION('',(9.599564607477E-1,0.E0,2.801492342820E-1));
#1406=AXIS2_PLACEMENT_3D('',#1403,#1404,#1405);
#1407=TOROIDAL_SURFACE('',#1406,6.4E-1,3.E-1);
#1408=ORIENTED_EDGE('',*,*,#1385,.T.);
#1410=ORIENTED_EDGE('',*,*,#1409,.T.);
#1412=ORIENTED_EDGE('',*,*,#1411,.F.);
#1414=ORIENTED_EDGE('',*,*,#1413,.F.);
#1415=EDGE_LOOP('',(#1408,#1410,#1412,#1414));
#1416=FACE_OUTER_BOUND('',#1415,.F.);
#1417=ADVANCED_FACE('',(#1416),#1407,.T.);
#1418=CARTESIAN_POINT('',(1.562893091451E0,1.7E0,-1.924E1));
#1419=DIRECTION('',(-1.E0,0.E0,0.E0));
#1420=DIRECTION('',(0.E0,1.E0,0.E0));
#1421=AXIS2_PLACEMENT_3D('',#1418,#1419,#1420);
#1422=CYLINDRICAL_SURFACE('',#1421,3.E-1);
#1423=ORIENTED_EDGE('',*,*,#1398,.T.);
#1425=ORIENTED_EDGE('',*,*,#1424,.T.);
#1427=ORIENTED_EDGE('',*,*,#1426,.F.);
#1428=ORIENTED_EDGE('',*,*,#1409,.F.);
#1429=EDGE_LOOP('',(#1423,#1425,#1427,#1428));
#1430=FACE_OUTER_BOUND('',#1429,.F.);
#1431=ADVANCED_FACE('',(#1430),#1422,.T.);
#1432=CARTESIAN_POINT('',(-1.375E0,1.7E0,-1.86E1));
#1433=DIRECTION('',(0.E0,-1.E0,0.E0));
#1434=DIRECTION('',(2.801492342820E-1,0.E0,-9.599564607477E-1));
#1435=AXIS2_PLACEMENT_3D('',#1432,#1433,#1434);
#1436=TOROIDAL_SURFACE('',#1435,6.4E-1,3.E-1);
#1437=ORIENTED_EDGE('',*,*,#1396,.T.);
#1439=ORIENTED_EDGE('',*,*,#1438,.T.);
#1441=ORIENTED_EDGE('',*,*,#1440,.F.);
#1442=ORIENTED_EDGE('',*,*,#1424,.F.);
#1443=EDGE_LOOP('',(#1437,#1439,#1441,#1442));
#1444=FACE_OUTER_BOUND('',#1443,.F.);
#1445=ADVANCED_FACE('',(#1444),#1436,.T.);
#1446=CARTESIAN_POINT('',(-2.015E0,1.7E0,-1.878789309145E1));
#1447=DIRECTION('',(0.E0,0.E0,1.E0));
#1448=DIRECTION('',(0.E0,1.E0,0.E0));
#1449=AXIS2_PLACEMENT_3D('',#1446,#1447,#1448);
#1450=CYLINDRICAL_SURFACE('',#1449,3.E-1);
#1451=ORIENTED_EDGE('',*,*,#1394,.T.);
#1453=ORIENTED_EDGE('',*,*,#1452,.T.);
#1455=ORIENTED_EDGE('',*,*,#1454,.F.);
#1456=ORIENTED_EDGE('',*,*,#1438,.F.);
#1457=EDGE_LOOP('',(#1451,#1453,#1455,#1456));
#1458=FACE_OUTER_BOUND('',#1457,.F.);
#1459=ADVANCED_FACE('',(#1458),#1450,.T.);
#1460=CARTESIAN_POINT('',(-1.375E0,1.7E0,-1.08E1));
#1461=DIRECTION('',(0.E0,-1.E0,0.E0));
#1462=DIRECTION('',(-9.599564607477E-1,0.E0,-2.801492342820E-1));
#1463=AXIS2_PLACEMENT_3D('',#1460,#1461,#1462);
#1464=TOROIDAL_SURFACE('',#1463,6.4E-1,3.E-1);
#1465=ORIENTED_EDGE('',*,*,#1392,.T.);
#1466=ORIENTED_EDGE('',*,*,#1375,.T.);
#1468=ORIENTED_EDGE('',*,*,#1467,.F.);
#1469=ORIENTED_EDGE('',*,*,#1452,.F.);
#1470=EDGE_LOOP('',(#1465,#1466,#1468,#1469));
#1471=FACE_OUTER_BOUND('',#1470,.F.);
#1472=ADVANCED_FACE('',(#1471),#1464,.T.);
#1473=CARTESIAN_POINT('',(-1.375E0,1.24288E1,-1.08E1));
#1474=DIRECTION('',(0.E0,-1.E0,0.E0));
#1475=DIRECTION('',(0.E0,0.E0,1.E0));
#1476=AXIS2_PLACEMENT_3D('',#1473,#1474,#1475);
#1477=CYLINDRICAL_SURFACE('',#1476,9.4E-1);
#1478=ORIENTED_EDGE('',*,*,#1467,.T.);
#1479=ORIENTED_EDGE('',*,*,#1360,.T.);
#1480=ORIENTED_EDGE('',*,*,#1345,.T.);
#1482=ORIENTED_EDGE('',*,*,#1481,.F.);
#1483=EDGE_LOOP('',(#1478,#1479,#1480,#1482));
#1484=FACE_OUTER_BOUND('',#1483,.F.);
#1485=ADVANCED_FACE('',(#1484),#1477,.T.);
#1486=CARTESIAN_POINT('',(-2.315E0,0.E0,-1.954E1));
#1487=DIRECTION('',(-1.E0,0.E0,0.E0));
#1488=DIRECTION('',(0.E0,0.E0,1.E0));
#1489=AXIS2_PLACEMENT_3D('',#1486,#1487,#1488);
#1490=PLANE('',#1489);
#1491=ORIENTED_EDGE('',*,*,#1454,.T.);
#1492=ORIENTED_EDGE('',*,*,#1481,.T.);
#1493=ORIENTED_EDGE('',*,*,#1343,.F.);
#1495=ORIENTED_EDGE('',*,*,#1494,.F.);
#1496=EDGE_LOOP('',(#1491,#1492,#1493,#1495));
#1497=FACE_OUTER_BOUND('',#1496,.F.);
#1498=ADVANCED_FACE('',(#1497),#1490,.T.);
#1499=CARTESIAN_POINT('',(-1.375E0,1.24288E1,-1.86E1));
#1500=DIRECTION('',(0.E0,-1.E0,0.E0));
#1501=DIRECTION('',(-1.E0,0.E0,0.E0));
#1502=AXIS2_PLACEMENT_3D('',#1499,#1500,#1501);
#1503=CYLINDRICAL_SURFACE('',#1502,9.4E-1);
#1504=ORIENTED_EDGE('',*,*,#1440,.T.);
#1505=ORIENTED_EDGE('',*,*,#1494,.T.);
#1506=ORIENTED_EDGE('',*,*,#1341,.T.);
#1508=ORIENTED_EDGE('',*,*,#1507,.F.);
#1509=EDGE_LOOP('',(#1504,#1505,#1506,#1508));
#1510=FACE_OUTER_BOUND('',#1509,.F.);
#1511=ADVANCED_FACE('',(#1510),#1503,.T.);
#1512=CARTESIAN_POINT('',(2.315E0,0.E0,-1.954E1));
#1513=DIRECTION('',(0.E0,0.E0,-1.E0));
#1514=DIRECTION('',(-1.E0,0.E0,0.E0));
#1515=AXIS2_PLACEMENT_3D('',#1512,#1513,#1514);
#1516=PLANE('',#1515);
#1517=ORIENTED_EDGE('',*,*,#1426,.T.);
#1518=ORIENTED_EDGE('',*,*,#1507,.T.);
#1519=ORIENTED_EDGE('',*,*,#1339,.F.);
#1521=ORIENTED_EDGE('',*,*,#1520,.F.);
#1522=EDGE_LOOP('',(#1517,#1518,#1519,#1521));
#1523=FACE_OUTER_BOUND('',#1522,.F.);
#1524=ADVANCED_FACE('',(#1523),#1516,.T.);
#1525=CARTESIAN_POINT('',(1.375E0,1.24288E1,-1.86E1));
#1526=DIRECTION('',(0.E0,-1.E0,0.E0));
#1527=DIRECTION('',(0.E0,0.E0,-1.E0));
#1528=AXIS2_PLACEMENT_3D('',#1525,#1526,#1527);
#1529=CYLINDRICAL_SURFACE('',#1528,9.4E-1);
#1530=ORIENTED_EDGE('',*,*,#1411,.T.);
#1531=ORIENTED_EDGE('',*,*,#1520,.T.);
#1532=ORIENTED_EDGE('',*,*,#1337,.T.);
#1534=ORIENTED_EDGE('',*,*,#1533,.F.);
#1535=EDGE_LOOP('',(#1530,#1531,#1532,#1534));
#1536=FACE_OUTER_BOUND('',#1535,.F.);
#1537=ADVANCED_FACE('',(#1536),#1529,.T.);
#1538=CARTESIAN_POINT('',(2.315E0,0.E0,-9.86E0));
#1539=DIRECTION('',(1.E0,0.E0,0.E0));
#1540=DIRECTION('',(0.E0,0.E0,-1.E0));
#1541=AXIS2_PLACEMENT_3D('',#1538,#1539,#1540);
#1542=PLANE('',#1541);
#1544=ORIENTED_EDGE('',*,*,#1543,.T.);
#1545=ORIENTED_EDGE('',*,*,#1533,.T.);
#1546=ORIENTED_EDGE('',*,*,#1335,.F.);
#1548=ORIENTED_EDGE('',*,*,#1547,.F.);
#1549=EDGE_LOOP('',(#1544,#1545,#1546,#1548));
#1550=FACE_OUTER_BOUND('',#1549,.F.);
#1551=ADVANCED_FACE('',(#1550),#1542,.T.);
#1552=CARTESIAN_POINT('',(2.015E0,1.7E0,-1.061210690855E1));
#1553=DIRECTION('',(0.E0,0.E0,-1.E0));
#1554=DIRECTION('',(0.E0,1.E0,0.E0));
#1555=AXIS2_PLACEMENT_3D('',#1552,#1553,#1554);
#1556=CYLINDRICAL_SURFACE('',#1555,3.E-1);
#1557=ORIENTED_EDGE('',*,*,#1387,.T.);
#1558=ORIENTED_EDGE('',*,*,#1413,.T.);
#1559=ORIENTED_EDGE('',*,*,#1543,.F.);
#1561=ORIENTED_EDGE('',*,*,#1560,.F.);
#1562=EDGE_LOOP('',(#1557,#1558,#1559,#1561));
#1563=FACE_OUTER_BOUND('',#1562,.F.);
#1564=ADVANCED_FACE('',(#1563),#1556,.T.);
#1565=CARTESIAN_POINT('',(1.375E0,1.7E0,-1.08E1));
#1566=DIRECTION('',(0.E0,-1.E0,0.E0));
#1567=DIRECTION('',(-2.801492342820E-1,0.E0,9.599564607477E-1));
#1568=AXIS2_PLACEMENT_3D('',#1565,#1566,#1567);
#1569=TOROIDAL_SURFACE('',#1568,6.4E-1,3.E-1);
#1570=ORIENTED_EDGE('',*,*,#1389,.T.);
#1571=ORIENTED_EDGE('',*,*,#1560,.T.);
#1573=ORIENTED_EDGE('',*,*,#1572,.F.);
#1574=ORIENTED_EDGE('',*,*,#1372,.F.);
#1575=EDGE_LOOP('',(#1570,#1571,#1573,#1574));
#1576=FACE_OUTER_BOUND('',#1575,.F.);
#1577=ADVANCED_FACE('',(#1576),#1569,.T.);
#1578=CARTESIAN_POINT('',(1.375E0,1.24288E1,-1.08E1));
#1579=DIRECTION('',(0.E0,-1.E0,0.E0));
#1580=DIRECTION('',(1.E0,0.E0,0.E0));
#1581=AXIS2_PLACEMENT_3D('',#1578,#1579,#1580);
#1582=CYLINDRICAL_SURFACE('',#1581,9.4E-1);
#1583=ORIENTED_EDGE('',*,*,#1572,.T.);
#1584=ORIENTED_EDGE('',*,*,#1547,.T.);
#1585=ORIENTED_EDGE('',*,*,#1333,.T.);
#1586=ORIENTED_EDGE('',*,*,#1357,.F.);
#1587=EDGE_LOOP('',(#1583,#1584,#1585,#1586));
#1588=FACE_OUTER_BOUND('',#1587,.F.);
#1589=ADVANCED_FACE('',(#1588),#1582,.T.);
#1590=CARTESIAN_POINT('',(0.E0,0.E0,-2.48403E1));
#1591=DIRECTION('',(0.E0,-1.E0,0.E0));
#1592=DIRECTION('',(1.E0,0.E0,0.E0));
#1593=AXIS2_PLACEMENT_3D('',#1590,#1591,#1592);
#1594=CYLINDRICAL_SURFACE('',#1593,2.5E0);
#1595=ORIENTED_EDGE('',*,*,#1299,.T.);
#1596=ORIENTED_EDGE('',*,*,#1289,.T.);
#1598=ORIENTED_EDGE('',*,*,#1597,.F.);
#1599=ORIENTED_EDGE('',*,*,#1285,.F.);
#1600=EDGE_LOOP('',(#1595,#1596,#1598,#1599));
#1601=FACE_OUTER_BOUND('',#1600,.F.);
#1602=ADVANCED_FACE('',(#1601),#1594,.F.);
#1603=CARTESIAN_POINT('',(0.E0,-3.E0,-2.48403E1));
#1604=DIRECTION('',(0.E0,-1.E0,0.E0));
#1605=DIRECTION('',(1.E0,0.E0,0.E0));
#1606=AXIS2_PLACEMENT_3D('',#1603,#1604,#1605);
#1607=PLANE('',#1606);
#1608=ORIENTED_EDGE('',*,*,#1597,.T.);
#1609=ORIENTED_EDGE('',*,*,#1287,.T.);
#1610=EDGE_LOOP('',(#1608,#1609));
#1611=FACE_OUTER_BOUND('',#1610,.F.);
#1612=ADVANCED_FACE('',(#1611),#1607,.F.);
#1613=CARTESIAN_POINT('',(1.046796769724E0,1.E0,-2.72E1));
#1614=DIRECTION('',(-5.E-1,0.E0,8.660254037844E-1));
#1615=DIRECTION('',(-8.660254037844E-1,0.E0,-5.E-1));
#1616=AXIS2_PLACEMENT_3D('',#1613,#1614,#1615);
#1617=PLANE('',#1616);
#1619=ORIENTED_EDGE('',*,*,#1618,.F.);
#1621=ORIENTED_EDGE('',*,*,#1620,.F.);
#1622=ORIENTED_EDGE('',*,*,#1303,.T.);
#1623=ORIENTED_EDGE('',*,*,#1268,.T.);
#1624=EDGE_LOOP('',(#1619,#1621,#1622,#1623));
#1625=FACE_OUTER_BOUND('',#1624,.F.);
#1626=ADVANCED_FACE('',(#1625),#1617,.T.);
#1627=CARTESIAN_POINT('',(6.795567941107E0,1.7E0,-2.422735557821E1));
#1628=DIRECTION('',(-8.660254037844E-1,0.E0,-5.E-1));
#1629=DIRECTION('',(-5.E-1,0.E0,8.660254037844E-1));
#1630=AXIS2_PLACEMENT_3D('',#1627,#1628,#1629);
#1631=CYLINDRICAL_SURFACE('',#1630,3.E-1);
#1632=ORIENTED_EDGE('',*,*,#1618,.T.);
#1633=ORIENTED_EDGE('',*,*,#1252,.T.);
#1634=ORIENTED_EDGE('',*,*,#1057,.F.);
#1636=ORIENTED_EDGE('',*,*,#1635,.F.);
#1637=EDGE_LOOP('',(#1632,#1633,#1634,#1636));
#1638=FACE_OUTER_BOUND('',#1637,.F.);
#1639=ADVANCED_FACE('',(#1638),#1631,.T.);
#1640=CARTESIAN_POINT('',(4.975E0,1.7E0,-2.146794919243E1));
#1641=DIRECTION('',(0.E0,1.E0,0.E0));
#1642=DIRECTION('',(9.978457056062E-1,0.E0,6.560448005432E-2));
#1643=AXIS2_PLACEMENT_3D('',#1640,#1641,#1642);
#1644=TOROIDAL_SURFACE('',#1643,3.3E0,3.E-1);
#1646=ORIENTED_EDGE('',*,*,#1645,.T.);
#1647=ORIENTED_EDGE('',*,*,#1635,.T.);
#1648=ORIENTED_EDGE('',*,*,#1055,.F.);
#1650=ORIENTED_EDGE('',*,*,#1649,.F.);
#1651=EDGE_LOOP('',(#1646,#1647,#1648,#1650));
#1652=FACE_OUTER_BOUND('',#1651,.F.);
#1653=ADVANCED_FACE('',(#1652),#1644,.T.);
#1654=CARTESIAN_POINT('',(4.975E0,-1.64288E1,-2.146794919243E1));
#1655=DIRECTION('',(0.E0,1.E0,0.E0));
#1656=DIRECTION('',(1.E0,0.E0,0.E0));
#1657=AXIS2_PLACEMENT_3D('',#1654,#1655,#1656);
#1658=CYLINDRICAL_SURFACE('',#1657,3.E0);
#1659=ORIENTED_EDGE('',*,*,#1645,.F.);
#1661=ORIENTED_EDGE('',*,*,#1660,.F.);
#1662=ORIENTED_EDGE('',*,*,#1305,.T.);
#1663=ORIENTED_EDGE('',*,*,#1620,.T.);
#1664=EDGE_LOOP('',(#1659,#1661,#1662,#1663));
#1665=FACE_OUTER_BOUND('',#1664,.F.);
#1666=ADVANCED_FACE('',(#1665),#1658,.F.);
#1667=CARTESIAN_POINT('',(7.975E0,2.E0,0.E0));
#1668=DIRECTION('',(1.E0,0.E0,0.E0));
#1669=DIRECTION('',(0.E0,0.E0,-1.E0));
#1670=AXIS2_PLACEMENT_3D('',#1667,#1668,#1669);
#1671=PLANE('',#1670);
#1673=ORIENTED_EDGE('',*,*,#1672,.F.);
#1675=ORIENTED_EDGE('',*,*,#1674,.T.);
#1677=ORIENTED_EDGE('',*,*,#1676,.T.);
#1679=ORIENTED_EDGE('',*,*,#1678,.F.);
#1680=ORIENTED_EDGE('',*,*,#1307,.T.);
#1681=ORIENTED_EDGE('',*,*,#1660,.T.);
#1682=EDGE_LOOP('',(#1673,#1675,#1677,#1679,#1680,#1681));
#1683=FACE_OUTER_BOUND('',#1682,.F.);
#1684=ADVANCED_FACE('',(#1683),#1671,.F.);
#1685=CARTESIAN_POINT('',(8.275E0,1.7E0,1.42324E2));
#1686=DIRECTION('',(0.E0,0.E0,-1.E0));
#1687=DIRECTION('',(-1.E0,0.E0,0.E0));
#1688=AXIS2_PLACEMENT_3D('',#1685,#1686,#1687);
#1689=CYLINDRICAL_SURFACE('',#1688,3.E-1);
#1690=ORIENTED_EDGE('',*,*,#1672,.T.);
#1691=ORIENTED_EDGE('',*,*,#1649,.T.);
#1692=ORIENTED_EDGE('',*,*,#1053,.F.);
#1694=ORIENTED_EDGE('',*,*,#1693,.T.);
#1695=EDGE_LOOP('',(#1690,#1691,#1692,#1694));
#1696=FACE_OUTER_BOUND('',#1695,.F.);
#1697=ADVANCED_FACE('',(#1696),#1689,.T.);
#1698=CARTESIAN_POINT('',(4.775E0,2.E0,2.E0));
#1699=DIRECTION('',(0.E0,0.E0,1.E0));
#1700=DIRECTION('',(1.E0,0.E0,0.E0));
#1701=AXIS2_PLACEMENT_3D('',#1698,#1699,#1700);
#1702=PLANE('',#1701);
#1703=ORIENTED_EDGE('',*,*,#1674,.F.);
#1704=ORIENTED_EDGE('',*,*,#1693,.F.);
#1705=ORIENTED_EDGE('',*,*,#1051,.T.);
#1706=ORIENTED_EDGE('',*,*,#1146,.F.);
#1708=ORIENTED_EDGE('',*,*,#1707,.T.);
#1710=ORIENTED_EDGE('',*,*,#1709,.T.);
#1711=EDGE_LOOP('',(#1703,#1704,#1705,#1706,#1708,#1710));
#1712=FACE_OUTER_BOUND('',#1711,.F.);
#1713=ADVANCED_FACE('',(#1712),#1702,.F.);
#1714=CARTESIAN_POINT('',(4.775E0,2.E0,-6.E0));
#1715=DIRECTION('',(-1.E0,0.E0,0.E0));
#1716=DIRECTION('',(0.E0,0.E0,1.E0));
#1717=AXIS2_PLACEMENT_3D('',#1714,#1715,#1716);
#1718=PLANE('',#1717);
#1719=ORIENTED_EDGE('',*,*,#1311,.F.);
#1721=ORIENTED_EDGE('',*,*,#1720,.T.);
#1723=ORIENTED_EDGE('',*,*,#1722,.T.);
#1724=ORIENTED_EDGE('',*,*,#1707,.F.);
#1726=ORIENTED_EDGE('',*,*,#1725,.F.);
#1727=EDGE_LOOP('',(#1719,#1721,#1723,#1724,#1726));
#1728=FACE_OUTER_BOUND('',#1727,.F.);
#1729=ADVANCED_FACE('',(#1728),#1718,.F.);
#1730=CARTESIAN_POINT('',(7.975E0,2.E0,-6.E0));
#1731=DIRECTION('',(0.E0,0.E0,-1.E0));
#1732=DIRECTION('',(-1.E0,0.E0,0.E0));
#1733=AXIS2_PLACEMENT_3D('',#1730,#1731,#1732);
#1734=PLANE('',#1733);
#1735=ORIENTED_EDGE('',*,*,#1309,.F.);
#1736=ORIENTED_EDGE('',*,*,#1678,.T.);
#1738=ORIENTED_EDGE('',*,*,#1737,.T.);
#1739=ORIENTED_EDGE('',*,*,#1720,.F.);
#1740=EDGE_LOOP('',(#1735,#1736,#1738,#1739));
#1741=FACE_OUTER_BOUND('',#1740,.F.);
#1742=ADVANCED_FACE('',(#1741),#1734,.F.);
#1743=CARTESIAN_POINT('',(0.E0,-2.E0,0.E0));
#1744=DIRECTION('',(0.E0,1.E0,0.E0));
#1745=DIRECTION('',(0.E0,0.E0,-1.E0));
#1746=AXIS2_PLACEMENT_3D('',#1743,#1744,#1745);
#1747=PLANE('',#1746);
#1748=ORIENTED_EDGE('',*,*,#1709,.F.);
#1749=ORIENTED_EDGE('',*,*,#1722,.F.);
#1750=ORIENTED_EDGE('',*,*,#1737,.F.);
#1751=ORIENTED_EDGE('',*,*,#1676,.F.);
#1752=EDGE_LOOP('',(#1748,#1749,#1750,#1751));
#1753=FACE_OUTER_BOUND('',#1752,.F.);
#1754=ADVANCED_FACE('',(#1753),#1747,.T.);
#1755=CARTESIAN_POINT('',(0.E0,0.E0,2.E0));
#1756=DIRECTION('',(0.E0,0.E0,1.E0));
#1757=DIRECTION('',(1.E0,0.E0,0.E0));
#1758=AXIS2_PLACEMENT_3D('',#1755,#1756,#1757);
#1759=PLANE('',#1758);
#1760=ORIENTED_EDGE('',*,*,#1317,.T.);
#1762=ORIENTED_EDGE('',*,*,#1761,.F.);
#1763=ORIENTED_EDGE('',*,*,#1313,.T.);
#1764=ORIENTED_EDGE('',*,*,#1725,.T.);
#1765=ORIENTED_EDGE('',*,*,#1144,.F.);
#1767=ORIENTED_EDGE('',*,*,#1766,.F.);
#1768=EDGE_LOOP('',(#1760,#1762,#1763,#1764,#1765,#1767));
#1769=FACE_OUTER_BOUND('',#1768,.F.);
#1770=ADVANCED_FACE('',(#1769),#1759,.T.);
#1771=CARTESIAN_POINT('',(0.E0,2.E0,1.199997039859E0));
#1772=DIRECTION('',(0.E0,0.E0,1.E0));
#1773=DIRECTION('',(-1.E0,0.E0,0.E0));
#1774=AXIS2_PLACEMENT_3D('',#1771,#1772,#1773);
#1775=CONICAL_SURFACE('',#1774,2.999996299824E0,5.134019174591E1);
#1776=ORIENTED_EDGE('',*,*,#1315,.F.);
#1777=ORIENTED_EDGE('',*,*,#1761,.T.);
#1778=EDGE_LOOP('',(#1776,#1777));
#1779=FACE_OUTER_BOUND('',#1778,.F.);
#1780=ADVANCED_FACE('',(#1779),#1775,.F.);
#1781=CARTESIAN_POINT('',(-4.775E0,2.E0,-6.E0));
#1782=DIRECTION('',(-1.E0,0.E0,0.E0));
#1783=DIRECTION('',(0.E0,0.E0,1.E0));
#1784=AXIS2_PLACEMENT_3D('',#1781,#1782,#1783);
#1785=PLANE('',#1784);
#1786=ORIENTED_EDGE('',*,*,#1319,.F.);
#1787=ORIENTED_EDGE('',*,*,#1766,.T.);
#1788=ORIENTED_EDGE('',*,*,#1166,.T.);
#1790=ORIENTED_EDGE('',*,*,#1789,.F.);
#1792=ORIENTED_EDGE('',*,*,#1791,.F.);
#1793=EDGE_LOOP('',(#1786,#1787,#1788,#1790,#1792));
#1794=FACE_OUTER_BOUND('',#1793,.F.);
#1795=ADVANCED_FACE('',(#1794),#1785,.T.);
#1796=CARTESIAN_POINT('',(0.E0,-2.E0,0.E0));
#1797=DIRECTION('',(0.E0,-1.E0,0.E0));
#1798=DIRECTION('',(0.E0,0.E0,-1.E0));
#1799=AXIS2_PLACEMENT_3D('',#1796,#1797,#1798);
#1800=PLANE('',#1799);
#1801=ORIENTED_EDGE('',*,*,#1164,.T.);
#1803=ORIENTED_EDGE('',*,*,#1802,.T.);
#1805=ORIENTED_EDGE('',*,*,#1804,.T.);
#1806=ORIENTED_EDGE('',*,*,#1789,.T.);
#1807=EDGE_LOOP('',(#1801,#1803,#1805,#1806));
#1808=FACE_OUTER_BOUND('',#1807,.F.);
#1809=ADVANCED_FACE('',(#1808),#1800,.F.);
#1810=CARTESIAN_POINT('',(-7.975E0,2.E0,-3.12E1));
#1811=DIRECTION('',(-1.E0,0.E0,0.E0));
#1812=DIRECTION('',(0.E0,0.E0,1.E0));
#1813=AXIS2_PLACEMENT_3D('',#1810,#1811,#1812);
#1814=PLANE('',#1813);
#1815=ORIENTED_EDGE('',*,*,#1180,.F.);
#1816=ORIENTED_EDGE('',*,*,#1210,.T.);
#1817=ORIENTED_EDGE('',*,*,#1323,.T.);
#1819=ORIENTED_EDGE('',*,*,#1818,.T.);
#1820=ORIENTED_EDGE('',*,*,#1802,.F.);
#1821=ORIENTED_EDGE('',*,*,#1162,.F.);
#1822=EDGE_LOOP('',(#1815,#1816,#1817,#1819,#1820,#1821));
#1823=FACE_OUTER_BOUND('',#1822,.F.);
#1824=ADVANCED_FACE('',(#1823),#1814,.F.);
#1825=CARTESIAN_POINT('',(-7.975E0,2.E0,-6.E0));
#1826=DIRECTION('',(0.E0,0.E0,1.E0));
#1827=DIRECTION('',(1.E0,0.E0,0.E0));
#1828=AXIS2_PLACEMENT_3D('',#1825,#1826,#1827);
#1829=PLANE('',#1828);
#1830=ORIENTED_EDGE('',*,*,#1818,.F.);
#1831=ORIENTED_EDGE('',*,*,#1321,.T.);
#1832=ORIENTED_EDGE('',*,*,#1791,.T.);
#1833=ORIENTED_EDGE('',*,*,#1804,.F.);
#1834=EDGE_LOOP('',(#1830,#1831,#1832,#1833));
#1835=FACE_OUTER_BOUND('',#1834,.F.);
#1836=ADVANCED_FACE('',(#1835),#1829,.T.);
#1840=DIMENSIONAL_EXPONENTS(0.E0,0.E0,0.E0,0.E0,0.E0,0.E0,0.E0);
#1842=PLANE_ANGLE_MEASURE_WITH_UNIT(PLANE_ANGLE_MEASURE(1.745329251994E-2),
#1841);
#1843=(CONVERSION_BASED_UNIT('DEGREE',#1842)NAMED_UNIT(*)PLANE_ANGLE_UNIT());
#1845=UNCERTAINTY_MEASURE_WITH_UNIT(LENGTH_MEASURE(1.221925832755E-2),#1839,
'closure',
'Maximum model space distance between geometric entities at asserted connectivities');
#1846=(GEOMETRIC_REPRESENTATION_CONTEXT(3)GLOBAL_UNCERTAINTY_ASSIGNED_CONTEXT((
#1845))GLOBAL_UNIT_ASSIGNED_CONTEXT((#1839,#1843,#1844))REPRESENTATION_CONTEXT(
'ID1','3'));
#1848=APPLICATION_CONTEXT(
'CONFIGURATION CONTROLLED 3D DESIGNS OF MECHANICAL PARTS AND ASSEMBLIES');
#1849=APPLICATION_PROTOCOL_DEFINITION('international standard',
'config_control_design',1994,#1848);
#1850=DESIGN_CONTEXT('',#1848,'design');
#1851=MECHANICAL_CONTEXT('',#1848,'mechanical');
#1852=PRODUCT('5X10MM_LOADING_PLATE_3D_PLA','5X10MM_LOADING_PLATE_3D_PLA',
'NOT SPECIFIED',(#1851));
#1853=PRODUCT_DEFINITION_FORMATION_WITH_SPECIFIED_SOURCE('1','LAST_VERSION',
#1852,.MADE.);
#1857=PRODUCT_CATEGORY('part','');
#1858=PRODUCT_RELATED_PRODUCT_CATEGORY('detail','',(#1852));
#1859=PRODUCT_CATEGORY_RELATIONSHIP('','',#1857,#1858);
#1860=SECURITY_CLASSIFICATION_LEVEL('unclassified');
#1861=SECURITY_CLASSIFICATION('','',#1860);
#1862=CC_DESIGN_SECURITY_CLASSIFICATION(#1861,(#1853));
#1863=APPROVAL_STATUS('approved');
#1864=APPROVAL(#1863,'');
#1865=CC_DESIGN_APPROVAL(#1864,(#1861,#1853,#1854));
#1866=CALENDAR_DATE(124,6,4);
#1867=COORDINATED_UNIVERSAL_TIME_OFFSET(6,0,.BEHIND.);
#1868=LOCAL_TIME(14,40,2.2E1,#1867);
#1869=DATE_AND_TIME(#1866,#1868);
#1870=APPROVAL_DATE_TIME(#1869,#1864);
#1871=DATE_TIME_ROLE('creation_date');
#1872=CC_DESIGN_DATE_AND_TIME_ASSIGNMENT(#1869,#1871,(#1854));
#1873=DATE_TIME_ROLE('classification_date');
#1874=CC_DESIGN_DATE_AND_TIME_ASSIGNMENT(#1869,#1873,(#1861));
#1875=PERSON('UNSPECIFIED','UNSPECIFIED',$,$,$,$);
#1876=ORGANIZATION('UNSPECIFIED','UNSPECIFIED','UNSPECIFIED');
#1877=PERSON_AND_ORGANIZATION(#1875,#1876);
#1878=APPROVAL_ROLE('approver');
#1879=APPROVAL_PERSON_ORGANIZATION(#1877,#1864,#1878);
#1880=PERSON_AND_ORGANIZATION_ROLE('creator');
#1881=CC_DESIGN_PERSON_AND_ORGANIZATION_ASSIGNMENT(#1877,#1880,(#1853,#1854));
#1882=PERSON_AND_ORGANIZATION_ROLE('design_supplier');
#1883=CC_DESIGN_PERSON_AND_ORGANIZATION_ASSIGNMENT(#1877,#1882,(#1853));
#1884=PERSON_AND_ORGANIZATION_ROLE('classification_officer');
#1885=CC_DESIGN_PERSON_AND_ORGANIZATION_ASSIGNMENT(#1877,#1884,(#1861));
#1886=PERSON_AND_ORGANIZATION_ROLE('design_owner');
#1887=CC_DESIGN_PERSON_AND_ORGANIZATION_ASSIGNMENT(#1877,#1886,(#1852));
#5=CIRCLE('',#4,2.5E1);
#14=CIRCLE('',#13,2.5E1);
#23=CIRCLE('',#22,2.5E1);
#32=CIRCLE('',#31,2.5E1);
#61=CIRCLE('',#60,1.9E0);
#78=CIRCLE('',#77,2.5E1);
#87=CIRCLE('',#86,2.5E1);
#96=CIRCLE('',#95,2.5E1);
#129=CIRCLE('',#128,3.3E0);
#138=CIRCLE('',#137,3.3E0);
#147=CIRCLE('',#146,3.3E0);
#180=CIRCLE('',#179,2.5E1);
#189=CIRCLE('',#188,1.9E0);
#194=CIRCLE('',#193,6.7E0);
#199=CIRCLE('',#198,5.5E0);
#204=CIRCLE('',#203,6.7E0);
#209=CIRCLE('',#208,5.5E0);
#214=CIRCLE('',#213,5.5E0);
#227=CIRCLE('',#226,3.E-1);
#232=CIRCLE('',#231,3.E-1);
#237=CIRCLE('',#236,3.E-1);
#242=CIRCLE('',#241,3.E0);
#259=CIRCLE('',#258,3.E-1);
#264=CIRCLE('',#263,3.E-1);
#269=CIRCLE('',#268,3.E0);
#274=CIRCLE('',#273,3.E0);
#299=CIRCLE('',#298,2.5E0);
#304=CIRCLE('',#303,2.5E0);
#309=CIRCLE('',#308,3.E0);
#318=CIRCLE('',#317,3.E0);
#347=CIRCLE('',#346,3.E0);
#356=CIRCLE('',#355,3.E0);
#361=CIRCLE('',#360,2.5E0);
#378=CIRCLE('',#377,3.E-1);
#383=CIRCLE('',#382,6.4E-1);
#392=CIRCLE('',#391,6.4E-1);
#401=CIRCLE('',#400,6.4E-1);
#410=CIRCLE('',#409,6.4E-1);
#419=CIRCLE('',#418,3.E-1);
#424=CIRCLE('',#423,3.E-1);
#429=CIRCLE('',#428,3.E-1);
#434=CIRCLE('',#433,3.E-1);
#439=CIRCLE('',#438,3.E-1);
#444=CIRCLE('',#443,9.4E-1);
#449=CIRCLE('',#448,9.4E-1);
#466=CIRCLE('',#465,9.4E-1);
#471=CIRCLE('',#470,9.4E-1);
#488=CIRCLE('',#487,9.4E-1);
#493=CIRCLE('',#492,9.4E-1);
#510=CIRCLE('',#509,3.E-1);
#515=CIRCLE('',#514,3.E-1);
#520=CIRCLE('',#519,9.4E-1);
#525=CIRCLE('',#524,9.4E-1);
#534=CIRCLE('',#533,2.5E0);
#539=CIRCLE('',#538,2.5E0);
#556=CIRCLE('',#555,3.E-1);
#561=CIRCLE('',#560,3.E-1);
#566=CIRCLE('',#565,3.E0);
#583=CIRCLE('',#582,3.E-1);
#624=CIRCLE('',#623,4.E0);
#637=CIRCLE('',#636,5.5E0);
#657=B_SPLINE_CURVE_WITH_KNOTS('',3,(#642,#643,#644,#645,#646,#647,#648,#649,
#650,#651,#652,#653,#654,#655,#656),.UNSPECIFIED.,.F.,.F.,(4,1,1,1,1,1,1,1,1,1,
1,1,4),(0.E0,8.333333333333E-2,1.666666666667E-1,2.5E-1,3.333333333333E-1,
4.166666666667E-1,5.E-1,5.833333333333E-1,6.666666666667E-1,7.5E-1,
8.333333333333E-1,9.166666666667E-1,1.E0),.UNSPECIFIED.);
#895=EDGE_CURVE('',#848,#849,#5,.T.);
#897=EDGE_CURVE('',#848,#857,#9,.T.);
#899=EDGE_CURVE('',#856,#857,#14,.T.);
#901=EDGE_CURVE('',#856,#865,#18,.T.);
#903=EDGE_CURVE('',#864,#865,#23,.T.);
#905=EDGE_CURVE('',#864,#873,#27,.T.);
#907=EDGE_CURVE('',#872,#873,#32,.T.);
#909=EDGE_CURVE('',#872,#849,#36,.T.);
#920=EDGE_CURVE('',#851,#849,#40,.T.);
#922=EDGE_CURVE('',#851,#853,#78,.T.);
#924=EDGE_CURVE('',#853,#848,#69,.T.);
#936=EDGE_CURVE('',#877,#872,#44,.T.);
#938=EDGE_CURVE('',#877,#851,#82,.T.);
#949=EDGE_CURVE('',#875,#873,#52,.T.);
#951=EDGE_CURVE('',#875,#877,#87,.T.);
#962=EDGE_CURVE('',#869,#864,#48,.T.);
#964=EDGE_CURVE('',#869,#875,#91,.T.);
#977=EDGE_CURVE('',#867,#865,#65,.T.);
#979=EDGE_CURVE('',#867,#869,#96,.T.);
#990=EDGE_CURVE('',#861,#856,#56,.T.);
#992=EDGE_CURVE('',#861,#845,#175,.T.);
#994=EDGE_CURVE('',#845,#843,#61,.T.);
#996=EDGE_CURVE('',#843,#867,#100,.T.);
#1009=EDGE_CURVE('',#859,#857,#73,.T.);
#1011=EDGE_CURVE('',#859,#861,#180,.T.);
#1023=EDGE_CURVE('',#853,#859,#184,.T.);
#1041=EDGE_CURVE('',#841,#843,#104,.T.);
#1043=EDGE_CURVE('',#841,#745,#108,.T.);
#1045=EDGE_CURVE('',#713,#745,#112,.T.);
#1047=EDGE_CURVE('',#712,#713,#116,.T.);
#1049=EDGE_CURVE('',#747,#712,#120,.T.);
#1051=EDGE_CURVE('',#837,#747,#587,.T.);
#1053=EDGE_CURVE('',#837,#833,#124,.T.);
#1055=EDGE_CURVE('',#833,#829,#129,.T.);
#1057=EDGE_CURVE('',#829,#825,#133,.T.);
#1059=EDGE_CURVE('',#825,#821,#138,.T.);
#1061=EDGE_CURVE('',#821,#817,#142,.T.);
#1063=EDGE_CURVE('',#817,#808,#147,.T.);
#1065=EDGE_CURVE('',#808,#809,#151,.T.);
#1067=EDGE_CURVE('',#749,#809,#218,.T.);
#1069=EDGE_CURVE('',#749,#709,#155,.T.);
#1071=EDGE_CURVE('',#708,#709,#159,.T.);
#1073=EDGE_CURVE('',#708,#743,#163,.T.);
#1075=EDGE_CURVE('',#743,#840,#167,.T.);
#1077=EDGE_CURVE('',#840,#845,#171,.T.);
#1092=EDGE_CURVE('',#840,#841,#189,.T.);
#1105=EDGE_CURVE('',#743,#745,#194,.T.);
#1117=EDGE_CURVE('',#708,#713,#204,.T.);
#1130=EDGE_CURVE('',#709,#712,#199,.T.);
#1142=EDGE_CURVE('',#749,#737,#209,.T.);
#1144=EDGE_CURVE('',#737,#727,#637,.T.);
#1146=EDGE_CURVE('',#727,#747,#214,.T.);
#1160=EDGE_CURVE('',#813,#809,#232,.T.);
#1162=EDGE_CURVE('',#813,#731,#689,.T.);
#1164=EDGE_CURVE('',#730,#731,#665,.T.);
#1166=EDGE_CURVE('',#737,#730,#222,.T.);
#1178=EDGE_CURVE('',#812,#808,#227,.T.);
#1180=EDGE_CURVE('',#812,#813,#681,.T.);
#1191=EDGE_CURVE('',#815,#812,#242,.T.);
#1195=EDGE_CURVE('',#815,#817,#237,.T.);
#1206=EDGE_CURVE('',#815,#696,#254,.T.);
#1208=EDGE_CURVE('',#696,#697,#347,.T.);
#1210=EDGE_CURVE('',#812,#697,#685,.T.);
#1220=EDGE_CURVE('',#819,#815,#246,.T.);
#1222=EDGE_CURVE('',#703,#819,#250,.T.);
#1224=EDGE_CURVE('',#703,#696,#351,.T.);
#1238=EDGE_CURVE('',#819,#821,#259,.T.);
#1248=EDGE_CURVE('',#823,#819,#274,.T.);
#1252=EDGE_CURVE('',#823,#825,#264,.T.);
#1262=EDGE_CURVE('',#889,#887,#269,.T.);
#1264=EDGE_CURVE('',#887,#703,#356,.T.);
#1268=EDGE_CURVE('',#705,#823,#551,.T.);
#1270=EDGE_CURVE('',#705,#889,#309,.T.);
#1280=EDGE_CURVE('',#885,#887,#361,.T.);
#1283=EDGE_CURVE('',#889,#884,#304,.T.);
#1285=EDGE_CURVE('',#884,#880,#529,.T.);
#1287=EDGE_CURVE('',#881,#880,#539,.T.);
#1289=EDGE_CURVE('',#885,#881,#278,.T.);
#1299=EDGE_CURVE('',#884,#885,#299,.T.);
#1303=EDGE_CURVE('',#701,#705,#313,.T.);
#1305=EDGE_CURVE('',#700,#701,#318,.T.);
#1307=EDGE_CURVE('',#724,#700,#322,.T.);
#1309=EDGE_CURVE('',#724,#725,#326,.T.);
#1311=EDGE_CURVE('',#725,#751,#330,.T.);
#1313=EDGE_CURVE('',#757,#751,#628,.T.);
#1315=EDGE_CURVE('',#757,#755,#657,.T.);
#1317=EDGE_CURVE('',#753,#755,#619,.T.);
#1319=EDGE_CURVE('',#753,#741,#334,.T.);
#1321=EDGE_CURVE('',#739,#741,#338,.T.);
#1323=EDGE_CURVE('',#697,#739,#342,.T.);
#1331=EDGE_CURVE('',#760,#761,#282,.T.);
#1333=EDGE_CURVE('',#764,#761,#525,.T.);
#1335=EDGE_CURVE('',#764,#765,#286,.T.);
#1337=EDGE_CURVE('',#768,#765,#493,.T.);
#1339=EDGE_CURVE('',#768,#769,#290,.T.);
#1341=EDGE_CURVE('',#772,#769,#471,.T.);
#1343=EDGE_CURVE('',#772,#773,#294,.T.);
#1345=EDGE_CURVE('',#760,#773,#449,.T.);
#1355=EDGE_CURVE('',#797,#801,#365,.T.);
#1357=EDGE_CURVE('',#801,#761,#369,.T.);
#1360=EDGE_CURVE('',#797,#760,#373,.T.);
#1370=EDGE_CURVE('',#795,#799,#396,.T.);
#1372=EDGE_CURVE('',#799,#801,#515,.T.);
#1375=EDGE_CURVE('',#795,#797,#378,.T.);
#1385=EDGE_CURVE('',#776,#777,#383,.T.);
#1387=EDGE_CURVE('',#803,#776,#387,.T.);
#1389=EDGE_CURVE('',#799,#803,#392,.T.);
#1392=EDGE_CURVE('',#791,#795,#401,.T.);
#1394=EDGE_CURVE('',#787,#791,#405,.T.);
#1396=EDGE_CURVE('',#783,#787,#410,.T.);
#1398=EDGE_CURVE('',#777,#783,#414,.T.);
#1409=EDGE_CURVE('',#777,#781,#424,.T.);
#1411=EDGE_CURVE('',#780,#781,#488,.T.);
#1413=EDGE_CURVE('',#776,#780,#419,.T.);
#1424=EDGE_CURVE('',#783,#785,#429,.T.);
#1426=EDGE_CURVE('',#781,#785,#475,.T.);
#1438=EDGE_CURVE('',#787,#789,#434,.T.);
#1440=EDGE_CURVE('',#785,#789,#466,.T.);
#1452=EDGE_CURVE('',#791,#793,#439,.T.);
#1454=EDGE_CURVE('',#789,#793,#453,.T.);
#1467=EDGE_CURVE('',#793,#797,#444,.T.);
#1481=EDGE_CURVE('',#793,#773,#457,.T.);
#1494=EDGE_CURVE('',#789,#772,#461,.T.);
#1507=EDGE_CURVE('',#785,#769,#479,.T.);
#1520=EDGE_CURVE('',#781,#768,#483,.T.);
#1533=EDGE_CURVE('',#780,#765,#501,.T.);
#1543=EDGE_CURVE('',#805,#780,#497,.T.);
#1547=EDGE_CURVE('',#805,#764,#505,.T.);
#1560=EDGE_CURVE('',#803,#805,#510,.T.);
#1572=EDGE_CURVE('',#801,#805,#520,.T.);
#1597=EDGE_CURVE('',#880,#881,#534,.T.);
#1618=EDGE_CURVE('',#827,#823,#543,.T.);
#1620=EDGE_CURVE('',#701,#827,#547,.T.);
#1635=EDGE_CURVE('',#827,#829,#556,.T.);
#1645=EDGE_CURVE('',#831,#827,#566,.T.);
#1649=EDGE_CURVE('',#831,#833,#561,.T.);
#1660=EDGE_CURVE('',#700,#831,#578,.T.);
#1672=EDGE_CURVE('',#835,#831,#570,.T.);
#1674=EDGE_CURVE('',#835,#717,#574,.T.);
#1676=EDGE_CURVE('',#717,#719,#615,.T.);
#1678=EDGE_CURVE('',#724,#719,#599,.T.);
#1693=EDGE_CURVE('',#837,#835,#583,.T.);
#1707=EDGE_CURVE('',#727,#716,#591,.T.);
#1709=EDGE_CURVE('',#716,#717,#603,.T.);
#1720=EDGE_CURVE('',#725,#721,#595,.T.);
#1722=EDGE_CURVE('',#721,#716,#607,.T.);
#1725=EDGE_CURVE('',#751,#727,#632,.T.);
#1737=EDGE_CURVE('',#719,#721,#611,.T.);
#1761=EDGE_CURVE('',#757,#755,#624,.T.);
#1766=EDGE_CURVE('',#753,#737,#641,.T.);
#1789=EDGE_CURVE('',#735,#730,#677,.T.);
#1791=EDGE_CURVE('',#741,#735,#661,.T.);
#1802=EDGE_CURVE('',#731,#733,#669,.T.);
#1804=EDGE_CURVE('',#733,#735,#673,.T.);
#1818=EDGE_CURVE('',#739,#733,#693,.T.);
#1837=CLOSED_SHELL('',(#913,#928,#942,#956,#970,#984,#1002,#1016,#1029,#1084,
#1097,#1110,#1123,#1136,#1153,#1171,#1185,#1199,#1214,#1229,#1242,#1256,#1274,
#1293,#1349,#1364,#1379,#1402,#1417,#1431,#1445,#1459,#1472,#1485,#1498,#1511,
#1524,#1537,#1551,#1564,#1577,#1589,#1602,#1612,#1626,#1639,#1653,#1666,#1684,
#1697,#1713,#1729,#1742,#1754,#1770,#1780,#1795,#1809,#1824,#1836));
#1838=MANIFOLD_SOLID_BREP('',#1837);
#1839=(LENGTH_UNIT()NAMED_UNIT(*)SI_UNIT(.MILLI.,.METRE.));
#1841=(NAMED_UNIT(*)PLANE_ANGLE_UNIT()SI_UNIT($,.RADIAN.));
#1844=(NAMED_UNIT(*)SI_UNIT($,.STERADIAN.)SOLID_ANGLE_UNIT());
#1847=ADVANCED_BREP_SHAPE_REPRESENTATION('',(#1838),#1846);
#1854=PRODUCT_DEFINITION('design','',#1853,#1850);
#1855=PRODUCT_DEFINITION_SHAPE('','SHAPE FOR 5X10MM_LOADING_PLATE_3D_PLA.',
#1854);
#1856=SHAPE_DEFINITION_REPRESENTATION(#1855,#1847);
ENDSEC;
END-ISO-10303-21;
